# Supplementary material for: An improved 7K SNP array, the C7AIR, provides a wealth of validated SNP markers for rice breeding and genetics studies
Source: PLoS One. 2020 May 14;15(5):e0232479. doi: 10.1371/journal.pone.0232479 (PMC7224494; doi:10.1371/journal.pone.0232479)
Supplement: S1 Table — (XLSX) [file pone.0232479.s001.xlsx]

## Sheet: Sup2-SamplesAndSubpopulation
S1 Table. Sample names and inferred ancestry/subpopulation assignments from fastStructure analysis for 544 Oryza accessions run with the C7AIR.
Accession	Pop1	Pop2	Pop3	Pop4	Pop5	Pop6	Pop assignment	Species	Group name
201429710032R12C01	0.690649	0.307758	0.000398	0.000398	0.000399	0.000398	1	O.sativa	Tropical Japonica
201429710137R07C01	0.537187	0.222367	0.000398	0.000398	0.239252	0.000398	1	O.sativa	Tropical Japonica
Antonio	0.998012	0.000398	0.000397	0.000397	0.000398	0.000398	1	O.sativa	Tropical Japonica
ANTONIO	0.998013	0.000398	0.000397	0.000397	0.000398	0.000398	1	O.sativa	Tropical Japonica
CenturyPatnaOriginal	0.844002	0.154406	0.000398	0.000398	0.000398	0.000398	1	O.sativa	Tropical Japonica
CHENIERE	0.998012	0.000398	0.000397	0.000397	0.000398	0.000398	1	O.sativa	Tropical Japonica
CL111	0.998013	0.000398	0.000397	0.000397	0.000398	0.000397	1	O.sativa	Tropical Japonica
CL151	0.998012	0.000398	0.000397	0.000398	0.000398	0.000398	1	O.sativa	Tropical Japonica
CL153	0.998012	0.000398	0.000398	0.000397	0.000398	0.000397	1	O.sativa	Tropical Japonica
CL163	0.998007	0.000399	0.000398	0.000398	0.000399	0.000399	1	O.sativa	Tropical Japonica
CL172	0.974188	0.000399	0.000399	0.000399	0.000399	0.024217	1	O.sativa	Tropical Japonica
Cocodrie	0.998012	0.000398	0.000397	0.000398	0.000398	0.000398	1	O.sativa	Tropical Japonica
COCODRIE	0.998012	0.000398	0.000397	0.000398	0.000398	0.000398	1	O.sativa	Tropical Japonica
Colorado	0.998012	0.000398	0.000397	0.000397	0.000398	0.000398	1	O.sativa	Tropical Japonica
CreoleBred	0.577015	0.000399	0.000398	0.079042	0.342748	0.000398	1	O.sativa	Tropical Japonica
CriolloChivacoa2	0.543454	0.000398	0.000398	0.000398	0.454953	0.000398	1	O.sativa	Tropical Japonica
DELLA2	0.998011	0.000398	0.000397	0.000398	0.000398	0.000398	1	O.sativa	Tropical Japonica
Diamante	0.70337	0.121163	0.000398	0.000398	0.174272	0.000398	1	O.sativa	Tropical Japonica
DIAMOND	0.791583	0.000398	0.061821	0.000398	0.145401	0.000398	1	O.sativa	Tropical Japonica
EMBRAPA1200	0.837383	0.161023	0.000398	0.000398	0.000399	0.000398	1	O.sativa	Tropical Japonica
JAZZMAN2	0.954902	0.043505	0.000398	0.000398	0.000399	0.000399	1	O.sativa	Tropical Japonica
Jefferson	0.836589	0.000398	0.000398	0.000398	0.161818	0.000398	1	O.sativa	Tropical Japonica
KerangSerang	0.491924	0.000398	0.117592	0.000398	0.389289	0.000398	1	O.sativa	Tropical Japonica
KuningTinggi	0.998009	0.000398	0.000398	0.000398	0.000399	0.000398	1	O.sativa	Tropical Japonica
LAKAST	0.775028	0.000398	0.000399	0.000398	0.188819	0.034957	1	O.sativa	Tropical Japonica
LongGnarJim	0.751361	0.000398	0.000398	0.000398	0.247046	0.000398	1	O.sativa	Tropical Japonica
MERMENTAU	0.826407	0.000398	0.000398	0.000398	0.172001	0.000398	1	O.sativa	Tropical Japonica
PATNAI23	0.95065	0.000398	0.000398	0.000398	0.047757	0.000398	1	O.sativa	Tropical Japonica
Presidio	0.998008	0.000399	0.000398	0.000398	0.000399	0.000399	1	O.sativa	Tropical Japonica
PRESIDIO	0.998008	0.000399	0.000398	0.000398	0.000399	0.000399	1	O.sativa	Tropical Japonica
REX	0.929054	0.000398	0.000398	0.000398	0.069353	0.000398	1	O.sativa	Tropical Japonica
ROYJ	0.764639	0.000398	0.000398	0.000398	0.000399	0.233768	1	O.sativa	Tropical Japonica
RU0803147	0.998013	0.000398	0.000397	0.000397	0.000398	0.000398	1	O.sativa	Tropical Japonica
RU0803153	0.998012	0.000398	0.000397	0.000397	0.000398	0.000398	1	O.sativa	Tropical Japonica
RU1003098	0.998011	0.000398	0.000397	0.000398	0.000398	0.000398	1	O.sativa	Tropical Japonica
RU1003123	0.998012	0.000398	0.000397	0.000397	0.000398	0.000398	1	O.sativa	Tropical Japonica
RU1303181	0.998014	0.000397	0.000397	0.000397	0.000398	0.000397	1	O.sativa	Tropical Japonica
RU1403089	0.998012	0.000398	0.000397	0.000398	0.000398	0.000398	1	O.sativa	Tropical Japonica
RU1403138	0.998011	0.000398	0.000397	0.000398	0.000398	0.000398	1	O.sativa	Tropical Japonica
RU1403141	0.99801	0.000399	0.000397	0.000398	0.000398	0.000398	1	O.sativa	Tropical Japonica
RU1403153	0.998012	0.000398	0.000397	0.000398	0.000398	0.000398	1	O.sativa	Tropical Japonica
RU1503147	0.998007	0.000399	0.000398	0.000398	0.000399	0.000399	1	O.sativa	Tropical Japonica
RU1503169	0.998012	0.000398	0.000397	0.000398	0.000398	0.000398	1	O.sativa	Tropical Japonica
RU1503175	0.998012	0.000398	0.000397	0.000398	0.000398	0.000398	1	O.sativa	Tropical Japonica
RU1603086	0.998013	0.000398	0.000397	0.000397	0.000398	0.000398	1	O.sativa	Tropical Japonica
RU1603089	0.99801	0.000398	0.000397	0.000398	0.000398	0.000398	1	O.sativa	Tropical Japonica
RU1603113	0.998014	0.000397	0.000397	0.000397	0.000398	0.000397	1	O.sativa	Tropical Japonica
RU1603116	0.998008	0.000398	0.000398	0.000399	0.000399	0.000399	1	O.sativa	Tropical Japonica
RU1603123	0.998013	0.000397	0.000397	0.000397	0.000398	0.000397	1	O.sativa	Tropical Japonica
RU1603138	0.998009	0.000398	0.000398	0.000398	0.000399	0.000398	1	O.sativa	Tropical Japonica
RU1603144	0.998009	0.000398	0.000398	0.000398	0.000399	0.000398	1	O.sativa	Tropical Japonica
RU1603178	0.887826	0.110581	0.000398	0.000398	0.000399	0.000398	1	O.sativa	Tropical Japonica
THAD	0.998007	0.000398	0.000399	0.000398	0.000399	0.000399	1	O.sativa	Tropical Japonica
WELLS	0.938583	0.000398	0.000398	0.000398	0.059823	0.000399	1	O.sativa	Tropical Japonica
WG0252580DNAA01	0.998013	0.000398	0.000397	0.000397	0.000398	0.000398	1	O.sativa	Tropical Japonica
WG0252580DNAA03	0.884464	0.000398	0.000398	0.000398	0.113943	0.000398	1	O.sativa	Tropical Japonica
WG0252580DNAA12	0.998013	0.000397	0.000397	0.000397	0.000398	0.000397	1	O.sativa	Tropical Japonica
WG0252580DNAB01	0.998012	0.000398	0.000397	0.000398	0.000398	0.000398	1	O.sativa	Tropical Japonica
WG0252580DNAB03	0.871893	0.000398	0.000398	0.000398	0.126514	0.000398	1	O.sativa	Tropical Japonica
WG0252580DNAB04	0.060549	0.000399	0.858418	0.000398	0.079837	0.000398	1	O.sativa	Tropical Japonica
WG0252580DNAB12	0.998011	0.000398	0.000397	0.000398	0.000398	0.000398	1	O.sativa	Tropical Japonica
WG0252580DNAC01	0.998012	0.000398	0.000397	0.000398	0.000398	0.000398	1	O.sativa	Tropical Japonica
WG0252580DNAC02	0.693425	0.304982	0.000398	0.000398	0.000399	0.000398	1	O.sativa	Tropical Japonica
WG0252580DNAC12	0.551313	0.447094	0.000398	0.000398	0.000398	0.000398	1	O.sativa	Tropical Japonica
WG0252580DNAD01	0.667727	0.000398	0.000398	0.000398	0.33068	0.000398	1	O.sativa	Tropical Japonica
WG0252580DNAD03	0.799039	0.000398	0.000398	0.000398	0.199368	0.000398	1	O.sativa	Tropical Japonica
WG0252580DNAD12	0.681635	0.000398	0.055613	0.000398	0.261558	0.000398	1	O.sativa	Tropical Japonica
WG0252580DNAE01	0.826407	0.000398	0.000398	0.000398	0.172001	0.000398	1	O.sativa	Tropical Japonica
WG0252580DNAE05	0.998013	0.000397	0.000397	0.000397	0.000398	0.000397	1	O.sativa	Tropical Japonica
WG0252580DNAF01	0.807909	0.000398	0.000398	0.000398	0.190498	0.000398	1	O.sativa	Tropical Japonica
WG0252580DNAG11	0.998008	0.000399	0.000398	0.000398	0.000399	0.000399	1	O.sativa	Tropical Japonica
WG0252580DNAH02	0.93471	0.000398	0.000399	0.000398	0.063696	0.000398	1	O.sativa	Tropical Japonica
WG0252580DNAH11	0.998013	0.000398	0.000397	0.000397	0.000398	0.000397	1	O.sativa	Tropical Japonica
WG0252580DNAH12	0.998008	0.000398	0.000398	0.000399	0.000399	0.000398	1	O.sativa	Tropical Japonica
201429710032R01C02	0.000398	0.998008	0.000398	0.000399	0.000399	0.000399	2	O.sativa	Temperate Japonica
201429710032R02C01	0.000398	0.998011	0.000397	0.000398	0.000398	0.000398	2	O.sativa	Temperate Japonica
201429710032R03C02	0.000398	0.99801	0.000398	0.000398	0.000398	0.000398	2	O.sativa	Temperate Japonica
201429710032R04C01	0.000398	0.998011	0.000397	0.000398	0.000398	0.000398	2	O.sativa	Temperate Japonica
201429710032R09C01	0.000398	0.700865	0.000398	0.000398	0.297543	0.000399	2	O.sativa	Temperate Japonica
201429710032R10C02	0.000397	0.998011	0.000398	0.000398	0.000398	0.000398	2	O.sativa	Temperate Japonica
201429710032R11C01	0.000398	0.99801	0.000398	0.000398	0.000398	0.000398	2	O.sativa	Temperate Japonica
201429710032R11C02	0.000397	0.998011	0.000397	0.000398	0.000398	0.000398	2	O.sativa	Temperate Japonica
201429710137R01C01	0.000398	0.998011	0.000397	0.000398	0.000398	0.000398	2	O.sativa	Temperate Japonica
201429710137R02C02	0.000398	0.998011	0.000397	0.000398	0.000398	0.000398	2	O.sativa	Temperate Japonica
201429710137R03C02	0.025962	0.859092	0.113751	0.000398	0.000399	0.000398	2	O.sativa	Temperate Japonica
201429710137R04C02	0.000398	0.998011	0.000397	0.000398	0.000398	0.000398	2	O.sativa	Temperate Japonica
201429710137R10C02	0.142054	0.599586	0.000398	0.000398	0.172394	0.085169	2	O.sativa	Temperate Japonica
201429710137R11C01	0.000397	0.998012	0.000397	0.000398	0.000398	0.000398	2	O.sativa	Temperate Japonica
Affinis	0.000397	0.99801	0.000398	0.000398	0.000399	0.000398	2	O.sativa	Temperate Japonica
ARPASHALI	0.000398	0.954105	0.000398	0.044302	0.000399	0.000398	2	O.sativa	Temperate Japonica
Azerbaidjanica	0.000397	0.99801	0.000398	0.000398	0.000399	0.000398	2	O.sativa	Temperate Japonica
AZROS637	0.000397	0.998011	0.000397	0.000398	0.000398	0.000398	2	O.sativa	Temperate Japonica
BakSalyMestnyj	0.000398	0.53632	0.000398	0.462087	0.000399	0.000398	2	O.sativa	Temperate Japonica
Brondol	0.050584	0.61397	0.000398	0.000398	0.334252	0.000398	2	O.sativa	Temperate Japonica
Calmochi101	0.000399	0.998007	0.000398	0.000398	0.000399	0.000399	2	O.sativa	Temperate Japonica
Caucasica	0.000398	0.998011	0.000398	0.000398	0.000398	0.000398	2	O.sativa	Temperate Japonica
Celiaj	0.000398	0.998011	0.000397	0.000398	0.000398	0.000398	2	O.sativa	Temperate Japonica
Chernyj	0.000398	0.806551	0.000398	0.000398	0.191857	0.000398	2	O.sativa	Temperate Japonica
Chuncheongbyeo	0.000398	0.998009	0.000398	0.000398	0.000399	0.000398	2	O.sativa	Temperate Japonica
CL272	0.364694	0.633713	0.000398	0.000398	0.000399	0.000398	2	O.sativa	Temperate Japonica
DALRIS13	0.000398	0.998011	0.000397	0.000398	0.000398	0.000398	2	O.sativa	Temperate Japonica
Darij8	0.000397	0.99801	0.000398	0.000398	0.000398	0.000398	2	O.sativa	Temperate Japonica
DONSKOJ2	0.000397	0.998011	0.000397	0.000398	0.000398	0.000398	2	O.sativa	Temperate Japonica
DvRos0219	0.000398	0.998011	0.000397	0.000398	0.000398	0.000398	2	O.sativa	Temperate Japonica
GubuhBalai	0.000398	0.998011	0.000397	0.000398	0.000398	0.000398	2	O.sativa	Temperate Japonica
Hokkajdo	0.000397	0.998011	0.000397	0.000398	0.000398	0.000398	2	O.sativa	Temperate Japonica
Jubilejnyj	0.000398	0.58675	0.000398	0.000398	0.000399	0.411658	2	O.sativa	Temperate Japonica
JUPITER	0.118508	0.536642	0.000398	0.000398	0.343656	0.000398	2	O.sativa	Temperate Japonica
KasakiShalaMestnyj	0.000397	0.99801	0.000398	0.000398	0.000399	0.000399	2	O.sativa	Temperate Japonica
Kendzo	0.000398	0.998011	0.000397	0.000398	0.000398	0.000398	2	O.sativa	Temperate Japonica
Koshihikari	0.000398	0.998012	0.000397	0.000398	0.000398	0.000398	2	O.sativa	Temperate Japonica
Krasnodarski	0.000397	0.998011	0.000397	0.000398	0.000398	0.000398	2	O.sativa	Temperate Japonica
KROS358	0.000398	0.99801	0.000398	0.000398	0.000398	0.000398	2	O.sativa	Temperate Japonica
KUBAN3	0.000398	0.99801	0.000398	0.000398	0.000398	0.000398	2	O.sativa	Temperate Japonica
KUBANETS508	0.000398	0.623152	0.000398	0.000398	0.375257	0.000399	2	O.sativa	Temperate Japonica
KyzylShala	0.000398	0.623152	0.000398	0.000398	0.375257	0.000399	2	O.sativa	Temperate Japonica
M202	0.000398	0.717974	0.208279	0.000398	0.072552	0.000398	2	O.sativa	Temperate Japonica
M206	0.000398	0.806981	0.000399	0.000399	0.191425	0.000398	2	O.sativa	Temperate Japonica
M667	0.000398	0.998011	0.000397	0.000398	0.000398	0.000398	2	O.sativa	Temperate Japonica
Melanotrix	0.000398	0.998011	0.000397	0.000398	0.000398	0.000398	2	O.sativa	Temperate Japonica
MM14	0.266578	0.73183	0.000398	0.000398	0.000399	0.000398	2	O.sativa	Temperate Japonica
Nahodka	0.2362	0.762206	0.000398	0.000399	0.000398	0.000399	2	O.sativa	Temperate Japonica
NF1	0.000397	0.998011	0.000398	0.000398	0.000398	0.000398	2	O.sativa	Temperate Japonica
NF9	0.000398	0.99801	0.000398	0.000398	0.000398	0.000398	2	O.sativa	Temperate Japonica
Nigrescens	0.000398	0.833496	0.000398	0.000399	0.164912	0.000398	2	O.sativa	Temperate Japonica
NIPPONBARE	0.000397	0.998011	0.000397	0.000398	0.000398	0.000398	2	O.sativa	Temperate Japonica
Pioner320	0.000398	0.99801	0.000398	0.000398	0.000398	0.000398	2	O.sativa	Temperate Japonica
Primorsk6	0.000397	0.998012	0.000397	0.000398	0.000398	0.000398	2	O.sativa	Temperate Japonica
Quilla66304	0.000397	0.998012	0.000397	0.000398	0.000398	0.000398	2	O.sativa	Temperate Japonica
SelNo388	0.000398	0.867338	0.000398	0.000398	0.13107	0.000398	2	O.sativa	Temperate Japonica
Severnyj	0.000397	0.998011	0.000397	0.000398	0.000398	0.000398	2	O.sativa	Temperate Japonica
SHIMIZUMOCHI	0.000398	0.998009	0.000398	0.000398	0.000399	0.000398	2	O.sativa	Temperate Japonica
Sigadis	0.000397	0.998011	0.000397	0.000398	0.000398	0.000398	2	O.sativa	Temperate Japonica
SPALCIK	0.000398	0.99801	0.000398	0.000398	0.000398	0.000398	2	O.sativa	Temperate Japonica
Sug	0.000398	0.998009	0.000398	0.000398	0.000399	0.000399	2	O.sativa	Temperate Japonica
SUNGLIAO2	0.000398	0.998011	0.000397	0.000398	0.000398	0.000398	2	O.sativa	Temperate Japonica
TITAN	0.111088	0.584809	0.000398	0.000398	0.302909	0.000398	2	O.sativa	Temperate Japonica
TOg6250	0.000398	0.99801	0.000398	0.000398	0.000398	0.000398	2	O.glaberrima	Temperate Japonica
UZBEKSKIJ2	0.000397	0.998011	0.000397	0.000398	0.000398	0.000398	2	O.sativa	Temperate Japonica
UzRos275	0.000398	0.916205	0.082203	0.000398	0.000398	0.000398	2	O.sativa	Temperate Japonica
UZROS2759	0.000398	0.998011	0.000398	0.000398	0.000398	0.000398	2	O.sativa	Temperate Japonica
UzRos421	0.000398	0.998009	0.000398	0.000398	0.000399	0.000398	2	O.sativa	Temperate Japonica
UzRosz17	0.000398	0.99801	0.000398	0.000398	0.000398	0.000398	2	O.sativa	Temperate Japonica
UzRosz215	0.000398	0.99801	0.000398	0.000398	0.000398	0.000398	2	O.sativa	Temperate Japonica
UZROSZ269	0.000397	0.998012	0.000397	0.000398	0.000398	0.000398	2	O.sativa	Temperate Japonica
UzRosz2741	0.000398	0.917047	0.000398	0.08136	0.000399	0.000399	2	O.sativa	Temperate Japonica
UzRosz2832	0.000398	0.99801	0.000398	0.000398	0.000398	0.000398	2	O.sativa	Temperate Japonica
UZROSZ5	0.000397	0.99801	0.000398	0.000398	0.000398	0.000398	2	O.sativa	Temperate Japonica
UZROSZM8	0.000398	0.846104	0.000398	0.152303	0.000399	0.000399	2	O.sativa	Temperate Japonica
UzRoszM9	0.000398	0.919583	0.000398	0.078825	0.000398	0.000398	2	O.sativa	Temperate Japonica
Vavilovi	0.000398	0.751396	0.000398	0.000398	0.247012	0.000398	2	O.sativa	Temperate Japonica
VILKIDZIRE	0.000397	0.998012	0.000397	0.000398	0.000398	0.000398	2	O.sativa	Temperate Japonica
Vrosz213	0.000398	0.99801	0.000398	0.000398	0.000398	0.000398	2	O.sativa	Temperate Japonica
Vulgaris	0.000397	0.998011	0.000397	0.000398	0.000398	0.000398	2	O.sativa	Temperate Japonica
WG0252580DNAA11	0.000398	0.998008	0.000398	0.000399	0.000399	0.000399	2	O.sativa	Temperate Japonica
WG0252580DNAD02	0.000397	0.998012	0.000397	0.000398	0.000398	0.000398	2	O.sativa	Temperate Japonica
WG0252580DNAE02	0.000397	0.998012	0.000397	0.000398	0.000398	0.000398	2	O.sativa	Temperate Japonica
WG0252580DNAF08	0.000398	0.998011	0.000397	0.000398	0.000398	0.000398	2	O.sativa	Temperate Japonica
WG0252580DNAF09	0.000397	0.998011	0.000397	0.000398	0.000398	0.000398	2	O.sativa	Temperate Japonica
WG0252580DNAG01	0.116213	0.882194	0.000398	0.000398	0.000399	0.000398	2	O.sativa	Temperate Japonica
WG0252580DNAG08	0.000398	0.998011	0.000397	0.000398	0.000398	0.000398	2	O.sativa	Temperate Japonica
WG0252580DNAG10	0.000397	0.998011	0.000397	0.000398	0.000398	0.000398	2	O.sativa	Temperate Japonica
WG0252580DNAH08	0.000397	0.998012	0.000397	0.000398	0.000398	0.000398	2	O.sativa	Temperate Japonica
WIR1528	0.000397	0.99801	0.000398	0.000398	0.000399	0.000398	2	O.sativa	Temperate Japonica
WIR2462	0.000398	0.998009	0.000398	0.000399	0.000398	0.000399	2	O.sativa	Temperate Japonica
WIR2623	0.000398	0.84384	0.000398	0.000398	0.154567	0.000399	2	O.sativa	Temperate Japonica
WIR3764	0.000398	0.943695	0.000398	0.05471	0.000399	0.000399	2	O.sativa	Temperate Japonica
WIR623	0.000398	0.814148	0.000398	0.000398	0.18426	0.000399	2	O.sativa	Temperate Japonica
ZEMCYZNYJ	0.000398	0.998009	0.000398	0.000399	0.000398	0.000399	2	O.sativa	Temperate Japonica
201429710032R03C01	0.000397	0.000398	0.998011	0.000398	0.000398	0.000398	3	O.sativa	Indica
201429710032R05C02	0.000396	0.000397	0.998015	0.000397	0.000397	0.000397	3	O.sativa	Indica
201429710032R06C01	0.000397	0.000398	0.998012	0.000398	0.000398	0.000398	3	O.sativa	Indica
201429710032R07C02	0.000396	0.000397	0.998015	0.000397	0.000397	0.000397	3	O.sativa	Indica
201429710032R08C01	0.000397	0.014591	0.983818	0.000398	0.000398	0.000398	3	O.sativa	Indica
201429710032R10C01	0.000397	0.000398	0.998012	0.000398	0.000398	0.000398	3	O.sativa	Indica
201429710137R01C02	0.000398	0.000398	0.56616	0.000398	0.000399	0.432248	3	O.sativa	Indica
201429710137R02C01	0.054283	0.000398	0.893407	0.000398	0.051116	0.000398	3	O.sativa	Indica
201429710137R04C01	0.000397	0.000398	0.645079	0.000398	0.353329	0.000398	3	O.sativa	Indica
201429710137R05C02	0.000397	0.000398	0.99801	0.000398	0.000398	0.000398	3	O.sativa	Indica
201429710137R06C01	0.000398	0.000398	0.570385	0.000398	0.000399	0.428023	3	O.sativa	Indica
201429710137R06C02	0.000396	0.000397	0.998015	0.000397	0.000397	0.000397	3	O.sativa	Indica
201429710137R07C02	0.000398	0.000398	0.815127	0.000398	0.18328	0.000398	3	O.sativa	Indica
201429710137R08C01	0.027104	0.052377	0.478123	0.000398	0.441599	0.000399	3	O.sativa	Indica
201429710137R08C02	0.000396	0.000397	0.998015	0.000397	0.000397	0.000397	3	O.sativa	Indica
201429710137R10C01	0.000398	0.000398	0.661301	0.000398	0.337107	0.000398	3	O.sativa	Indica
201429710137R12C01	0.000398	0.000398	0.974732	0.000398	0.000399	0.023675	3	O.sativa	Indica
202381670036R01C01	0.000398	0.000398	0.862762	0.000398	0.135646	0.000398	3	O.sativa	Indica
202381670036R01C02	0.000398	0.000398	0.806331	0.000398	0.000399	0.192076	3	O.sativa	Indica
202381670036R02C01	0.000398	0.000398	0.939965	0.000398	0.058443	0.000399	3	O.sativa	Indica
202381670036R02C02	0.000398	0.000398	0.998008	0.000398	0.000399	0.000399	3	O.sativa	Indica
202381670036R03C01	0.000398	0.000398	0.774942	0.000398	0.223466	0.000398	3	O.sativa	Indica
202381670036R03C02	0.000398	0.000398	0.998009	0.000398	0.000399	0.000398	3	O.sativa	Indica
202381670036R04C01	0.000397	0.000398	0.983069	0.000398	0.000398	0.01534	3	O.sativa	Indica
202381670036R04C02	0.000398	0.000398	0.882649	0.000398	0.000399	0.115758	3	O.sativa	Indica
202381670036R05C01	0.000398	0.000398	0.806307	0.000398	0.192101	0.000398	3	O.sativa	Indica
202381670036R05C02	0.000398	0.000398	0.998009	0.000398	0.000399	0.000399	3	O.sativa	Indica
202381670036R06C01	0.000397	0.000398	0.998011	0.000398	0.000398	0.000398	3	O.sativa	Indica
202381670036R06C02	0.000398	0.000398	0.920456	0.000398	0.077951	0.000399	3	O.sativa	Indica
202381670036R07C01	0.000398	0.000398	0.929355	0.000398	0.069052	0.000399	3	O.sativa	Indica
202381670036R07C02	0.000398	0.000398	0.959917	0.000398	0.000398	0.038491	3	O.sativa	Indica
202381670036R08C01	0.000398	0.000398	0.99801	0.000398	0.000398	0.000398	3	O.sativa	Indica
202381670036R08C02	0.000398	0.000398	0.903044	0.000398	0.000399	0.095363	3	O.sativa	Indica
202381670036R09C01	0.000398	0.000398	0.82347	0.000398	0.174937	0.000398	3	O.sativa	Indica
202381670036R09C02	0.000398	0.000398	0.888035	0.000398	0.110372	0.000399	3	O.sativa	Indica
202381670036R10C01	0.000397	0.000398	0.998012	0.000398	0.000398	0.000398	3	O.sativa	Indica
202381670036R10C02	0.000398	0.000398	0.863983	0.000398	0.134424	0.000398	3	O.sativa	Indica
202381670036R11C01	0.000397	0.000398	0.99801	0.000398	0.000398	0.000398	3	O.sativa	Indica
202381670036R11C02	0.000398	0.000399	0.998007	0.000398	0.000399	0.000399	3	O.sativa	Indica
202381670036R12C01	0.000397	0.000398	0.998011	0.000398	0.000398	0.000398	3	O.sativa	Indica
AcharDhog	0.000398	0.000398	0.770774	0.000398	0.227633	0.000399	3	O.sativa	Indica
AiChuehTaPaiKu	0.000398	0.000398	0.676814	0.000398	0.321594	0.000398	3	O.sativa	Indica
Akabona	0.151155	0.000398	0.643104	0.000398	0.204545	0.000398	3	O.sativa	Indica
AkTohum	0.000398	0.000398	0.522856	0.475551	0.000398	0.000398	3	O.sativa	Indica
AliCombo	0.000398	0.000398	0.649202	0.000398	0.000399	0.349205	3	O.sativa	Indica
AliComboRep	0.000398	0.000398	0.649202	0.000398	0.000399	0.349205	3	O.sativa	Indica
Angkrang	0.000398	0.000398	0.658698	0.000398	0.33971	0.000399	3	O.sativa	Indica
ARC10638	0.000398	0.000398	0.500198	0.000398	0.000398	0.498209	3	O.sativa	Indica
ARC11611	0.000398	0.000398	0.794585	0.000398	0.203823	0.000398	3	O.sativa	Indica
AshKataAus	0.000398	0.000398	0.605749	0.000398	0.000398	0.392658	3	O.sativa	Indica
Aus8	0.156443	0.000398	0.725853	0.000398	0.116508	0.000399	3	O.sativa	Indica
AzRos1646	0.000398	0.000398	0.637923	0.000398	0.360484	0.000398	3	O.sativa	Indica
Bengawan	0.000398	0.000398	0.529227	0.000398	0.469181	0.000399	3	O.sativa	Indica
Caloro	0.000398	0.000398	0.751106	0.000398	0.247302	0.000399	3	O.sativa	Indica
Cat1747	0.000398	0.000398	0.703052	0.000398	0.295356	0.000399	3	O.sativa	Indica
Ciherang	0.000398	0.000398	0.926775	0.000398	0.071633	0.000398	3	O.sativa	Indica
CiherangSub1	0.000398	0.000398	0.926775	0.000398	0.071633	0.000398	3	O.sativa	Indica
CiherangSub1AG1	0.000398	0.000398	0.998008	0.000398	0.000399	0.000399	3	O.sativa	Indica
DieebecaBatVros3716	0.000398	0.000398	0.749528	0.000398	0.000399	0.248879	3	O.sativa	Indica
EarlyNo1	0.000398	0.000398	0.68505	0.000398	0.313357	0.000399	3	O.sativa	Indica
GendjahBanten	0.000398	0.000398	0.65874	0.000398	0.339668	0.000399	3	O.sativa	Indica
GuanicagustSoclriMasayensnif	0.000398	0.000398	0.937397	0.000398	0.000399	0.061011	3	O.sativa	Indica
Hassawi	0.000398	0.000398	0.672394	0.000399	0.000399	0.326013	3	O.sativa	Indica
HeoTrang	0.000398	0.000398	0.64805	0.000399	0.350357	0.000398	3	O.sativa	Indica
HZROS637	0.000398	0.000398	0.792298	0.000398	0.20611	0.000399	3	O.sativa	Indica
I363	0.000398	0.000398	0.998009	0.000398	0.000399	0.000399	3	O.sativa	Indica
INTENSIVNYJ	0.000398	0.000398	0.619886	0.000398	0.245951	0.132969	3	O.sativa	Indica
IR42	0.000397	0.000398	0.581945	0.000398	0.416463	0.000398	3	O.sativa	Indica
IR64	0.000396	0.000397	0.998015	0.000397	0.000397	0.000397	3	O.sativa	Indica
IR64AG1	0.000397	0.000397	0.998014	0.000397	0.000397	0.000397	3	O.sativa	Indica
IR64Beaumont	0.000396	0.000397	0.998015	0.000397	0.000397	0.000397	3	O.sativa	Indica
IR64IRRI	0.000396	0.000397	0.998015	0.000397	0.000397	0.000397	3	O.sativa	Indica
IR64Sub1	0.000396	0.000397	0.998015	0.000397	0.000397	0.000397	3	O.sativa	Indica
IR64Sub1rep	0.000396	0.000397	0.998015	0.000397	0.000397	0.000397	3	O.sativa	Indica
Janeri	0.000398	0.000398	0.998009	0.000398	0.000399	0.000398	3	O.sativa	Indica
Jayanthi	0.000398	0.000398	0.759341	0.000398	0.239067	0.000399	3	O.sativa	Indica
JhingaSail	0.000397	0.000398	0.998011	0.000398	0.000398	0.000398	3	O.sativa	Indica
JiraShahi	0.000398	0.000398	0.771308	0.000398	0.2271	0.000398	3	O.sativa	Indica
Juppa	0.000398	0.000398	0.593443	0.000398	0.000399	0.404965	3	O.sativa	Indica
Kasakstanica	0.000398	0.000398	0.851484	0.000398	0.146923	0.000399	3	O.sativa	Indica
KerrSail	0.000398	0.000398	0.602812	0.000398	0.181615	0.21438	3	O.sativa	Indica
KinShanZim	0.000398	0.000398	0.619965	0.000398	0.378442	0.000399	3	O.sativa	Indica
Kirak	0.000398	0.000398	0.735407	0.000398	0.263001	0.000399	3	O.sativa	Indica
KnownKros358	0.000398	0.000398	0.780717	0.000398	0.217691	0.000398	3	O.sativa	Indica
Lantjang	0.000398	0.000398	0.630362	0.000398	0.368046	0.000398	3	O.sativa	Indica
Latisail	0.000398	0.000398	0.80945	0.000398	0.188958	0.000399	3	O.sativa	Indica
Mala	0.000398	0.000398	0.858643	0.000398	0.139764	0.000398	3	O.glaberrima	Indica
MayangKhang	0.000398	0.000398	0.736471	0.000398	0.261937	0.000399	3	O.sativa	Indica
NamDawkMai	0.000398	0.000398	0.649359	0.000398	0.131034	0.218413	3	O.sativa	Indica
Ngoba	0.000398	0.000398	0.606861	0.000398	0.000399	0.391546	3	O.sativa	Indica
P1041	0.000398	0.000398	0.790375	0.000398	0.208032	0.000399	3	O.sativa	Indica
P1042	0.000398	0.04276	0.528141	0.000398	0.187348	0.240955	3	O.sativa	Indica
P817	0.000398	0.000398	0.627243	0.000398	0.371165	0.000399	3	O.sativa	Indica
PanJu	0.000398	0.000398	0.599835	0.000398	0.398572	0.000398	3	O.sativa	Indica
Peta	0.000398	0.000398	0.81595	0.000398	0.000399	0.182457	3	O.sativa	Indica
Pokkali	0.000398	0.000398	0.674012	0.000398	0.324395	0.000399	3	O.sativa	Indica
PURPLE	0.000398	0.000398	0.806043	0.000398	0.192365	0.000399	3	O.sativa	Indica
PURPLERep	0.000398	0.000398	0.806043	0.000398	0.192365	0.000399	3	O.sativa	Indica
Ratna	0.000397	0.000398	0.831148	0.000398	0.000398	0.16726	3	O.sativa	Indica
RONDO	0.000398	0.000398	0.809125	0.000399	0.189281	0.000398	3	O.sativa	Indica
RU1303138	0.000397	0.000398	0.998012	0.000397	0.000398	0.000398	3	O.sativa	Indica
RU1303153	0.000397	0.000398	0.998012	0.000398	0.000398	0.000398	3	O.sativa	Indica
Sabharaj	0.000398	0.000398	0.562154	0.000398	0.34751	0.089142	3	O.sativa	Indica
Sanganyan	0.000398	0.000398	0.570758	0.000398	0.427649	0.000399	3	O.glaberrima	Indica
Shala	0.000398	0.000398	0.71799	0.000398	0.280418	0.000399	3	O.sativa	Indica
ShaliiLuk	0.000398	0.000398	0.764719	0.000398	0.233689	0.000398	3	O.sativa	Indica
SravPrapay	0.000398	0.000398	0.516296	0.000398	0.000399	0.482111	3	O.sativa	Indica
SugaPaukhiDhan	0.000398	0.000398	0.57041	0.000398	0.168874	0.259522	3	O.sativa	Indica
TOg5548	0.000398	0.000398	0.877495	0.000399	0.000399	0.120912	3	O.glaberrima	Indica
TOg5882	0.000398	0.000398	0.771008	0.000398	0.2274	0.000398	3	O.glaberrima	Indica
TOg7194	0.000398	0.000398	0.998009	0.000398	0.000399	0.000398	3	O.glaberrima	Indica
TOg7199	0.000398	0.000398	0.998009	0.000398	0.000399	0.000398	3	O.glaberrima	Indica
Toga	0.000398	0.000398	0.758366	0.000398	0.240042	0.000398	3	O.sativa	Indica
UzBegohef2	0.000398	0.000398	0.715041	0.000398	0.000398	0.283366	3	O.sativa	Indica
UZROS59	0.000398	0.000398	0.703052	0.000398	0.295356	0.000399	3	O.sativa	Indica
VulgarisKoChAzpasaly	0.000398	0.000398	0.703052	0.000398	0.295356	0.000399	3	O.sativa	Indica
WG0252580DNAA02	0.000399	0.000398	0.753066	0.000398	0.24534	0.000399	3	O.sativa	Indica
WG0252580DNAA04	0.000396	0.000397	0.998015	0.000397	0.000397	0.000397	3	O.sativa	Indica
WG0252580DNAA05	0.000398	0.000398	0.84702	0.000398	0.151387	0.000399	3	O.sativa	Indica
WG0252580DNAA09	0.000398	0.000398	0.87676	0.000398	0.121648	0.000399	3	O.sativa	Indica
WG0252580DNAB02	0.000397	0.000398	0.603788	0.000398	0.24806	0.146958	3	O.sativa	Indica
WG0252580DNAB05	0.000398	0.000398	0.6709	0.000398	0.327508	0.000399	3	O.sativa	Indica
WG0252580DNAC03	0.014976	0.000398	0.690943	0.000398	0.292886	0.000398	3	O.sativa	Indica
WG0252580DNAE12	0.000398	0.000398	0.682873	0.000398	0.315534	0.000398	3	O.sativa	Indica
WG0252580DNAF02	0.016881	0.000398	0.706956	0.000398	0.274969	0.000398	3	O.sativa	Indica
WG0252580DNAF03	0.000398	0.000398	0.858966	0.000398	0.139441	0.000399	3	O.sativa	Indica
WG0252580DNAF10	0.000398	0.000398	0.537755	0.000398	0.460652	0.000398	3	O.sativa	Indica
WG0252580DNAF11	0.000398	0.000398	0.710748	0.000399	0.287658	0.000399	3	O.sativa	Indica
WG0252580DNAF12	0.000398	0.000398	0.682873	0.000398	0.315534	0.000398	3	O.sativa	Indica
WG0252580DNAG02	0.000397	0.000398	0.842569	0.000398	0.000398	0.155839	3	O.sativa	Indica
WG0252580DNAG03	0.000398	0.000398	0.592944	0.000398	0.405463	0.000399	3	O.sativa	Indica
WG0252580DNAG04	0.000398	0.000398	0.748167	0.000398	0.250241	0.000398	3	O.sativa	Indica
WG0252580DNAG09	0.000396	0.000397	0.998015	0.000397	0.000397	0.000397	3	O.sativa	Indica
WG0252580DNAG12	0.000398	0.000398	0.894666	0.000398	0.103741	0.000399	3	O.sativa	Indica
WG0252580DNAH01	0.000398	0.000398	0.616073	0.000399	0.000399	0.382334	3	O.sativa	Indica
WG0252580DNAH03	0.000398	0.000398	0.886715	0.000398	0.111692	0.000399	3	O.sativa	Indica
WG0252580DNAH04	0.000398	0.000399	0.863464	0.000399	0.000399	0.134942	3	O.sativa	Indica
WG0252580DNAH09	0.000396	0.000397	0.998015	0.000397	0.000397	0.000397	3	O.sativa	Indica
WG0252580DNAH10	0.000398	0.000398	0.89017	0.000398	0.108238	0.000399	3	O.sativa	Indica
WIR3412	0.000398	0.000398	0.388399	0.318826	0.291581	0.000398	3	O.sativa	Indica
WW82290	0.104751	0.000398	0.67004	0.000398	0.224015	0.000399	3	O.sativa	Indica
ZolotyjeVshody	0.000398	0.000398	0.998009	0.000398	0.000399	0.000399	3	O.sativa	Indica
ZolotyjeVshodyRep	0.000398	0.000398	0.998009	0.000398	0.000399	0.000399	3	O.sativa	Indica
2	0.000397	0.090095	0.000398	0.908313	0.000399	0.000398	4	O.sativa	Aromatic
79	0.000397	0.000398	0.000397	0.998012	0.000398	0.000398	4	O.sativa	Aromatic
201429710032R02C02	0.000397	0.000398	0.000397	0.998012	0.000398	0.000398	4	O.sativa	Aromatic
201429710032R09C02	0.000397	0.000398	0.000398	0.99801	0.000398	0.000398	4	O.sativa	Aromatic
201429710137R11C02	0.000398	0.144629	0.000398	0.63535	0.000399	0.218828	4	O.sativa	Aromatic
AkTokhum	0.000398	0.000398	0.000398	0.626271	0.000399	0.372136	4	O.sativa	Aromatic
AmbarbyWhite	0.000398	0.114829	0.000398	0.883578	0.000399	0.000399	4	O.sativa	Aromatic
Barah	0.000397	0.000398	0.000397	0.998011	0.000398	0.000398	4	O.sativa	Aromatic
Basmati	0.000397	0.000398	0.000398	0.99801	0.000398	0.000398	4	O.sativa	Aromatic
BesudiLongGrain	0.000397	0.000398	0.000398	0.99801	0.000398	0.000398	4	O.sativa	Aromatic
CHAHORA144	0.000397	0.000398	0.000398	0.99801	0.000398	0.000399	4	O.sativa	Aromatic
Daudzai	0.000397	0.000398	0.000398	0.998011	0.000398	0.000398	4	O.sativa	Aromatic
Dehraduni	0.000397	0.000398	0.000398	0.99801	0.000398	0.000398	4	O.sativa	Aromatic
Dicolorata	0.000398	0.000398	0.000398	0.874317	0.000398	0.12409	4	O.sativa	Aromatic
DomZard	0.000398	0.000398	0.000397	0.998011	0.000398	0.000398	4	O.sativa	Aromatic
Dudhel	0.000398	0.000398	0.000398	0.615279	0.383129	0.000399	4	O.sativa	Aromatic
FIROOZ	0.000397	0.000398	0.000397	0.998012	0.000398	0.000398	4	O.sativa	Aromatic
Gidej	0.000398	0.000398	0.000397	0.99801	0.000398	0.000398	4	O.sativa	Aromatic
Kamodi	0.000399	0.000398	0.000398	0.583022	0.000399	0.415384	4	O.sativa	Aromatic
MaienGarm	0.000398	0.000398	0.000398	0.534198	0.000399	0.46421	4	O.sativa	Aromatic
Mushkan	0.000398	0.000399	0.000399	0.998005	0.000399	0.0004	4	O.sativa	Aromatic
P1048	0.000398	0.000398	0.000397	0.99801	0.000398	0.000398	4	O.sativa	Aromatic
P1049	0.000397	0.000398	0.000398	0.878813	0.000398	0.119595	4	O.sativa	Aromatic
P807	0.000397	0.000398	0.000399	0.998009	0.000399	0.000399	4	O.sativa	Aromatic
Pakkali	0.000397	0.000398	0.000398	0.99801	0.000398	0.000398	4	O.sativa	Aromatic
Qumanani	0.000397	0.000398	0.000398	0.99801	0.000398	0.000398	4	O.sativa	Aromatic
RedKhoshaCerma	0.000398	0.000398	0.000398	0.650007	0.000399	0.3484	4	O.sativa	Aromatic
SADRIMASALINSKIJ	0.000398	0.000398	0.000397	0.99801	0.000398	0.000398	4	O.sativa	Aromatic
SadriType	0.000397	0.000398	0.000397	0.998012	0.000398	0.000398	4	O.sativa	Aromatic
ShatoLua	0.000398	0.000399	0.000398	0.998007	0.000399	0.000399	4	O.sativa	Aromatic
Shinali	0.000397	0.000398	0.000398	0.99801	0.000398	0.000398	4	O.sativa	Aromatic
Styk	0.000398	0.000398	0.000397	0.99801	0.000398	0.000398	4	O.sativa	Aromatic
WG0252580DNAC06	0.000397	0.000398	0.000397	0.998012	0.000398	0.000398	4	O.sativa	Aromatic
WG0252580DNAD10	0.000397	0.000398	0.000397	0.998011	0.000398	0.000398	4	O.sativa	Aromatic
WG0252580DNAE06	0.000397	0.000398	0.000397	0.998012	0.000398	0.000398	4	O.sativa	Aromatic
WG0252580DNAF06	0.000397	0.000398	0.000397	0.998012	0.000398	0.000398	4	O.sativa	Aromatic
WG0252580DNAG06	0.000397	0.000398	0.000397	0.998011	0.000398	0.000398	4	O.sativa	Aromatic
WG0252580DNAH05	0.000397	0.000398	0.000397	0.998013	0.000398	0.000398	4	O.sativa	Aromatic
WIR3419	0.000398	0.000398	0.000398	0.90045	0.000398	0.097957	4	O.sativa	Aromatic
201429710032R04C02	0.226857	0.000399	0.000398	0.000398	0.771549	0.000398	5	O.sativa	O. glaberrima/admix
201429710032R05C01	0.000398	0.000398	0.444309	0.000398	0.554099	0.000399	5	O.sativa	O. glaberrima/admix
201429710032R08C02	0.000398	0.000398	0.000399	0.382421	0.615986	0.000399	5	O.sativa	O. glaberrima/admix
201429710032R12C02	0.000398	0.000398	0.000399	0.421945	0.576462	0.000399	5	O.sativa	O. glaberrima/admix
201429710137R12C02	0.079697	0.000399	0.000398	0.000398	0.91871	0.000398	5	O.sativa	O. glaberrima/admix
Achhame	0.000398	0.000398	0.000398	0.26724	0.485575	0.24599	5	O.sativa	O. glaberrima/admix
ARC11524	0.160457	0.184303	0.000398	0.000398	0.654045	0.000398	5	O.sativa	O. glaberrima/admix
Atemo	0.000398	0.000398	0.000398	0.000398	0.998009	0.000398	5	O.glaberrima	O. glaberrima/admix
Bankoram	0.000398	0.000398	0.087843	0.000398	0.735631	0.175331	5	O.glaberrima	O. glaberrima/admix
BengalyMorino120	0.000398	0.000398	0.188358	0.000398	0.501066	0.309382	5	O.sativa	O. glaberrima/admix
BesudiShortGrain	0.000398	0.431373	0.000398	0.000398	0.567035	0.000398	5	O.sativa	O. glaberrima/admix
BuluPote	0.063291	0.194911	0.000399	0.000399	0.740601	0.000399	5	O.sativa	O. glaberrima/admix
C8447	0.000399	0.000398	0.000398	0.000398	0.998009	0.000398	5	O.sativa	O. glaberrima/admix
CG14	0.000397	0.000398	0.000398	0.000398	0.998011	0.000398	5	O.glaberrima	O. glaberrima/admix
Kabre	0.000399	0.000398	0.000398	0.000398	0.998009	0.000398	5	O.glaberrima	O. glaberrima/admix
KaloMarsi	0.000397	0.000398	0.000398	0.000398	0.998011	0.000398	5	O.sativa	O. glaberrima/admix
KarangSerang	0.072914	0.16167	0.000399	0.000398	0.76422	0.000399	5	O.sativa	O. glaberrima/admix
KerangSerangSelection	0.211097	0.000398	0.089889	0.000398	0.539666	0.158552	5	O.sativa	O. glaberrima/admix
KeritingTinggi	0.000398	0.386066	0.0004	0.112177	0.50056	0.000398	5	O.sativa	O. glaberrima/admix
Kesa	0.000398	0.000399	0.487713	0.000399	0.510693	0.000399	5	O.sativa	O. glaberrima/admix
PadiKasalle	0.063285	0.082803	0.156684	0.000398	0.696432	0.000398	5	O.sativa	O. glaberrima/admix
PadiPohonBatu	0.118995	0.090115	0.000398	0.000398	0.789696	0.000398	5	O.sativa	O. glaberrima/admix
Pakhedhan	0.000398	0.000398	0.000398	0.269861	0.728547	0.000398	5	O.sativa	O. glaberrima/admix
PutihMontor	0.075831	0.143501	0.000399	0.000398	0.779472	0.000399	5	O.sativa	O. glaberrima/admix
Quinimpol	0.24978	0.000398	0.000398	0.000398	0.748627	0.000398	5	O.sativa	O. glaberrima/admix
Saka	0.000398	0.000398	0.000398	0.000398	0.998009	0.000398	5	O.glaberrima	O. glaberrima/admix
Sakatiana	0.000398	0.059304	0.000398	0.000399	0.939103	0.000399	5	O.glaberrima	O. glaberrima/admix
Samanis	0.059812	0.000399	0.000398	0.000398	0.938595	0.000398	5	O.sativa	O. glaberrima/admix
SecanodoBrazil	0.121806	0.000398	0.000398	0.000399	0.876601	0.000398	5	O.sativa	O. glaberrima/admix
Sigoendaba	0.096906	0.000398	0.000399	0.000398	0.901499	0.000399	5	O.sativa	O. glaberrima/admix
Simpor	0.108408	0.000398	0.000399	0.000399	0.889998	0.000399	5	O.sativa	O. glaberrima/admix
Sipirasikkam	0.051181	0.000398	0.000398	0.095147	0.852478	0.000398	5	O.sativa	O. glaberrima/admix
Stormproof	0.000398	0.000398	0.000398	0.000398	0.99801	0.000398	5	O.sativa	O. glaberrima/admix
TiaHeret	0.072222	0.19512	0.000398	0.000398	0.731463	0.000398	5	O.sativa	O. glaberrima/admix
TOg5603	0.000397	0.000398	0.000398	0.000398	0.998011	0.000398	5	O.glaberrima	O. glaberrima/admix
TOg6231	0.000397	0.000398	0.000398	0.000398	0.998011	0.000398	5	O.glaberrima	O. glaberrima/admix
TOg6238	0.000397	0.000398	0.000398	0.000398	0.998011	0.000398	5	O.glaberrima	O. glaberrima/admix
TOg6244	0.000397	0.000398	0.000398	0.000398	0.998011	0.000398	5	O.glaberrima	O. glaberrima/admix
TOg6248	0.000397	0.000398	0.000398	0.000398	0.998011	0.000398	5	O.glaberrima	O. glaberrima/admix
TOg6249	0.000397	0.000398	0.000398	0.000398	0.998011	0.000398	5	O.glaberrima	O. glaberrima/admix
TOg6251	0.000397	0.000398	0.000398	0.000398	0.998011	0.000398	5	O.glaberrima	O. glaberrima/admix
TOg6253	0.000397	0.000398	0.000398	0.000398	0.998011	0.000398	5	O.glaberrima	O. glaberrima/admix
TOg6259	0.000397	0.000398	0.000398	0.000398	0.998011	0.000398	5	O.glaberrima	O. glaberrima/admix
TOg6264	0.000397	0.000398	0.000398	0.000398	0.998011	0.000398	5	O.glaberrima	O. glaberrima/admix
TOg6266	0.000397	0.000398	0.000398	0.000398	0.998011	0.000398	5	O.glaberrima	O. glaberrima/admix
TOg6271	0.000397	0.000398	0.000398	0.000398	0.998011	0.000398	5	O.glaberrima	O. glaberrima/admix
TOg6281	0.000397	0.000398	0.000398	0.000398	0.998011	0.000398	5	O.glaberrima	O. glaberrima/admix
TOg6288	0.000397	0.000398	0.000398	0.000398	0.998011	0.000398	5	O.glaberrima	O. glaberrima/admix
TOg6302	0.000397	0.000398	0.000398	0.000398	0.998011	0.000398	5	O.glaberrima	O. glaberrima/admix
TOg6303	0.000397	0.000398	0.000398	0.000398	0.998011	0.000398	5	O.glaberrima	O. glaberrima/admix
TOg6307	0.000397	0.000398	0.000398	0.000398	0.998011	0.000398	5	O.glaberrima	O. glaberrima/admix
TOg6314	0.000397	0.000398	0.000398	0.000398	0.998011	0.000398	5	O.glaberrima	O. glaberrima/admix
TOg6328	0.000397	0.000398	0.000398	0.000398	0.998011	0.000398	5	O.glaberrima	O. glaberrima/admix
TOg6328B	0.000397	0.000398	0.000398	0.000398	0.998011	0.000398	5	O.glaberrima	O. glaberrima/admix
TOg6335	0.000397	0.000398	0.000398	0.000398	0.998011	0.000398	5	O.glaberrima	O. glaberrima/admix
TOg6342	0.000397	0.000398	0.000398	0.000398	0.998011	0.000398	5	O.glaberrima	O. glaberrima/admix
TOg6342rep	0.000397	0.000398	0.000398	0.000398	0.998011	0.000398	5	O.sativa	O. glaberrima/admix
TOg6367	0.000397	0.000398	0.000398	0.000398	0.998011	0.000398	5	O.glaberrima	O. glaberrima/admix
TOg6392	0.000397	0.000398	0.000398	0.000398	0.998011	0.000398	5	O.glaberrima	O. glaberrima/admix
TOg6405	0.000397	0.000398	0.000398	0.000398	0.998011	0.000398	5	O.glaberrima	O. glaberrima/admix
TOg6422	0.000397	0.000398	0.000398	0.000398	0.998011	0.000398	5	O.glaberrima	O. glaberrima/admix
TOg6464	0.000397	0.000398	0.000398	0.000398	0.998011	0.000398	5	O.glaberrima	O. glaberrima/admix
TOg6465	0.000397	0.000398	0.000398	0.000398	0.998011	0.000398	5	O.glaberrima	O. glaberrima/admix
TOg6468	0.000397	0.000398	0.000398	0.000398	0.998011	0.000398	5	O.glaberrima	O. glaberrima/admix
TOg6474	0.000397	0.000398	0.000398	0.000398	0.998011	0.000398	5	O.glaberrima	O. glaberrima/admix
TOg6511	0.000397	0.000398	0.000398	0.000398	0.998011	0.000398	5	O.glaberrima	O. glaberrima/admix
TOg6512	0.000397	0.000398	0.000398	0.000398	0.998011	0.000398	5	O.glaberrima	O. glaberrima/admix
TOg6916	0.000397	0.000398	0.000398	0.000398	0.998011	0.000398	5	O.glaberrima	O. glaberrima/admix
TOg6943	0.000397	0.000398	0.000398	0.000398	0.998011	0.000398	5	O.glaberrima	O. glaberrima/admix
TOg6946	0.000397	0.000398	0.000398	0.000398	0.998011	0.000398	5	O.glaberrima	O. glaberrima/admix
TOg6951	0.000397	0.000398	0.000398	0.000398	0.998011	0.000398	5	O.glaberrima	O. glaberrima/admix
TOg7201	0.000397	0.000398	0.000398	0.000398	0.998011	0.000398	5	O.glaberrima	O. glaberrima/admix
VARYLAVA9	0.000399	0.060644	0.000398	0.000398	0.720071	0.21809	5	O.sativa	O. glaberrima/admix
VaryVato275	0.000398	0.000398	0.290085	0.000398	0.708323	0.000399	5	O.sativa	O. glaberrima/admix
WAB4501113P40HB	0.000398	0.060904	0.000399	0.000398	0.737911	0.19999	5	Oryza hybrid	O. glaberrima/admix
WAB4502423P33HB	0.073486	0.000398	0.045357	0.000399	0.879961	0.000399	5	Oryza hybrid	O. glaberrima/admix
WAB4502432P18HB	0.333013	0.000398	0.155842	0.000399	0.50995	0.000399	5	Oryza hybrid	O. glaberrima/admix
WAB450IBP160HB	0.266936	0.000398	0.000398	0.000398	0.731471	0.000398	5	Oryza hybrid	O. glaberrima/admix
WAB450IBP20HB	0.000398	0.000398	0.000398	0.000398	0.998009	0.000399	5	Oryza hybrid	O. glaberrima/admix
WAB450IBP23HB	0.167742	0.15113	0.000398	0.000398	0.679934	0.000399	5	Oryza hybrid	O. glaberrima/admix
WAB450IBP24HB	0.076644	0.064362	0.000398	0.000398	0.451066	0.407131	5	Oryza hybrid	O. glaberrima/admix
WAB450IBP38HB	0.364107	0.000398	0.105563	0.0666	0.462932	0.000399	5	Oryza hybrid	O. glaberrima/admix
WAB450IBP62HB	0.127821	0.109279	0.000398	0.000398	0.761706	0.000398	5	Oryza hybrid	O. glaberrima/admix
WC4443	0.128794	0.000398	0.084735	0.000398	0.587216	0.198458	5	O.sativa	O. glaberrima/admix
WG0252580DNAA10	0.096013	0.122531	0.000398	0.000398	0.780262	0.000398	5	O.sativa	O. glaberrima/admix
WG0252580DNAB07	0.000397	0.000398	0.000398	0.000398	0.998011	0.000398	5	O.glaberrima	O. glaberrima/admix
WG0252580DNAB08	0.09759	0.119725	0.000398	0.000398	0.78149	0.000398	5	O.sativa	O. glaberrima/admix
WG0252580DNAB09	0.000398	0.000398	0.082002	0.000398	0.916405	0.000399	5	O.sativa	O. glaberrima/admix
WG0252580DNAB10	0.000398	0.000398	0.29509	0.000398	0.703318	0.000398	5	O.sativa	O. glaberrima/admix
WG0252580DNAB11	0.000398	0.000398	0.000398	0.000398	0.99801	0.000398	5	O.sativa	O. glaberrima/admix
WG0252580DNAC04	0.000397	0.000398	0.000398	0.000398	0.998011	0.000398	5	O.glaberrima	O. glaberrima/admix
WG0252580DNAC07	0.000397	0.000398	0.000398	0.000398	0.998011	0.000398	5	O.glaberrima	O. glaberrima/admix
WG0252580DNAC08	0.000397	0.000398	0.000398	0.000398	0.998011	0.000398	5	O.glaberrima	O. glaberrima/admix
WG0252580DNAC09	0.000398	0.122356	0.000398	0.000399	0.876051	0.000399	5	O.sativa	O. glaberrima/admix
WG0252580DNAC11	0.000398	0.000398	0.000398	0.000398	0.99801	0.000398	5	O.sativa	O. glaberrima/admix
WG0252580DNAD04	0.000397	0.000398	0.000398	0.000398	0.998011	0.000398	5	O.glaberrima	O. glaberrima/admix
WG0252580DNAD07	0.000397	0.000398	0.000398	0.000398	0.998011	0.000398	5	O.glaberrima	O. glaberrima/admix
WG0252580DNAD11	0.000398	0.000398	0.000398	0.000398	0.99801	0.000398	5	O.sativa	O. glaberrima/admix
WG0252580DNAE03	0.000397	0.000398	0.000398	0.000398	0.998011	0.000398	5	O.glaberrima	O. glaberrima/admix
WG0252580DNAE04	0.000397	0.000398	0.000398	0.000398	0.998011	0.000398	5	O.glaberrima	O. glaberrima/admix
WG0252580DNAE07	0.000397	0.000398	0.000398	0.000398	0.998011	0.000398	5	O.glaberrima	O. glaberrima/admix
WG0252580DNAE08	0.089896	0.216719	0.000398	0.000398	0.69219	0.000398	5	O.sativa	O. glaberrima/admix
WG0252580DNAE09	0.096013	0.122531	0.000398	0.000398	0.780262	0.000398	5	O.sativa	O. glaberrima/admix
WG0252580DNAE10	0.210418	0.000398	0.0004	0.000398	0.787987	0.000398	5	O.sativa	O. glaberrima/admix
WG0252580DNAE11	0.000398	0.000398	0.000398	0.000398	0.99801	0.000398	5	O.sativa	O. glaberrima/admix
WG0252580DNAF04	0.000397	0.000398	0.000398	0.000398	0.998011	0.000398	5	O.glaberrima	O. glaberrima/admix
WG0252580DNAF05	0.0614	0.000398	0.000424	0.078949	0.590697	0.268133	5	O.meridionalis	O. glaberrima/admix
WG0252580DNAF07	0.000397	0.000398	0.000398	0.000398	0.998011	0.000398	5	O.glaberrima	O. glaberrima/admix
WG0252580DNAG07	0.000397	0.000398	0.000398	0.000398	0.998011	0.000398	5	O.glaberrima	O. glaberrima/admix
201429710032R01C01	0.000398	0.000398	0.456104	0.034681	0.000399	0.508021	6	O.sativa	Aus
201429710032R06C02	0.000397	0.000398	0.000398	0.000398	0.000398	0.99801	6	O.sativa	Aus
201429710032R07C01	0.000398	0.000398	0.000398	0.000398	0.000398	0.998009	6	O.sativa	Aus
201429710137R03C01	0.000397	0.000398	0.000398	0.000398	0.000398	0.998011	6	O.sativa	Aus
201429710137R05C01	0.000397	0.000398	0.000398	0.000398	0.000398	0.998011	6	O.sativa	Aus
201429710137R09C01	0.000397	0.000398	0.000398	0.000398	0.000398	0.998011	6	O.sativa	Aus
201429710137R09C02	0.000398	0.000398	0.000398	0.000398	0.000399	0.99801	6	O.sativa	Aus
Angana	0.000397	0.000398	0.000398	0.000398	0.000398	0.998011	6	O.sativa	Aus
ARC6578	0.000398	0.000398	0.000398	0.000398	0.000398	0.998009	6	O.sativa	Aus
AS46	0.000397	0.000398	0.000398	0.000398	0.000398	0.99801	6	O.sativa	Aus
ASWINA330	0.000397	0.000398	0.000398	0.000398	0.000398	0.99801	6	O.sativa	Aus
BakTushi	0.000398	0.000398	0.000398	0.000398	0.000398	0.99801	6	O.sativa	Aus
Bala	0.000398	0.000398	0.439345	0.000399	0.000398	0.559062	6	O.sativa	Aus
Banajira	0.000397	0.000398	0.000398	0.000398	0.000398	0.99801	6	O.sativa	Aus
Berenj	0.000398	0.000399	0.000398	0.054658	0.000399	0.943749	6	O.sativa	Aus
BhuwaDhan	0.000398	0.280817	0.000398	0.294744	0.000399	0.423244	6	O.sativa	Aus
Boma	0.000398	0.000398	0.149595	0.000398	0.000398	0.848813	6	O.glaberrima	Aus
Charmarumi	0.000397	0.000398	0.000398	0.000398	0.000398	0.99801	6	O.sativa	Aus
DaudzaiFieldMix	0.000397	0.000398	0.000398	0.000398	0.000398	0.998011	6	O.sativa	Aus
DeraWadi143	0.000398	0.000398	0.000398	0.000398	0.000399	0.99801	6	O.sativa	Aus
DhalaShaitta	0.000397	0.000398	0.000398	0.000398	0.000398	0.99801	6	O.sativa	Aus
Dharial	0.000397	0.000398	0.000398	0.000398	0.000398	0.99801	6	O.sativa	Aus
DJ102	0.000397	0.000398	0.000398	0.000398	0.000398	0.99801	6	O.sativa	Aus
DJ53	0.000398	0.000398	0.000398	0.000398	0.000399	0.99801	6	O.sativa	Aus
DJ90	0.000397	0.000398	0.000398	0.000398	0.000398	0.99801	6	O.sativa	Aus
DM55	0.000398	0.000398	0.000398	0.000398	0.000399	0.99801	6	O.sativa	Aus
DNJ151	0.000397	0.000398	0.000398	0.000398	0.000398	0.99801	6	O.sativa	Aus
Dular	0.000398	0.000398	0.000398	0.000398	0.000399	0.99801	6	O.sativa	Aus
Dulugu	0.000398	0.000398	0.149595	0.000398	0.000398	0.848813	6	O.glaberrima	Aus
DV132	0.000397	0.000398	0.000398	0.000398	0.000398	0.99801	6	O.sativa	Aus
DV85	0.000398	0.000398	0.000398	0.000398	0.000399	0.99801	6	O.sativa	Aus
DvRos2568	0.000398	0.000398	0.000398	0.000398	0.000399	0.99801	6	O.sativa	Aus
Fujisaka5	0.000398	0.000398	0.000398	0.000398	0.000399	0.99801	6	O.sativa	Aus
Gambir	0.000398	0.000398	0.000398	0.000398	0.000399	0.998009	6	O.sativa	Aus
GHATIKAMMANANGARHAR	0.000398	0.000398	0.000398	0.000398	0.000398	0.998011	6	O.sativa	Aus
Ghorbhai	0.000397	0.000398	0.000398	0.000398	0.000398	0.998011	6	O.sativa	Aus
GHRAIBA	0.000398	0.000398	0.000398	0.000398	0.000399	0.99801	6	O.sativa	Aus
HashikalmiAus	0.000397	0.000398	0.000398	0.000398	0.000399	0.99801	6	O.sativa	Aus
HiMuke	0.000398	0.000398	0.000398	0.000398	0.000398	0.99801	6	O.sativa	Aus
IRGC103571	0.000398	0.000398	0.149595	0.000398	0.000398	0.848813	6	O.glaberrima	Aus
ItalicaAlefAmbesteRoyj	0.000398	0.000398	0.000398	0.000398	0.000398	0.99801	6	O.sativa	Aus
Jhona	0.000398	0.000398	0.000398	0.000398	0.34878	0.649628	6	O.sativa	Aus
Kalamkati	0.000398	0.000398	0.000399	0.000398	0.000399	0.998009	6	O.sativa	Aus
Karayal	0.000398	0.000398	0.000398	0.000398	0.214041	0.784366	6	O.sativa	Aus
Karngi	0.000397	0.000398	0.000398	0.000398	0.000398	0.998011	6	O.sativa	Aus
KataktaraAus	0.000398	0.000398	0.000398	0.000398	0.000399	0.99801	6	O.sativa	Aus
KhaoPhoi	0.000398	0.116922	0.422279	0.000398	0.000399	0.459604	6	O.sativa	Aus
Kharsu	0.000398	0.000398	0.000398	0.000398	0.000399	0.99801	6	O.sativa	Aus
KoiMurali	0.000398	0.000398	0.000398	0.000398	0.201124	0.797284	6	O.sativa	Aus
LUKTAKHAR	0.000398	0.000398	0.000398	0.000398	0.000398	0.998011	6	O.sativa	Aus
Mahlar	0.000398	0.000398	0.000398	0.000398	0.000398	0.99801	6	O.sativa	Aus
Mallai	0.000398	0.000398	0.000398	0.491592	0.000398	0.506815	6	O.sativa	Aus
N22	0.000398	0.000398	0.000398	0.000398	0.000398	0.998009	6	O.sativa	Aus
N32	0.000397	0.000398	0.000398	0.000398	0.000398	0.99801	6	O.sativa	Aus
P22	0.000397	0.000398	0.000398	0.000398	0.000399	0.99801	6	O.sativa	Aus
Pelu	0.000398	0.000398	0.000398	0.000398	0.000398	0.998009	6	O.sativa	Aus
SafutKhosha	0.000397	0.000398	0.000398	0.000398	0.000398	0.998011	6	O.sativa	Aus
Sathra	0.000398	0.000398	0.000398	0.000398	0.000399	0.998009	6	O.sativa	Aus
ShevkatiKundry	0.000398	0.000398	0.000398	0.000398	0.000399	0.99801	6	O.sativa	Aus
Shirkati	0.000398	0.000398	0.000398	0.000398	0.000399	0.99801	6	O.sativa	Aus
Shoni	0.000398	0.000398	0.000398	0.000398	0.167781	0.830627	6	O.sativa	Aus
Sirkat	0.000398	0.000398	0.000398	0.30175	0.000399	0.696658	6	O.sativa	Aus
SpinMere	0.000398	0.000398	0.000398	0.000398	0.000398	0.99801	6	O.sativa	Aus
SubdiChroaKoraMuazahTolinsty	0.000398	0.000398	0.000398	0.000398	0.000398	0.99801	6	O.sativa	Aus
Sufaida	0.000398	0.000398	0.000398	0.000398	0.000399	0.99801	6	O.sativa	Aus
Sugdasi	0.000397	0.000398	0.000398	0.000398	0.000399	0.99801	6	O.sativa	Aus
TOg7174	0.000398	0.000398	0.149595	0.000398	0.000398	0.848813	6	O.glaberrima	Aus
Torh	0.000398	0.000398	0.44137	0.000398	0.000398	0.557037	6	O.sativa	Aus
TrandeupKandir	0.000397	0.000398	0.000398	0.000398	0.000399	0.99801	6	O.sativa	Aus
WAB450243P381HB	0.137959	0.000398	0.091321	0.000398	0.20413	0.565793	6	Oryza hybrid	Aus
WG0252580DNAA06	0.000398	0.000398	0.000398	0.000398	0.000398	0.99801	6	O.sativa	Aus
WG0252580DNAA08	0.000397	0.000398	0.000398	0.000398	0.000398	0.99801	6	O.sativa	Aus
WG0252580DNAB06	0.000398	0.000398	0.000398	0.000398	0.000399	0.99801	6	O.sativa	Aus
WG0252580DNAC05	0.000398	0.000398	0.204624	0.000398	0.157882	0.636299	6	O.nivara	Aus
WG0252580DNAC10	0.000397	0.000398	0.000398	0.000398	0.000398	0.99801	6	O.sativa	Aus
WG0252580DNAD05	0.000398	0.000398	0.000398	0.000398	0.000398	0.99801	6	O.rufipogon	Aus
WG0252580DNAD06	0.000398	0.000398	0.000398	0.000398	0.000399	0.99801	6	O.sativa	Aus
WG0252580DNAD08	0.000398	0.000398	0.000398	0.000398	0.000398	0.99801	6	O.rufipogon	Aus
WG0252580DNAD09	0.000397	0.000398	0.000398	0.000398	0.000398	0.99801	6	O.sativa	Aus
WG0252580DNAG05	0.000398	0.278985	0.324413	0.000398	0.000399	0.395408	6	O.rufipogon	Aus
WG0252580DNAH06	0.000397	0.000398	0.000398	0.000398	0.000398	0.99801	6	O.sativa	Aus
WG0252580DNAH07	0.000399	0.000398	0.21143	0.029717	0.242382	0.515674	6	O.glaberrima	Aus
Y2272	0.000398	0.000398	0.000398	0.000398	0.000399	0.998009	6	O.sativa	Aus
Ziri	0.000398	0.000398	0.000398	0.000398	0.303289	0.695119	6	O.sativa	Aus
