# Supplementary material for: An improved 7K SNP array, the C7AIR, provides a wealth of validated SNP markers for rice breeding and genetics studies
Source: PLoS One. 2020 May 14;15(5):e0232479. doi: 10.1371/journal.pone.0232479 (PMC7224494; doi:10.1371/journal.pone.0232479)
Supplement: S2 Table — (XLSX) [file pone.0232479.s002.xlsx]

## Sheet: for_publication
S2 Table. SNP IDs, target genes, and target traits for 8 trait-specific SNP markers included in the C7AIR.
Trait	Gene	SNP	Alleles	Chromosome	SNP position on C7AIR	Gene ID (MSU7)	Gene ID (IRGSP 1.0)	Position of CDS in rice genome
Gelatinization temperature	ALK-2	ALK-SNP2-1_T_F_2584858866	[A/G]	6	6752357	LOC_Os06g12450.1	Os06g0229800	6748358 - 6753338
Gelatinization temperature	ALK-3	ALK-SNP3-1_B_R_2584858622	[T/C]	6	6752756	LOC_Os06g12450.1	Os06g0229800	6748358 - 6753338
Gelatinization temperature	ALK-4	ALK-SNP4_FWD-1_B_F_2584859424	[T/G]	6	6752887	LOC_Os06g12450.1	Os06g0229800	6748358 - 6753338
Grain length	GS3	GS3-1_T_F_2584858721	[T/G]	3	16733441	not annotated	Os03g0407400	16,695,853 - 16,768,757
Blast resistance	Pi-ta	Pi-ta-1_B_R_2584859114	[T/G]	12	10607554	LOC_Os12g18360.1	Os12g0281300	10612068 - 10606359
Apparent amylose content	Wx-exon6	Waxy_exon_6-1_T_F_2584858701	[T/G]	6	1768006	LOC_Os06g04200.1	Os06g0133000	1765622 - 1770656
Apparent amylose content	Wx-GBSS-sx10	Wx-GBSS-ex10-1_B_F_2584859414	[T/C]	6	1768998	LOC_Os06g04200.1	Os06g0133000	1765622 - 1770656
Apparent amylose content	Wx-intron1	Waxy-Intron1-1_B_F_2584859363	[T/G]	6	1765761	LOC_Os06g04200.1	Os06g0133000	1765622 - 1770656

## Sheet: original
SNP	Gene	Trait
ALK-SNP2-1_T_F_2584858866	ALK	Gelatinization temperature
ALK-SNP3-1_B_R_2584858622	ALK	Gelatinization temperature
ALK-SNP4_FWD-1_B_F_2584859424	ALK	Gelatinization temperature
fd12-1_B_F_2194302675	fd12
fd8-1_T_F_2194303572	Wxin	Apparent amylose content
fd9-1_B_R_2194302752	fd9
GS3-1_T_F_2584858721	GS3	Grain length
Pi-ta-1_B_R_2584859114	Pi-ta	Blast resistance
RTSV1-1_FWD-1_T_F_2584859423	RTSV1	Rice tungro spherical virus resistance
S11_22162729-1_T_R_2584858783	Xa23	Blight resistance
S11_27603799_v2-1_T_F_2584859341	Xa4	Blight resistance
S4_4649295-1_T_R_2584859344	S4_4649295
S5_440644_ilmndup1-1_T_F_2585062351	Xa5	Blight resistance
S6_1362133-1_T_R_2584859348	S6_1362133
S6_1444280-1_B_R_2584859280	S6_1444280
S6_1780414-1_T_R_2584859282	S6_1780414
Waxy_exon_6-1_T_F_2584858701	Wxt	Apparent amylose content
Waxy-Intron1-1_B_F_2584859363	Wxin	Apparent amylose content
Wx-GBSS-ex10-1_B_F_2584859414	Wxa	Apparent amylose content
Xa21_SKEP-1_T_R_2584859417	Xa21	Bacterial blight resistance

## Sheet: details
SNP	alleles_ref	allele_alt	position_IRGSP-1.0 (=MSUv7)	phenotype_Ref	phenotype_Alt	Gene	add_gene_Name	Trait	comment
ALK-SNP2-1_T_F_2584858866	A	G	chr6:6752357	A,A,GC - high ASV value -> low Gelatinization temperature		ALK		Gelatinization temperature	https://onlinelibrary.wiley.com/doi/epdf/10.1111/j.1744-7909.2011.01065.x
ALK-SNP3-1_B_R_2584858622	A	G	chr6:6752756	A,G,TT - high ASV value -> low Gelatinization temperature		ALK		Gelatinization temperature	https://onlinelibrary.wiley.com/doi/epdf/10.1111/j.1744-7909.2011.01065.x
ALK-SNP4_FWD-1_B_F_2584859424	G	T	chr6:6752887	G, G, GC -low ASV value -> high Gelatinization temperature		ALK		Gelatinization temperature	https://onlinelibrary.wiley.com/doi/epdf/10.1111/j.1744-7909.2011.01065.x
fd12-1_B_F_2194302675	C	T	chr2:28895812			fd12	Os02g0701600/LOC_Os02g47310	salinity tolerance	https://www.ncbi.nlm.nih.gov/pmc/articles/PMC5668218/pdf/12284_2017_Article_186.pdf
fd8-1_T_F_2194303572	A	C	chr6:1768006			Wxin	LOC_Os06g04200	Apparent amylose content
fd9-1_B_R_2194302752	G	A	chr3:1270943			fd9	DTH3/LOC_Os03g03070	Flowering activator, Short-day/long-day promotion of flowering	https://acsess.onlinelibrary.wiley.com/doi/pdf/10.3835/plantgenome2015.10.0109
GS3-1_T_F_2584858721	G	T	chr3:16733441	short grain (G/C)	long grain (A/T)	GS3		Grain length	https://www.ncbi.nlm.nih.gov/pmc/articles/PMC2728869/pdf/GEN18241323.pdf
Pi-ta-1_B_R_2584859114	A	C	chr12:10607554	susceptible to blast Resistance (A)	Resistant to blast Resistance (C )	Pi-ta		Blast resistance	USA rice mapping
RTSV1-1_FWD-1_T_F_2584859423	A	G	chr7:22,119,347	susceptble to RSTV1 gene	Resistant to RSTV gene	RTSV1		Rice tungro spherical virus resistance	Lee et al. 2009
S11_22162729-1_T_R_2584858783	T	C	chr11:22162729			Xa23		Blight resistance
S11_27603799_v2-1_T_F_2584859341	C	A	chr11:27603799	Susceptible to Bacterial Blight Resistance (C )	Resistant to Bacterial Blight Resistance (A)	Xa4		Blight resistance	https://www.ncbi.nlm.nih.gov/pmc/articles/PMC5359197/pdf/12284_2017_Article_147.pdf
S4_4649295-1_T_R_2584859344	G	T	chr4:4649295	susceptble to BPH (C )	Resistant to BPH (t)	S4_4649295	BPH17/Os04g016790	Brown planthopper	Sun L, Su C, Wang C, Zai H, Wan J. Mapping of a major resistance gene to brown planthopper in the rice cultivar Rathu Heenati. Breed Sci. 2005;55:391–6.
S5_440644_ilmndup1-1_T_F_2585062351	A	G	chr5:440644	Resistant to BB in Indica ONLY (A) (Note: Nipponbare carries the A allele but does not carry xa5 resistance!!	susceptible to BB in indica ONLY (G).	Xa5	XA5/ LOC_Os05g01710	Blight resistance	https://www.ncbi.nlm.nih.gov/pmc/articles/PMC5359197/pdf/12284_2017_Article_147.pdf
S6_1362133-1_T_R_2584859348	C	T	chr6:1362133			S6_1362133	BPH3/Os06g0125200	Brown planthopper
S6_1444280-1_B_R_2584859280	G	A	chr6:1444280	Susceptible to BPH (G)	Resistant to BPH (A)	S6_1444280	BPH3/Os06g127200	Brown planthopper	file:///Users/ys357/Downloads/MIJSTphysicalmap2007-166-177.pdf
S6_1780414-1_T_R_2584859282	T	A	chr6:1780414			S6_1780414	BPH3/ between LOC_Os06g04210 - LOCOs06g04220	Brown planthopper	https://www.nature.com/articles/srep37645.pdf
Waxy_exon_6-1_T_F_2584858701	A	C	chr6:1768006			Wxt	LOC_Os06g04200	Apparent amylose content	https://www.ncbi.nlm.nih.gov/pmc/articles/PMC3904453/pdf/1939-8433-7-1.pdf
Waxy-Intron1-1_B_F_2584859363	T	G	chr6:1765761			Wxin	LOC_Os06g04200	Apparent amylose content	https://www.ncbi.nlm.nih.gov/pmc/articles/PMC3904453/pdf/1939-8433-7-1.pdf
Wx-GBSS-ex10-1_B_F_2584859414	C	T	chr6:1768998			Wxa	LOC_Os06g04200	Apparent amylose content	https://www.ncbi.nlm.nih.gov/pmc/articles/PMC3904453/pdf/1939-8433-7-1.pdf
Xa21_SKEP-1_T_R_2584859417	G	C	chr11:21273678	Susceptible to Bacterial Blight (G)	Reistant to Bacterial Blight (C )	Xa21		Bacterial blight resistance
id9001533	T	C	chr9:5922125	susceptible to submergence (T)	Resistant to 14 days submergence (C )	sub1	LOC_Os09910840	Submergence	Not in Sub1B region LOC_Os09g11480 (chr9:64-4482-6406039)
id9001699	G	A	chr9:6252407	susceptible to submergence (G)	Resistant to 14 days submergence (A)	sub1	LOC_Os09911270	Submergence	Not in Sub1B region LOC_Os09g11480 (chr9:64-4482-6406039)
id9001957	G	C	chr9:6913547	susceptible to submergence (G)	Resistant to 14 days submergence (C )	sub1	repeat region	Submergence	Not in Sub1B region LOC_Os09g11480 (chr9:64-4482-6406039)
id11010576-1_B_F_2584858558	T	G	chr11:27021067					Bacterial leaf blight
id11010994-1_T_F_2584859085	G	A	chr11:27652170					Bacterial leaf blight
