# Supplementary material for: An improved 7K SNP array, the C7AIR, provides a wealth of validated SNP markers for rice breeding and genetics studies
Source: PLoS One. 2020 May 14;15(5):e0232479. doi: 10.1371/journal.pone.0232479 (PMC7224494; doi:10.1371/journal.pone.0232479)
Supplement: S3 Table — (XLSX) [file pone.0232479.s003.xlsx]

## Sheet: Sup1-SNP Data and Quality
S3 Table. The SNP manifest file, with SNP ID, quality, chromosomal positions, probe and flanking sequence information for 7,098 SNP loci on the C7AIR.
Illumina	Inc.
[Heading]
Descriptor File Name	Cornell-IR_RiceLD_15069608X339319_A1.bpm
Assay Format	Infinium HD Ultra
Date Manufactured	2017-02-10
Loci Count	7098
[Assay]
IlmnID	Name	Quality	IlmnStrand	SNP	AddressA_ID	AlleleA_ProbeSeq	AddressB_ID	AlleleB_ProbeSeq	GenomeBuild	Chr	MapInfo	Ploidy	Species	Source	SourceVersion	SourceStrand	SourceSeq	TopGenomicSeq	BeadSetID
10001132-1_T_R_2584582511	10001132	High	TOP	[A/G]	32715340	AGCTAGTGGGGAGTGGGGACAGCTAAATTATTAGTACTAGATGTTAATTA			7	10	2317028	diploid	Oryza sativa (japonica cultivar-group)	6K_ARRAY	1	BOT	TCTTTGTGAAACAAAACTTGAAGCTGAAACGACAGTCTCTAKGGTACAGAGGAAGAGTAA[T/C]TAATTAACATCTAGTACTAATAATTTAGCTGTCCCCACTCCCCACTAGCTASTWSYTYCT	AGRARSWASTAGCTAGTGGGGAGTGGGGACAGCTAAATTATTAGTACTAGATGTTAATTA[A/G]TTACTCTTCCTCTGTACCMTAGAGACTGTCGTTTCAGCTTCAAGTTTTGTTTCACAAAGA	1503
10003037-1_B_F_2584581102	10003037	High	BOT	[T/G]	64731428	TGCATAGGAAGATGGAGGAAGAAGGGAGAAAATTTGAAAGGGAACGTACA			7	10	2337027	diploid	Oryza sativa (japonica cultivar-group)	6K_ARRAY	1	BOT	CTTGGCAACGTGCATAGGAAGATGGAGGAAGAAGGGAGAAAATTTGAAAGGGAACGTACA[T/G]GGTGTTGTGGCARAAGAGAGGGCAATCGCCTCAACTATGGGGCGATTTTTCAATACCAAT	ATTGGTATTGAAAAATCGCCCCATAGTTGAGGCGATTGCCCTCTCTTYTGCCACAACACC[A/C]TGTACGTTCCCTTTCAAATTTTCTCCCTTCTTCCTCCATCTTCCTATGCACGTTGCCAAG	1503
10012489-1_B_F_2584582512	10012489	High	BOT	[T/C]	16652430	TTTTGGCGGAATCCAAACTTGCTCAAGCTAATTTCGTTTTCTACTCATTT			7	10	2549260	diploid	Oryza sativa (japonica cultivar-group)	6K_ARRAY	1	BOT	GATCCTTTAATTTTGGCGGAATCCAAACTTGCTCAAGCTAATTTCGTTTTCTACTCATTT[T/C]CTATTAAATTGAAAGTTTGTTTGAAATTGAAAAGTTRAAAGTTTRTGTGTRTAGAAAAAT	ATTTTTCTAYACACAYAAACTTTYAACTTTTCAATTTCAAACAAACTTTCAATTTAATAG[A/G]AAATGAGTAGAAAACGAAATTAGCTTGAGCAAGTTTGGATTCCGCCAAAATTAAAGGATC	1503
10015956-1_T_F_2584581103	10015956	High	TOP	[A/C]	30807380	TAATGGTGGCAGTATTGTGAGCATGTTGTTAGCATGATTTGAACCCAAGA			7	10	2620942	diploid	Oryza sativa (japonica cultivar-group)	6K_ARRAY	1	TOP	ATGACACTCTTAATGGTGGCAGTATTGTGAGCATGTTGTTAGCATGATTTGAACCCAAGA[A/C]CTCTCTCTTCATCCAAAGCCTTTTTACCATCTCACCTAGCTAGTATTTGAGACAACTCTC	ATGACACTCTTAATGGTGGCAGTATTGTGAGCATGTTGTTAGCATGATTTGAACCCAAGA[A/C]CTCTCTCTTCATCCAAAGCCTTTTTACCATCTCACCTAGCTAGTATTTGAGACAACTCTC	1508
10017499-1_T_R_2584583488	10017499	High	TOP	[A/G]	62801301	ACTCTCTAGCAATCCCTATTGGCTAATGTCTACATGAATCACTGACTCTC			7	10	2658813	diploid	Oryza sativa (japonica cultivar-group)	6K_ARRAY	1	BOT	GATCCTACGGTAGGACTCAAGTATCTGTTTTGGCTGTWTTCCTAATAATTAATTCCTAGT[T/C]GAGAGTCAGTGATTCATGTAGACATTAGCCAATAGGGATTGCTAGAGAGTGGCTGATTCC	GGAATCAGCCACTCTCTAGCAATCCCTATTGGCTAATGTCTACATGAATCACTGACTCTC[A/G]ACTAGGAATTAATTATTAGGAAWACAGCCAAAACAGATACTTGAGTCCTACCGTAGGATC	1503
10017869-1_T_R_2584578901	10017869	High	TOP	[A/G]	20676421	ACACAACAGTGCCTTAGAAAGCACACAAGCGTTGTGGATAAAACTAGGGC			7	10	2668730	diploid	Oryza sativa (japonica cultivar-group)	6K_ARRAY	1	BOT	ACACTTGAGGACATAGATCTTGCACAYAAGATAATTGCCAAGATGGAGTCAAGCGAAGGT[T/C]GCCCTAGTTTTATCCACAACGCTTGTGTGCTTTCTAAGGCACTGTTGTGTCTTGATAATA	TATTATCAAGACACAACAGTGCCTTAGAAAGCACACAAGCGTTGTGGATAAAACTAGGGC[A/G]ACCTTCGCTTGACTCCATCTTGGCAATTATCTTRTGTGCAAGATCTATGTCCTCAAGTGT	1503
10022789-1_B_R_2584583489	10022789	High	BOT	[T/C]	46806452	ATCCTAGGATGACGGTAACCCTACCTTAAATGATTTAAGTAAACCCTGAC			7	10	2792487	diploid	Oryza sativa (japonica cultivar-group)	6K_ARRAY	1	TOP	CATCGTCGATACCGCAATATGATGATCACCAACCGCATGCCCYATGGTGTTGTGCATTGG[A/G]GTCAGGGTTTACTTAAATCATTTAAGGTAGGGTTACCGTCATCCTAGGATTTAGTGGTTC	CATCGTCGATACCGCAATATGATGATCACCAACCGCATGCCCYATGGTGTTGTGCATTGG[A/G]GTCAGGGTTTACTTAAATCATTTAAGGTAGGGTTACCGTCATCCTAGGATTTAGTGGTTC	1503
10022933-1_T_R_2584578902	10022933	High	TOP	[A/G]	12697319	TATCTTTAGTTAATTAGTTGCAGATAGGGTGAAAAGAAAAGTGCAAACCC			7	10	2795336	diploid	Oryza sativa (japonica cultivar-group)	6K_ARRAY	1	BOT	AAATCCATGGCTGCRAGCAAAATCAACAGTAAACTAATCGCGCGAAACAAAACAAAAGCT[T/C]GGGTTTGCACTTTTCTTTTCACCCTATCTGCAACTAATTAACTAAAGATAATGCCAAGAT	ATCTTGGCATTATCTTTAGTTAATTAGTTGCAGATAGGGTGAAAAGAAAAGTGCAAACCC[A/G]AGCTTTTGTTTTGTTTCGCGCGATTAGTTTACTGTTGATTTTGCTYGCAGCCATGGATTT	1503
10032781-1_T_F_2584578903	10032781	High	TOP	[A/G]	18717461	CTCTGCTATTCAGCATTTCGGAATGTGATTATATGTTTTGGTTAGATTTC			7	10	2995901	diploid	Oryza sativa (japonica cultivar-group)	6K_ARRAY	1	TOP	TGCTAGTTYCCTCTGCTATTCAGCATTTCGGAATGTGATTATATGTTTTGGTTAGATTTC[A/G]TTGTATGATGSTGCCGTTATTAGATGTCGTCKTTATTTTTGTTTCATAGAAGCGAACTGA	TGCTAGTTYCCTCTGCTATTCAGCATTTCGGAATGTGATTATATGTTTTGGTTAGATTTC[A/G]TTGTATGATGSTGCCGTTATTAGATGTCGTCKTTATTTTTGTTTCATAGAAGCGAACTGA	1503
10060149-1_T_R_2584578904	10060149	High	TOP	[A/G]	15616470	TTCTCTTCCATCGTGTAGATCATGATCCGCTCTACAGATTTACCTCAATT			7	10	3358419	diploid	Oryza sativa (japonica cultivar-group)	6K_ARRAY	1	BOT	TGAACAGATACGACACATGGCRTTGATAGGCTTGCATTGTTGTTACATGGTGTGATGCTT[T/C]AATTGAGGTAAATCTGTAGAGCGGATCATGATCTACACGATGGAAGAGAAAGGCCTCCRC	GYGGAGGCCTTTCTCTTCCATCGTGTAGATCATGATCCGCTCTACAGATTTACCTCAATT[A/G]AAGCATCACACCATGTAACAACAATGCAAGCCTATCAAYGCCATGTGTCGTATCTGTTCA	1503
10063204-1_T_R_2584583490	10063204	Very High	TOP	[A/G]	58633410	CTTCACAGCCAAGGCATGTCTGCAAGTGTGTTATGATAGATCCTGCAAAA			7	10	3400212	diploid	Oryza sativa (japonica cultivar-group)	6K_ARRAY	1	BOT	MTRCMCGTACARTATTCTTMTATGGATAGAACTGATGCCATACCATAGATACTCCTTTTC[T/C]TTTTGCAGGATCTATCATAACACACTTGCAGACATGCCTTGGCTGTGAAGATCATACACT	AGTGTATGATCTTCACAGCCAAGGCATGTCTGCAAGTGTGTTATGATAGATCCTGCAAAA[A/G]GAAAAGGAGTATCTATGGTATGGCATCAGTTCTATCCATAKAAGAATAYTGTACGKGYAK	1503
1006459-1_B_R_2584580858	1006459	High	BOT	[T/C]	51735320	CCTGTTAAAACAATTTATCTTAACAGGTAAAATACAAGAATCATGTGGCA			7	1	30318336	diploid	Oryza sativa (japonica cultivar-group)	6K_ARRAY	1	TOP	AGTAGCACAAGTAAGGTTGATGTAGCAGGAAAAAAAATSAC-TGTTTGAGTTGCTGAATA[A/G]TGCCACATGATTCTTGTATTTTACCTGTTAAGATAAATTGTTTTAACAGGTAAAATACAA	AGTAGCACAAGTAAGGTTGATGTAGCAGGAAAAAAAATSAC-TGTTTGAGTTGCTGAATA[A/G]TGCCACATGATTCTTGTATTTTACCTGTTAAGATAAATTGTTTTAACAGGTAAAATACAA	1503
10066953-1_T_R_2584580859	10066953	High	TOP	[A/G]	12633467	CATTTTCTGCCATTGAGAACATCTCCAATCTGCTCAAATTGCCGATGAAC			7	10	3501622	diploid	Oryza sativa (japonica cultivar-group)	6K_ARRAY	1	BOT	ATTGCCGGTGTTTGATTATGCTSTACTTAAACAGCAACAACTTCACCGGCTCAATTCCGG[T/C]GTTCATCGGCAATTTGAGCAGATTGGAGATGTTCTCAATGGCAGAAAATGGCATTACTGG	CCAGTAATGCCATTTTCTGCCATTGAGAACATCTCCAATCTGCTCAAATTGCCGATGAAC[A/G]CCGGAATTGAGCCGGTGAAGTTGTTGCTGTTTAAGTASAGCATAATCAAACACCGGCAAT	1503
1007340-1_B_R_2584580861	1007340	High	BOT	[T/C]	15678462	AAGAGGCAGATATCCTATGGCCAGATGCAGCACAAGACCTGGATTTTCCC			7	1	30340643	diploid	Oryza sativa (japonica cultivar-group)	6K_ARRAY	1	TOP	GCTTCACGGAGCGGTGCTCGTCGTCGTCCTCGTCGGCGTCGACGAGAGAGTAGTACATCT[A/G]GGGAAAATCCAGGTCTTGTGCTGCATCTGGCCATAGGATATCTGCCTCTTGGAATTCCTC	GCTTCACGGAGCGGTGCTCGTCGTCGTCCTCGTCGGCGTCGACGAGAGAGTAGTACATCT[A/G]GGGAAAATCCAGGTCTTGTGCTGCATCTGGCCATAGGATATCTGCCTCTTGGAATTCCTC	1503
10076803-1_B_R_2584583491	10076803	High	BOT	[T/C]	66764497	CCGGTTCGGCCCCACATGTCAGCGGGAGAATCATGCACTAGCTAGCAGCT			7	10	3699694	diploid	Oryza sativa (japonica cultivar-group)	6K_ARRAY	1	TOP	TATTRCTTTGCACGCGCAAGCTAGGGGAACGGCCTYGATTGCCTTCTCRCCTCGCACAAG[A/G]AGCTGCTAGCTAGTGCATGATTCTCCCGCTGACATGTGGGGCCGAACCGGTAAAGACCCA	TATTRCTTTGCACGCGCAAGCTAGGGGAACGGCCTYGATTGCCTTCTCRCCTCGCACAAG[A/G]AGCTGCTAGCTAGTGCATGATTCTCCCGCTGACATGTGGGGCCGAACCGGTAAAGACCCA	1503
10077150-1_T_R_2584578876	10077150	High	TOP	[A/G]	64806387	GGAGTTAGCATCTAAGAAGAAAACAGAGGCTAGAAATGTTGGCTTTGTTA			7	10	3705384	diploid	Oryza sativa (japonica cultivar-group)	6K_ARRAY	1	BOT	TTRCAAGCYCTGTTACTCACTCTCGTATTTGTGTWTGTTTGTTTMTGATCTTGCCCATTT[T/C]TAACAAAGCCAACATTTCTAGCCTCTGTTTTCTTCTTAGATGCTAACTCCACTCT----G	C----AGAGTGGAGTTAGCATCTAAGAAGAAAACAGAGGCTAGAAATGTTGGCTTTGTTA[A/G]AAATGGGCAAGATCAKAAACAAACAWACACAAATACGAGAGTGAGTAACAGRGCTTGYAA	1503
1007944-1_T_R_2584584054	1007944	High	TOP	[A/G]	31777358	TGTGGGTACATGACTTTAACTCAAATCATGATGTTTACAAATACGCCTGC			7	1	30373171	diploid	Oryza sativa (japonica cultivar-group)	6K_ARRAY	1	BOT	ATTCTRAGCATTTTWAGATGATGAAAGTATAACTTAAAGCCTCTACACCAACTAAACATG[T/C]GCAGGCGTATTTGTAAACATCATGATTTGAGTTAAAGTCATGTACCCACAACTTCACCAC	GTGGTGAAGTTGTGGGTACATGACTTTAACTCAAATCATGATGTTTACAAATACGCCTGC[A/G]CATGTTTAGTTGGTGTAGAGGCTTTAAGTTATACTTTCATCATCTWAAAATGCTYAGAAT	1503
10080584-1_T_R_2584584056	10080584	Fail	TOP	[A/G]	18739434	AAACTTATTTCCTTAGCTAAGATAAAAGAAAAAGGTTGGAGTGTGATCAA			7	10	3765006	diploid	Oryza sativa (japonica cultivar-group)	6K_ARRAY	1	BOT	AAAGTTTTGTTTAATAAGATTCCAATCTGTCAGTTTTTCATCAACCAAGGTCCTTCTAAA[T/C]TTGATCACACTCCAACCTTTTTCTTTTATCTTAGCTAAGGAAATAAGTTTTGTCAAAGTG	CACTTTGACAAAACTTATTTCCTTAGCTAAGATAAAAGAAAAAGGTTGGAGTGTGATCAA[A/G]TTTAGAAGGACCTTGGTTGATGAAAAACTGACAGATTGGAATCTTATTAAACAAAACTTT	1503
10086999-1_B_F_2584578877	10086999	High	BOT	[T/G]	67754433	TACTAGCAGGCGAGGCGACCATGTCATGTGTACTTGAAGCCTGACATTTA			7	10	3949037	diploid	Oryza sativa (japonica cultivar-group)	6K_ARRAY	1	BOT	GWATTCACTTTACTAGCAGGCGAGGCGACCATGTCATGTGTACTTGAAGCCTGACATTTA[T/G]CGGAAAGTCAACYTTAAGTAATTMCTC--CRAAAAAAACAAACCCTGAGTTTCCGTATCT	AGATACGGAAACTCAGGGTTTGTTTTTTTYG--GAGKAATTACTTAARGTTGACTTTCCG[A/C]TAAATGTCAGGCTTCAAGTACACATGACATGGTCGCCTCGCCTGCTAGTAAAGTGAATWC	1508
10087881-1_B_F_2584584057	10087881	High	BOT	[T/C]	30710309	AAACTGGCGGGGCCCACTTGTTAGGTCCCTTCTCCCCTCCTAATCTTTTC			7	10	3969321	diploid	Oryza sativa (japonica cultivar-group)	6K_ARRAY	1	BOT	AAAAWTTTAAAAACTGGCGGGGCCCACTTGTTAGGTCCCTTCTCCCCTCCTAATCTTTTC[T/C]TGGAGAAGTGGGACGGGCGGCAGCTAGCAGCGGTAGGGCGACGGTGGCAAACATTGTCAT	ATGACAATGTTTGCCACCGTCGCCCTACCGCTGCTAGCTGCCGCCCGTCCCACTTCTCCA[A/G]GAAAAGATTAGGAGGGGAGAAGGGACCTAACAAGTGGGCCCCGCCAGTTTTTAAAWTTTT	1503
10093765-1_T_F_2584583137	10093765	Fail	TOP	[A/G]	72716335	TGCAGCGTAACCAACTGCTGCTTTTCTGATCTTGCTCCATATATAGAAAC			7	10	4195932	diploid	Oryza sativa (japonica cultivar-group)	6K_ARRAY	1	TOP	AGGATTYTTGTGCAGCGTAACCAACTGCTGCTTTTCTGATCTTGCTCCATATATAGAAAC[A/G]GAAATTACAACTGAAAAAACAAYAACCAACACCGYTTCTCACGCCCGCAATTTGCTGCGT	AGGATTYTTGTGCAGCGTAACCAACTGCTGCTTTTCTGATCTTGCTCCATATATAGAAAC[A/G]GAAATTACAACTGAAAAAACAAYAACCAACACCGYTTCTCACGCCCGCAATTTGCTGCGT	1503
10094721-1_T_F_2584578878	10094721	Fail	TOP	[A/G]	32636508	TAGGTTGGCCTACTGCTCTACGTTAGCACTTAAGAAATAGGTTTTAAATA			7	10	4224865	diploid	Oryza sativa (japonica cultivar-group)	6K_ARRAY	1	TOP	GGTTAAGAAATAGGTTGGCCTACTGCTCTACGTTAGCACTTAAGAAATAGGTTTTAAATA[A/G]TCCCTTCAAGWAGCATAGTTTCTCAAGTGCAASTGCACAATCATTAAGTTCTGTCAAACA	GGTTAAGAAATAGGTTGGCCTACTGCTCTACGTTAGCACTTAAGAAATAGGTTTTAAATA[A/G]TCCCTTCAAGWAGCATAGTTTCTCAAGTGCAASTGCACAATCATTAAGTTCTGTCAAACA	1503
10098336-1_T_R_2584578879	10098336	High	TOP	[A/G]	56612374	AAAAGTACTAGTTGGAACACTTGTGAACGCGCATTTTCCGTGTTCTGATA			7	10	4281052	diploid	Oryza sativa (japonica cultivar-group)	6K_ARRAY	1	BOT	GTYAAACATGTTTAAAAATRTCAACGGCGTCWAATATTTAGGGAAGGAGGTAGTATATAT[T/C]TATCAGAACACGGAAAATGCGCGTTCACAAGTGTTCCAACTAGTACTTTTTC--GTGTCT	AGACAC--GAAAAAGTACTAGTTGGAACACTTGTGAACGCGCATTTTCCGTGTTCTGATA[A/G]ATATATACTACCTCCTTCCCTAAATATTWGACGCCGTTGAYATTTTTAAACATGTTTRAC	1503
10099158-1_T_R_2584583139	10099158	Very High	TOP	[A/G]	27646388	CCACGTCAAATCTATGTTCTTCTCCGTTGACTCTACTTTTTTATAAACTG			7	10	4312250	diploid	Oryza sativa (japonica cultivar-group)	6K_ARRAY	1	BOT	TTATAAATACCTCAAATTTAGTGTATGAGACATGTCTGCGTAAATGCGTGGGCTACCTTT[T/C]CAGTTTATAAAAAAGTAGAGTCAACGGAGAAGAACATAGATTTGACGTGGGGAGGAGGAC	GTCCTCCTCCCCACGTCAAATCTATGTTCTTCTCCGTTGACTCTACTTTTTTATAAACTG[A/G]AAAGGTAGCCCACGCATTTACGCAGACATGTCTCATACACTAAATTTGAGGTATTTATAA	1503
1010821-1_B_R_2584583141	1010821	High	BOT	[T/C]	46717318	CTTTCGATCCAAATGAGGGAGAATGTTTCCCCGTCGGTTGATGGGGGGAG			7	1	30483755	diploid	Oryza sativa (japonica cultivar-group)	6K_ARRAY	1	TOP	GGCGTAATCCTAGCAGGCCCACGATCAGTGGGGAGAGGTGCCCTTTTTTATTATCGGCGC[A/G]CTCCCCCCATCAACCGACGGGGAAACATTCTCCCTCATTTGGATCGAAAGACTTTAACAA	GGCGTAATCCTAGCAGGCCCACGATCAGTGGGGAGAGGTGCCCTTTTTTATTATCGGCGC[A/G]CTCCCCCCATCAACCGACGGGGAAACATTCTCCCTCATTTGGATCGAAAGACTTTAACAA	1503
1010829-1_T_R_2584583142	1010829	High	TOP	[A/G]	48692415	ACCCCTCTAGTAGGTAGTGTATACTCCCCCTAGAGATTCGGTCAGGGGTC			7	1	30484084	diploid	Oryza sativa (japonica cultivar-group)	6K_ARRAY	1	BOT	GGTCYGAATTTGTATAACCCCCCRCGTTCATTACTCTTGCGATTTGGACCCATACTCGAA[T/C]GACCCCTGACCGAATCTCTAGGGGGAGTATACACTACCTACTAGAGGGGTTTCACACTTT	AAAGTGTGAAACCCCTCTAGTAGGTAGTGTATACTCCCCCTAGAGATTCGGTCAGGGGTC[A/G]TTCGAGTATGGGTCCAAATCGCAAGAGTAATGAACGYGGGGGGTTATACAAATTCRGACC	1503
10108417-1_B_R_2584583143	10108417	High	BOT	[T/C]	27742418	CATGCTGATGGAGGATGGGGTGTGCCGTTGCACAGGTAACCATCTCTATC			7	10	4475759	diploid	Oryza sativa (japonica cultivar-group)	6K_ARRAY	1	TOP	TATCAGTCGAAACTYATTGGATATCAGATCTGAGCTAAGAGGAGTGAGAGAAGAATTAAG[A/G]GATAGAGATGGTTACCTGTGCAACGGCACACCCCATCCTCCATCAGCATGGCKGCGCTTC	TATCAGTCGAAACTYATTGGATATCAGATCTGAGCTAAGAGGAGTGAGAGAAGAATTAAG[A/G]GATAGAGATGGTTACCTGTGCAACGGCACACCCCATCCTCCATCAGCATGGCKGCGCTTC	1503
10110880-1_B_F_2584582513	10110880	High	BOT	[T/G]	64726390	TGAACAATTGTGCTCTGTTTGTAGCAATACTTTATTCTGGGTGTAACATA			7	10	4521396	diploid	Oryza sativa (japonica cultivar-group)	6K_ARRAY	1	BOT	AAGCTACCGCTGAACAATTGTGCTCTGTTTGTAGCAATACTTTATTCTGGGTGTAACATA[T/G]AATCTAAACTGGTTTTGGGGTCAACTTTATGTTATTAATTGGTTTGTACTTGGCAGATTC	GAATCTGCCAAGTACAAACCAATTAATAACATAAAGTTGACCCCAAAACCAGTTTAGATT[A/C]TATGTTACACCCAGAATAAAGTATTGCTACAAACAGAGCACAATTGTTCAGCGGTAGCTT	1503
1011161-1_B_R_2584578880	1011161	High	BOT	[T/C]	39752490	GTTGATATCAGTAGCACAAAAATGCGTGGCCTACAGCTACAGACAAAGAC			7	1	30499880	diploid	Oryza sativa (japonica cultivar-group)	6K_ARRAY	1	TOP	CTAGTCATAAACTG--AGTTTGGTAGGAGCAAAGCGTGCACGGGGCAGCAKATTATAAAT[A/G]GTCTTTGTCTGTAGCTGTAGGCCACGCATTTTTGTGCTACTGATATCAACGTGTTTATTA	CTAGTCATAAACTG--AGTTTGGTAGGAGCAAAGCGTGCACGGGGCAGCAKATTATAAAT[A/G]GTCTTTGTCTGTAGCTGTAGGCCACGCATTTTTGTGCTACTGATATCAACGTGTTTATTA	1503
10122356-1_B_F_2584581105	10122356	High	BOT	[T/C]	39716378	TGTCAACTCTACTAGATGTTGTAAATAAAATTTTATCATGTTCATGTCTC			7	10	4701969	diploid	Oryza sativa (japonica cultivar-group)	6K_ARRAY	1	BOT	GCTTAAGTGTTGTCAACTCTACTAGATGTTGTAAATAAAATTTTATCATGTTCATGTCTC[T/C]TCTTATTCTTAAACTTYCATGATTTGTAACGAAATTTGGAATACCCTGTCACCTGTCATM	KATGACAGGTGACAGGGTATTCCAAATTTCGTTACAAATCATGRAAGTTTAAGAATAAGA[A/G]GAGACATGAACATGATAAAATTTTATTTACAACATCTAGTAGAGTTGACAACACTTAAGC	1503
10127179-1_B_F_2584581106	10127179	High	BOT	[T/C]	64600334	CGATTGTGGAGATTCGATTTTGATGATCCTAATGGTTCATTCAGGATGAC			7	10	4779002	diploid	Oryza sativa (japonica cultivar-group)	6K_ARRAY	1	BOT	CTRRATAGGTCGATTGTGGAGATTCGATTTTGATGATCCTAATGGTTCATTCAGGATGAC[T/C]GAATCCCTCACAATCACTACACCACCCCCTCCGTTGGTTATCACCCAAGCCGAAACATRA	TYATGTTTCGGCTTGGGTGATAACCAACGGAGGGGGTGGTGTAGTGATTGTGAGGGATTC[A/G]GTCATCCTGAATGAACCATTAGGATCATCAAAATCGAATCTCCACAATCGACCTATYYAG	1503
10133263-1_T_F_2584581108	10133263	High	TOP	[A/C]	29626502	AGATAAGGAAGCTGGCTGATGTCTGATTCTGCAACGTGAGTTTTTGTGCC			7	10	4915106	diploid	Oryza sativa (japonica cultivar-group)	6K_ARRAY	1	TOP	GACAGCTTGGAGATAAGGAAGCTGGCTGATGTCTGATTCTGCAACGTGAGTTTTTGTGCC[A/C]ATAAGGCCTTTGAGCTCCTCTGGAAGTTGTATCATGGWCTTTGGATTTTGCAGTAACTCT	GACAGCTTGGAGATAAGGAAGCTGGCTGATGTCTGATTCTGCAACGTGAGTTTTTGTGCC[A/C]ATAAGGCCTTTGAGCTCCTCTGGAAGTTGTATCATGGWCTTTGGATTTTGCAGTAACTCT	1503
10140130-1_B_R_2584582516	10140130	High	BOT	[T/C]	67624305	ATGGTTGACAAGGAGAAGCTCGAGATGTTCAATCTGCCCATTTACGAGCC			7	10	5044901	diploid	Oryza sativa (japonica cultivar-group)	6K_ARRAY	1	TOP	CCGATRCACAATCTCGAAGGAGCCCTCGGCGCTGACTGCCTCCACCACCTCCTCTGAGCA[A/G]GGCTCGTAAATGGGCAGATTGAACATCTCGAGCTTCTCCTTGTCAACCATTCCCTGATTA	CCGATRCACAATCTCGAAGGAGCCCTCGGCGCTGACTGCCTCCACCACCTCCTCTGAGCA[A/G]GGCTCGTAAATGGGCAGATTGAACATCTCGAGCTTCTCCTTGTCAACCATTCCCTGATTA	1503
10140145-1_B_R_2584578881	10140145	High	BOT	[T/C]	71668429	TGTGGGATCACATCTCCATCATCCTCAATAAAATGGCAGCTCAGGTAAAA			7	10	5045145	diploid	Oryza sativa (japonica cultivar-group)	6K_ARRAY	1	TOP	AA-AARTCAAATATTTTTAATATA-TTTYTTW-AAAAAATAAAACGAATGATCACATATT[A/G]TTTTACCTGAGCTGCCATTTTATTGAGGATGATGGAGATGTGATCCCACATACGYGTGTC	AA-AARTCAAATATTTTTAATATA-TTTYTTW-AAAAAATAAAACGAATGATCACATATT[A/G]TTTTACCTGAGCTGCCATTTTATTGAGGATGATGGAGATGTGATCCCACATACGYGTGTC	1503
10154319-1_T_F_2584578882	10154319	Poor	TOP	[A/G]	19714444	GCACGGCTGGGGAGGAGGGAAAGAATACGGGAGAAGGGGAACCTAAAAAG			7	10	5189508	diploid	Oryza sativa (japonica cultivar-group)	6K_ARRAY	1	TOP	AG--GCGCGCGCACGGCTGGGGAGGAGGGAAAGAATACGGGAGAAGGGGAACCTAAAAAG[A/G]AAAGTGGGAGTGMCGTTTCAGGAAAGGAAAARGGAATGGGACTSGAATAGGAATAGGACT	AG--GCGCGCGCACGGCTGGGGAGGAGGGAAAGAATACGGGAGAAGGGGAACCTAAAAAG[A/G]AAAGTGGGAGTGMCGTTTCAGGAAAGGAAAARGGAATGGGACTSGAATAGGAATAGGACT	1508
10158573-1_T_F_2584578883	10158573	High	TOP	[A/G]	69743379	TCTCTTCTCCTTTTTTCTTACCTCCTCTCCTCTTCGCGGCAGCCCTCCCT			7	10	5281828	diploid	Oryza sativa (japonica cultivar-group)	6K_ARRAY	1	TOP	CCTCCTCTCGTCTCTTCTCCTTTTTTCTTACCTCCTCTCCTCTTCGCGGCAGCCCTCCCT[A/G]CACGGAGGCCAGCGGAGGAGGCRTCATTCCCCATGMGGATCTRGCAGYGGTGTCCCTA-C	CCTCCTCTCGTCTCTTCTCCTTTTTTCTTACCTCCTCTCCTCTTCGCGGCAGCCCTCCCT[A/G]CACGGAGGCCAGCGGAGGAGGCRTCATTCCCCATGMGGATCTRGCAGYGGTGTCCCTA-C	1503
10160967-1_T_R_2584578885	10160967	High	TOP	[A/G]	31787463	GTGCCATGCCGCCAACACGAGGACGGTACAGAATGCTGCAGTTGATTTGC			7	10	5338202	diploid	Oryza sativa (japonica cultivar-group)	6K_ARRAY	1	BOT	CAATGTGTGCACCTAGTGGCCATGGCACGATGGACACACATGCTATCGCGCACGAGTTGC[T/C]GCAAATCAACTGCAGCATTCTGTACCGTCCTCGTGTTGGCGGCATGGCACCACTAGCAAC	GTTGCTAGTGGTGCCATGCCGCCAACACGAGGACGGTACAGAATGCTGCAGTTGATTTGC[A/G]GCAACTCGTGCGCGATAGCATGTGTGTCCATCGTGCCATGGCCACTAGGTGCACACATTG	1503
10161806-1_T_R_2584582517	10161806	High	TOP	[A/G]	43682430	TTGTGACCTAGGAATCTCTAGCCCAAAGTAGCTAGCCTAAACCCCTGGCA			7	10	5357843	diploid	Oryza sativa (japonica cultivar-group)	6K_ARRAY	1	BOT	TCTTCTTTTTGGCGGCGCACATGTGYTCCCCCTGTGGATGATCACTTTTGGCTCGTGCCA[T/C]TGCCAGGGGTTTAGGCTAGCTACTTTGGGCTAGAGATTCCTAGGTCACAAGTCACAACCC	GGGTTGTGACTTGTGACCTAGGAATCTCTAGCCCAAAGTAGCTAGCCTAAACCCCTGGCA[A/G]TGGCACGAGCCAAAAGTGATCATCCACAGGGGGARCACATGTGCGCCGCCAAAAAGAAGA	1503
10174812-1_B_F_2584581190	10174812	Very High	BOT	[T/C]	73685391	GCTGCTATAGAATCACTCTAAAAAGTGTAGTTGCTTTGGACAATAAGACA			7	10	5578226	diploid	Oryza sativa (japonica cultivar-group)	6K_ARRAY	1	BOT	CAAAAATATAGCTGCTATAGAATCACTCTAAAAAGTGTAGTTGCTTTGGACAATAAGACA[T/C]GGATAACATCTAAATCAAATGGAAACGGAAATGCAGATGATGGACGAAAACCAAGATTTC	GAAATCTTGGTTTTCGTCCATCATCTGCATTTCCGTTTCCATTTGATTTAGATGTTATCC[A/G]TGTCTTATTGTCCAAAGCAACTACACTTTTTAGAGTGATTCTATAGCAGCTATATTTTTG	1503
10180621-1_B_F_2584581192	10180621	High	BOT	[T/C]	11635452	CTGAATAACCAATTAAAAGCTAAATCATTCCAGCAGGTGATGTGCTATCG			7	10	5714528	diploid	Oryza sativa (japonica cultivar-group)	6K_ARRAY	1	BOT	CAGCAAATTGCTGAATAACCAATTAAAAGCTAAATCATTCCAGCAGGTGATGTGCTATCG[T/C]AGAGATACTCGGTATGTTACCATTTCAACGAATCACAATGCTCCATATGTAGTGAACAAA	TTTGTTCACTACATATGGAGCATTGTGATTCGTTGAAATGGTAACATACCGAGTATCTCT[A/G]CGATAGCACATCACCTGCTGGAATGATTTAGCTTTTAATTGGTTATTCAGCAATTTGCTG	1503
10184671-1_B_F_2584581194	10184671	Very High	BOT	[T/C]	31769463	CACTGTTACTATTACCCTGTTGAAATTATCTTAGGGATTATATATACTCC			7	10	5787146	diploid	Oryza sativa (japonica cultivar-group)	6K_ARRAY	1	BOT	CTGTGGATGTCACTGTTACTATTACCCTGTTGAAATTATCTTAGGGATTATATATACTCC[T/C]CTAAAGATTAATTAATTAAGCCTAAAGAG--AGATTAACTACAAGAAGACATTCCATTGC	GCAATGGAATGTCTTCTTGTAGTTAATCT--CTCTTTAGGCTTAATTAATTAATCTTTAG[A/G]GGAGTATATATAATCCCTAAGATAATTTCAACAGGGTAATAGTAACAGTGACATCCACAG	1508
10186546-1_T_R_2584583493	10186546	High	TOP	[A/C]	19786322	CAGTGTACAATTCCTCGTAGGAGTATGATCTTGGACCAGCTGCAACAAAT			7	10	5826161	diploid	Oryza sativa (japonica cultivar-group)	6K_ARRAY	1	BOT	AAYACYCTTGGGGCCATTGCCTGGAAACATAGAATGGTCACACGATATATATGATGCATC[T/G]ATTTGTTGCAGCTGGTCCAAGATCATACTCCTACGAGGAATTGTACACTGCAACAAATGG	CCATTTGTTGCAGTGTACAATTCCTCGTAGGAGTATGATCTTGGACCAGCTGCAACAAAT[A/C]GATGCATCATATATATCGTGTGACCATTCTATGTTTCCAGGCAATGGCCCCAAGRGTRTT	1503
10186796-1_B_F_2584581195	10186796	High	BOT	[T/C]	64670322	GAGGGTGAGGGGTTTATTCTAATTCTCTTAAAGTTCTTCTCTCTCTAATT			7	10	5832355	diploid	Oryza sativa (japonica cultivar-group)	6K_ARRAY	1	BOT	TGTTGATGTTGAGGGTGAGGGGTTTATTCTAATTCTCTTAAAGTTCTTCTCTCTCTAATT[T/C]AAATAAATGATGTGTATATCTTCTGCGYGTTCGAAAAAARTGTGTATAACAAAATAAAAT	ATTTTATTTTGTTATACACAYTTTTTTCGAACRCGCAGAAGATATACACATCATTTATTT[A/G]AATTAGAGAGAGAAGAACTTTAAGAGAATTAGAATAAACCCCTCACCCTCAACATCAACA	1503
101887-1_B_R_2584578886	101887	High	BOT	[T/C]	27610425	TTTGCACTTTATTCTCTTTTATTCCAAATTTCAAGACTAATTCAATGTCC			7	1	3088667	diploid	Oryza sativa (japonica cultivar-group)	6K_ARRAY	1	TOP	ATGAAGAAAAATAYTRTCACATATATTAGCAGTTTGGATAAACAAGAATATTTATGATTC[A/G]GGACATTGAATTAGTCTTGAAATTTGGAATAAAAGAGAATAAAGTGCAAATGTCTGAGAG	ATGAAGAAAAATAYTRTCACATATATTAGCAGTTTGGATAAACAAGAATATTTATGATTC[A/G]GGACATTGAATTAGTCTTGAAATTTGGAATAAAAGAGAATAAAGTGCAAATGTCTGAGAG	1503
1019173-1_T_R_2584578888	1019173	High	TOP	[A/G]	57613326	GAAGCTCACTTGTGGATGAAAGTGGAGGCATTGGACCAGAGGAAGAGGAC			7	1	30739571	diploid	Oryza sativa (japonica cultivar-group)	6K_ARRAY	1	BOT	CGAGATCATGGAGTACCACCTCCTCACCTTGGTGTGCCACTGCCTCATTCTCTCCCTGGC[T/C]GTCCTCTTCCTCTGGTCCAATGCCTCCACTTTCATCCACAAGTGAGCTTCTGTAGTACTT	AAGTACTACAGAAGCTCACTTGTGGATGAAAGTGGAGGCATTGGACCAGAGGAAGAGGAC[A/G]GCCAGGGAGAGAATGAGGCAGTGGCACACCAAGGTGAGGAGGTGGTACTCCATGATCTCG	1503
10200896-1_B_F_2584578889	10200896	High	BOT	[T/C]	28715491	TTCTTTTCGCATACAGAGTACCTTACAGTTTCCCATTCCCTAGAAGAATT			7	10	6149421	diploid	Oryza sativa (japonica cultivar-group)	6K_ARRAY	1	BOT	GATTACATCCTTCTTTTCGCATACAGAGTACCTTACAGTTTCCCATTCCCTAGAAGAATT[T/C]TGATACCTTGGWTGGCTGGCTCCTATATTTGTGACTACTTGCAACAATCAGAAACAACGG	CCGTTGTTTCTGATTGTTGCAAGTAGTCACAAATATAGGAGCCAGCCAWCCAAGGTATCA[A/G]AATTCTTCTAGGGAATGGGAAACTGTAAGGTACTCTGTATGCGAAAAGAAGGATGTAATC	1508
10209562-1_B_R_2584581110	10209562	High	BOT	[T/G]	42743307	AAAGTCAAGAAAGTCAAAATTGTTCTATCCAGATTAGTGAAAGAGGAGTA			7	10	6362812	diploid	Oryza sativa (japonica cultivar-group)	6K_ARRAY	1	TOP	AATTCAATAATACATTATAATATGTTCGAGGATATTCTCATCCCATCCTTTTTTTATGTT[A/C]TACTCCTCTTTCACTAATCTGGATAGAACAATTTTGACTTTCTTGACTTTGCAAAGTATT	AATTCAATAATACATTATAATATGTTCGAGGATATTCTCATCCCATCCTTTTTTTATGTT[A/C]TACTCCTCTTTCACTAATCTGGATAGAACAATTTTGACTTTCTTGACTTTGCAAAGTATT	1503
10219243-1_T_F_2584581111	10219243	High	TOP	[A/C]	63708463	TTTGGGAAAATATCTGCTTGGATCAGTTTATCAAATGCTTCAGTCTGCAA			7	10	6567041	diploid	Oryza sativa (japonica cultivar-group)	6K_ARRAY	1	TOP	AACATACCCCTTTGGGAAAATATCTGCTTGGATCAGTTTATCAAATGCTTCAGTCTGCAA[A/C]TTGCAACATCTTGAAAGATGAGGTAATAAACTATGGAGGCCCTTGGTGGTTTATGCAATT	AACATACCCCTTTGGGAAAATATCTGCTTGGATCAGTTTATCAAATGCTTCAGTCTGCAA[A/C]TTGCAACATCTTGAAAGATGAGGTAATAAACTATGGAGGCCCTTGGTGGTTTATGCAATT	1503
10223029-1_B_F_2584581113	10223029	High	BOT	[T/C]	49710302	CAATGGTTCATACCAAGAGTTGGATCCATCAGAGCAAGTATAATAGAGGG			7	10	6648158	diploid	Oryza sativa (japonica cultivar-group)	6K_ARRAY	1	BOT	TCTATTCATCCAATGGTTCATACCAAGAGTTGGATCCATCAGAGCAAGTATAATAGAGGG[T/C]AATAAGAAGGCTAAATGCTGAGGTGKATGAGAGAGGAAAGGAGAGAGATGAGAAGCRGGC	GCCYGCTTCTCATCTCTCTCCTTTCCTCTCTCATMCACCTCAGCATTTAGCCTTCTTATT[A/G]CCCTCTATTATACTTGCTCTGATGGATCCAACTCTTGGTATGAACCATTGGATGAATAGA	1503
10228202-1_B_R_2584583494	10228202	Poor	BOT	[T/C]	62764463	ACTTCGATACCAGGCCCAACACAAGTCAGATGTGCCAAGAACGACTCCCA			7	10	6781971	diploid	Oryza sativa (japonica cultivar-group)	6K_ARRAY	1	TOP	GGTGCTATGACGTGCSGGGGGGGGGGGGGGGGGGGGRGGATATYAAGAGCTGAGCAGTGC[A/G]TGGGAGTCGTTCTTGGCACATCTGACTTGTGTTGGGCCTGGTATCGAAGTGAGAATTCAA	GGTGCTATGACGTGCSGGGGGGGGGGGGGGGGGGGGRGGATATYAAGAGCTGAGCAGTGC[A/G]TGGGAGTCGTTCTTGGCACATCTGACTTGTGTTGGGCCTGGTATCGAAGTGAGAATTCAA	1503
10230747-1_T_F_2584578905	10230747	High	TOP	[A/G]	34654419	TAAGTACTCACATGAATATCTTGGCCAAATTCCACTGGGAGCTGTTCTTG			7	10	6837687	diploid	Oryza sativa (japonica cultivar-group)	6K_ARRAY	1	TOP	CTTACAATATTAAGTACTCACATGAATATCTTGGCCAAATTCCACTGGGAGCTGTTCTTG[A/G]TCTATGACCAACCAGCCATTCAAACGCTCAATAGTAATTATATCAGGTCCTGCAGCATGA	CTTACAATATTAAGTACTCACATGAATATCTTGGCCAAATTCCACTGGGAGCTGTTCTTG[A/G]TCTATGACCAACCAGCCATTCAAACGCTCAATAGTAATTATATCAGGTCCTGCAGCATGA	1503
10233429-1_B_F_2584578907	10233429	Very High	BOT	[T/G]	28696318	GTTTCTGCTAAAAAGACAAAGGTTCCACTCAGTCCAGAAATAATAGCATA			7	10	6907232	diploid	Oryza sativa (japonica cultivar-group)	6K_ARRAY	1	BOT	AAAGCTCTCTGTTTCTGCTAAAAAGACAAAGGTTCCACTCAGTCCAGAAATAATAGCATA[T/G]TTTCTAGGCATGGCTAAGTAAGGCCATTATATAGATCTAAACAATAGGAATCAATATCAA	TTGATATTGATTCCTATTGTTTAGATCTATATAATGGCCTTACTTAGCCATGCCTAGAAA[A/C]TATGCTATTATTTCTGGACTGAGTGGAACCTTTGTCTTTTTAGCAGAAACAGAGAGCTTT	1503
10244777-1_T_R_2584583495	10244777	High	TOP	[A/G]	39644312	GCAGCAGGGTGAGAAGCCAAAATTGAGACTGAGAATGGATATGAATTGTG			7	10	7109787	diploid	Oryza sativa (japonica cultivar-group)	6K_ARRAY	1	BOT	AAGACATACAATCATYAAATTTACTATTGAGTTACAATCTCAATTCACATCAATTAAAAA[T/C]CACAATTCATATCCATTCTCAGTCTCAATTTTGGCTTCTCACCCTGCTGCTGTTGTGCGG	CCGCACAACAGCAGCAGGGTGAGAAGCCAAAATTGAGACTGAGAATGGATATGAATTGTG[A/G]TTTTTAATTGATGTGAATTGAGATTGTAACTCAATAGTAAATTTRATGATTGTATGTCTT	1503
10244815-1_T_R_2584581899	10244815	High	TOP	[A/G]	13781328	ATATATATGTATACTGCTTGCAAAATTGCAAAAACTCACTACTGAAAAAC			7	10	7110671	diploid	Oryza sativa (japonica cultivar-group)	6K_ARRAY	1	BOT	TTTGCAGACACGAYMAATTATGGTCCGTCTGCAGYCTAAAGTAGGTATTGTCTAGAAAAT[T/C]GTTTTTCAGTAGTGAGTTTTTGCAATTTTGCAAGCAGTATACATATATATGTTTAGCTTT	AAAGCTAAACATATATATGTATACTGCTTGCAAAATTGCAAAAACTCACTACTGAAAAAC[A/G]ATTTTCTAGACAATACCTACTTTAGRCTGCAGACGGACCATAATTKRTCGTGTCTGCAAA	1503
10259243-1_B_R_2584578910	10259243	High	BOT	[T/G]	33767453	AAGCTACGAATGCCACCATGCTGGGCAGGGATGGATGCTGTATTTTCCTT			7	10	7387860	diploid	Oryza sativa (japonica cultivar-group)	6K_ARRAY	1	TOP	AGTGATGTGAGAAGCACCCCACAGCGACGCCAAGCAGAGAAGAGCGATGCCAGAAAGTTA[A/C]AAGGAAAATACAGCATCCATCCCTGCCCAGCATGGTGGCATTCGTAGCTTTCACATGTAG	AGTGATGTGAGAAGCACCCCACAGCGACGCCAAGCAGAGAAGAGCGATGCCAGAAAGTTA[A/C]AAGGAAAATACAGCATCCATCCCTGCCCAGCATGGTGGCATTCGTAGCTTTCACATGTAG	1503
10259438-1_B_F_2584581900	10259438	High	BOT	[T/C]	67668472	CCACTTAGTTATTGTAGTTATTACCCAATGATTAAAATATACAGGAGGTC			7	10	7397104	diploid	Oryza sativa (japonica cultivar-group)	6K_ARRAY	1	BOT	TAAGTGATTCCCACTTAGTTATTGTAGTTATTACCCAATGATTAAAATATACAGGAGGTC[T/C]TTAAATTTAYAGGAGTGTGTCATCTAGGTCCTAAACTCTCAGAATATAGATCCAAGTATC	GATACTTGGATCTATATTCTGAGAGTTTAGGACCTAGATGACACACTCCTRTAAATTTAA[A/G]GACCTCCTGTATATTTTAATCATTGGGTAATAACTACAATAACTAAGTGGGAATCACTTA	1503
10259629-1_T_R_2584579917	10259629	High	TOP	[A/G]	35610395	ACAGCAAACCACCGTGAATGGAGACCAAAGCCGTGGGAGCTGTTGTGGCT			7	10	7402221	diploid	Oryza sativa (japonica cultivar-group)	6K_ARRAY	1	BOT	GTTTCGGGAAAACTGAA-TTTGATTTCTCCAAATTAGTGACTTTGCAATGAATGTGCAGT[T/C]AGCCACAACAGCTCCCACGGCTTTGGTCTCCATTCACGGTGGTTTGCTGTCAAGGGAGAT	ATCTCCCTTGACAGCAAACCACCGTGAATGGAGACCAAAGCCGTGGGAGCTGTTGTGGCT[A/G]ACTGCACATTCATTGCAAAGTCACTAATTTGGAGAAATCAAA-TTCAGTTTTCCCGAAAC	1503
10268528-1_T_F_2584579918	10268528	Fail	TOP	[A/G]	54805317	AAAAGAAAATTCCGAGATGATTGAATCCGAATCCTGGAGTAGCTACTCCT			7	10	7612267	diploid	Oryza sativa (japonica cultivar-group)	6K_ARRAY	1	TOP	CCA-AAAAAAAAAAGAAAATTCCGAGATGATTGAATCCGAATCCTGGAGTAGCTACTCCT[A/G]CAGTAGCTAACCGACACCTGTCCACCTCCAATTGGGTTTCGGGTCTTGCTTCAGGAAAAG	CCA-AAAAAAAAAAGAAAATTCCGAGATGATTGAATCCGAATCCTGGAGTAGCTACTCCT[A/G]CAGTAGCTAACCGACACCTGTCCACCTCCAATTGGGTTTCGGGTCTTGCTTCAGGAAAAG	1503
10274804-1_B_F_2584579920	10274804	Fail	BOT	[T/C]	12782425	GTATGAGAGGTTACCTTGATGGCAGGAAATTTTTGCTTCAATGTTTGATC			7	10	7762841	diploid	Oryza sativa (japonica cultivar-group)	6K_ARRAY	1	BOT	TTACCCTGAAGTATGAGAGGTTACCTTGATGGCAGGAAATTTTTGCTTCAATGTTTGATC[T/C]TGGTGAGTTGGAAGCCAAAGCAGCTGGTACTCCATTACTCTTCAAATGTTTTATCAACCG	CGGTTGATAAAACATTTGAAGAGTAATGGAGTACCAGCTGCTTTGGCTTCCAACTCACCA[A/G]GATCAAACATTGAAGCAAAAATTTCCTGCCATCAAGGTAACCTCTCATACTTCAGGGTAA	1503
1027660-1_T_F_2584580607	1027660	High	TOP	[A/G]	31749488	AAATGAGTACTTCTGAGTTCTGATTCAAAATGTTGGTGCAAAGATCTGCT			7	1	30970379	diploid	Oryza sativa (japonica cultivar-group)	6K_ARRAY	1	TOP	TCAATCTGTGAAATGAGTACTTCTGAGTTCTGATTCAAAATGTTGGTGCAAAGATCTGCT[A/G]AATGAGATGTCACAGGCTTATCGTGCCTGGGCTGGCACGAGCCCAATG----GGCTGGTC	TCAATCTGTGAAATGAGTACTTCTGAGTTCTGATTCAAAATGTTGGTGCAAAGATCTGCT[A/G]AATGAGATGTCACAGGCTTATCGTGCCTGGGCTGGCACGAGCCCAATG----GGCTGGTC	1503
1027975-1_T_F_2584580608	1027975	High	TOP	[A/G]	17657328	GCCCACGCTAGGATGTATAATACCATTCTTTAACTAAAACATGTCAGGTT			7	1	30986786	diploid	Oryza sativa (japonica cultivar-group)	6K_ARRAY	1	TOP	TATTGGGTGTGCCCACGCTAGGATGTATAATACCATTCTTTAACTAAAACATGTCAGGTT[A/G]TAGGTAGCAAAAGTTTTATGAAATTTGATCAAAATTTAGTTCAATTAATTCATGAAAAGT	TATTGGGTGTGCCCACGCTAGGATGTATAATACCATTCTTTAACTAAAACATGTCAGGTT[A/G]TAGGTAGCAAAAGTTTTATGAAATTTGATCAAAATTTAGTTCAATTAATTCATGAAAAGT	1503
1028287-1_B_F_2584581901	1028287	High	BOT	[T/G]	53790443	GAATTATAGCCCAGGATGTTGCTGGTGATGTTCGAATGACTGATAGTCGT			7	1	30994656	diploid	Oryza sativa (japonica cultivar-group)	6K_ARRAY	1	BOT	GCAGCTGCTGGAATTATAGCCCAGGATGTTGCTGGTGATGTTCGAATGACTGATAGTCGT[T/G]CAGATGAAGCAGAACGTGGTATTACAATAAAATCTACTGGTATCTCTCTTTACTATGAGA	TCTCATAGTAAAGAGAGATACCAGTAGATTTTATTGTAATACCACGTTCTGCTTCATCTG[A/C]ACGACTATCAGTCATTCGAACATCACCAGCAACATCCTGGGCTATAATTCCAGCAGCTGC	1503
10284883-1_T_F_2584580610	10284883	High	TOP	[A/G]	24718502	CATGTTAGCACTTGATCTCCTTGTTTGTCTTGAAACACTTCAGCGGTAGA			7	10	7943103	diploid	Oryza sativa (japonica cultivar-group)	6K_ARRAY	1	TOP	ATA----TACCATGTTAGCACTTGATCTCCTTGTTTGTCTTGAAACACTTCAGCGGTAGA[A/G]ATTGCAGGAGCACATGAACCTTGGTTCAYATATATATATATATATATACATATATATATA	ATA----TACCATGTTAGCACTTGATCTCCTTGTTTGTCTTGAAACACTTCAGCGGTAGA[A/G]ATTGCAGGAGCACATGAACCTTGGTTCAYATATATATATATATATATACATATATATATA	1503
10285053-1_T_R_2584581904	10285053	High	TOP	[A/G]	71694393	TATCAATGAAAGTAACTGTCGTGTTTAATTGTGTTTATCCTGCAACGCAG			7	10	7946342	diploid	Oryza sativa (japonica cultivar-group)	6K_ARRAY	1	BOT	CATATGTTCATCATTTGATTTAATTATATTGTTATTCTGGCTCATTTCATCGCCACTATT[T/C]CTGCGTTGCAGGATAAACACAATTAAACACGACAGTTACTTTCATTGATAAAGGAAAATG	CATTTTCCTTTATCAATGAAAGTAACTGTCGTGTTTAATTGTGTTTATCCTGCAACGCAG[A/G]AATAGTGGCGATGAAATGAGCCAGAATAACAATATAATTAAATCAAATGATGAACATATG	1503
10285055-1_B_R_2584580612	10285055	Very High	BOT	[T/C]	15625352	AACGCCTCTAACAATTGGTAGTGTGTACCATCGAGCTATAAATGTATTGA			7	10	7946589	diploid	Oryza sativa (japonica cultivar-group)	6K_ARRAY	1	TOP	AACCGTACAAACTTCAGAAACCACTAGCCATACTGCTGTGCCCCTATGCTGCAACTACAC[A/G]TCAATACATTTATAGCTCGATGGTACACACTACCAATTGTTAGAGGCGTTACATCTTAAT	AACCGTACAAACTTCAGAAACCACTAGCCATACTGCTGTGCCCCTATGCTGCAACTACAC[A/G]TCAATACATTTATAGCTCGATGGTACACACTACCAATTGTTAGAGGCGTTACATCTTAAT	1503
1029229-1_T_F_2584580613	1029229	High	TOP	[A/C]	74661337	AACCAGTTTTTACACACTTGGTTAGTTCGGTCTTTCGATCGGTTCCAGTT			7	1	31033632	diploid	Oryza sativa (japonica cultivar-group)	6K_ARRAY	1	TOP	GCGAACTCCTAACCAGTTTTTACACACTTGGTTAGTTCGGTCTTTCGATCGGTTCCAGTT[A/C]ATTTTGCCCACACCGCSAATCTAATTAAGGCCGTCACATTAGTACTGCACGCACGGACAC	GCGAACTCCTAACCAGTTTTTACACACTTGGTTAGTTCGGTCTTTCGATCGGTTCCAGTT[A/C]ATTTTGCCCACACCGCSAATCTAATTAAGGCCGTCACATTAGTACTGCACGCACGGACAC	1503
10302278-1_B_R_2584582758	10302278	High	BOT	[T/C]	65759438	AGCTGAACTAAATACTAATATGCTGCTCTAACCTGTGTGATTCTCCAAAC			7	10	8228826	diploid	Oryza sativa (japonica cultivar-group)	6K_ARRAY	1	TOP	TCACAGCATGAAGATTGCAGCATCTTCTCAAATCCTCCAACCAGTACAATTTTCATATTT[A/G]GTTTGGAGAATCACACAGGTTAGAGCAGCATATTAGTATTTAGTTCAGCTGTGCATTTTT	TCACAGCATGAAGATTGCAGCATCTTCTCAAATCCTCCAACCAGTACAATTTTCATATTT[A/G]GTTTGGAGAATCACACAGGTTAGAGCAGCATATTAGTATTTAGTTCAGCTGTGCATTTTT	1508
10309364-1_T_R_2584581114	10309364	High	TOP	[A/G]	39749494	GATGGCCATAATTGACCGATACCAGTTTTAAAATGAGGAGTTCATTTTGT			7	10	8404652	diploid	Oryza sativa (japonica cultivar-group)	6K_ARRAY	1	BOT	GCCACTGAGTAAACAGCAAAACTACAGCYCTCATAGTATGCGTAACGTATACGTGGGGCA[T/C]ACAAAATGAACTCCTCATTTTAAAACTGGTATCGGTCAATTATGGCCATCCAGTTTATTT	AAATAAACTGGATGGCCATAATTGACCGATACCAGTTTTAAAATGAGGAGTTCATTTTGT[A/G]TGCCCCACGTATACGTTACGCATACTATGAGRGCTGTAGTTTTGCTGTTTACTCAGTGGC	1503
10311823-1_T_F_2584581115	10311823	Fail	TOP	[A/G]	55773489	GAACCCTAAACTGAATATAATTTGGTTGTCAGGTAGTACTTGGTGAGTCC			7	10	8463592	diploid	Oryza sativa (japonica cultivar-group)	6K_ARRAY	1	TOP	TGTGTTACTTGAACCCTAAACTGAATATAATTTGGTTGTCAGGTAGTACTTGGTGAGTCC[A/G]TGAGCTGATGATGCCTTGGTATGGATGCTTGACTGATTAACGATRGAAATGTCAGGGCGC	TGTGTTACTTGAACCCTAAACTGAATATAATTTGGTTGTCAGGTAGTACTTGGTGAGTCC[A/G]TGAGCTGATGATGCCTTGGTATGGATGCTTGACTGATTAACGATRGAAATGTCAGGGCGC	1503
10321676-1_T_F_2584582759	10321676	High	TOP	[A/C]	28757393	TCATATATGGTGTTTGCTGCATGCCTACATCTCTTCAGATCATTCGTTCA			7	10	8662578	diploid	Oryza sativa (japonica cultivar-group)	6K_ARRAY	1	TOP	CCTTTCTCGATCATATATGGTGTTTGCTGCATGCCTACATCTCTTCAGATCATTCGTTCA[A/C]AAAGAAAAAACATCTMATCAGATCCAACCTCCACCAGTGACGCCGATCTAGAGGCGCCGT	CCTTTCTCGATCATATATGGTGTTTGCTGCATGCCTACATCTCTTCAGATCATTCGTTCA[A/C]AAAGAAAAAACATCTMATCAGATCCAACCTCCACCAGTGACGCCGATCTAGAGGCGCCGT	1503
10322732-1_T_R_2584581116	10322732	High	TOP	[A/G]	58772388	AGTCATACCTAGTATTGTGGTTCAAGCATAAATTATAGATTCAGCCACAC			7	10	8697575	diploid	Oryza sativa (japonica cultivar-group)	6K_ARRAY	1	BOT	ATTTTGCCTAGATGWGTTTTTGTCRATCCATCTATTTCATTCT------AGGTATCTTAA[T/C]GTGTGGCTGAATCTATAATTTATGCTTGAACCACAATACTAGGTATGACTYSTCCCTTAA	TTAAGGGASRAGTCATACCTAGTATTGTGGTTCAAGCATAAATTATAGATTCAGCCACAC[A/G]TTAAGATACCT------AGAATGAAATAGATGGATYGACAAAAACWCATCTAGGCAAAAT	1503
10327055-1_B_R_2584582761	10327055	High	BOT	[T/C]	11786495	CAAGATTATACTTCTAATAGTATGGCTGCAACTTCTAGGTTATATGGAAA			7	10	8782415	diploid	Oryza sativa (japonica cultivar-group)	6K_ARRAY	1	TOP	CAATTMTGTTTCCAACAAAATGACGAGTAAAAAAAATAAGAAGAAAAAAGAACGATAGAG[A/G]TTTCCATATAACCTAGAAGTTGCAGCCATACTATTAGAAGTATAATCTTGTTGTTTTAGT	CAATTMTGTTTCCAACAAAATGACGAGTAAAAAAAATAAGAAGAAAAAAGAACGATAGAG[A/G]TTTCCATATAACCTAGAAGTTGCAGCCATACTATTAGAAGTATAATCTTGTTGTTTTAGT	1503
1033389-1_T_R_2584582763	1033389	High	TOP	[A/G]	55672427	AGAAATCTTCGTTTTGAAATCTTGGAAAAGTACAGGTGTACATGCATTGG			7	1	31209690	diploid	Oryza sativa (japonica cultivar-group)	6K_ARRAY	1	BOT	TTTGCCGCTTGTATGAGCTGGAGAATGTTAGTACAAATATCATGAAGGTAAGATGTTCTT[T/C]CCAATGCATGTACACCTGTACTTTTCCAAGATTTCAAAACGAAGATTTCTTGGAGTTTTA	TAAAACTCCAAGAAATCTTCGTTTTGAAATCTTGGAAAAGTACAGGTGTACATGCATTGG[A/G]AAGAACATCTTACCTTCATGATATTTGTACTAACATTCTCCAGCTCATACAAGCGGCAAA	1503
10334301-1_T_R_2584581117	10334301	High	TOP	[A/C]	52733412	GTATTAGTGGGAAAAAGTTGGATTTTGTTGTATTTTAGAGACAAGGAAAA			7	10	8974246	diploid	Oryza sativa (japonica cultivar-group)	6K_ARRAY	1	BOT	ACAATGCTAGATAAAATCCACGCTCCCGTGAGGCAATCTGGRTTTGTCTTAGACATGTCC[T/G]TTTTCCTTGTCTCTAAAATACAACAAAATCCAACTTTTTCCCACTAATACAATCAACCAC	GTGGTTGATTGTATTAGTGGGAAAAAGTTGGATTTTGTTGTATTTTAGAGACAAGGAAAA[A/C]GGACATGTCTAAGACAAAYCCAGATTGCCTCACGGGAGCGTGGATTTTATCTAGCATTGT	1503
10334609-1_B_F_2584580907	10334609	High	BOT	[T/G]	48737395	AAATCTTAAAAGATGATGAATCGATTAAATCGAAGCCTTGTTTTGAAGGA			7	10	8981195	diploid	Oryza sativa (japonica cultivar-group)	6K_ARRAY	1	BOT	TTGTTCCGTGAAATCTTAAAAGATGATGAATCGATTAAATCGAAGCCTTGTTTTGAAGGA[T/G]AACATACATTCTATATTAGAGATAAGATTTGTAAAAATATATGGCATATATGGCATATAT	ATATATGCCATATATGCCATATATTTTTACAAATCTTATCTCTAATATAGAATGTATGTT[A/C]TCCTTCAAAACAAGGCTTCGATTTAATCGATTCATCATCTTTTAAGATTTCACGGAACAA	1503
10335336-1_B_F_2584580909	10335336	High	BOT	[T/C]	33732403	AATGCGCTTTTCTAAGTTTGAAGAACTGAATTAACCACTGACTGAATTGA			7	10	9001344	diploid	Oryza sativa (japonica cultivar-group)	6K_ARRAY	1	BOT	ACCCTACATCAATGCGCTTTTCTAAGTTTGAAGAACTGAATTAACCACTGACTGAATTGA[T/C]ATTTCAGAGGAAATGAGCAATGGAGTAGAATACGATGCTGCATATGCAGCCACAGTGGCT	AGCCACTGTGGCTGCATATGCAGCATCGTATTCTACTCCATTGCTCATTTCCTCTGAAAT[A/G]TCAATTCAGTCAGTGGTTAATTCAGTTCTTCAAACTTAGAAAAGCGCATTGATGTAGGGT	1503
10338556-1_B_R_2584582518	10338556	Very High	BOT	[T/C]	28780331	ATATTTGGCAATCCATGAATTCAATTAGGAAAAAATCAACTACAAAGTTA			7	10	9054982	diploid	Oryza sativa (japonica cultivar-group)	6K_ARRAY	1	TOP	TTCAAATTACTTCTGAYGAAAACAAACTATAAATGAATGTTRCGGAGCTCAATCATATCT[A/G]TAACTTTGTAGTTGATTTTTTCCTAATTGAATTCATGGATTGCCAAATATGAARTATATG	TTCAAATTACTTCTGAYGAAAACAAACTATAAATGAATGTTRCGGAGCTCAATCATATCT[A/G]TAACTTTGTAGTTGATTTTTTCCTAATTGAATTCATGGATTGCCAAATATGAARTATATG	1503
10340265-1_B_F_2584580911	10340265	High	BOT	[T/C]	52738414	AAACACAAATCTTGTGGTTCACGCATTCATATATTAGCATGATCTTTGTA			7	10	9095431	diploid	Oryza sativa (japonica cultivar-group)	6K_ARRAY	1	BOT	TACTTCTTCAAAACACAAATCTTGTGGTTCACGCATTCATATATTAGCATGATCTTTGTA[T/C]CTCTTATGTAAAGCTGTTGGCCAC----AATTATTTCCTCAATGTTCATATATGTATAGA	TCTATACATATATGAACATTGAGGAAATAATT----GTGGCCAACAGCTTTACATAAGAG[A/G]TACAAAGATCATGCTAATATATGAATGCGTGAACCACAAGATTTGTGTTTTGAAGAAGTA	1508
10348161-1_B_F_2584577916	10348161	High	BOT	[T/C]	73696492	TCAAAGGAGGAAAAGCTGGCGGAACTCATGGAGATGAACCAAGGTTTGCT			7	10	9260265	diploid	Oryza sativa (japonica cultivar-group)	6K_ARRAY	1	BOT	AGCTATCACCTCAAAGGAGGAAAAGCTGGCGGAACTCATGGAGATGAACCAAGGTTTGCT[T/C]CAGTGCATGGGTGTTAGCCATTCTTCRATAGAAACTGTACTGCGGACAACATTGAAATTC	GAATTTCAATGTTGTCCGCAGTACAGTTTCTATYGAAGAATGGCTAACACCCATGCACTG[A/G]AGCAAACCTTGGTTCATCTCCATGAGTTCCGCCAGCTTTTCCTCCTTTGAGGTGATAGCT	1503
10355983-1_B_R_2584582520	10355983	High	BOT	[T/C]	46658507	GAGAATTGGGGCGCGAAGTTAGAAGATTGGCAGAAGCTGACATGCAATGG			7	10	9377500	diploid	Oryza sativa (japonica cultivar-group)	6K_ARRAY	1	TOP	GRTGAGGACATAGAAGCCCTCGCCAAGCGGACCGATGTAGTATGTGACGTCCTCGATTGG[A/G]CCATTGCATGTCAGCTTCTGCCAATCTTCTAACTTCGCGCCCCAATTCTCCGTCGGTGGC	GRTGAGGACATAGAAGCCCTCGCCAAGCGGACCGATGTAGTATGTGACGTCCTCGATTGG[A/G]CCATTGCATGTCAGCTTCTGCCAATCTTCTAACTTCGCGCCCCAATTCTCCGTCGGTGGC	1503
10362204-1_B_F_2584582521	10362204	High	BOT	[T/C]	41645458	TTGTGCGTATTTACTACTTATCCACGCGTGATGTTCGGATGGCAGTTTGT			7	10	9469681	diploid	Oryza sativa (japonica cultivar-group)	6K_ARRAY	1	BOT	CGAACAAAATTTGTGCGTATTTACTACTTATCCACGCGTGATGTTCGGATGGCAGTTTGT[T/C]TCTATATATGTTATATATGTCACCACGGAAAACATGCATGGATGCGCAGATTATTCGGTA	TACCGAATAATCTGCGCATCCATGCATGTTTTCCGTGGTGACATATATAACATATATAGA[A/G]ACAAACTGCCATCCGAACATCACGCGTGGATAAGTAGTAAATACGCACAAATTTTGTTCG	1503
10369116-1_B_F_2584577917	10369116	Fail	BOT	[T/C]	56694480	ACAATTCAAAGTGGTGCACCGTATACCCGGATCATAGCCACCCCCTTAGT			7	10	9598281	diploid	Oryza sativa (japonica cultivar-group)	6K_ARRAY	1	BOT	CTAGCATAACACAATTCAAAGTGGTGCACCGTATACCCGGATCATAGCCACCCCCTTAGT[T/C]AGGTATGGATTYCCCAGTGACCCTCGTGGGCTTATCTCSGCCACTTCTCTAACTGGCACT	AGTGCCAGTTAGAGAAGTGGCSGAGATAAGCCCACGAGGGTCACTGGGRAATCCATACCT[A/G]ACTAAGGGGGTGGCTATGATCCGGGTATACGGTGCACCACTTTGAATTGTGTTATGCTAG	1503
10373554_ilmndup1-128_T_F_2585061430	10373554	Poor	TOP	[A/C]	61693350	TCGCCCAAAGACTCCAGTTACCTCATGTTTTCACGACAATCTACATGCTG			7	10	9667065	diploid	Oryza sativa (japonica cultivar-group)	6K_ARRAY	128	TOP	AATATGGAACTCGCCCAAAGACTCCAGTTACCTCATGTTTTCACGACAATCTACATGCTG[A/C]ATTTGGGTAAAGCTACTACTGTCCAGYCCATCAGTAGTAGCACCGACYTCTATGCACTYC	AATATGGAACTCGCCCAAAGACTCCAGTTACCTCATGTTTTCACGACAATCTACATGCTG[A/C]ATTTGGGTAAAGCTACTACTGTCCAGYCCATCAGTAGTAGCACCGACYTCTATGCACTYC	1508
10375425-1_T_R_2584578571	10375425	High	TOP	[A/G]	49697417	ATGCCTAAACTATAATTAAACAAATGCCGAGAACGTTGAAGGGCAACCAA			7	10	9705040	diploid	Oryza sativa (japonica cultivar-group)	6K_ARRAY	1	BOT	CYATTCTGGTGRAGCAYGATCCTA-RAACCCCTTARTAGTCCGCCCACCTCCTTAGATAG[T/C]TTGGTTGCCCTTCAACGTTCTCGGCATTTGTTTAATTATAGTTTAGGCATTACTACTTTA	TAAAGTAGTAATGCCTAAACTATAATTAAACAAATGCCGAGAACGTTGAAGGGCAACCAA[A/G]CTATCTAAGGAGGTGGGCGGACTAYTAAGGGGTTY-TAGGATCRTGCTYCACCAGAATRG	1503
10378687-1_B_F_2584578572	10378687	Very High	BOT	[T/C]	72669411	GACCCATCCCTGAATTCCTTGAGAGCTTCCAGCTTCTGAAGAATCTGAAC			7	10	9758956	diploid	Oryza sativa (japonica cultivar-group)	6K_ARRAY	1	BOT	AAATTTTCAGGACCCATCCCTGAATTCCTTGAGAGCTTCCAGCTTCTGAAGAATCTGAAC[T/C]TTTCATTCAATAACYTATCTGGTATGGTGCCAGATAAGGGGATATTCTCTAATGCAAGTG	CACTTGCATTAGAGAATATCCCCTTATCTGGCACCATACCAGATARGTTATTGAATGAAA[A/G]GTTCAGATTCTTCAGAAGCTGGAAGCTCTCAAGGAATTCAGGGATGGGTCCTGAAAATTT	1503
10384846-1_T_R_2584585123	10384846	High	TOP	[A/G]	37795478	AACCACAACCTCCACCATTTCGATTCAGTTATTTCTCCCTGTGGTGTGAC			7	10	9898699	diploid	Oryza sativa (japonica cultivar-group)	6K_ARRAY	1	BOT	ACTGAGGCAGTTCAAAATTCTAATATGTATCTTTTGAGTTGCTTTGGCGTAAACTTTGCA[T/C]GTCACACCACAGGGAGAAATAACTGAATCGAAATGGTGGAGGTTGTGGTTGCAGATGTTT	AAACATCTGCAACCACAACCTCCACCATTTCGATTCAGTTATTTCTCCCTGTGGTGTGAC[A/G]TGCAAAGTTTACGCCAAAGCAACTCAAAAGATACATATTAGAATTTTGAACTGCCTCAGT	1503
10387506-1_T_R_2584578573	10387506	High	TOP	[A/C]	74667484	CTCCATTTTTACCCACAACTGAGCTCTCCGAGCCCTCTTCTTCCCTATCT			7	10	9968948	diploid	Oryza sativa (japonica cultivar-group)	6K_ARRAY	1	BOT	CAGTGAGGGAGATCGACTGGYGGCTAGAATGGTYRAGGGATCA--AGAGAGAGAGAGAGA[T/G]AGATAGGGAAGAAGAGGGCTCGGAGAGCTCAGTTGTGGGTAAAAATGGAGAGCTCTCACT	AGTGAGAGCTCTCCATTTTTACCCACAACTGAGCTCTCCGAGCCCTCTTCTTCCCTATCT[A/C]TCTCTCTCTCTCTCT--TGATCCCTYRACCATTCTAGCCRCCAGTCGATCTCCCTCACTG	1508
10387594-1_B_R_2584578574	10387594	Very High	BOT	[T/C]	68616443	CTCAAGCAGTCCACAACGACATCACTCGATGACCGGCAAAGCTCATTTCC			7	10	9971402	diploid	Oryza sativa (japonica cultivar-group)	6K_ARRAY	1	TOP	ACTTTGAATTCTTCTTATTTCAAAGATGAAAAGTAACAASACCGCAGAAGACAGAAGGCA[A/G]GGAAATGAGCTTTGCCGGTCATCGAGTGATGTCGTTGTGGACTGCTTGAGAAASGCCAAA	ACTTTGAATTCTTCTTATTTCAAAGATGAAAAGTAACAASACCGCAGAAGACAGAAGGCA[A/G]GGAAATGAGCTTTGCCGGTCATCGAGTGATGTCGTTGTGGACTGCTTGAGAAASGCCAAA	1503
10393012-1_B_R_2584585125	10393012	High	BOT	[T/C]	20774463	CTCTTAAATGTGGTTGTGAGGATTGGGTTATTCCGACTGATGAGTATTTC			7	10	10093774	diploid	Oryza sativa (japonica cultivar-group)	6K_ARRAY	1	TOP	TGCACCAAATGGAGGGCCCGCCTGCCTAACCCAGTTGAAGAGATGGGCATCAGGTTTTTT[A/G]GAAATACTCATCAGTCGGAATAACCCAATCCTCACAACCACATTTAAGAGTCTCCAATTC	TGCACCAAATGGAGGGCCCGCCTGCCTAACCCAGTTGAAGAGATGGGCATCAGGTTTTTT[A/G]GAAATACTCATCAGTCGGAATAACCCAATCCTCACAACCACATTTAAGAGTCTCCAATTC	1503
10396612-1_B_F_2584585126	10396612	High	BOT	[T/C]	52684404	TTAGGACATTATTATGATAGTTTGTACCTTTGCGTAGGACACTCTAGTTG			7	10	10159905	diploid	Oryza sativa (japonica cultivar-group)	6K_ARRAY	1	BOT	AGCATTTGCTTTAGGACATTATTATGATAGTTTGTACCTTTGCGTAGGACACTCTAGTTG[T/C]GTGGTTTTTATTCAAAGAAACTTCAAACATTATGTTAATATATAATGTTCCAATGGAGAA	TTCTCCATTGGAACATTATATATTAACATAATGTTTGAAGTTTCTTTGAATAAAAACCAC[A/G]CAACTAGAGTGTCCTACGCAAAGGTACAAACTATCATAATAATGTCCTAAAGCAAATGCT	1503
10402305-1_B_R_2584585331	10402305	High	BOT	[T/G]	24717336	TTATTCTAGAATAAAGATAATAGATGATGAGCACCCGGCAGTGAATGCCC			7	10	10283730	diploid	Oryza sativa (japonica cultivar-group)	6K_ARRAY	1	TOP	TTCYGAAAATAATCTGGTTGGTTTATTCAGTTGTTGGTACCGTGARRGAGAGGAAAAATC[A/C]GGGCATTCACTGCCGGGTGCTCATCATCTATTATCTTTATTCTAGAATAAACAAACCTAC	TTCYGAAAATAATCTGGTTGGTTTATTCAGTTGTTGGTACCGTGARRGAGAGGAAAAATC[A/C]GGGCATTCACTGCCGGGTGCTCATCATCTATTATCTTTATTCTAGAATAAACAAACCTAC	1503
10402510-1_T_F_2584581118	10402510	High	TOP	[A/C]	17647366	ATAAGTTCAACCTAAAAATACTTTCCAAAATCAATAAATTCTAGCACGTC			7	10	10293012	diploid	Oryza sativa (japonica cultivar-group)	6K_ARRAY	1	TOP	CTTTCTATAAATAAGTTCAACCTAAAAATACTTTCCAAAATCAATAAATTCTAGCACGTC[A/C]CTCCGTAAGTACTACACCATCTA----AAATAAAACAAAAGACTCTTAGCTATGGATGCC	CTTTCTATAAATAAGTTCAACCTAAAAATACTTTCCAAAATCAATAAATTCTAGCACGTC[A/C]CTCCGTAAGTACTACACCATCTA----AAATAAAACAAAAGACTCTTAGCTATGGATGCC	1503
1040379-1_T_R_2584581120	1040379	High	TOP	[A/C]	39659353	CACTGTAAATTAAACTACATTCCAAATCCCGCGGTTGTTTCTTTGGTTTT			7	1	31474094	diploid	Oryza sativa (japonica cultivar-group)	6K_ARRAY	1	BOT	TGGTTAGTGAAGGTAGGTACAATTTACAAACTTCCACTCCAACAAAAATTGCATGAATTC[T/G]AAAACCAAAGAAACAACCGCGGGATTTGGAATGTAGTTTAATTTACAGTGACAGCATTAC	GTAATGCTGTCACTGTAAATTAAACTACATTCCAAATCCCGCGGTTGTTTCTTTGGTTTT[A/C]GAATTCATGCAATTTTTGTTGGAGTGGAAGTTTGTAAATTGTACCTACCTTCACTAACCA	1503
1040474-1_B_F_2584578595	1040474	High	BOT	[T/C]	29684331	TCAACGAGAGTTAACGACACATGCAGCGATTTAATTAATACTCCTTTCTA			7	1	31479743	diploid	Oryza sativa (japonica cultivar-group)	6K_ARRAY	1	BOT	CACCAAGCGTTCAACGAGAGTTAACGACACATGCAGCGATTTAATTAATACTCCTTTCTA[T/C]TTCCTCTGTCTTATAACATAAGAGATTTTAAGAATATAAAYAACCTAAAATCYCTTATAT	ATATAAGRGATTTTAGGTTRTTTATATTCTTAAAATCTCTTATGTTATAAGACAGAGGAA[A/G]TAGAAAGGAGTATTAATTAAATCGCTGCATGTGTCGTTAACTCTCGTTGAACGCTTGGTG	1503
10409430-1_B_R_2584585333	10409430	High	BOT	[T/C]	40772473	GAGCTAAACACACGAGGGGACGACGCAGCGAGAAGATGACCTCACCAACG			7	10	10466307	diploid	Oryza sativa (japonica cultivar-group)	6K_ARRAY	1	TOP	AGGAAACGGCTTCCCCACCTGATCTACAGGCAACACAACGAGGGACATACCTCCGCGCCC[A/G]CGTTGGTGAGGTCATCTTCTCGCTGCGTCGTCCCCTCGTGTGTTTAGCTCACTAATTAAG	AGGAAACGGCTTCCCCACCTGATCTACAGGCAACACAACGAGGGACATACCTCCGCGCCC[A/G]CGTTGGTGAGGTCATCTTCTCGCTGCGTCGTCCCCTCGTGTGTTTAGCTCACTAATTAAG	1503
10419809-1_T_F_2584578596	10419809	High	TOP	[A/G]	62677458	AGCCGAGAGAGATCGGTTGTTTCGTTCTGTGCATGCTAATTTTTCCAGTG			7	10	10688281	diploid	Oryza sativa (japonica cultivar-group)	6K_ARRAY	1	TOP	AAAAAAAATCAGCCGAGAGAGATCGGTTGTTTCGTTCTGTGCATGCTAATTTTTCCAGTG[A/G]AAAATTGCTACAGCCACCAAAGCTTGTGTACCAGGAAGTTTCAGATCTACGCTAYGTGCA	AAAAAAAATCAGCCGAGAGAGATCGGTTGTTTCGTTCTGTGCATGCTAATTTTTCCAGTG[A/G]AAAATTGCTACAGCCACCAAAGCTTGTGTACCAGGAAGTTTCAGATCTACGCTAYGTGCA	1508
10423137-1_T_R_2584582794	10423137	High	TOP	[A/G]	22610486	TCAACATTAGTTTGTTTTACATGTTGAGTGGCCCAACATACATCTTACTT			7	10	10749757	diploid	Oryza sativa (japonica cultivar-group)	6K_ARRAY	1	BOT	GTAGGTTCCCAACCATCATCTATTAGRGGTTTTTTAATACATAAAACRATGATGAAAGTA[T/C]AAGTAAGATGTATGTTGGGCCACTCAACATGTAAAACAAACTAATGTTGATTTTGGAGRC	GYCTCCAAAATCAACATTAGTTTGTTTTACATGTTGAGTGGCCCAACATACATCTTACTT[A/G]TACTTTCATCATYGTTTTATGTATTAAAAAACCYCTAATAGATGATGGTTGGGAACCTAC	1503
10423381-1_T_R_2584578598	10423381	High	TOP	[A/G]	37790457	CATAAGATAAAAAATACACGTCTGAGATTAATTTGTCCACATGACCATGA			7	10	10755400	diploid	Oryza sativa (japonica cultivar-group)	6K_ARRAY	1	BOT	TATGATATTTGTCCACCTCACCATATGTAAWACTTTACCCCTAGTAAAACTTTAATTTTA[T/C]TCATGGTCATGTGGACAAATTAATCTCAGACGTGTATTTTTTATCTTATGGTAGTAGTTT	AAACTACTACCATAAGATAAAAAATACACGTCTGAGATTAATTTGTCCACATGACCATGA[A/G]TAAAATTAAAGTTTTACTAGGGGTAAAGTWTTACATATGGTGAGGTGGACAAATATCATA	1503
10423584-1_B_F_2584578599	10423584	High	BOT	[T/C]	50784365	TGATGTAGGTTTGACATATATTTCCGGGGGGCATTTTGGTCTTGTTAATT			7	10	10759717	diploid	Oryza sativa (japonica cultivar-group)	6K_ARRAY	1	BOT	GTGATGAAACTGATGTAGGTTTGACATATATTTCCGGGGGGCATTTTGGTCTTGTTAATT[T/C]TCTAAATGCATTTTCTAATAACACTCCTAGCAATGCAGGTAGAAGTGGGTCAGTTTTTGA	TCAAAAACTGACCCACTTCTACCTGCATTGCTAGGAGTGTTATTAGAAAATGCATTTAGA[A/G]AATTAACAAGACCAAAATGCCCCCCGGAAATATATGTCAAACCTACATCAGTTTCATCAC	1503
10425796-1_T_R_2584578601	10425796	High	TOP	[A/G]	39627324	CCTTCTCCTTCATTCTCTTAACACTTTCTGGAAAATATTTCTTGTAAAAA			7	10	10921847	diploid	Oryza sativa (japonica cultivar-group)	6K_ARRAY	1	BOT	ATGCTCACAAAAAGTCATATTCYGAAYGTATCTTTATTACATGGGAATTATTCAAGGAAG[T/C]TTTTTACAAGAAATATTTTCCAGAAAGTGTTAAGAGAATGAAGGAGAAGGAATTTCTAGA	TCTAGAAATTCCTTCTCCTTCATTCTCTTAACACTTTCTGGAAAATATTTCTTGTAAAAA[A/G]CTTCCTTGAATAATTCCCATGTAATAAAGATACRTTCRGAATATGACTTTTTGTGAGCAT	1503
10425823-1_B_F_2584582795	10425823	Poor	BOT	[T/G]	14734461	ATGGATTGGTTATGTAAGAACAAAGCACATATTGATTGCCATGGAAAACA			7	10	10922910	diploid	Oryza sativa (japonica cultivar-group)	6K_ARRAY	1	BOT	TATACTTGGTATGGATTGGTTATGTAAGAACAAAGCACATATTGATTGCCATGGAAAACA[T/G]ATTACACTTAAACCATGGGATCAAAACCAAATTATTTRCTATGGAGATCAAAACCATTTA	TAAATGGTTTTGATCTCCATAGYAAATAATTTGGTTTTGATCCCATGGTTTAAGTGTAAT[A/C]TGTTTTCCATGGCAATCAATATGTGCTTTGTTCTTACATAACCAATCCATACCAAGTATA	1503
10425828-1_T_R_2584582797	10425828	High	TOP	[A/G]	56794477	ATAAATCGGAGAAGTTCCTGGTACTATTTCAATACCAAATTCAATCTCTC			7	10	10923085	diploid	Oryza sativa (japonica cultivar-group)	6K_ARRAY	1	BOT	CCAGYTGTGAATGAATTTCTAGATGTTTTTCCAGCTGAATTACCAGGGTTACCACCAGAT[T/C]GAGAGATTGAATTTGGTATTGAAATAGTACCAGGAACTTCTCCGATTTATAAGGCACCCT	AGGGTGCCTTATAAATCGGAGAAGTTCCTGGTACTATTTCAATACCAAATTCAATCTCTC[A/G]ATCTGGTGGTAACCCTGGTAATTCAGCTGGAAAAACATCTAGAAATTCATTCACARCTGG	1503
10430775-1_B_F_2584582798	10430775	High	BOT	[T/C]	42696300	ATCATCTCCAACACAACCACGAAGCTATAGAGCTGGCCGAAGTCGGCCCG			7	10	11051662	diploid	Oryza sativa (japonica cultivar-group)	6K_ARRAY	1	BOT	TGCGGYGGCCATCATCTCCAACACAACCACGAAGCTATAGAGCTGGCCGAAGTCGGCCCG[T/C]GCGGGAAGCGCCCAGAAGCCCTGGGTGGGGGCGTCGGTAGYGGGAGCGAGYGTGGGGGAG	CTCCCCCACRCTCGCTCCCRCTACCGACGCCCCCACCCAGGGCTTCTGGGCGCTTCCCGC[A/G]CGGGCCGACTTCGGCCAGCTCTATAGCTTCGTGGTTGTGTTGGAGATGATGGCCRCCGCA	1503
10432540-1_B_F_2584580232	10432540	High	BOT	[T/C]	29671499	CAAAGTAACTATATAAGCTAGTGATCTGCCAAAGAAAATACTCACTCCGT			7	10	11087428	diploid	Oryza sativa (japonica cultivar-group)	6K_ARRAY	1	BOT	TGACATAATCCAAAGTAACTATATAAGCTAGTGATCTGCCAAAGAAAATACTCACTCCGT[T/C]CTAAAATATAAGWATTTTTTAGACYTCGAGATGCTACTTTGACCAATAAAGTTAARATRT	AYATYTTAACTTTATTGGTCAAAGTAGCATCTCGARGTCTAAAAAATWCTTATATTTTAG[A/G]ACGGAGTGAGTATTTTCTTTGGCAGATCACTAGCTTATATAGTTACTTTGGATTATGTCA	1503
10449886-1_T_F_2584580233	10449886	Poor	TOP	[A/G]	54772466	TCAAGTAAATAAATACATATATGTACTATTTAGAGGGGAGCGTATCCTAT			7	10	11535609	diploid	Oryza sativa (japonica cultivar-group)	6K_ARRAY	1	TOP	TATCCTGCCTTCAAGTAAATAAATACATATATGTACTATTTAGAGGGGAGCGTATCCTAT[A/G]CACACAAGCCCTCGCGTGTACACACCGTGTACACCAACTAAAAATTATCACAAAAAATTC	TATCCTGCCTTCAAGTAAATAAATACATATATGTACTATTTAGAGGGGAGCGTATCCTAT[A/G]CACACAAGCCCTCGCGTGTACACACCGTGTACACCAACTAAAAATTATCACAAAAAATTC	1508
10451278-1_T_R_2584580235	10451278	High	TOP	[A/G]	50640366	GTATCCTAACCCATATTATTTTTTACGGATTCAAATTCAAACTCGGATTC			7	10	11563555	diploid	Oryza sativa (japonica cultivar-group)	6K_ARRAY	1	BOT	TATGCCCAACGCGGTGATTCGGGGAGTGGTCTCGCYTGTCCGAGTTAACTYGATACTATC[T/C]GAATCCGAGTTTGAATTTGAATCCGTAAAAAATAATATGGGTTAGGATACGRAAATATTT	AAATATTTYCGTATCCTAACCCATATTATTTTTTACGGATTCAAATTCAAACTCGGATTC[A/G]GATAGTATCRAGTTAACTCGGACARGCGAGACCACTCCCCGAATCACCGCGTTGGGCATA	1503
10454323-1_T_R_2584582799	10454323	Very High	TOP	[A/C]	54711360	GTCTAAAGGGTACTTTAAAGTCGGTCATTAACTACATACATAAAACAACG			7	10	11640183	diploid	Oryza sativa (japonica cultivar-group)	6K_ARRAY	1	BOT	CCTAATAATAAAGGGTYACTATTTGCTAATTAATCTGAGAAAAGGTGTGGATGTCATCAT[T/G]CGTTGTTTTATGTATGTAGTTAATGACCGACTTTAAAGTACCCTTTAGACCGGGTTATGT	ACATAACCCGGTCTAAAGGGTACTTTAAAGTCGGTCATTAACTACATACATAAAACAACG[A/C]ATGATGACATCCACACCTTTTCTCAGATTAATTAGCAAATAGTRACCCTTTATTATTAGG	1503
10461895-1_T_R_2584578576	10461895	Very High	TOP	[A/G]	47660478	CTTATAGCTTGGACTCGAGCTTTGTTGGTTGGTTGTACATGCCCTTAGAA			7	10	11841516	diploid	Oryza sativa (japonica cultivar-group)	6K_ARRAY	1	BOT	ATTAARCTACACGATTTGTATAGGTGCTTCAAGATCTTTGCATTATACATTATAGGGTAA[T/C]TTCTAAGGGCATGTACAACCAACCAACAAAGCTCGAGTCCAAGCTATAAGGAGATTCCCT	AGGGAATCTCCTTATAGCTTGGACTCGAGCTTTGTTGGTTGGTTGTACATGCCCTTAGAA[A/G]TTACCCTATAATGTATAATGCAAAGATCTTGAAGCACCTATACAAATCGTGTAGYTTAAT	1508
10462488-1_T_F_2584582525	10462488	High	TOP	[A/G]	23643503	CTTCAAGTCGGTGACAAAACTAGTCCAACCGAGCTGATTACAATGGATGT			7	10	11850928	diploid	Oryza sativa (japonica cultivar-group)	6K_ARRAY	1	TOP	AACTAACTGCCTTCAAGTCGGTGACAAAACTAGTCCAACCGAGCTGATTACAATGGATGT[A/G]CAGAGTTGTCATCACGTGCCACCCCGTTGATCTAGCTTTCCTTGTTAGWAAAATGAACCT	AACTAACTGCCTTCAAGTCGGTGACAAAACTAGTCCAACCGAGCTGATTACAATGGATGT[A/G]CAGAGTTGTCATCACGTGCCACCCCGTTGATCTAGCTTTCCTTGTTAGWAAAATGAACCT	1503
10463921-1_T_F_2584582526	10463921	High	TOP	[A/G]	59810378	ATTAGGGAAGGATGTGACGCATCTACAACAAACTGTATATAGCTGCTAAT			7	10	11875206	diploid	Oryza sativa (japonica cultivar-group)	6K_ARRAY	1	TOP	ATACACCCCAATTAGGGAAGGATGTGACGCATCTACAACAAACTGTATATAGCTGCTAAT[A/G]TGAACATTCATTATTTATGGATCATATTTGGTAATATGATCCATGTGAAAACACCATGAG	ATACACCCCAATTAGGGAAGGATGTGACGCATCTACAACAAACTGTATATAGCTGCTAAT[A/G]TGAACATTCATTATTTATGGATCATATTTGGTAATATGATCCATGTGAAAACACCATGAG	1503
10465477-1_T_R_2584578578	10465477	High	TOP	[A/C]	45798415	GTGACCACGGACACATTATCTTTCTCAGAAGGAGAATTGTTATCAGGTAT			7	10	11918679	diploid	Oryza sativa (japonica cultivar-group)	6K_ARRAY	1	BOT	AATGCCTCRGCATTTGTCAAATTTTACAAGTATGTCAGGTAGTATTAATGGTTGTGGTGA[T/G]ATACCTGATAACAATTCTCCTTCTGAGAAAGATAATGTGTCCGTGGTCACAAAGGGGAAA	TTTCCCCTTTGTGACCACGGACACATTATCTTTCTCAGAAGGAGAATTGTTATCAGGTAT[A/C]TCACCACAACCATTAATACTACCTGACATACTTGTAAAATTTGACAAATGCYGAGGCATT	1503
10469362-1_B_R_2584578579	10469362	High	BOT	[T/G]	22725356	GTGCTGCAGTTCCATGTGATCTTACTCTACTCAGATTCAGCTGTATTTGT			7	10	12048430	diploid	Oryza sativa (japonica cultivar-group)	6K_ARRAY	1	TOP	AGCTATTTGAGCAGGGATGTACATCCAGAAAGATCGYGTGAAAATTCTCAAAAAGAGGCA[A/C]ACAAATACAGCTGAATCTGAGTAGAGTAAGATCACATGGAACTGCAGCACTTGCTCTTGG	AGCTATTTGAGCAGGGATGTACATCCAGAAAGATCGYGTGAAAATTCTCAAAAAGAGGCA[A/C]ACAAATACAGCTGAATCTGAGTAGAGTAAGATCACATGGAACTGCAGCACTTGCTCTTGG	1503
1047154-1_T_R_2584578580	1047154	High	TOP	[A/C]	56794413	CATCGATCGATACTCCGCTTATCCGCTACACGCGAGCGCGAGCTAGTTGG			7	1	31710765	diploid	Oryza sativa (japonica cultivar-group)	6K_ARRAY	1	BOT	TCAGCTTAGCACACCCAAACCGCGCGCCATCTCAYCAAACCAAGSGAGAAGCTTAGCTCC[T/G]CCAACTAGCTCGCGCTCGCGTGTAGCGGATAAGCGGAGTATCGATCGATGGATCGGACGT	ACGTCCGATCCATCGATCGATACTCCGCTTATCCGCTACACGCGAGCGCGAGCTAGTTGG[A/C]GGAGCTAAGCTTCTCSCTTGGTTTGRTGAGATGGCGCGCGGTTTGGGTGTGCTAAGCTGA	1503
10472641-1_T_R_2584581122	10472641	High	TOP	[A/G]	31800334	TTGCCTCCTAGTGCTCAGACATGTATGAGGTTTTGGAACTCTTTTCACCT			7	10	12145295	diploid	Oryza sativa (japonica cultivar-group)	6K_ARRAY	1	BOT	TTGCTACYAGTTTTCATTCAATTTTGTGGATTCTAACTTGTGAATTGCTTGACTGGTTTC[T/C]AGGTGAAAAGAGTTCCAAAACCTCATACATGTCTGAGCACTAGGAGGCAAGGAATATGTG	CACATATTCCTTGCCTCCTAGTGCTCAGACATGTATGAGGTTTTGGAACTCTTTTCACCT[A/G]GAAACCAGTCAAGCAATTCACAAGTTAGAATCCACAAAATTGAATGAAAACTRGTAGCAA	1503
10473879-1_B_F_2584581123	10473879	High	BOT	[T/C]	52713361	AGTTGTGCATCTGTTTAATTATCACTTTGTGCATGTAAGTAATCATAAGA			7	10	12179803	diploid	Oryza sativa (japonica cultivar-group)	6K_ARRAY	1	BOT	GCTTCTCCTGAGTTGTGCATCTGTTTAATTATCACTTTGTGCATGTAAGTAATCATAAGA[T/C]TTTGTCGCAAGCTTTAAATACCATTTTTCTTACATGATTAAAGATATATATGAAAGTGAT	ATCACTTTCATATATATCTTTAATCATGTAAGAAAAATGGTATTTAAAGCTTGCGACAAA[A/G]TCTTATGATTACTTACATGCACAAAGTGATAATTAAACAGATGCACAACTCAGGAGAAGC	1503
10474957-1_T_R_2584578361	10474957	High	TOP	[A/G]	56715417	TTGAAAATCTTGCACGCATGTGATCGATAATTAAGTCAAGCTTAATTCCA			7	10	12206447	diploid	Oryza sativa (japonica cultivar-group)	6K_ARRAY	1	BOT	TGTAGGACCATGCAAGCAGGCCACGCCTCGCCATCAGGGGTCAGTTTGTTGACAACTTAA[T/C]TGGAATTAAGCTTGACTTAATTATCGATCACATGCGTGCAAGATTTTCAACTTTGTTAAA	TTTAACAAAGTTGAAAATCTTGCACGCATGTGATCGATAATTAAGTCAAGCTTAATTCCA[A/G]TTAAGTTGTCAACAAACTGACCCCTGATGGCGAGGCGTGGCCTGCTTGCATGGTCCTACA	1503
1047678-1_T_R_2584582528	1047678	High	TOP	[A/G]	60626494	TGTGCTGCGGCGCAGTGACTAGAATATGCATCGCGTGTCAGACTGTGTCA			7	1	31727227	diploid	Oryza sativa (japonica cultivar-group)	6K_ARRAY	1	BOT	GCGGCAGCTGTTACTATTTCCCCGGTGAAAMGCACGCGATCCTGACAGTATATTCTATCT[T/C]TGACACAGTCTGACACGCGATGCATATTCTAGTCACTGCGCCGCAGCACAAACTCAGATG	CATCTGAGTTTGTGCTGCGGCGCAGTGACTAGAATATGCATCGCGTGTCAGACTGTGTCA[A/G]AGATAGAATATACTGTCAGGATCGCGTGCKTTTCACCGGGGAAATAGTAACAGCTGCCGC	1503
10480545-1_T_F_2584578362	10480545	High	TOP	[A/G]	29775452	GCATGGCTCCAAAAAATGTTCTTCACCACACCATCCTCATCGAGCTGCAT			7	10	12310115	diploid	Oryza sativa (japonica cultivar-group)	6K_ARRAY	1	TOP	CTGACTGCTAGCATGGCTCCAAAAAATGTTCTTCACCACACCATCCTCATCGAGCTGCAT[A/G]TCCCAGTAAAATTTAGAGTTCTGCATCTTGCATTCACTGAAGAAAGCGAACAGTTTGTTG	CTGACTGCTAGCATGGCTCCAAAAAATGTTCTTCACCACACCATCCTCATCGAGCTGCAT[A/G]TCCCAGTAAAATTTAGAGTTCTGCATCTTGCATTCACTGAAGAAAGCGAACAGTTTGTTG	1503
10487718-1_T_R_2584582778	10487718	High	TOP	[A/G]	32621488	TTCTGCAATTCGATAGGCGCCCTCAAGATACCTAGTGCACTCCGGCGGCT			7	10	12482072	diploid	Oryza sativa (japonica cultivar-group)	6K_ARRAY	1	BOT	CATCGGCGCGCCGCTCTCGATGGTCCGCAGCATCCTGCACGAGCGCACCCGTAGGGACCT[T/C]AGCCGCCGGAGTGCACTAGGTATCTTGAGGGCGCCTATCGAATTGCAGAAGGACAGATCC	GGATCTGTCCTTCTGCAATTCGATAGGCGCCCTCAAGATACCTAGTGCACTCCGGCGGCT[A/G]AGGTCCCTACGGGTGCGCTCGTGCAGGATGCTGCGGACCATCGAGAGCGGCGCGCCGATG	1503
10488645-1_B_R_2584582780	10488645	High	BOT	[T/C]	26689475	GTCAATCATGCCTATATGATATAGGCCATATACATGTATATATGCCAGTA			7	10	12513450	diploid	Oryza sativa (japonica cultivar-group)	6K_ARRAY	1	TOP	TAGCAATGCCAATGTGCTGAGCCAGTTAATTAAATATTGATTCATGCACGAGCCATGCGC[A/G]TACTGGCATATATACATGTATATGGCCTATATCATATAGGCATGATTGACTCATATATAT	TAGCAATGCCAATGTGCTGAGCCAGTTAATTAAATATTGATTCATGCACGAGCCATGCGC[A/G]TACTGGCATATATACATGTATATGGCCTATATCATATAGGCATGATTGACTCATATATAT	1503
10489505-1_B_F_2584582781	10489505	High	BOT	[T/C]	48630497	TCGGCTCAGGCTTCCAAGAAGAGAGCAAAGAAGCACAAACCCAAACCAGC			7	10	12536934	diploid	Oryza sativa (japonica cultivar-group)	6K_ARRAY	1	BOT	CATAGATCCATCGGCTCAGGCTTCCAAGAAGAGAGCAAAGAAGCACAAACCCAAACCAGC[T/C]GATGACCTGCCTGCCTTAGATCCATSCATTGAGCAAGCTCTGGATGAAGAGGATATTGAA	TTCAATATCCTCTTCATCCAGAGCTTGCTCAATGSATGGATCTAAGGCAGGCAGGTCATC[A/G]GCTGGTTTGGGTTTGTGCTTCTTTGCTCTCTTCTTGGAAGCCTGAGCCGATGGATCTATG	1503
10493478_ilmndup1-1_B_R_2585061440	10493478	Fail	BOT	[T/C]	60639309	TCAAGAGTGGTGTCAAAAGTGCTGTGTATACTCGAGGAGAGAAGAACTCA			7	10	12658334	diploid	Oryza sativa (japonica cultivar-group)	6K_ARRAY	1	TOP	TTTCCATCAGACTTGCTCCTGTARTAATGAGATCATCCACATATACACCAACCACAAGTC[A/G]TGAGTTCTTCTCTCCTCGAGTATACACAGCACTTTTGACACCACTCTTGACAAAATTCAG	TTTCCATCAGACTTGCTCCTGTARTAATGAGATCATCCACATATACACCAACCACAAGTC[A/G]TGAGTTCTTCTCTCCTCGAGTATACACAGCACTTTTGACACCACTCTTGACAAAATTCAG	1508
10495122-1_T_F_2584582782	10495122	High	TOP	[A/G]	18626507	TTGCTCAATCTCACTGCTTCGAGACCGGACATTCAATTTGCTGTGTGTTT			7	10	12726953	diploid	Oryza sativa (japonica cultivar-group)	6K_ARRAY	1	TOP	GATTGGATCTTTGCTCAATCTCACTGCTTCGAGACCGGACATTCAATTTGCTGTGTGTTT[A/G]TGTGCTCGTTTTCAAGCTTCTCYACGTGCTTCACATCGTCAAGCAGTTAAACGCATCATG	GATTGGATCTTTGCTCAATCTCACTGCTTCGAGACCGGACATTCAATTTGCTGTGTGTTT[A/G]TGTGCTCGTTTTCAAGCTTCTCYACGTGCTTCACATCGTCAAGCAGTTAAACGCATCATG	1503
10496421-1_T_F_2584578365	10496421	High	TOP	[A/G]	31737345	CTTGTTCTGTGCCATAACCATTCTATGATGAATTGTCCTTAGCGGATTCC			7	10	12780901	diploid	Oryza sativa (japonica cultivar-group)	6K_ARRAY	1	TOP	GCACTCATCACTTGTTCTGTGCCATAACCATTCTATGATGAATTGTCCTTAGCGGATTCC[A/G]ATGAACCTGATGTTAATTTGGTTCTCTGAGAACATGCTATGACATGTCTGAAATAATAAA	GCACTCATCACTTGTTCTGTGCCATAACCATTCTATGATGAATTGTCCTTAGCGGATTCC[A/G]ATGAACCTGATGTTAATTTGGTTCTCTGAGAACATGCTATGACATGTCTGAAATAATAAA	1503
10497366-1_B_R_2584581185	10497366	Fail	BOT	[T/C]	27663401	TGTACTCTCATCTCGGATGTTGTGGATGAGGGATTTTTTTAGGACACTGA			7	10	12811869	diploid	Oryza sativa (japonica cultivar-group)	6K_ARRAY	1	TOP	GTTGTTTTGTTGAGATTCATGTACCATTAAAGATTCGTTACGTTAACACATTAATTTTTC[A/G]TCAGTGTCCTAAAAAAATCCCTCATCCACAACATCCGAGATGAGAGTACAAGATAAAAAG	GTTGTTTTGTTGAGATTCATGTACCATTAAAGATTCGTTACGTTAACACATTAATTTTTC[A/G]TCAGTGTCCTAAAAAAATCCCTCATCCACAACATCCGAGATGAGAGTACAAGATAAAAAG	1503
10503285-1_B_F_2584581186	10503285	High	BOT	[T/C]	65724309	AGTGAGTTCCACTGGTACCATGGGAAAAAAGCACAGAACCAACTGAAAAA			7	10	12944850	diploid	Oryza sativa (japonica cultivar-group)	6K_ARRAY	1	BOT	ACAATTCAAAAGTGAGTTCCACTGGTACCATGGGAAAAAAGCACAGAACCAACTGAAAAA[T/C]ATACCTTGCATATCCTAATCAATATATCTTCTATAATGCCCCTGGAGGCCTCATCTTCAA	TTGAAGATGAGGCCTCCAGGGGCATTATAGAAGATATATTGATTAGGATATGCAAGGTAT[A/G]TTTTTCAGTTGGTTCTGTGCTTTTTTCCCATGGTACCAGTGGAACTCACTTTTGAATTGT	1503
10508765-1_B_F_2584581188	10508765	High	BOT	[T/C]	56666317	GCTAGTTAACTTGCTTGGAGAGAATTCGCTTTGTCGACCGATCTTTTTCT			7	10	13079931	diploid	Oryza sativa (japonica cultivar-group)	6K_ARRAY	1	BOT	ACGTATAGTAGCTAGTTAACTTGCTTGGAGAGAATTCGCTTTGTCGACCGATCTTTTTCT[T/C]GCATTGGTTGCAGCTACTAAGGCCTGGTTTAGGCCCCAAAATTTTTTTCTAAGAATATCA	TGATATTCTTAGAAAAAAATTTTGGGGCCTAAACCAGGCCTTAGTAGCTGCAACCAATGC[A/G]AGAAAAAGATCGGTCGACAAAGCGAATTCTCTCCAAGCAAGTTAACTAGCTACTATACGT	1503
10515733-1_T_F_2584581882	10515733	High	TOP	[A/G]	62810336	CTACCAACATAGGAAGCCTTACCGACTAATTATGGAGGCAAATAAACAGA			7	10	13299621	diploid	Oryza sativa (japonica cultivar-group)	6K_ARRAY	1	TOP	AGTCTCAGGTCTACCAACATAGGAAGCCTTACCGACTAATTATGGAGGCAAATAAACAGA[A/G]TAAAAGTCAGACACATGCTTCAAATTCACATACTGTGGCAGACAARATCCATCAAACACA	AGTCTCAGGTCTACCAACATAGGAAGCCTTACCGACTAATTATGGAGGCAAATAAACAGA[A/G]TAAAAGTCAGACACATGCTTCAAATTCACATACTGTGGCAGACAARATCCATCAAACACA	1503
10517005-1_T_F_2584581885	10517005	High	TOP	[A/G]	69803457	TGCAGGATTAAATAACTTTTGCATCCAATTGCTCGTTTGTGTGCCCACAT			7	10	13335008	diploid	Oryza sativa (japonica cultivar-group)	6K_ARRAY	1	TOP	TGCATATYTGTGCAGGATTAAATAACTTTTGCATCCAATTGCTCGTTTGTGTGCCCACAT[A/G]CCTTGATATGCATGTGGGCACACAAACAAGCAATTTGTATGAGGGAAATTMATTTTCTCA	TGCATATYTGTGCAGGATTAAATAACTTTTGCATCCAATTGCTCGTTTGTGTGCCCACAT[A/G]CCTTGATATGCATGTGGGCACACAAACAAGCAATTTGTATGAGGGAAATTMATTTTCTCA	1503
10525852_ilmndup1-1_B_R_2585061443	10525852	High	BOT	[T/C]	42612510	GCTAGCAGTGTGTTTCCAGAACTCTACAACATCATCACACGCTATTTTCT			7	10	13556772	diploid	Oryza sativa (japonica cultivar-group)	6K_ARRAY	1	TOP	TCTTTCTTTCTTTTTKTTTGAAACCATATATACTTGAGTCACTCGTTTTCATCAGCACAG[A/G]AGAAAATAGCGTGTGATGATGTTGTAGAGTTCTGGAAACACACTGCTAGCTATTCTCTAT	TCTTTCTTTCTTTTTKTTTGAAACCATATATACTTGAGTCACTCGTTTTCATCAGCACAG[A/G]AGAAAATAGCGTGTGATGATGTTGTAGAGTTCTGGAAACACACTGCTAGCTATTCTCTAT	1508
10527975-1_T_F_2584581686	10527975	High	TOP	[A/G]	24634383	AAGCATTGAAAACCTTGTCTTTGAGTATGCGTACTTTCCGCATATCTATG			7	10	13608720	diploid	Oryza sativa (japonica cultivar-group)	6K_ARRAY	1	TOP	CGWTCAAATAAAGCATTGAAAACCTTGTCTTTGAGTATGCGTACTTTCCGCATATCTATG[A/G]TATTTGTTCTTTTTATTTGTCTTAGATTGTGTTTTCTTAGTTTATGATCACACTAAGCAA	CGWTCAAATAAAGCATTGAAAACCTTGTCTTTGAGTATGCGTACTTTCCGCATATCTATG[A/G]TATTTGTTCTTTTTATTTGTCTTAGATTGTGTTTTCTTAGTTTATGATCACACTAAGCAA	1503
10534927-1_T_R_2584578582	10534927	High	TOP	[A/G]	18706420	GATTTACACCGTGAATCTTCTGCTTTTGTGGAGAGACTGCAATGTACTTT			7	10	13774668	diploid	Oryza sativa (japonica cultivar-group)	6K_ARRAY	1	BOT	TTGATATGGAGATAACCATCCATTTCGTGGGTGAATCGGAAGGTTTACGGAATAAACCTA[T/C]AAAGTACATTGCAGTCTCTCCACAAAAGCAGAAGATTCACGGTGTAAATCGATGGAAATR	YATTTCCATCGATTTACACCGTGAATCTTCTGCTTTTGTGGAGAGACTGCAATGTACTTT[A/G]TAGGTTTATTCCGTAAACCTTCCGATTCACCCACGAAATGGATGGTTATCTCCATATCAA	1503
105375-1_B_F_2584578583	105375	High	BOT	[T/C]	56637395	CTAAATCTGAAACAAAATCAACTTCATGGAGAACTACCACATTATTTCAA			7	1	3184247	diploid	Oryza sativa (japonica cultivar-group)	6K_ARRAY	1	BOT	ATTACAAGTACTAAATCTGAAACAAAATCAACTTCATGGAGAACTACCACATTATTTCAA[T/C]GAAAGTTGCACATTGGAGGCACTAGACTTTAGTGACAATAGGATTRAAGGAAATTTGCCT	AGGCAAATTTCCTTYAATCCTATTGTCACTAAAGTCTAGTGCCTCCAATGTGCAACTTTC[A/G]TTGAAATAATGTGGTAGTTCTCCATGAAGTTGATTTTGTTTCAGATTTAGTACTTGTAAT	1503
10537985-1_B_F_2584578584	10537985	Very High	BOT	[T/C]	53763410	CCAAATACCCCTAGTATACAAATACTCTGTCTGATTCACAAAAAAATCAG			7	10	13882800	diploid	Oryza sativa (japonica cultivar-group)	6K_ARRAY	1	BOT	TACACTTCCCCCAAATACCCCTAGTATACAAATACTCTGTCTGATTCACAAAAAAATCAG[T/C]ACTGTCAGGCTACTAACTTCRTGTTCAGTTCAGAAGCAGCAGAGAGGATGAAGGC-AAAA	TTTT-GCCTTCATCCTCTCTGCTGCTTCTGAACTGAACAYGAAGTTAGTAGCCTGACAGT[A/G]CTGATTTTTTTGTGAATCAGACAGAGTATTTGTATACTAGGGGTATTTGGGGGAAGTGTA	1508
10538316-1_T_R_2584578586	10538316	High	TOP	[A/G]	71742479	TGGTGTGTGGCGCGTATCTGCTATTAATCAATCTGGAGGATGGAAAGACC			7	10	13897640	diploid	Oryza sativa (japonica cultivar-group)	6K_ARRAY	1	BOT	AAGAACTCCCATCCCTTTAGGCTTGCCCTTACAGCCAAATCCATGTCTTCCACAGTGGTG[T/C]GGTCTTTCCATCCTCCAGATTGATTAATAGCAGATACGCGCCACACACCAGCTGTACCTG	CAGGTACAGCTGGTGTGTGGCGCGTATCTGCTATTAATCAATCTGGAGGATGGAAAGACC[A/G]CACCACTGTGGAAGACATGGATTTGGCTGTAAGGGCAAGCCTAAAGGGATGGGAGTTCTT	1503
10539852-1_B_F_2584578587	10539852	Poor	BOT	[T/C]	20632300	CTTAAGCTAGAGGACAATTATAAGAATCGAGCTATGATCAGAGGCGCTTC			7	10	13952256	diploid	Oryza sativa (japonica cultivar-group)	6K_ARRAY	1	BOT	TATATGCAACCTTAAGCTAGAGGACAATTATAAGAATCGAGCTATGATCAGAGGCGCTTC[T/C]AGTTCCTCAAGAATACCCCCCATAGTCYATGWCTATAT--TGTTGTCTGATGATGACTCT	AGAGTCATCATCAGACAACA--ATATAGWCATRGACTATGGGGGGTATTCTTGAGGAACT[A/G]GAAGCGCCTCTGATCATAGCTCGATTCTTATAATTGTCCTCTAGCTTAAGGTTGCATATA	1503
10541695_ilmndup1-1_T_R_2585061445	10541695	High	TOP	[A/G]	53752349	TTATGTAGGAGTACATGAAAGCGAAACAAATTGCTGATATAAGCTGAGCA			7	10	14010866	diploid	Oryza sativa (japonica cultivar-group)	6K_ARRAY	1	BOT	AATTATGTGAAACCTGCAATACAGAAGCTATCATAYAGAAGTAGGATACCGTTCGCATTC[T/C]TGCTCAGCTTATATCAGCAATTTGTTTCGCTTTCATGTACTCCTACATAACTTATTATGT	ACATAATAAGTTATGTAGGAGTACATGAAAGCGAAACAAATTGCTGATATAAGCTGAGCA[A/G]GAATGCGAACGGTATCCTACTTCTRTATGATAGCTTCTGTATTGCAGGTTTCACATAATT	1508
10547077-1_T_R_2584581689	10547077	Poor	TOP	[A/G]	49692464	ATTGATGATGAGACCTCCTAACTACAGCCATGCTAAAAAAGCATCAATCT			7	10	14170879	diploid	Oryza sativa (japonica cultivar-group)	6K_ARRAY	1	BOT	ATTATCCATAGCAYRTAGTACCTTCCAAACCTTYGATMTATCAGAGAACGCCCTGAGTAA[T/C]AGATTGATGCTTTTTTAGCATGGCTGTAGTTAGGAGGTCTCATCATCAATTAGCTAGTCT	AGACTAGCTAATTGATGATGAGACCTCCTAACTACAGCCATGCTAAAAAAGCATCAATCT[A/G]TTACTCAGGGCGTTCTCTGATAKATCRAAGGTTTGGAAGGTACTAYRTGCTATGGATAAT	1508
10551378-1_T_F_2584581125	10551378	High	TOP	[A/G]	61756401	GGATTGTTTCTTGAATGAGTTTTGTCTCCAAGGGGGTCAATAATGCTGGC			7	10	14259003	diploid	Oryza sativa (japonica cultivar-group)	6K_ARRAY	1	TOP	GATAATTTTTGGATTGTTTCTTGAATGAGTTTTGTCTCCAAGGGGGTCAATAATGCTGGC[A/G]TCCCTTGTGTCACTGCCTTAATTACTGATTAAGCTTTTCCTCTTCCTGAAAACCAAAATT	GATAATTTTTGGATTGTTTCTTGAATGAGTTTTGTCTCCAAGGGGGTCAATAATGCTGGC[A/G]TCCCTTGTGTCACTGCCTTAATTACTGATTAAGCTTTTCCTCTTCCTGAAAACCAAAATT	1503
10552169-1_B_R_2584582530	10552169	Poor	BOT	[T/C]	60621445	AAAAATCAACCAACAGTTACGAGGCAACCTGGAATTTTTATATTTTGGTC			7	10	14287709	diploid	Oryza sativa (japonica cultivar-group)	6K_ARRAY	1	TOP	AAGGACCATTTTCGGTTTAAGTTTTTCTAGGGGTCTATTTGTAAAATAAGTTTTCAAAAA[A/G]GACCAAAATATAAAAATTCCAGGTTGCCTCGTAACTGTTGGTTGATTTTTATTATCTAAT	AAGGACCATTTTCGGTTTAAGTTTTTCTAGGGGTCTATTTGTAAAATAAGTTTTCAAAAA[A/G]GACCAAAATATAAAAATTCCAGGTTGCCTCGTAACTGTTGGTTGATTTTTATTATCTAAT	1503
10555615-1_T_F_2584581127	10555615	High	TOP	[A/G]	10685355	ATTCGATTCGGCAACTGAACAACAACCCAACAAGTAAAACGACACCAGAC			7	10	14428360	diploid	Oryza sativa (japonica cultivar-group)	6K_ARRAY	1	TOP	TAGGTGTTCCATTCGATTCGGCAACTGAACAACAACCCAACAAGTAAAACGACACCAGAC[A/G]TTATTGATATATACATACTACGAGTCTACTTATCAAATCTGGTCCAGATCAATTGAGTTG	TAGGTGTTCCATTCGATTCGGCAACTGAACAACAACCCAACAAGTAAAACGACACCAGAC[A/G]TTATTGATATATACATACTACGAGTCTACTTATCAAATCTGGTCCAGATCAATTGAGTTG	1503
10555828-1_B_R_2584581130	10555828	Fail	BOT	[T/C]	61690420	CTAGTAACTACACGCATGATTAACTGATACGCCTCAGGGTCTCTCTTAAT			7	10	14438582	diploid	Oryza sativa (japonica cultivar-group)	6K_ARRAY	1	TOP	GCGCCGGTGCAGGTGAGGGTGGCGCTTCAGCCTCAGGGCGGTGACAGTCTGACATCAGCA[A/G]ATTAAGAGAGACCCTGAGGCGTATCAGTTAATCATGCGTGTAGTTACTAGTTAGGCTCCG	GCGCCGGTGCAGGTGAGGGTGGCGCTTCAGCCTCAGGGCGGTGACAGTCTGACATCAGCA[A/G]ATTAAGAGAGACCCTGAGGCGTATCAGTTAATCATGCGTGTAGTTACTAGTTAGGCTCCG	1503
10557644-1_T_R_2584578917	10557644	Poor	TOP	[A/G]	31788419	GCATTAAACAGATGTTGCATTTTGTAGTTTTGATGAAGTCAGTGTCAAAC			7	10	14490330	diploid	Oryza sativa (japonica cultivar-group)	6K_ARRAY	1	BOT	TCCTATTTTTTTATTAGTGTTGTTCCACKSCCCCTTCCTCGCCTCTAAATTTTAGCTCTG[T/C]GTTTGACACTGACTTCATCAAAACTACAAAATGCAACATCTGTTTAATGCGATGACGCAT	ATGCGTCATCGCATTAAACAGATGTTGCATTTTGTAGTTTTGATGAAGTCAGTGTCAAAC[A/G]CAGAGCTAAAATTTAGAGGCGAGGAAGGGGSMGTGGAACAACACTAATAAAAAAATAGGA	1503
10557866-1_B_R_2584578918	10557866	High	BOT	[T/C]	68764338	TACGAGGAGTTCATCCTTGCAGTCGATGAGCTCCGCGGCGTGTTGGTTGA			7	10	14503250	diploid	Oryza sativa (japonica cultivar-group)	6K_ARRAY	1	TOP	GCTAGCAACCTCTTGCAGGCGCAGGTTTTCGCCGGACAGCRTACCCTTAAGCTCATCGGC[A/G]TCAACCAACACGCCGCGGAGCTCATCGACTGCAAGGATGAACTCCTCGTAGTGGACCCTA	GCTAGCAACCTCTTGCAGGCGCAGGTTTTCGCCGGACAGCRTACCCTTAAGCTCATCGGC[A/G]TCAACCAACACGCCGCGGAGCTCATCGACTGCAAGGATGAACTCCTCGTAGTGGACCCTA	1503
10559364-1_B_R_2584578919	10559364	High	BOT	[T/C]	59609504	AAAAATGTGAAACAATAATGCAGCAAACAAAACTAGCTACTAGCTAGTAA			7	10	14559932	diploid	Oryza sativa (japonica cultivar-group)	6K_ARRAY	1	TOP	GGAGCCAAGGGTTCAAGTATGAGACAGAATCGCAAGCACTKCTGGCTAATGCCACCATCA[A/G]TTACTAGCTAGTAGCTAGTTTTGTTTGCTGCATTATTGTTTCACATTTTTAAACAAAGAT	GGAGCCAAGGGTTCAAGTATGAGACAGAATCGCAAGCACTKCTGGCTAATGCCACCATCA[A/G]TTACTAGCTAGTAGCTAGTTTTGTTTGCTGCATTATTGTTTCACATTTTTAAACAAAGAT	1503
10562661_ilmndup1-1_T_F_2585061447	10562661	High	TOP	[A/G]	60631354	TGCCTGCCTGCTATTGTGTTGTCTGAATACGAAATATGCGGGGGGTCTCT			7	10	14640458	diploid	Oryza sativa (japonica cultivar-group)	6K_ARRAY	1	TOP	CATGCATGCATGCCTGCCTGCTATTGTGTTGTCTGAATACGAAATATGCGGGGGGTCTCT[A/G]GCTTGCCTTGCCCCGCGCTGTTAGGAGTAGTTGAGATGGTGTTTCCGGATGAGCTCTGCA	CATGCATGCATGCCTGCCTGCTATTGTGTTGTCTGAATACGAAATATGCGGGGGGTCTCT[A/G]GCTTGCCTTGCCCCGCGCTGTTAGGAGTAGTTGAGATGGTGTTTCCGGATGAGCTCTGCA	1508
10563128-1_T_R_2584580913	10563128	Very High	TOP	[A/G]	37611492	AAGCGCAAGGCATGAATTCAAAGGCTGTTATTGGCTTATTGCAGCATGAG			7	10	14651937	diploid	Oryza sativa (japonica cultivar-group)	6K_ARRAY	1	BOT	ATCGTTTGACTTTACAAAACCTAGCAAGCTCAGGAAAAGGGCCCAGAGGATATTGGCCAG[T/C]CTCATGCTGCAATAAGCCAATAACAGCCTTTGAATTCATGCCTTGCGCTTTCAAATTTGG	CCAAATTTGAAAGCGCAAGGCATGAATTCAAAGGCTGTTATTGGCTTATTGCAGCATGAG[A/G]CTGGCCAATATCCTCTGGGCCCTTTTCCTGAGCTTGCTAGGTTTTGTAAAGTCAAACGAT	1508
10568786-1_B_R_2584580915	10568786	Fail	BOT	[T/C]	63763353	CATATGCTAAATGGCGTAAGTGGGAGGAGGGTGGTCATAAGAAAAGAAAA			7	10	14800937	diploid	Oryza sativa (japonica cultivar-group)	6K_ARRAY	1	TOP	CGCTTCCTCCCTCTTCCCCGTGCGCTCTCTCAGGGCTGCCTCCTCTTTCCTCTCCGATCT[A/G]TTTTCTTTTCTTATGACCACCCTCCTCCCACTTACGCCATTTAGCATATGCCAGTGAAAT	CGCTTCCTCCCTCTTCCCCGTGCGCTCTCTCAGGGCTGCCTCCTCTTTCCTCTCCGATCT[A/G]TTTTCTTTTCTTATGACCACCCTCCTCCCACTTACGCCATTTAGCATATGCCAGTGAAAT	1503
10571869-1_B_R_2584580917	10571869	High	BOT	[T/G]	63774320	CGCCTAAGCTTGCCACCTTCCTGCAAAAAGTGCGGGAGAAGTTCCCAGTC			7	10	14889860	diploid	Oryza sativa (japonica cultivar-group)	6K_ARRAY	1	TOP	CGGTGAGGCTCCCATTGAAGCCATCCTTCACCAGCTTCCCAAGGACGCGCACGTCGTAGA[A/C]GACTGGGAACTTCTCCCGCACTTTTTGCAGGAAGGTGGCAAGCTTAGGCGGCAGGAGGCA	CGGTGAGGCTCCCATTGAAGCCATCCTTCACCAGCTTCCCAAGGACGCGCACGTCGTAGA[A/C]GACTGGGAACTTCTCCCGCACTTTTTGCAGGAAGGTGGCAAGCTTAGGCGGCAGGAGGCA	1503
10573204-1_T_F_2584582533	10573204	High	TOP	[A/G]	68774305	TTCTTTTCTCCAACTTAGCTGTAGTGCTTTGTCATGAAGAATTATGGATC			7	10	14953486	diploid	Oryza sativa (japonica cultivar-group)	6K_ARRAY	1	TOP	AAATACTGCATTCTTTTCTCCAACTTAGCTGTAGTGCTTTGTCATGAAGAATTATGGATC[A/G]AAATGCACCTGCTTTTGATCAAATGGTAAATGCAATTTGAACTACATGAAAAGAGGACRC	AAATACTGCATTCTTTTCTCCAACTTAGCTGTAGTGCTTTGTCATGAAGAATTATGGATC[A/G]AAATGCACCTGCTTTTGATCAAATGGTAAATGCAATTTGAACTACATGAAAAGAGGACRC	1503
10578235_ilmndup1-1_B_R_2585061452	10578235	High	BOT	[T/C]	24617343	CGTACGTCACCACTCCCTCAAAGTTATTTCTTGCGAATCTTCCAATGAAC			7	10	15098978	diploid	Oryza sativa (japonica cultivar-group)	6K_ARRAY	1	TOP	GAGGGGACCTGAACCTTACCCGTCTCCCATCTTTCGCCGATGGTGGGGCTATTTCTTCCT[A/G]GTTCATTGGAAGATTCGCAAGAAATAACTTTGAGGGAGTGGTGACGTACGTAGTGTGTAA	GAGGGGACCTGAACCTTACCCGTCTCCCATCTTTCGCCGATGGTGGGGCTATTTCTTCCT[A/G]GTTCATTGGAAGATTCGCAAGAAATAACTTTGAGGGAGTGGTGACGTACGTAGTGTGTAA	1508
10579252_ilmndup1-1_T_R_2585061453	10579252	High	TOP	[A/C]	42783488	GATATTCGCAATTTTATCCCAAAGCAAACAGTAAATTTATTCAGATCATA			7	10	15128247	diploid	Oryza sativa (japonica cultivar-group)	6K_ARRAY	1	BOT	ACTTAGCAYGAACTGAACCAAATYAACATT--TAGCAATAGTGTATGCACATCTGGTATG[T/G]TATGATCTGAATAAATTTACTGTTTGCTTTGGGATAAAATTGCGAATATCCTACACTATG	CATAGTGTAGGATATTCGCAATTTTATCCCAAAGCAAACAGTAAATTTATTCAGATCATA[A/C]CATACCAGATGTGCATACACTATTGCTA--AATGTTRATTTGGTTCAGTTCRTGCTAAGT	1508
10583875-1_T_R_2584581606	10583875	Poor	TOP	[A/G]	24809333	CAAGTCCTCCAGTGTTTCCAACTGCATCTCAGTTTATCTCGTCCTCGACG			7	10	15267484	diploid	Oryza sativa (japonica cultivar-group)	6K_ARRAY	1	BOT	TCAAGTTGGTTAACGAGCCTGAATTGGTACTGCGCCTGAACAGGTTCGGCGACGCCGTCG[T/C]CGTCGAGGACGAGATAAACTGAGATGCAGTTGGAAACACTGGAGGACTTGCCGTTGGGGT	ACCCCAACGGCAAGTCCTCCAGTGTTTCCAACTGCATCTCAGTTTATCTCGTCCTCGACG[A/G]CGACGGCGTCGCCGAACCTGTTCAGGCGCAGTACCAATTCAGGCTCGTTAACCAACTTGA	1508
10585903-1_B_R_2584580551	10585903	High	BOT	[T/C]	54771314	ACTGCTGGCATCATGTATCCTGGGGGCATAAATGGATCTTGTGGGAGGAC			7	10	15365576	diploid	Oryza sativa (japonica cultivar-group)	6K_ARRAY	1	TOP	TCCTGGTCCCATGCCATACATGGGTTATCCACCAGGTCCTTTCGACCCTTTTGGTGGGGG[A/G]GTCCTCCCACAAGATCCATTTATGCCCCCAGGATACATGATGCCAGCAGTTCCTAGGTAT	TCCTGGTCCCATGCCATACATGGGTTATCCACCAGGTCCTTTCGACCCTTTTGGTGGGGG[A/G]GTCCTCCCACAAGATCCATTTATGCCCCCAGGATACATGATGCCAGCAGTTCCTAGGTAT	1503
1058637-1_B_R_2584581608	1058637	High	BOT	[T/C]	25747393	TCAAACAAAAGAAAACAAACGAGATCTCATCCGAACAGTAGAACCCACCA			7	1	32090338	diploid	Oryza sativa (japonica cultivar-group)	6K_ARRAY	1	TOP	CGAACGGCCTCTTGCTTGCCTGCCTTGCTTTGATTTGGCACGAGATGAGAGTAACGTTAC[A/G]TGGTGGGTTCTACTGTTCGGATGAGATCTCGTTTGTTTTCTTTTGTTTGAAAGAGGGGGA	CGAACGGCCTCTTGCTTGCCTGCCTTGCTTTGATTTGGCACGAGATGAGAGTAACGTTAC[A/G]TGGTGGGTTCTACTGTTCGGATGAGATCTCGTTTGTTTTCTTTTGTTTGAAAGAGGGGGA	1503
10586997-1_B_R_2584580553	10586997	High	BOT	[T/C]	46609335	TTATATTGTAGAAACAACTGATAAACTCATTGGCATACTACAGAAAAGGG			7	10	15399261	diploid	Oryza sativa (japonica cultivar-group)	6K_ARRAY	1	TOP	TTCTAACGGAACTCTTCTATTAATTTTAGAGAGAATCTAAAATATTTAACATAGCCTTTG[A/G]CCCTTTTCTGTAGTATGCCAATGAGTTTATCAGTTGTTTCTACAATATAATATACCATTT	TTCTAACGGAACTCTTCTATTAATTTTAGAGAGAATCTAAAATATTTAACATAGCCTTTG[A/G]CCCTTTTCTGTAGTATGCCAATGAGTTTATCAGTTGTTTCTACAATATAATATACCATTT	1503
10591126-1_T_F_2584580554	10591126	High	TOP	[A/G]	57713313	CCGCCGGACAACTTCACCGAAGATGATGAATGTATCCAGCCGCGACGCCT			7	10	15524547	diploid	Oryza sativa (japonica cultivar-group)	6K_ARRAY	1	TOP	CCCCATGACTCCGCCGGACAACTTCACCGAAGATGATGAATGTATCCAGCCGCGACGCCT[A/G]TCTTGCTGASGGAAAAAGCTGGGGAGGCGGTGCCGGTGCTCGTCGTCGGCGGAGCCGCCC	CCCCATGACTCCGCCGGACAACTTCACCGAAGATGATGAATGTATCCAGCCGCGACGCCT[A/G]TCTTGCTGASGGAAAAAGCTGGGGAGGCGGTGCCGGTGCTCGTCGTCGGCGGAGCCGCCC	1503
10594456-1_B_F_2584580555	10594456	High	BOT	[T/C]	25778505	TGGTACATTGCAACAAGTCCAAAATTAACGCAACAGTAATATATTGTGGC			7	10	15590320	diploid	Oryza sativa (japonica cultivar-group)	6K_ARRAY	1	BOT	GCAATAGTACTGGTACATTGCAACAAGTCCAAAATTAACGCAACAGTAATATATTGTGGC[T/C]AGAGAGAATACGTTAGTTGCCAT-AAAAAAAACTGTTGCAAAAAATACCCTTATTGCTAC	GTAGCAATAAGGGTATTTTTTGCAACAGTTTTTTTT-ATGGCAACTAACGTATTCTCTCT[A/G]GCCACAATATATTACTGTTGCGTTAATTTTGGACTTGTTGCAATGTACCAGTACTATTGC	1503
10595927-1_T_R_2584581610	10595927	High	TOP	[A/G]	43722451	TACAGTTGGGCACTGAAACAGATGGTCCCCAACCCCCAGAAAATCACAAT			7	10	15638292	diploid	Oryza sativa (japonica cultivar-group)	6K_ARRAY	1	BOT	GCTCAGGAGGGGACCTAGACATCTCCATGTCATCAGGTACAAGGTGGCCTTGTCCATCTT[T/C]ATTGTGATTTTCTGGGGGTTGGGGACCATCTGTTTCAGTGCCCAACTGTATAACATCTTC	GAAGATGTTATACAGTTGGGCACTGAAACAGATGGTCCCCAACCCCCAGAAAATCACAAT[A/G]AAGATGGACAAGGCCACCTTGTACCTGATGACATGGAGATGTCTAGGTCCCCTCCTGAGC	1508
1059782-1_T_R_2584581131	1059782	High	TOP	[A/G]	32797334	GTCGCAAAATATTCTGATCCTCCAGTAGTTTCAGTCTGTGTTGTCTTACC			7	1	32141932	diploid	Oryza sativa (japonica cultivar-group)	6K_ARRAY	1	BOT	TACAGAGGATGGCAGTGTGGATGATTTTTCAAGCAGCTCATTCAAYGAGGAACAATGTGA[T/C]GGTAAGACAACACAGACTGAAACTACTGGAGGATCAGAATATTTTGCGACTGATTTGATT	AATCAAATCAGTCGCAAAATATTCTGATCCTCCAGTAGTTTCAGTCTGTGTTGTCTTACC[A/G]TCACATTGTTCCTCRTTGAATGAGCTGCTTGAAAAATCATCCACACTGCCATCCTCTGTA	1503
10599085-1_T_R_2584584968	10599085	High	TOP	[A/C]	57746380	AGCCAGCAGCTCCCATCCTATGCTCGCTCTAGATCCAAACCCCCAACAGC			7	10	15730749	diploid	Oryza sativa (japonica cultivar-group)	6K_ARRAY	1	BOT	GATTTGTGGCGTCGTGGGTGCTCGGTTGCGGCGGTTACCGCGGGGAGGAGGAGGGAGTTG[T/G]GCTGTTGGGGGTTTGGATCTAGAGCGAGCATAGGATGGGAGCTGCTGGCTCCTGAGCTGC	GCAGCTCAGGAGCCAGCAGCTCCCATCCTATGCTCGCTCTAGATCCAAACCCCCAACAGC[A/C]CAACTCCCTCCTCCTCCCCGCGGTAACCGCCGCAACCGAGCACCCACGACGCCACAAATC	1503
10599839-1_T_R_2584581133	10599839	High	TOP	[A/C]	72719486	CTATCACGGATAGCCCGATAGGGATGCCTGGTTCTGTACTATTGAGTTGT			7	10	15756938	diploid	Oryza sativa (japonica cultivar-group)	6K_ARRAY	1	BOT	TAGATTTTCTTCTGGATAAACTTTGTTACTTGTGGTATTCATTTTCCTTTTATGGTCTAG[T/G]ACAACTCAATAGTACAGAACCAGGCATCCCTATCGGGCTATCCGTGATAGAGRCGAGTGG	CCACTCGYCTCTATCACGGATAGCCCGATAGGGATGCCTGGTTCTGTACTATTGAGTTGT[A/C]CTAGACCATAAAAGGAAAATGAATACCACAAGTAACAAAGTTTATCCAGAAGAAAATCTA	1503
10603169-1_T_R_2584584969	10603169	High	TOP	[A/C]	66603495	CGTAATTGAGGTCGAAAAATCGAAACTAATAACAGTCGAATGGACTCTGG			7	10	15824896	diploid	Oryza sativa (japonica cultivar-group)	6K_ARRAY	1	BOT	CTGATTCACTTYATACCCCTKGAATAAAAACGATCACGAGRGCGARCGTGGGCCCACCCT[T/G]CCAGAGTCCATTCGACTGTTATTAGTTTCGATTTTTCGACCTCAATTACGCCCCCGTCAC	GTGACGGGGGCGTAATTGAGGTCGAAAAATCGAAACTAATAACAGTCGAATGGACTCTGG[A/C]AGGGTGGGCCCACGYTCGCYCTCGTGATCGTTTTTATTCMAGGGGTATRAAGTGAATCAG	1503
10604302-1_B_F_2584581134	10604302	High	BOT	[T/G]	74605432	CATGTTCCAGAGTCGAGACTGGTTACTGGGTTATCGGGTTTCGGGTGCTC			7	10	15844126	diploid	Oryza sativa (japonica cultivar-group)	6K_ARRAY	1	BOT	CCAACTGGTCCATGTTCCAGAGTCGAGACTGGTTACTGGGTTATCGGGTTTCGGGTGCTC[T/G]TATTTGGAACTTGGAACCACAATCCCACAAAGCAGAGTATCTCTAG---CTAACTTCCAC	GTGGAAGTTAG---CTAGAGATACTCTGCTTTGTGGGATTGTGGTTCCAAGTTCCAAATA[A/C]GAGCACCCGAAACCCGATAACCCAGTAACCAGTCTCGACTCTGGAACATGGACCAGTTGG	1503
10609721-1_B_R_2584580961	10609721	Fail	BOT	[T/C]	10749496	CATTTTCCAAACAGCCCTACACTAAATACTCTTTCATTTGCACGTGAAAC			7	10	15981692	diploid	Oryza sativa (japonica cultivar-group)	6K_ARRAY	1	TOP	ATAAAAACTTGATTTATTTTCCTCTCCCACACTATAGCATGCTTCAGTGCCATAGAGGTT[A/G]GTTTCACGTGCAAATGAAAGAGTATTTAGTGTAGGGCTGTTTGGAAAATGACTTTGCTGA	ATAAAAACTTGATTTATTTTCCTCTCCCACACTATAGCATGCTTCAGTGCCATAGAGGTT[A/G]GTTTCACGTGCAAATGAAAGAGTATTTAGTGTAGGGCTGTTTGGAAAATGACTTTGCTGA	1503
1061305-1_T_F_2584584970	1061305	High	TOP	[A/G]	66695352	AATTCATCAAGAACAGCATCTCCATGCAAAACCTGGAAGAAATTTTTTAT			7	1	32187111	diploid	Oryza sativa (japonica cultivar-group)	6K_ARRAY	1	TOP	GCTCACCAGCAATTCATCAAGAACAGCATCTCCATGCAAAACCTGGAAGAAATTTTTTAT[A/G]TTCTTTTTAATGTAGATGAAGAAAACATAAGTAGWGCTGTGGAAGTATGCAATGCTTTCC	GCTCACCAGCAATTCATCAAGAACAGCATCTCCATGCAAAACCTGGAAGAAATTTTTTAT[A/G]TTCTTTTTAATGTAGATGAAGAAAACATAAGTAGWGCTGTGGAAGTATGCAATGCTTTCC	1503
10615773-1_B_R_2584580962	10615773	High	BOT	[T/C]	28761372	CAGACTCCGATGCTAAGGAATAGGTCAAGCTGACCCCTGTTGCCCATCTC			7	10	16131499	diploid	Oryza sativa (japonica cultivar-group)	6K_ARRAY	1	TOP	GGAGACCTGTCCWTAGATTACCTAGAGTCGGCRGGAGTTGAAAAGGTTATTCTCGGTGAT[A/G]GAGATGGGCAACAGGGGTCAGCTTGACCTATTCCTTAGCATCGGAGTCTGAGCTCAAGCC	GGAGACCTGTCCWTAGATTACCTAGAGTCGGCRGGAGTTGAAAAGGTTATTCTCGGTGAT[A/G]GAGATGGGCAACAGGGGTCAGCTTGACCTATTCCTTAGCATCGGAGTCTGAGCTCAAGCC	1503
10618874-1_B_F_2584580963	10618874	High	BOT	[T/G]	16631488	AAGAAATCATAAGATCGAATCAGCTAGGAGCGGAGCGTCTGTTGTAAATC			7	10	16229530	diploid	Oryza sativa (japonica cultivar-group)	6K_ARRAY	1	BOT	AGATTTTCTTAAGAAATCATAAGATCGAATCAGCTAGGAGCGGAGCGTCTGTTGTAAATC[T/G]TTTGATCCAGTTTTGCCGGTCAGAACCCAACACACCCCACCTTTCCATAGAAATCTCTAA	TTAGAGATTTCTATGGAAAGGTGGGGTGTGTTGGGTTCTGACCGGCAAAACTGGATCAAA[A/C]GATTTACAACAGACGCTCCGCTCCTAGCTGATTCGATCTTATGATTTCTTAAGAAAATCT	1503
10625322-1_B_F_2584580965	10625322	High	BOT	[T/C]	22777412	GATTTCTCCTTTGGTCGTTGATTAATGAATTAATTAAAGTTCTCTTTCCC			7	10	16394096	diploid	Oryza sativa (japonica cultivar-group)	6K_ARRAY	1	BOT	CAAA------GATTTCTCCTTTGGTCGTTGATTAATGAATTAATTAAAGTTCTCTTTCCC[T/C]GGAAAAACAGRGCGATGATCTTAAMAGATAGATTACATACTAGTACGGACCTAAAGTACA	TGTACTTTAGGTCCGTACTAGTATGTAATCTATCTKTTAAGATCATCGCYCTGTTTTTCC[A/G]GGGAAAGAGAACTTTAATTAATTCATTAATCAACGACCAAAGGAGAAATC------TTTG	1503
10630308-1_T_F_2584580836	10630308	Fail	TOP	[A/C]	35697328	ATCTTTGAGCTACAACAGCACCATTAACTGCAACCCCAAGCAAAAATTAT			7	10	16515142	diploid	Oryza sativa (japonica cultivar-group)	6K_ARRAY	1	TOP	ACTAAAACACATCTTTGAGCTACAACAGCACCATTAACTGCAACCCCAAGCAAAAATTAT[A/C]ACTTAGATTTCCACTACTAATCCTAAAATTACTTGTCGTTTCCAAAAGAACTSATAGATA	ACTAAAACACATCTTTGAGCTACAACAGCACCATTAACTGCAACCCCAAGCAAAAATTAT[A/C]ACTTAGATTTCCACTACTAATCCTAAAATTACTTGTCGTTTCCAAAAGAACTSATAGATA	1503
10634097-1_T_F_2584584105	10634097	High	TOP	[A/C]	66808396	AACACGTAATTCCCACAAATTAGAGCCATACAGGTGAACAACGAGTTTTC			7	10	16605745	diploid	Oryza sativa (japonica cultivar-group)	6K_ARRAY	1	TOP	CTAACCCAGCAACACGTAATTCCCACAAATTAGAGCCATACAGGTGAACAACGAGTTTTC[A/C]GCTGAATGTTGTAACTACAACCATAGAACACGTAAATATTKGAATAAGTTYAGAAATTAA	CTAACCCAGCAACACGTAATTCCCACAAATTAGAGCCATACAGGTGAACAACGAGTTTTC[A/C]GCTGAATGTTGTAACTACAACCATAGAACACGTAAATATTKGAATAAGTTYAGAAATTAA	1503
10635878-1_T_R_2584580838	10635878	High	TOP	[A/C]	48687403	ATCGTGTGTCAGCGCATCTCACTCATCCCAATCTCCGCATACATCCTGTT			7	10	16645172	diploid	Oryza sativa (japonica cultivar-group)	6K_ARRAY	1	BOT	ATGGCAGCTGACTTTGACGAATTCAWACT-GGGGCCACACGGAATACAAGCTAGCAACAA[T/G]AACAGGATGTATGCGGAGATTGGGATGAGTGAGATGCGCTGACACACGATCATTTTAATA	TATTAAAATGATCGTGTGTCAGCGCATCTCACTCATCCCAATCTCCGCATACATCCTGTT[A/C]TTGTTGCTAGCTTGTATTCCGTGTGGCCCC-AGTWTGAATTCGTCAAAGTCAGCTGCCAT	1503
10637829_ilmndup1-1_T_R_2585061458	10637829	High	TOP	[A/G]	22730319	ATTTGAATCATGTGCCAAAGAGATGTCGTTCACGCCATCTTGGGGGGACA			7	10	16708627	diploid	Oryza sativa (japonica cultivar-group)	6K_ARRAY	1	BOT	TTTTCCTCCTTCAAATATGGCGGTAACGRCTGTGTTTCCTCTCCTATCTTTTGTTTGTGC[T/C]TGTCCCCCCAAGATGGCGTGAACGACATCTCTTTGGCACATGATTCAAATGCCGACTGTC	GACAGTCGGCATTTGAATCATGTGCCAAAGAGATGTCGTTCACGCCATCTTGGGGGGACA[A/G]GCACAAACAAAAGATAGGAGAGGAAACACAGYCGTTACCGCCATATTTGAAGGAGGAAAA	1508
10638230-1_B_R_2584580840	10638230	High	BOT	[T/C]	21636308	TCAACCATGTCGGTTGCTGATGAAACGACGAACCCACGCAGTGAGCCCGA			7	10	16742656	diploid	Oryza sativa (japonica cultivar-group)	6K_ARRAY	1	TOP	GTGGGAAGGCGGCGGGTTTAGGGTTTTAGGGGGCGGCGGCGCGGCCGGTCGGGGTGTTGG[A/G]TCGGGCTCACTGCGTGGGTTCGTCGTTTCATCAGCAACCGACATGGTTGATCAAAATCAA	GTGGGAAGGCGGCGGGTTTAGGGTTTTAGGGGGCGGCGGCGCGGCCGGTCGGGGTGTTGG[A/G]TCGGGCTCACTGCGTGGGTTCGTCGTTTCATCAGCAACCGACATGGTTGATCAAAATCAA	1503
10638560-1_B_F_2584584107	10638560	High	BOT	[T/G]	46610360	CGCCGCTGCCGCATTAAAAAAAAGACGGCCCAACCCAAAAGAAAAAAAAA			7	10	16758599	diploid	Oryza sativa (japonica cultivar-group)	6K_ARRAY	1	BOT	AGTTTAAAGGCGCCGCTGCCGCATTAAAAAAAAGACGGCCCAACCCAAAAGAAAAAAAAA[T/G]GCCCACGTGGGCCCCACCAGTCAGCGAGAGGGATCCGGCGGATATTTCACGCAGTGGGGC	GCCCCACTGCGTGAAATATCCGCCGGATCCCTCTCGCTGACTGGTGGGGCCCACGTGGGC[A/C]TTTTTTTTTCTTTTGGGTTGGGCCGTCTTTTTTTTAATGCGGCAGCGGCGCCTTTAAACT	1503
10641824-1_T_R_2584584109	10641824	High	TOP	[A/C]	21714433	ATCACCTATTTTAAACGTTATGACCAGCCCTTAATTACTAGCGTAGGCAA			7	10	16870820	diploid	Oryza sativa (japonica cultivar-group)	6K_ARRAY	1	BOT	ATTCGCCTGTCACCATGTCRCGTGGTTTGTGTATGTATGTCAMTATCTTGATGCCTGTGC[T/G]TTGCCTACGCTAGTAATTAAGGGCTGGTCATAACGTTTAAAATAGGTGATTAATTACTGG	CCAGTAATTAATCACCTATTTTAAACGTTATGACCAGCCCTTAATTACTAGCGTAGGCAA[A/C]GCACAGGCATCAAGATAKTGACATACATACACAAACCACGYGACATGGTGACAGGCGAAT	1503
10646949-1_B_F_2584582535	10646949	High	BOT	[T/C]	45660509	GACACTGCTACCAACACTTGGACTCAAACACAATACTACAGCTAGATGTC			7	10	17031708	diploid	Oryza sativa (japonica cultivar-group)	6K_ARRAY	1	BOT	CACCTATCCGGACACTGCTACCAACACTTGGACTCAAACACAATACTACAGCTAGATGTC[T/C]ACAGATCAGATAGCCATGCACCATGCTGAAGAACTCTACGCGCACGAATCTTTACGAGAA	TTCTCGTAAAGATTCGTGCGCGTAGAGTTCTTCAGCATGGTGCATGGCTATCTGATCTGT[A/G]GACATCTAGCTGTAGTATTGTGTTTGAGTCCAAGTGTTGGTAGCAGTGTCCGGATAGGTG	1508
1064737-1_B_R_2584578029	1064737	High	BOT	[T/C]	55625352	TTCTAAAAACGTCACATTGCTGCACGCACCACTGATGATGCGAGTAATAA			7	1	32323875	diploid	Oryza sativa (japonica cultivar-group)	6K_ARRAY	1	TOP	TTTACTAGCCAGCACTTATACCGACACCAAAACACGTAGTAGGAGGCACAGTACAAGTGG[A/G]TTATTACTCGCATCATCAGTGGTGCGTGCAGCAATGTGACGTTTTTAGAATGTGATTTCT	TTTACTAGCCAGCACTTATACCGACACCAAAACACGTAGTAGGAGGCACAGTACAAGTGG[A/G]TTATTACTCGCATCATCAGTGGTGCGTGCAGCAATGTGACGTTTTTAGAATGTGATTTCT	1508
10651050-1_T_F_2584578030	10651050	High	TOP	[A/G]	64745434	TACGCAAATCTTACACTGCAAAATCTCACCAGTGGACCAGCAATTATCTC			7	10	17152794	diploid	Oryza sativa (japonica cultivar-group)	6K_ARRAY	1	TOP	AATTTGGAATTACGCAAATCTTACACTGCAAAATCTCACCAGTGGACCAGCAATTATCTC[A/G]TCTCAACCCTATAGAACACGTACGATCAAGGAGCAAACATAAATAAGATYCCCTAATTAA	AATTTGGAATTACGCAAATCTTACACTGCAAAATCTCACCAGTGGACCAGCAATTATCTC[A/G]TCTCAACCCTATAGAACACGTACGATCAAGGAGCAAACATAAATAAGATYCCCTAATTAA	1508
1065453-1_T_R_2584582538	1065453	High	TOP	[A/C]	26721417	AGAACTCAATTTTTTCTAGAAAAGTACCTGGATCTCTAGCATTTAAGCTG			7	1	32357754	diploid	Oryza sativa (japonica cultivar-group)	6K_ARRAY	1	BOT	GGAAACAGCTTCAGAATGAACTAGCCCAAAGAGGATTTGTTCCTGTAGATGCATCTGCAT[T/G]CAGCTTAAATGCTAGAGATCCAGGTACTTTTCTAGAAAAAATTGAGTTCTGAAACATATT	AATATGTTTCAGAACTCAATTTTTTCTAGAAAAGTACCTGGATCTCTAGCATTTAAGCTG[A/C]ATGCAGATGCATCTACAGGAACAAATCCTCTTTGGGCTAGTTCATTCTGAAGCTGTTTCC	1503
10656557-1_B_R_2584578032	10656557	High	BOT	[T/G]	26784470	TCGCTATAGAAACCGTGTGTGTGCATCTCATTCTCCAATTAGACACATGG			7	10	17310176	diploid	Oryza sativa (japonica cultivar-group)	6K_ARRAY	1	TOP	-CGGCACTCTAGAAACAGGCCGGCACAATGAGAAGTGAATGGTCAAAGTTGAGCTCTTTG[A/C]CCATGTGTCTAATTGGAGAATGAGATGCACACACACGGTTTCTATAGCGATGAATAAAAC	-CGGCACTCTAGAAACAGGCCGGCACAATGAGAAGTGAATGGTCAAAGTTGAGCTCTTTG[A/C]CCATGTGTCTAATTGGAGAATGAGATGCACACACACGGTTTCTATAGCGATGAATAAAAC	1503
10657139-1_T_F_2584582539	10657139	Fail	TOP	[A/G]	30785330	GACAGCATATTCAGTTTCCTTGCCTTACCAAGCTCTGGTGGGATATTTCC			7	10	17321074	diploid	Oryza sativa (japonica cultivar-group)	6K_ARRAY	1	TOP	GTCGTACATGGACAGCATATTCAGTTTCCTTGCCTTACCAAGCTCTGGTGGGATATTTCC[A/G]GTGAACATGTTGCTGTCCACACCGAAGAATTCGAGCTCGGGATATCACCCGTGAGATTGT	GTCGTACATGGACAGCATATTCAGTTTCCTTGCCTTACCAAGCTCTGGTGGGATATTTCC[A/G]GTGAACATGTTGCTGTCCACACCGAAGAATTCGAGCTCGGGATATCACCCGTGAGATTGT	1503
10658498-1_T_R_2584582541	10658498	High	TOP	[A/G]	18646334	AAATAGGACCTAAATTATAGAAAATATGATTGACAGACCAAGCATAGGAC			7	10	17364862	diploid	Oryza sativa (japonica cultivar-group)	6K_ARRAY	1	BOT	CTCAATTTAGCATWTTYATGATTTGATAATTTCGAATTTTGGAATTAACAAAAACCGAGC[T/C]GTCCTATGCTTGGTCTGTCAATCATATTTTCTATAATTTAGGTCCTATTTGGCAGATCTC	GAGATCTGCCAAATAGGACCTAAATTATAGAAAATATGATTGACAGACCAAGCATAGGAC[A/G]GCTCGGTTTTTGTTAATTCCAAAATTCGAAATTATCAAATCATRAAWATGCTAAATTGAG	1503
10659848-1_T_F_2584578033	10659848	High	TOP	[A/G]	10637453	TCATCTGTTCAGATCTAGCCTAGCCTTAACCGATGCGCATCCTTGCCGGC			7	10	17397576	diploid	Oryza sativa (japonica cultivar-group)	6K_ARRAY	1	TOP	CCTGTTCATCTCATCTGTTCAGATCTAGCCTAGCCTTAACCGATGCGCATCCTTGCCGGC[A/G]GCGGAGATAGTTTGGGCGGCRCCCTCACCGACGTYAAGGACCACCACAGCARCGAGCGCC	CCTGTTCATCTCATCTGTTCAGATCTAGCCTAGCCTTAACCGATGCGCATCCTTGCCGGC[A/G]GCGGAGATAGTTTGGGCGGCRCCCTCACCGACGTYAAGGACCACCACAGCARCGAGCGCC	1503
10662351-1_B_F_2584580772	10662351	High	BOT	[T/C]	48690420	GACACTTACAAGTAAAGCCCTTGTCTCTGAGCCATATCTGCCAGTATGTT			7	10	17483235	diploid	Oryza sativa (japonica cultivar-group)	6K_ARRAY	1	BOT	TAAAAAATGTGACACTTACAAGTAAAGCCCTTGTCTCTGAGCCATATCTGCCAGTATGTT[T/C]TGTCCATCACGCCCAAAATTCCKCTTAACAACTAGCTCCTGCTGAGACCCTTCTCTTAAT	ATTAAGAGAAGGGTCTCAGCAGGAGCTAGTTGTTAAGMGGAATTTTGGGCGTGATGGACA[A/G]AACATACTGGCAGATATGGCTCAGAGACAAGGGCTTTACTTGTAAGTGTCACATTTTTTA	1503
10673151-1_T_R_2584580774	10673151	High	TOP	[A/G]	35777330	AGTCGTATGGTAGTGTAAAGAACTGCCTAATTAGCATGCAGCTAATCATC			7	10	17831415	diploid	Oryza sativa (japonica cultivar-group)	6K_ARRAY	1	BOT	CATGCGTATGCCTTGTATGTAATCGAATAAATAAATAATGAAATTGAATGAACAAGCAGA[T/C]GATGATTAGCTGCATGCTAATTAGGCAGTTCTTTACACTACCATACGACTAATAATTAAT	ATTAATTATTAGTCGTATGGTAGTGTAAAGAACTGCCTAATTAGCATGCAGCTAATCATC[A/G]TCTGCTTGTTCATTCAATTTCATTATTTATTTATTCGATTACATACAAGGCATACGCATG	1503
10674115-1_T_F_2584580775	10674115	High	TOP	[A/G]	69654444	TTAAATTATCCCAATACCAGGTACAAAGGGACTTTGAAGAATTACCTTCA			7	10	17859491	diploid	Oryza sativa (japonica cultivar-group)	6K_ARRAY	1	TOP	CTGTTRTCTTTTAAATTATCCCAATACCAGGTACAAAGGGACTTTGAAGAATTACCTTCA[A/G]AAGCTTTCCGTCCGCTACAAGATTCTCTATATGTAAGCACCAGTTTTTGAAGTTCTTGTT	CTGTTRTCTTTTAAATTATCCCAATACCAGGTACAAAGGGACTTTGAAGAATTACCTTCA[A/G]AAGCTTTCCGTCCGCTACAAGATTCTCTATATGTAAGCACCAGTTTTTGAAGTTCTTGTT	1503
10675458-1_B_R_2584578924	10675458	High	BOT	[T/C]	72760483	CAGTTTTTGTGTTTTGCCTATTTCTATCGAATACTTGACAAACTGAAGGC			7	10	17908351	diploid	Oryza sativa (japonica cultivar-group)	6K_ARRAY	1	TOP	CAAATAAAATTATTTAGTAAACCGCCTCACATTGTATATAGGAGTGYTAGCTGACTCGGT[A/G]GCCTTCAGTTTGTCAAGTATTCGATAGAAATAGGCAAAACACAAAAACTGCATGGGCTTC	CAAATAAAATTATTTAGTAAACCGCCTCACATTGTATATAGGAGTGYTAGCTGACTCGGT[A/G]GCCTTCAGTTTGTCAAGTATTCGATAGAAATAGGCAAAACACAAAAACTGCATGGGCTTC	1503
10677003-1_B_F_2584578925	10677003	Fail	BOT	[T/C]	36792500	AGTGTACTGCATTGCACACAGTAAGTTGCCATTTTATCATAGGCGACGTA			7	10	17962293	diploid	Oryza sativa (japonica cultivar-group)	6K_ARRAY	1	BOT	AAAATAAATTAGTGTACTGCATTGCACACAGTAAGTTGCCATTTTATCATAGGCGACGTA[T/C]TTTTCACTTTGTTCAGAAAAAATAGGAACTACATGAACAATCTATTTAAATCCATGGTTG	CAACCATGGATTTAAATAGATTGTTCATGTAGTTCCTATTTTTTCTGAACAAAGTGAAAA[A/G]TACGTCGCCTATGATAAAATGGCAACTTACTGTGTGCAATGCAGTACACTAATTTATTTT	1503
10678532-1_T_R_2584585167	10678532	High	TOP	[A/G]	38633496	CCGGTTTATATTCGAAAATTATTTTTCCCCTGGAGAAATCTGGCAAACTG			7	10	18007355	diploid	Oryza sativa (japonica cultivar-group)	6K_ARRAY	1	BOT	GGAATGGATCGCGGTTTCGCGGGGTAGGGGAGTGGAAGAACAGCATGCGATCCCGGGGGC[T/C]CAGTTTGCCAGATTTCTCCAGGGGAAAAATAATTTTCGAATATAAACCGGCACAGGGATT	AATCCCTGTGCCGGTTTATATTCGAAAATTATTTTTCCCCTGGAGAAATCTGGCAAACTG[A/G]GCCCCCGGGATCGCATGCTGTTCTTCCACTCCCCTACCCCGCGAAACCGCGATCCATTCC	1503
10678891-1_T_R_2584578927	10678891	High	TOP	[A/G]	63768444	CTAGGATTTTCCCCTCGTGTCGTGTGGTTCAAAGTGGTGGTGAAGTGGAT			7	10	18019644	diploid	Oryza sativa (japonica cultivar-group)	6K_ARRAY	1	BOT	AGGGAGGGGGGCATCKCAGCATCTGAGCCGCCACMGGGGAC-GAGCGCATCTGCTTTCGC[T/C]ATCCACTTCACCACCACTTTGAACCACACGACACGAGGGGAAAATCCTAGTCAAGTGGAC	GTCCACTTGACTAGGATTTTCCCCTCGTGTCGTGTGGTTCAAAGTGGTGGTGAAGTGGAT[A/G]GCGAAAGCAGATGCGCTC-GTCCCCKGTGGCGGCTCAGATGCTGMGATGCCCCCCTCCCT	1503
10680806-1_T_R_2584580557	10680806	High	TOP	[A/G]	60657461	ATCTCAATCCAAAATGTCGATGATCATGTCAGTGTCATTGGCTACTCGTC			7	10	18067271	diploid	Oryza sativa (japonica cultivar-group)	6K_ARRAY	1	BOT	GACACCTGAACTGCTTACGAGTTGAACACTCTTTTGTTTGATTGATTAATTGTGGTCTAA[T/C]GACGAGTAGCCAATGACACTGACATGATCATCGACATTTTGGATTGAGATTGGCAGGTAA	TTACCTGCCAATCTCAATCCAAAATGTCGATGATCATGTCAGTGTCATTGGCTACTCGTC[A/G]TTAGACCACAATTAATCAATCAAACAAAAGAGTGTTCAACTCGTAAGCAGTTCAGGTGTC	1503
10683471-1_B_F_2584580558	10683471	High	BOT	[T/C]	70643501	TTGTTTGGTTCCTTCTCAAAATTTGGTAATGTTTTTGTGGGAAAAAGTTC			7	10	18138508	diploid	Oryza sativa (japonica cultivar-group)	6K_ARRAY	1	BOT	TGATAAAATTTTGTTTGGTTCCTTCTCAAAATTTGGTAATGTTTTTGTGGGAAAAAGTTC[T/C]GAAGCTATTAAATTTTGGTAAAATGGC--TTTTTTTTTGGGAAACTACGTCGTGTGTTTA	TAAACACACGACGTAGTTTCCCAAAAAAAAA--GCCATTTTACCAAAATTTAATAGCTTC[A/G]GAACTTTTTCCCACAAAAACATTACCAAATTTTGAGAAGGAACCAAACAAAATTTTATCA	1503
10685019-1_B_F_2584580559	10685019	High	BOT	[T/C]	10683389	AGATGGCCATGGAATGAACTGCAACTGCACTAATCCTAGTATTATATTGC			7	10	18182133	diploid	Oryza sativa (japonica cultivar-group)	6K_ARRAY	1	BOT	GAGTTGGAGAAGATGGCCATGGAATGAACTGCAACTGCACTAATCCTAGTATTATATTGC[T/C]ATTTTCTTAAAAGAATCCTTAATTTTTTGTATTTCTAATATATATATAAATATATAAATG	CATTTATATATTTATATATATATTAGAAATACAAAAAATTAAGGATTCTTTTAAGAAAAT[A/G]GCAATATAATACTAGGATTAGTGCAGTTGCAGTTCATTCCATGGCCATCTTCTCCAACTC	1503
10687325-1_T_R_2584585169	10687325	High	TOP	[A/G]	14783430	TTGCCTAATCGAACTGGGTCGTGCTTATGTAGTGTACTTATGCTACAAGC			7	10	18233999	diploid	Oryza sativa (japonica cultivar-group)	6K_ARRAY	1	BOT	CCGAGCATTACTTCCGTGTGAGTTGGTGCAGCAACCGCCAACGTGGTCGGCACAAAATCT[T/C]GCTTGTAGCATAAGTACACTACATAAGCACGACCCAGTTCGATTAGGCAAGGTCAAAACA	TGTTTTGACCTTGCCTAATCGAACTGGGTCGTGCTTATGTAGTGTACTTATGCTACAAGC[A/G]AGATTTTGTGCCGACCACGTTGGCGGTTGCTGCACCAACTCACACGGAAGTAATGCTCGG	1503
10701801-1_B_R_2584585171	10701801	Very High	BOT	[T/C]	32630482	ACGTATGCACGTGCGAGCAGTTACCCTTAAAACGTGCACGCACGCCCTAT			7	10	18759262	diploid	Oryza sativa (japonica cultivar-group)	6K_ARRAY	1	TOP	GAGACATGTATGACTTTATATTTACTTTATCAATCTCAATATATTTTCTTCAAGATATAG[A/G]ATAGGGCGTGCGTGCACGTTTTAAGGGTAACTGCTCGCACGTGCATACGTRTTTATATTG	GAGACATGTATGACTTTATATTTACTTTATCAATCTCAATATATTTTCTTCAAGATATAG[A/G]ATAGGGCGTGCGTGCACGTTTTAAGGGTAACTGCTCGCACGTGCATACGTRTTTATATTG	1503
10703329-1_B_F_2584579115	10703329	High	BOT	[T/G]	50716359	CACACAGGAACTGCAGAAGTTACAGGCAATTCAGAGCTGATTGATTCCTT			7	10	18820606	diploid	Oryza sativa (japonica cultivar-group)	6K_ARRAY	1	BOT	TAGATCACTTCACACAGGAACTGCAGAAGTTACAGGCAATTCAGAGCTGATTGATTCCTT[T/G]CTCCATCAATGCAACAGGTCAACTGGATATCCACTGCATGAAAATTTCAAGCAAAGAAAC	GTTTCTTTGCTTGAAATTTTCATGCAGTGGATATCCAGTTGACCTGTTGCATTGATGGAG[A/C]AAGGAATCAATCAGCTCTGAATTGCCTGTAACTTCTGCAGTTCCTGTGTGAAGTGATCTA	1508
10704657-1_B_F_2584585296	10704657	High	BOT	[T/C]	16621388	AGATCAAATCCTCAACAATATCCTCCTCCGTAGCGACATCGTCGTGATTA			7	10	18852690	diploid	Oryza sativa (japonica cultivar-group)	6K_ARRAY	1	BOT	TCTGAACTCAAGATCAAATCCTCAACAATATCCTCCTCCGTAGCGACATCGTCGTGATTA[T/C]GGGCTCGCTTCTTGCTCTTCTCCTTTGGAGTTCTGCAAACCCCCGAAAGGAAACATATAA	TTATATGTTTCCTTTCGGGGGTTTGCAGAACTCCAAAGGAGAAGAGCAAGAAGCGAGCCC[A/G]TAATCACGACGATGTCGCTACGGAGGAGGATATTGTTGAGGATTTGATCTTGAGTTCAGA	1503
10704777_ilmndup1-1_T_F_2585061466	10704777	Very High	TOP	[A/G]	17764428	ACTACGAATATGGACAGAGCCCTCTGTCCAACCCCTCTCTGTCCAGATTC			7	10	18864441	diploid	Oryza sativa (japonica cultivar-group)	6K_ARRAY	1	TOP	ACCACCTAGCACTACGAATATGGACAGAGCCCTCTGTCCAACCCCTCTCTGTCCAGATTC[A/G]TAATACTAGGTGGTGACTAATCCAGTACTAGGTTGCTATATTTTGGGACAAAGGGAGTAA	ACCACCTAGCACTACGAATATGGACAGAGCCCTCTGTCCAACCCCTCTCTGTCCAGATTC[A/G]TAATACTAGGTGGTGACTAATCCAGTACTAGGTTGCTATATTTTGGGACAAAGGGAGTAA	1508
10705056-1_T_F_2584579119	10705056	High	TOP	[A/G]	47716324	AAAAAGTTACACATGCCTGGTGATCGGCGGGTAGCTACTACTAGTACTGT			7	10	18877199	diploid	Oryza sativa (japonica cultivar-group)	6K_ARRAY	1	TOP	CTCGTTTAAAAAAAAGTTACACATGCCTGGTGATCGGCGGGTAGCTACTACTAGTACTGT[A/G]TTGCATTAATCAAACAGGTGTAGAATAGCATCAAGACAAGTTCCCAAGTTTGGTACCAGT	CTCGTTTAAAAAAAAGTTACACATGCCTGGTGATCGGCGGGTAGCTACTACTAGTACTGT[A/G]TTGCATTAATCAAACAGGTGTAGAATAGCATCAAGACAAGTTCCCAAGTTTGGTACCAGT	1508
10709875-1_B_R_2584579122	10709875	High	BOT	[T/C]	36642444	TGTAGAGCAATAGAAGATCGATAAAATGTCTATGCGGATCAAAACACCAC			7	10	19010335	diploid	Oryza sativa (japonica cultivar-group)	6K_ARRAY	1	TOP	CTTGTTTTGTTACAGAAACACAAAATTACTGGTAAGAAAAAGAAAAATTATGCTTCCAAA[A/G]GTGGTGTTTTGATCCGCATAGACATTTTATCGATCTTCTATTGCTCTACAGTTGGAATCA	CTTGTTTTGTTACAGAAACACAAAATTACTGGTAAGAAAAAGAAAAATTATGCTTCCAAA[A/G]GTGGTGTTTTGATCCGCATAGACATTTTATCGATCTTCTATTGCTCTACAGTTGGAATCA	1503
10710-1_T_R_2584579123	10710	High	TOP	[A/G]	48681332	GTGGAGTGGTTCATAACAAGGAGGATGCTGGAGCAAAATCATATGTTCGA			7	1	418761	diploid	Oryza sativa (japonica cultivar-group)	6K_ARRAY	1	BOT	CTTTTCCAGGAATGTAAAGTTCGAAGGAATCCTTTTCCAARTTATTGATTTCAGCTGGAA[T/C]TCGAACATATGATTTTGCTCCAGCATCCTCCTTGTTATGAACCACTCCACTAATGAAGAG	CTCTTCATTAGTGGAGTGGTTCATAACAAGGAGGATGCTGGAGCAAAATCATATGTTCGA[A/G]TTCCAGCTGAAATCAATAAYTTGGAAAAGGATTCCTTCGAACTTTACATTCCTGGAAAAG	1503
10714548_ilmndup1-1_T_F_2585061470	10714548	High	TOP	[A/G]	41656425	AACACGGCTAACTATTGTGTCAAAAATTTTTTGTTGTTCAGAGTTTAGTC			7	10	19183599	diploid	Oryza sativa (japonica cultivar-group)	6K_ARRAY	1	TOP	TCGACTCACTAACACGGCTAACTATTGTGTCAAAAATTTTTTGTTGTTCAGAGTTTAGTC[A/G]TGGTATCATCAGGCTGGCATGAGCAGCCAAGGCAGCAGTATCAAGAGCCAATTCTTCGTT	TCGACTCACTAACACGGCTAACTATTGTGTCAAAAATTTTTTGTTGTTCAGAGTTTAGTC[A/G]TGGTATCATCAGGCTGGCATGAGCAGCCAAGGCAGCAGTATCAAGAGCCAATTCTTCGTT	1508
10721590-1_T_R_2584580777	10721590	High	TOP	[A/C]	42660312	TCTCTACTCAAATTTAGGACGAAATTACACGAGTCTAGGAAATGTGCCCC			7	10	19403147	diploid	Oryza sativa (japonica cultivar-group)	6K_ARRAY	1	BOT	GTTTCCATATGCGGTCTTTCAGGTTATTGGTACATTATTCTTCAG-RAAAWAAGTTTTTT[T/G]GGGGCACATTTCCTAGACTCGTGTAATTTCGTCCTAAATTTGAGTAGAGATTGTTGCAAT	ATTGCAACAATCTCTACTCAAATTTAGGACGAAATTACACGAGTCTAGGAAATGTGCCCC[A/C]AAAAAACTTWTTTY-CTGAAGAATAATGTACCAATAACCTGAAAGACCGCATATGGAAAC	1503
10722207-1_T_R_2584580778	10722207	High	TOP	[A/G]	41753487	CTTATATTGAAATATTTAGGACCCCTGTGTGATCGAACAATTGGCACATG			7	10	19421322	diploid	Oryza sativa (japonica cultivar-group)	6K_ARRAY	1	BOT	GATGAAATCGATCACCAAATTYGTATCAAATTCATGTCCGGKCTCCAAGGCCATCCATGG[T/C]CATGTGCCAATTGTTCGATCACACAGGGGTCCTAAATATTTCAATATAAGCCATTGTGTT	AACACAATGGCTTATATTGAAATATTTAGGACCCCTGTGTGATCGAACAATTGGCACATG[A/G]CCATGGATGGCCTTGGAGMCCGGACATGAATTTGATACRAATTTGGTGATCGATTTCATC	1503
10722530-1_T_R_2584580967	10722530	High	TOP	[A/G]	16763340	ATTCCAGTTTTGATCCGTCAGCTGGTGTTCAGGTTCTTTAGCCACCGCCA			7	10	19431036	diploid	Oryza sativa (japonica cultivar-group)	6K_ARRAY	1	BOT	ATGAGTTTATATTAGTAACAGGTGAGAATGGTGAAGAAAGGGAATTCTTGAAAATCACTG[T/C]TGGCGGTGGCTAAAGAACCTGAACACCAGCTGACGGATCAAAACTGGAATATGACAAAAA	TTTTTGTCATATTCCAGTTTTGATCCGTCAGCTGGTGTTCAGGTTCTTTAGCCACCGCCA[A/G]CAGTGATTTTCAAGAATTCCCTTTCTTCACCATTCTCACCTGTTACTAATATAAACTCAT	1503
10723745-1_B_F_2584585300	10723745	High	BOT	[T/G]	43641417	CATGCAGAATTGCTAGCTAGGTTGCGCGCGTGGAAGTTGACAATTATATA			7	10	19485535	diploid	Oryza sativa (japonica cultivar-group)	6K_ARRAY	1	BOT	TTGCCATTTGCATGCAGAATTGCTAGCTAGGTTGCGCGCGTGGAAGTTGACAATTATATA[T/G]GCATGCATGTGCTTTCATCTAGGTCATGTGTACTATAGCTACGTAAGTACAGTATATGTA	TACATATACTGTACTTACGTAGCTATAGTACACATGACCTAGATGAAAGCACATGCATGC[A/C]TATATAATTGTCAACTTCCACGCGCGCAACCTAGCTAGCAATTCTGCATGCAAATGGCAA	1503
10727927-1_B_F_2584580968	10727927	High	BOT	[T/C]	20652462	CCGGCTTTTCTCGGGTACGATTCGTCGATCTAGCTTAGCTTAGCTAGCTC			7	10	19635616	diploid	Oryza sativa (japonica cultivar-group)	6K_ARRAY	1	BOT	CGCGMCCGAGCCGGCTTTTCTCGGGTACGATTCGTCGATCTAGCTTAGCTTAGCTAGCTC[T/C]CCGCTGCCGGCCGCCTCGGTGCACATGTCACACGCAGTCTCTAGCTGGCCCGACTTCATC	GATGAAGTCGGGCCAGCTAGAGACTGCGTGTGACATGTGCACCGAGGCGGCCGGCAGCGG[A/G]GAGCTAGCTAAGCTAAGCTAGATCGACGAATCGTACCCGAGAAAAGCCGGCTCGGKCGCG	1503
10728126-1_T_R_2584584111	10728126	High	TOP	[A/G]	60634407	CCATCTGCCATACTGCTACCTGTTTCTTGTTCTCTTGTTCATTATTTAAC			7	10	19644864	diploid	Oryza sativa (japonica cultivar-group)	6K_ARRAY	1	BOT	CGCAGTCACTTCTTAGCATAATCGAACACTGTATATACAACATACCAAGACCCCACATTT[T/C]GTTAAATAATGAACAAGAGAACAAGAAACAGGTAGCAGTATGGCAGATGGATATATGATC	GATCATATATCCATCTGCCATACTGCTACCTGTTTCTTGTTCTCTTGTTCATTATTTAAC[A/G]AAATGTGGGGTCTTGGTATGTTGTATATACAGTGTTCGATTATGCTAAGAAGTGACTGCG	1503
10730949-1_B_F_2584580970	10730949	Very High	BOT	[T/G]	61783372	TCGCTGTGCACATAGGACATACAAAAAATAGTATACCGCTTCTATATAAG			7	10	19738460	diploid	Oryza sativa (japonica cultivar-group)	6K_ARRAY	1	BOT	TAGTTCATTATCGCTGTGCACATAGGACATACAAAAAATAGTATACCGCTTCTATATAAG[T/G]AATATACAAAGTAATCATTTCCATYTTGTAGAGTAACTATAGGTAGTTGTTGGACTTAAT	ATTAAGTCCAACAACTACCTATAGTTACTCTACAARATGGAAATGATTACTTTGTATATT[A/C]CTTATATAGAAGCGGTATACTATTTTTTGTATGTCCTATGTGCACAGCGATAATGAACTA	1503
10732011-1_B_F_2584580971	10732011	High	BOT	[T/C]	38694479	ACTTTCAAAAGTCCATCCAAAAGTCTATGGATACTTTCAAGTGCGTCTGA			7	10	19780519	diploid	Oryza sativa (japonica cultivar-group)	6K_ARRAY	1	BOT	TTTCWGAAGTACTTTCAAAAGTCCATCCAAAAGTCTATGGATACTTTCAAGTGCGTCTGA[T/C]TGATTATGTGGCAATGCTAAACTGCAAAAAGGTGTAATCAGACACAAAAGTTTGTGATTG	CAATCACAAACTTTTGTGTCTGATTACACCTTTTTGCAGTTTAGCATTGCCACATAATCA[A/G]TCAGACGCACTTGAAAGTATCCATAGACTTTTGGATGGACTTTTGAAAGTACTTCWGAAA	1503
10734306_ilmndup1-1_T_F_2585061472	10734306	High	TOP	[A/G]	34652316	TGTTTGGGCACGTAGTACGTTGTAAGGCGATCGATCGGTTGCTTAACCCG			7	10	19860755	diploid	Oryza sativa (japonica cultivar-group)	6K_ARRAY	1	TOP	AACTCATTCATGTTTGGGCACGTAGTACGTTGTAAGGCGATCGATCGGTTGCTTAACCCG[A/G]ATGATGAGACATATCTTCKTTGTGATGAAAAGAAGCTGTTTGATACGGATGCGCAAGCAG	AACTCATTCATGTTTGGGCACGTAGTACGTTGTAAGGCGATCGATCGGTTGCTTAACCCG[A/G]ATGATGAGACATATCTTCKTTGTGATGAAAAGAAGCTGTTTGATACGGATGCGCAAGCAG	1508
10735601-1_B_R_2584584114	10735601	High	BOT	[T/C]	46743428	TCTTTCGTTTGTTCGTGTAAAGTTCACCGAGTGCCTCCTGTTTCTGTTCA			7	10	19899160	diploid	Oryza sativa (japonica cultivar-group)	6K_ARRAY	1	TOP	TATATACATAGTCTCTTGGAATTCAAACTCTGGTCGAAATCTAAATCAATCATCAACAAT[A/G]TGAACAGAAACAGGAGGCACTCGGTGAACTTTACACGAACAAACGAAAGAATAAAAACCA	TATATACATAGTCTCTTGGAATTCAAACTCTGGTCGAAATCTAAATCAATCATCAACAAT[A/G]TGAACAGAAACAGGAGGCACTCGGTGAACTTTACACGAACAAACGAAAGAATAAAAACCA	1503
1073877-1_B_F_2584584115	1073877	High	BOT	[T/G]	17699328	ATCCAAAGGGTACACTTTGGAGAGTTTCTGCTGAATGCTTCAATCGTGTT			7	1	32644667	diploid	Oryza sativa (japonica cultivar-group)	6K_ARRAY	1	BOT	AGRAGAGACAATCCAAAGGGTACACTTTGGAGAGTTTCTGCTGAATGCTTCAATCGTGTT[T/G]TGGTAGATGAAGTGACACATGACAGCGCTGATTGTAAAAGCGGCATGAGTTCATATAAAT	ATTTATATGAACTCATGCCGCTTTTACAATCAGCGCTGTCATGTGTCACTTCATCTACCA[A/C]AACACGATTGAAGCATTCAGCAGAAACTCTCCAAAGTGTACCCTTTGGATTGTCTCTYCT	1503
10744000-1_T_R_2584582542	10744000	High	TOP	[A/G]	31714471	TTTAGTGGGCGGCCTAATCAAGAAATGGTCGCTGGCAAGGACAAACCAAT			7	10	20213386	diploid	Oryza sativa (japonica cultivar-group)	6K_ARRAY	1	BOT	TATTTCACCRRAAAATATCTAAGTCAACGGTTTTGATTGACCACATCACTCTATGGTGCA[T/C]ATTGGTTTGTCCTTGCCAGCGACCATTTCTTGATTAGGCCGCCCACTAAAGCATAAGCTG	CAGCTTATGCTTTAGTGGGCGGCCTAATCAAGAAATGGTCGCTGGCAAGGACAAACCAAT[A/G]TGCACCATAGAGTGATGTGGTCAATCAAAACCGTTGACTTAGATATTTTYYGGTGAAATA	1503
10746432_ilmndup1-1_B_R_2585061473	10746432	High	BOT	[T/C]	55629397	GTTGAAGTGTTAGAGTTATAGTTGCGCTATAGGCTATGAGTAATTTTTAC			7	10	20272810	diploid	Oryza sativa (japonica cultivar-group)	6K_ARRAY	1	TOP	TAYCAAATTTTACA--TAAAAAATATGGTACCTCTGKTCMTATAGTACTTYCTCAAGAAT[A/G]GTAAAAATTACTCATAGCCTATAGCGCAACTATAACTCTAACACTTCAACGTTGTTAGAA	TAYCAAATTTTACA--TAAAAAATATGGTACCTCTGKTCMTATAGTACTTYCTCAAGAAT[A/G]GTAAAAATTACTCATAGCCTATAGCGCAACTATAACTCTAACACTTCAACGTTGTTAGAA	1508
10747905_ilmndup1-1_T_F_2585061474	10747905	High	TOP	[A/G]	11653337	TAAAGCTTGTCAATGCATGTCAGCGTCAGTTGTTTTTCCCTTAGACTACT			7	10	20313484	diploid	Oryza sativa (japonica cultivar-group)	6K_ARRAY	1	TOP	TTCTCAACTGTAAAGCTTGTCAATGCATGTCAGCGTCAGTTGTTTTTCCCTTAGACTACT[A/G]TAGGATCGAACACAAAAAACCAAACTTACCAGAGGGGGGTGAAAGGGGGGTGAATGGTAG	TTCTCAACTGTAAAGCTTGTCAATGCATGTCAGCGTCAGTTGTTTTTCCCTTAGACTACT[A/G]TAGGATCGAACACAAAAAACCAAACTTACCAGAGGGGGGTGAAAGGGGGGTGAATGGTAG	1508
10749839-1_T_R_2584582545	10749839	High	TOP	[A/G]	64671321	GTTTCCCTGTGACGACGTACTAAAACCAAATGGAAATGTCAAGTGCAATA			7	10	20370030	diploid	Oryza sativa (japonica cultivar-group)	6K_ARRAY	1	BOT	TTRAGAGTTTGGAAGTTTTTTGGAAGCCGTATGCGTGTCTCCGTACTGTRTAGTCCCTAA[T/C]TATTGCACTTGACATTTCCATTTGGTTTTAGTACGTCGTCACAGGGAAACGGTTGAGAAG	CTTCTCAACCGTTTCCCTGTGACGACGTACTAAAACCAAATGGAAATGTCAAGTGCAATA[A/G]TTAGGGACTAYACAGTACGGAGACACGCATACGGCTTCCAAAAAACTTCCAAACTCTYAA	1503
10750511-1_T_R_2584580523	10750511	High	TOP	[A/G]	23639386	AAATTAAAGAGATGCATTCGCGCCAAATACAAAAGGGGAAAACACTCTCA			7	10	20399301	diploid	Oryza sativa (japonica cultivar-group)	6K_ARRAY	1	BOT	CCCATGGCTACAAGCAACAACGAGATGGGATTAGCTAGCTGCCGATTGCTGGACGCGCGA[T/C]TGAGAGTGTTTTCCCCTTTTGTATTTGGCGCGAATGCATCTCTTTAATTTATAGATAGGA	TCCTATCTATAAATTAAAGAGATGCATTCGCGCCAAATACAAAAGGGGAAAACACTCTCA[A/G]TCGCGCGTCCAGCAATCGGCAGCTAGCTAATCCCATCTCGTTGTTGCTTGTAGCCATGGG	1503
107507-1_B_R_2584580524	107507	High	BOT	[T/G]	24790346	CCCACATCTCCAAAGTTGCCAAACTCGTCAAATTGCCTATCCAGGAGGGT			7	1	3236648	diploid	Oryza sativa (japonica cultivar-group)	6K_ARRAY	1	TOP	TAGGCAACCTTAAGCAACTGACAGMTTTGACTCTTGRCTCGTATGACTTTTCTCAGTCAA[A/C]ACCCTCCTGGATAGGCAATTTGACGAGTTTGGCAACTTTGGAGATGTGGGGCTGCAATTT	TAGGCAACCTTAAGCAACTGACAGMTTTGACTCTTGRCTCGTATGACTTTTCTCAGTCAA[A/C]ACCCTCCTGGATAGGCAATTTGACGAGTTTGGCAACTTTGGAGATGTGGGGCTGCAATTT	1508
1075431-1_T_R_2584580525	1075431	High	TOP	[A/G]	56620486	AAAGAGGCTAATGAGATAGCTTATTTCTATGTACGTTACTCTACAAATGT			7	1	32714389	diploid	Oryza sativa (japonica cultivar-group)	6K_ARRAY	1	BOT	CRTGCAAATGATGGATGTCATGGTATTTAGGTGTAGAAAATYCTTATCCGTTTTAACTTA[T/C]ACATTTGTAGAGTAACGTACATAGAAATAAGCTATCTCATTAGCCTCTTTAAAGTTTTTC	GAAAAACTTTAAAGAGGCTAATGAGATAGCTTATTTCTATGTACGTTACTCTACAAATGT[A/G]TAAGTTAAAACGGATAAGRATTTTCTACACCTAAATACCATGACATCCATCATTTGCAYG	1503
10758581_ilmndup1-1_T_R_2585061478	10758581	High	TOP	[A/C]	38733457	CCCAAAGAACATCGCAACACATATCAGTGGAAATCAGAACTCTTCCTACC			7	10	20639824	diploid	Oryza sativa (japonica cultivar-group)	6K_ARRAY	1	BOT	GGCATTGGACATGTCTTGGGTTCCTGAAGGGTAAGCTTTGTGAACTTTAGTTAGGAAATA[T/G]GGTAGGAAGAGTTCTGATTTCCACTGATATGTGTTGCGATGTTCTTTGGGATTTGATTGA	TCAATCAAATCCCAAAGAACATCGCAACACATATCAGTGGAAATCAGAACTCTTCCTACC[A/C]TATTTCCTAACTAAAGTTCACAAAGCTTACCCTTCAGGAACCCAAGACATGTCCAATGCC	1508
10760503-1_B_R_2584578809	10760503	High	BOT	[T/C]	74668480	CATCTCGCCAGTGTACCGGCTCCTATGGTACTTGCTCTAATGTTTACTCC			7	10	20723502	diploid	Oryza sativa (japonica cultivar-group)	6K_ARRAY	1	TOP	CTTCATGCATGCATTACCACTGGCTTAAATTGTCTATTATACTTGCTCTTATAGAACGAA[A/G]GGAGTAAACATTAGAGCAAGTACCATAGGAGCCGGTACACTGGCGAGATGAAACCATGTG	CTTCATGCATGCATTACCACTGGCTTAAATTGTCTATTATACTTGCTCTTATAGAACGAA[A/G]GGAGTAAACATTAGAGCAAGTACCATAGGAGCCGGTACACTGGCGAGATGAAACCATGTG	1503
10760864-1_B_F_2584578810	10760864	High	BOT	[T/G]	31726482	CAGAAAGTACAGGACACGGAGATATTTGGGATCGCTGTGGCCGGAATGCT			7	10	20743450	diploid	Oryza sativa (japonica cultivar-group)	6K_ARRAY	1	BOT	CACARAATGACAGAAAGTACAGGACACGGAGATATTTGGGATCGCTGTGGCCGGAATGCT[T/G]CATTTGGTTGGCATGMGCTGAGAGCAGG-------AACAATAGCATGCTATAAAMCAGCT	AGCTGKTTTATAGCATGCTATTGTT-------CCTGCTCTCAGCKCATGCCAACCAAATG[A/C]AGCATTCCGGCCACAGCGATCCCAAATATCTCCGTGTCCTGTACTTTCTGTCATTYTGTG	1503
10761169-1_T_R_2584583688	10761169	High	TOP	[A/G]	66737449	TGATTATAAGCCCGTCTTGAGCGGAAGCTCTCCCTTGCAAAGTGGTTTCA			7	10	20751386	diploid	Oryza sativa (japonica cultivar-group)	6K_ARRAY	1	BOT	AACCGCATAAATATCCTTGCTTTGAAATTTTATAATTTTCAGTCAGACCTTAGCTTGCGA[T/C]TGAAACCACTTTGCAAGGGAGAGCTTCCGCTCAAGACGGGCTTATAATCAATAGTACAGG	CCTGTACTATTGATTATAAGCCCGTCTTGAGCGGAAGCTCTCCCTTGCAAAGTGGTTTCA[A/G]TCGCAAGCTAAGGTCTGACTGAAAATTATAAAATTTCAAAGCAAGGATATTTATGCGGTT	1508
107614-1_B_F_2584578811	107614	High	BOT	[T/G]	72644417	GATAAAGGTGAAAGGGTCACATCTCTTCCTAACATCAACTACTTGTGCCT			7	1	3238852	diploid	Oryza sativa (japonica cultivar-group)	6K_ARRAY	1	BOT	ACTCATRGATGATAAAGGTGAAAGGGTCACATCTCTTCCTAACATCAACTACTTGTGCCT[T/G]GCATCTTGCAGCCTTACAAAATTCCATGCATTAAGGTATCTTGATGCAATTTTGGAACTT	AAGTTCCAAAATTGCATCAAGATACCTTAATGCATGGAATTTTGTAAGGCTGCAAGATGC[A/C]AGGCACAAGTAGTTGATGTTAGGAAGAGATGTGACCCTTTCACCTTTATCATCYATGAGT	1503
10765744-1_T_F_2584580779	10765744	Very High	TOP	[A/G]	43794351	AACCATAGGACATCAGGACATTTCTTCTGTAGGCATTCAGTTGTTAAACG			7	10	20898297	diploid	Oryza sativa (japonica cultivar-group)	6K_ARRAY	1	TOP	CATGATAACCAACCATAGGACATCAGGACATTTCTTCTGTAGGCATTCAGTTGTTAAACG[A/G]ATGTACAGTATATTTTATCGGATTGGCTCCCGATCCAAACTGTATTATAAAGATTGATTC	CATGATAACCAACCATAGGACATCAGGACATTTCTTCTGTAGGCATTCAGTTGTTAAACG[A/G]ATGTACAGTATATTTTATCGGATTGGCTCCCGATCCAAACTGTATTATAAAGATTGATTC	1503
10772448-1_B_R_2584580781	10772448	High	BOT	[T/G]	57779504	TAGCTCGCCTTGTTAATCCTTGGCTCATTTTTGCAGCTCGGCTTGTTAAC			7	10	21139023	diploid	Oryza sativa (japonica cultivar-group)	6K_ARRAY	1	TOP	GTCCTTGTTAAGGGCTTCATCTAAAAGATTCTGATCCGAACTATGSCTTTAGCTCGTTAA[A/C]GTTAACAAGCCGAGCTGCAAAAATGAGCCAAGGATTAACAAGGCGAGCTAGCTCGTTATC	GTCCTTGTTAAGGGCTTCATCTAAAAGATTCTGATCCGAACTATGSCTTTAGCTCGTTAA[A/C]GTTAACAAGCCGAGCTGCAAAAATGAGCCAAGGATTAACAAGGCGAGCTAGCTCGTTATC	1503
10773506-1_B_R_2584580782	10773506	High	BOT	[T/C]	15636421	TGCTCGCTCGAAAACTCTGAAACTGAAGTGGTTTACTTGGGAGAACAAGT			7	10	21179724	diploid	Oryza sativa (japonica cultivar-group)	6K_ARRAY	1	TOP	GGTGGTGTAGCCGCGTAGGGGTGGTATAAAGCCAAAGCCGTTGTGCGYAAGCATCCCCTC[A/G]ACTTGTTCTCCCAAGTAAACCACTTCAGTTTCAGAGTTTTCGAGCGAGCACGTTTTCGTA	GGTGGTGTAGCCGCGTAGGGGTGGTATAAAGCCAAAGCCGTTGTGCGYAAGCATCCCCTC[A/G]ACTTGTTCTCCCAAGTAAACCACTTCAGTTTCAGAGTTTTCGAGCGAGCACGTTTTCGTA	1503
10777272-1_T_F_2584583689	10777272	Fail	TOP	[A/G]	17658308	TGACCAACCTGATTGCAAGCACGGCAGACCACATCACTGTATCCACCACG			7	10	21312166	diploid	Oryza sativa (japonica cultivar-group)	6K_ARRAY	1	TOP	ACGGCTCATATGACCAACCTGATTGCAAGCACGGCAGACCACATCACTGTATCCACCACG[A/G]AAGGGAGGAGGCCCACCCCTCTCATTGATAGCATCAGATTTGGGGCACTCTCGGGCCAAA	ACGGCTCATATGACCAACCTGATTGCAAGCACGGCAGACCACATCACTGTATCCACCACG[A/G]AAGGGAGGAGGCCCACCCCTCTCATTGATAGCATCAGATTTGGGGCACTCTCGGGCCAAA	1503
10778744-1_T_R_2584578929	10778744	High	TOP	[A/G]	23774404	GTTGGATTTTCAAAAATGGGACTGCTATTGGGCAGTCGTGTATGTGTTGT			7	10	21397933	diploid	Oryza sativa (japonica cultivar-group)	6K_ARRAY	1	BOT	CAAAATGTTTTGCATTGCAACTTTCTTGTTAGAAACAAAAGAAGAAAACTCACAGGTATG[T/C]ACAACACATACACGACTGCCCAATAGCAGTCCCATTTTTGAAAATCCAACAACCAAATAG	CTATTTGGTTGTTGGATTTTCAAAAATGGGACTGCTATTGGGCAGTCGTGTATGTGTTGT[A/G]CATACCTGTGAGTTTTCTTCTTTTGTTTCTAACAAGAAAGTTGCAATGCAAAACATTTTG	1503
10779885-1_B_R_2584578930	10779885	High	BOT	[T/C]	20638343	TATGCATACGACTCAGCTGTCCGACTCATGTATGAATGAATTTGATCGTA			7	10	21453768	diploid	Oryza sativa (japonica cultivar-group)	6K_ARRAY	1	TOP	CGCGATTAAAAGAAAATTGCTACACATACGACCYAACTGTACGTGAACTRTCCGACTCAC[A/G]TACGATCAAATTCATTCATACATGAGTCGGACAGCTGAGTCGTATGCATAGCAATTTTGG	CGCGATTAAAAGAAAATTGCTACACATACGACCYAACTGTACGTGAACTRTCCGACTCAC[A/G]TACGATCAAATTCATTCATACATGAGTCGGACAGCTGAGTCGTATGCATAGCAATTTTGG	1503
10780461-1_B_F_2584583691	10780461	High	BOT	[T/C]	20733505	TTCTCTTATACCTATTTGACTATTTGTGTCTACTGATAGAGCATTGCAAA			7	10	21491939	diploid	Oryza sativa (japonica cultivar-group)	6K_ARRAY	1	BOT	TAGCATACGCTTCTCTTATACCTATTTGACTATTTGTGTCTACTGATAGAGCATTGCAAA[T/C]GTTGTGATGTTTGTGTCAAGAGCATTACACAWAGACTGATATCACACGTTAGACAAATGA	TCATTTGTCTAACGTGTGATATCAGTCTWTGTGTAATGCTCTTGACACAAACATCACAAC[A/G]TTTGCAATGCTCTATCAGTAGACACAAATAGTCAAATAGGTATAAGAGAAGCGTATGCTA	1503
10782336-1_B_R_2584583692	10782336	High	BOT	[T/G]	72787479	TAAAATTTTAGCTACTTATTAATCAGCATGCACAGACCTAGATCAGTCCC			7	10	21518351	diploid	Oryza sativa (japonica cultivar-group)	6K_ARRAY	1	TOP	ATMTGGCTATGGATGGATGAGAGCACRTCACTCGATCGGTCGGATCCAATACCAGGGAGC[A/C]GGGACTGATCTAGGTCTGTGCATGCTGATTAATAAGTAGCTAAAATTTTAAAGGACAATG	ATMTGGCTATGGATGGATGAGAGCACRTCACTCGATCGGTCGGATCCAATACCAGGGAGC[A/C]GGGACTGATCTAGGTCTGTGCATGCTGATTAATAAGTAGCTAAAATTTTAAAGGACAATG	1503
10782474-1_T_R_2584578932	10782474	High	TOP	[A/G]	43615493	TTTATTCAAGCAACATGGGGTGAAGAATTGGCTAGGTTTCGGCCCATTAG			7	10	21524527	diploid	Oryza sativa (japonica cultivar-group)	6K_ARRAY	1	BOT	CCTTACACCCGTATTATGTATTGTTCCTCAAATAAATCACCAATTAAGCCATATGAACTA[T/C]CTAATGGGCCGAAACCTAGCCAATTCTTCACCCCATGTTGCTTGAATAAAGGAACCACTA	TAGTGGTTCCTTTATTCAAGCAACATGGGGTGAAGAATTGGCTAGGTTTCGGCCCATTAG[A/G]TAGTTCATATGGCTTAATTGGTGATTTATTTGAGGAACAATACATAATACGGGTGTAAGG	1503
10786716-1_T_R_2584580562	10786716	High	TOP	[A/G]	55784488	ATTGATGCAACCAATTGTATATTTGCCTGAGGCTGTGGAATCTTCTGCTT			7	10	21706879	diploid	Oryza sativa (japonica cultivar-group)	6K_ARRAY	1	BOT	CAAGTCACTCTCGTTGATGAGTGCGTTTACAAGCAATTAGCCAGTTAATTTCAAGTTAAA[T/C]AAGCAGAAGATTCCACAGCCTCAGGCAAATATACAATTGGTTGCATCAATTATCGTTCTA	TAGAACGATAATTGATGCAACCAATTGTATATTTGCCTGAGGCTGTGGAATCTTCTGCTT[A/G]TTTAACTTGAAATTAACTGGCTAATTGCTTGTAAACGCACTCATCAACGAGAGTGACTTG	1503
10787652-1_B_F_2584580563	10787652	High	BOT	[T/C]	65756342	AAGTATATATCTCCCTCCGTCTCGTATCCTAAAATAACTATGTTTTGGGA			7	10	21738003	diploid	Oryza sativa (japonica cultivar-group)	6K_ARRAY	1	BOT	AAAGCTTCACAAGTATATATCTCCCTCCGTCTCGTATCCTAAAATAACTATGTTTTGGGA[T/C]GGAGGAAGTATATCCGTACACAAGGCTYAAGCTTCATGTTCAGTAAACTGATCAGTGCAA	TTGCACTGATCAGTTTACTGAACATGAAGCTTRAGCCTTGTGTACGGATATACTTCCTCC[A/G]TCCCAAAACATAGTTATTTTAGGATACGAGACGGAGGGAGATATATACTTGTGAAGCTTT	1503
10788559-1_B_F_2584580564	10788559	Fail	BOT	[T/C]	52618504	TTAGGAAAAGATGTTATGATTTGGAAACTAAATCAGTCGGGACAGTTTAC			7	10	21779399	diploid	Oryza sativa (japonica cultivar-group)	6K_ARRAY	1	BOT	TAAGCTACACTTAGGAAAAGATGTTATGATTTGGAAACTAAATCAGTCGGGACAGTTTAC[T/C]ACTAAGTCCTTATATAGGGAGATGATTTTTGGGGGGATTAAAGACATAAAACTGCARGAT	ATCYTGCAGTTTTATGTCTTTAATCCCCCCAAAAATCATCTCCCTATATAAGGACTTAGT[A/G]GTAAACTGTCCCGACTGATTTAGTTTCCAAATCATAACATCTTTTCCTAAGTGTAGCTTA	1503
10792894-1_T_F_2584581611	10792894	High	TOP	[A/G]	60716437	TTTGATCTTGATCGATCGATCACCTGAAGGATGGAGGATGAGCAGGCCAG			7	10	21980330	diploid	Oryza sativa (japonica cultivar-group)	6K_ARRAY	1	TOP	GCAGTTTGACTTTGATCTTGATCGATCGATCACCTGAAGGATGGAGGATGAGCAGGCCAG[A/G]GGGCCATGTTCCTGGACTCGCCGGGGCGGAGAACGAGGTAGAACATGTCAGCCCAGTCCA	GCAGTTTGACTTTGATCTTGATCGATCGATCACCTGAAGGATGGAGGATGAGCAGGCCAG[A/G]GGGCCATGTTCCTGGACTCGCCGGGGCGGAGAACGAGGTAGAACATGTCAGCCCAGTCCA	1503
10794778-1_B_F_2584580566	10794778	High	BOT	[T/G]	49769477	ACCACACCATGATTGATGACTTTTTGCTCCATTGATACTTTTTTGTTTTT			7	10	22078159	diploid	Oryza sativa (japonica cultivar-group)	6K_ARRAY	1	BOT	AACTTTATTTACCACACCATGATTGATGACTTTTTGCTCCATTGATACTTTTTTGTTTTT[T/G]AAATAGATTCCCCTTATTTTTATTACCATAAACATATATATACTCAATGAAATATCCATT	AATGGATATTTCATTGAGTATATATATGTTTATGGTAATAAAAATAAGGGGAATCTATTT[A/C]AAAAACAAAAAAGTATCAATGGAGCAAAAAGTCATCAATCATGGTGTGGTAAATAAAGTT	1503
10797349_ilmndup1-1_T_R_2585061482	10797349	High	TOP	[A/G]	65712434	GGTTAAATTCACTTCCAACAGCCAGGAAGGCCATACTAAGTAATGTAAAA			7	10	22217647	diploid	Oryza sativa (japonica cultivar-group)	6K_ARRAY	1	BOT	CTTAGAAGTCTCCTGACTTTATGCCATGTTGAGGAACTAATATGTTGTCTGTTCCAATTG[T/C]TTTTACATTACTTAGTATGGCCTTCCTGGCTGTTGGAAGTGAATTTAACCTGTCGCAGTC	GACTGCGACAGGTTAAATTCACTTCCAACAGCCAGGAAGGCCATACTAAGTAATGTAAAA[A/G]CAATTGGAACAGACAACATATTAGTTCCTCAACATGGCATAAAGTCAGGAGACTTCTAAG	1508
10798978-1_T_F_2584580568	10798978	Very High	TOP	[A/G]	19765307	CATTTCTCGTCGAGATGGGCGAATCAGCCGTCGTACACGGATCGATCGGC			7	10	22328748	diploid	Oryza sativa (japonica cultivar-group)	6K_ARRAY	1	TOP	GCGGTGTCTGCATTTCTCGTCGAGATGGGCGAATCAGCCGTCGTACACGGATCGATCGGC[A/G]TCCACCCATGAGAATCACGCACGCTCCTGTCGGTTAACCACACATCSATCTGTCGYACTT	GCGGTGTCTGCATTTCTCGTCGAGATGGGCGAATCAGCCGTCGTACACGGATCGATCGGC[A/G]TCCACCCATGAGAATCACGCACGCTCCTGTCGGTTAACCACACATCSATCTGTCGYACTT	1503
10807445-1_B_R_2584580570	10807445	High	BOT	[T/C]	65765365	GGGCTGTGATGACCGTTGTTGTTGTGCTTGAATTTACTGCAGGTAACGTG			7	10	22684386	diploid	Oryza sativa (japonica cultivar-group)	6K_ARRAY	1	TOP	GAAAAGCTACATCTGGGAAGAACACATATTATTATTATTATCCTGATGCTAATGGATTAT[A/G]CACGTTACCTGCAGTAAATTCAAGCACAACAACAACGGTCATCACAGCCCACATTGCATT	GAAAAGCTACATCTGGGAAGAACACATATTATTATTATTATCCTGATGCTAATGGATTAT[A/G]CACGTTACCTGCAGTAAATTCAAGCACAACAACAACGGTCATCACAGCCCACATTGCATT	1503
10827454-1_T_R_2584580571	10827454	High	TOP	[A/C]	31667399	GGAATGCCATATGCTGATATGTCATATGCCCAGGCCCAGCCCTGTTTAAA			7	11	256688	diploid	Oryza sativa (japonica cultivar-group)	6K_ARRAY	1	BOT	GCATGGGCCATTTCCTCTTTTTTACTGTATTACCTTCCTTTCTCWTTTTCCTTTTTCCTT[T/G]TTTAAACAGGGCTGGGCCTGGGCATATGACATATCAGCATATGGCATTCCCACTTCAGCT	AGCTGAAGTGGGAATGCCATATGCTGATATGTCATATGCCCAGGCCCAGCCCTGTTTAAA[A/C]AAGGAAAAAGGAAAAWGAGAAAGGAAGGTAATACAGTAAAAAAGAGGAAATGGCCCATGC	1503
10831672-1_T_F_2584580572	10831672	High	TOP	[A/G]	61719306	AGATTTGTTGGTTGAGTCAATCTATGCACCAGCGACTGCAGGAAATGTTT			7	11	430255	diploid	Oryza sativa (japonica cultivar-group)	6K_ARRAY	1	TOP	ATGCGTCTGTAGATTTGTTGGTTGAGTCAATCTATGCACCAGCGACTGCAGGAAATGTTT[A/G]TTTTACAAACTTATCTGACTATGAAGTATGGGTACCTTGTGATTATAGAGCATCTGAATG	ATGCGTCTGTAGATTTGTTGGTTGAGTCAATCTATGCACCAGCGACTGCAGGAAATGTTT[A/G]TTTTACAAACTTATCTGACTATGAAGTATGGGTACCTTGTGATTATAGAGCATCTGAATG	1508
10832069-1_B_F_2584581615	10832069	High	BOT	[T/C]	48636429	CTAGCTACGGTTGTTATTTGAAGCCAAAACCGTAACTTATTCAGACAGCC			7	11	445063	diploid	Oryza sativa (japonica cultivar-group)	6K_ARRAY	1	BOT	AGCTAGCTAGCTAGCTACGGTTGTTATTTGAAGCCAAAACCGTAACTTATTCAGACAGCC[T/C]CGCTCGATCGTCAGATAAAAGGCCAGGACCAAAGAAACAAGATTGAAAGCCGAAGGAGGG	CCCTCCTTCGGCTTTCAATCTTGTTTCTTTGGTCCTGGCCTTTTATCTGACGATCGAGCG[A/G]GGCTGTCTGAATAAGTTACGGTTTTGGCTTCAAATAACAACCGTAGCTAGCTAGCTAGCT	1503
10837545-1_T_F_2584580783	10837545	High	TOP	[A/G]	53649400	GCTGAGCGCCTCAAACAAGAAGATATATATAGGGCTGTAGCTCTCCGTTG			7	11	681967	diploid	Oryza sativa (japonica cultivar-group)	6K_ARRAY	1	TOP	GGCTATATGTGCTGAGCGCCTCAAACAAGAAGATATATATAGGGCTGTAGCTCTCCGTTG[A/G]CAAGATGTATTTTCTATTTTTCTTCCTCCTTTTAACCCTGCAATCTGTACTGAGCTTCCT	GGCTATATGTGCTGAGCGCCTCAAACAAGAAGATATATATAGGGCTGTAGCTCTCCGTTG[A/G]CAAGATGTATTTTCTATTTTTCTTCCTCCTTTTAACCCTGCAATCTGTACTGAGCTTCCT	1503
10839709-1_T_F_2584580785	10839709	High	TOP	[A/G]	11796497	CGGAAGTGTCATTGAGATTGACCAATCGTGGAGATGGTGAAGCTTAGGTC			7	11	758449	diploid	Oryza sativa (japonica cultivar-group)	6K_ARRAY	1	TOP	GCTTCAGCGGCGGAAGTGTCATTGAGATTGACCAATCGTGGAGATGGTGAAGCTTAGGTC[A/G]GTCGTTGCTTAACATGTCCTTCGAGGAAGGGGG-GCAAAGTATACCGGTGGAGGAGGAGC	GCTTCAGCGGCGGAAGTGTCATTGAGATTGACCAATCGTGGAGATGGTGAAGCTTAGGTC[A/G]GTCGTTGCTTAACATGTCCTTCGAGGAAGGGGG-GCAAAGTATACCGGTGGAGGAGGAGC	1503
10839773-1_B_R_2584582427	10839773	Fail	BOT	[T/G]	25620397	ATGCTACCTGGAAAAAAAACCAATCCCTTATCTGCAGTAATTTGCAGTAA			7	11	760429	diploid	Oryza sativa (japonica cultivar-group)	6K_ARRAY	1	TOP	GTAATAGAACCTGCAAATAGAAGGCCATGATCTCAAATTCTCAATACCTTCTTGCTGGAA[A/C]TTACTGCAAATTACTGCAGATAAGGGATTGGTTTTTTTTCCAGGTAGCATTTAGGGAGTA	GTAATAGAACCTGCAAATAGAAGGCCATGATCTCAAATTCTCAATACCTTCTTGCTGGAA[A/C]TTACTGCAAATTACTGCAGATAAGGGATTGGTTTTTTTTCCAGGTAGCATTTAGGGAGTA	1503
10840785-1_B_R_2584580787	10840785	High	BOT	[T/C]	27735493	GTCCTCCTCTCCTCTCCAATACTAGTATACTACCACACTGGCTGGCTGGG			7	11	805590	diploid	Oryza sativa (japonica cultivar-group)	6K_ARRAY	1	TOP	GTTAATATACCAGGGGCCATTAATGGGCAGGCCAAAGGTAGGAGAAACGAGGAGCAGCCA[A/G]CCCAGCCAGCCAGTGTGGTAGTATACTAGTATTGGAGAGGAGAGGAGGACCRATTGATCT	GTTAATATACCAGGGGCCATTAATGGGCAGGCCAAAGGTAGGAGAAACGAGGAGCAGCCA[A/G]CCCAGCCAGCCAGTGTGGTAGTATACTAGTATTGGAGAGGAGAGGAGGACCRATTGATCT	1503
10843148-1_T_F_2584578813	10843148	High	TOP	[A/G]	18792454	AACATATCTGAAAGGGAGTTCTCTGTAGGTGTTTGATTTTACTTCAGCCT			7	11	888708	diploid	Oryza sativa (japonica cultivar-group)	6K_ARRAY	1	TOP	AGTTTACAATAACATATCTGAAAGGGAGTTCTCTGTAGGTGTTTGATTTTACTTCAGCCT[A/G]CAGCCTCCCAAGCGTCAAGCACATCAAATAAAATATTTTTGTCAAGTTCTAAGGGTCCCT	AGTTTACAATAACATATCTGAAAGGGAGTTCTCTGTAGGTGTTTGATTTTACTTCAGCCT[A/G]CAGCCTCCCAAGCGTCAAGCACATCAAATAAAATATTTTTGTCAAGTTCTAAGGGTCCCT	1503
10844846-1_B_R_2584582429	10844846	High	BOT	[T/C]	17787364	TTTGGTATTGACACAAAGGAACATCAATCGCTCTCATTAACTGGCACGCA			7	11	945911	diploid	Oryza sativa (japonica cultivar-group)	6K_ARRAY	1	TOP	GATTAAAAAGCATCAGCGTTTCATAAAGTTAATTAGCAGTTGACAGATGAAGCAACCGTT[A/G]TGCGTGCCAGTTAATGAGAGCGATTGATGTTCCTTTGTGTCAATACCAAAGGGGAATATC	GATTAAAAAGCATCAGCGTTTCATAAAGTTAATTAGCAGTTGACAGATGAAGCAACCGTT[A/G]TGCGTGCCAGTTAATGAGAGCGATTGATGTTCCTTTGTGTCAATACCAAAGGGGAATATC	1503
10851261-1_B_F_2584578815	10851261	Fail	BOT	[T/C]	39701353	AGAGTAAAAAAAATTTGCGTTTTGGAGCCCTAAAAGTATGTCATTATGGC			7	11	1121680	diploid	Oryza sativa (japonica cultivar-group)	6K_ARRAY	1	BOT	TGATTAAGGAAGAGTAAAAAAAATTTGCGTTTTGGAGCCCTAAAAGTATGTCATTATGGC[T/C]AACTTTTTAGGCTTAAAAAGGTTGCAACTTTCTAGTGGTTCTGTGGTATCAAGCTTCTCC	GGAGAAGCTTGATACCACAGAACCACTAGAAAGTTGCAACCTTTTTAAGCCTAAAAAGTT[A/G]GCCATAATGACATACTTTTAGGGCTCCAAAACGCAAATTTTTTTTACTCTTCCTTAATCA	1508
10852712-1_B_R_2584578818	10852712	High	BOT	[T/G]	12667314	GAAGCACCTGCCTCCAACACCGGCAATGGCGATGGATCAAATCGATGGAA			7	11	1161089	diploid	Oryza sativa (japonica cultivar-group)	6K_ARRAY	1	TOP	GGGAGAWACCACGTAAAATGATAGTTTTGCCCCTTCTCTTCTTTCCCTTTTGCTCGGACA[A/C]TTCCATCGATTTGATCCATCGCCATTGCCGGTGTTGGAGGCAGGTGCTTCCGCGTGGTAG	GGGAGAWACCACGTAAAATGATAGTTTTGCCCCTTCTCTTCTTTCCCTTTTGCTCGGACA[A/C]TTCCATCGATTTGATCCATCGCCATTGCCGGTGTTGGAGGCAGGTGCTTCCGCGTGGTAG	1503
1085563_ilmndup1-1_B_F_2585061487	1085563	High	BOT	[T/C]	55759322	AATTGGATTTTGTACTTCGCACAAATATACAATATGCTACTGTACAAGTG			7	1	33145570	diploid	Oryza sativa (japonica cultivar-group)	6K_ARRAY	1	BOT	ATATTGAAGTAATTGGATTTTGTACTTCGCACAAATATACAATATGCTACTGTACAAGTG[T/C]TTGTCTATGTAGTTTTCATAAAGCTTGTATGATYTGTGGAAGTTTCAT-ATG-TTTTTTT	AAAAAAA-CAT-ATGAAACTTCCACARATCATACAAGCTTTATGAAAACTACATAGACAA[A/G]CACTTGTACAGTAGCATATTGTATATTTGTGCGAAGTACAAAATCCAATTACTTCAATAT	1508
10858811-1_T_R_2584580575	10858811	High	TOP	[A/G]	21626354	GACCATCTGCGGTCTCTGAACTTAAAATTGGAATGTTCTAAAGGTCTGCA			7	11	1378959	diploid	Oryza sativa (japonica cultivar-group)	6K_ARRAY	1	BOT	CGATTCTTGCCACAAAATGTGTATCCATGGTGCAAATTGTGTAGGTAATTTTAAAGCTCC[T/C]TGCAGACCTTTAGAACATTCCAATTTTAAGTTCAGAGACCGCAGATGGTCCTATTCATTT	AAATGAATAGGACCATCTGCGGTCTCTGAACTTAAAATTGGAATGTTCTAAAGGTCTGCA[A/G]GGAGCTTTAAAATTACCTACACAATTTGCACCATGGATACACATTTTGTGGCAAGAATCG	1503
10859595-1_B_R_2584580576	10859595	High	BOT	[T/C]	35647501	GCTACTTATTTCGGAAATTGAGATTCTTTGTTTCTCCCTTTTTATTTGCC			7	11	1417174	diploid	Oryza sativa (japonica cultivar-group)	6K_ARRAY	1	TOP	AAGGTGCTACTGCTATGCATATGCCGCCGTCGTTTTCACGGCCGTGCRAATCATCAAACC[A/G]GGCAAATAAAAAGGGAGAAACAAAGAATCTCAATTTCCGAAATAAGTAGCGTTGCAGATC	AAGGTGCTACTGCTATGCATATGCCGCCGTCGTTTTCACGGCCGTGCRAATCATCAAACC[A/G]GGCAAATAAAAAGGGAGAAACAAAGAATCTCAATTTCCGAAATAAGTAGCGTTGCAGATC	1503
10860295-1_T_F_2584582430	10860295	High	TOP	[A/G]	17730490	GTTCAGTCTTGAGTCTTTCATGGCAGAACACTGGAGGTGTTGAATTTCTG			7	11	1442640	diploid	Oryza sativa (japonica cultivar-group)	6K_ARRAY	1	TOP	CAGTGGTATAGTTCAGTCTTGAGTCTTTCATGGCAGAACACTGGAGGTGTTGAATTTCTG[A/G]TCATTATTGCATCAGCTGGTTSAACTCATTTCACTTCAACACACACCTCATTCTCTCCCA	CAGTGGTATAGTTCAGTCTTGAGTCTTTCATGGCAGAACACTGGAGGTGTTGAATTTCTG[A/G]TCATTATTGCATCAGCTGGTTSAACTCATTTCACTTCAACACACACCTCATTCTCTCCCA	1503
1086147-1_T_F_2584580577	1086147	High	TOP	[A/G]	41775349	AGAATCATTGTGAAACAATGCGTCCAACCTGTGTTGAGTACTCCCTCCAA			7	1	33164035	diploid	Oryza sativa (japonica cultivar-group)	6K_ARRAY	1	TOP	TGGTATAGCGAGAATCATTGTGAAACAATGCGTCCAACCTGTGTTGAGTACTCCCTCCAA[A/G]CTGATAATACTTGTCATTTARGATAAATRTGAKGTCAAACTTTAKAATCCTTTATTATGA	TGGTATAGCGAGAATCATTGTGAAACAATGCGTCCAACCTGTGTTGAGTACTCCCTCCAA[A/G]CTGATAATACTTGTCATTTARGATAAATRTGAKGTCAAACTTTAKAATCCTTTATTATGA	1503
10864572-1_T_F_2584580578	10864572	High	TOP	[A/G]	72722399	CCGATCTTTTTCAGCTAATGAATAGGCTCCGGATGAAATTTGTTCACACA			7	11	1604878	diploid	Oryza sativa (japonica cultivar-group)	6K_ARRAY	1	TOP	TAATAGGCTTCCGATCTTTTTCAGCTAATGAATAGGCTCCGGATGAAATTTGTTCACACA[A/G]TCACAGATACTCAAAACATCTTTATCATGTATCATCTATTCAKCTTTTTCCATGTATCAA	TAATAGGCTTCCGATCTTTTTCAGCTAATGAATAGGCTCCGGATGAAATTTGTTCACACA[A/G]TCACAGATACTCAAAACATCTTTATCATGTATCATCTATTCAKCTTTTTCCATGTATCAA	1503
10865711-1_B_F_2584578034	10865711	High	BOT	[T/G]	54675321	TACGGTATGTACTGCTCCTAGTCAGAGTATATGACAATAATAACAATTAT			7	11	1669035	diploid	Oryza sativa (japonica cultivar-group)	6K_ARRAY	1	BOT	TCTTAAACAGTACGGTATGTACTGCTCCTAGTCAGAGTATATGACAATAATAACAATTAT[T/G]TAGTTGAAGTTTATTTTTTTAAAAGGTAGTTGAAGTTTATTAATCCATCGTACATCCCAT	ATGGGATGTACGATGGATTAATAAACTTCAACTACCTTTTAAAAAAATAAACTTCAACTA[A/C]ATAATTGTTATTATTGTCATATACTCTGACTAGGAGCAGTACATACCGTACTGTTTAAGA	1503
10866672-1_B_R_2584578037	10866672	High	BOT	[T/C]	15637405	TCTGGCCGTAAACCTGAACCACGCTATACGTATTTACCATGTTTTGGCTC			7	11	1706087	diploid	Oryza sativa (japonica cultivar-group)	6K_ARRAY	1	TOP	AAGATAACTTTCTTACTTTTTAAAACCAATATATATTACATGCTAACCGTTAACTCATAG[A/G]GAGCCAAAACATGGTAAATACGTATAGCGTGGTTCAGGTTTACGGCCAGAATTTGA-TTT	AAGATAACTTTCTTACTTTTTAAAACCAATATATATTACATGCTAACCGTTAACTCATAG[A/G]GAGCCAAAACATGGTAAATACGTATAGCGTGGTTCAGGTTTACGGCCAGAATTTGA-TTT	1503
10868898_ilmndup1-1_T_F_2585061488	10868898	High	TOP	[A/C]	17629503	ATTGCTGAATCTGAAGAGGCACTGGTACAGTATAAGCCAGTTTCAGGTCT			7	11	1826094	diploid	Oryza sativa (japonica cultivar-group)	6K_ARRAY	1	TOP	AATATCGCAGATTGCTGAATCTGAAGAGGCACTGGTACAGTATAAGCCAGTTTCAGGTCT[A/C]TTTGTAAGCTTGTTTTACATTATCTTTCGCTTTTKCAGTACCGTCAATTCACCTCTGTAA	AATATCGCAGATTGCTGAATCTGAAGAGGCACTGGTACAGTATAAGCCAGTTTCAGGTCT[A/C]TTTGTAAGCTTGTTTTACATTATCTTTCGCTTTTKCAGTACCGTCAATTCACCTCTGTAA	1508
10871563-1_B_F_2584582546	10871563	High	BOT	[T/C]	26734481	GCAGGAGTCAAATCTTGCTGCAAACACACATTATCAGCTTGTACCTTGAG			7	11	1936453	diploid	Oryza sativa (japonica cultivar-group)	6K_ARRAY	1	BOT	TATCTTTAGTGCAGGAGTCAAATCTTGCTGCAAACACACATTATCAGCTTGTACCTTGAG[T/C]TGCCAGACATATGCTGAACAGAGCACCCAGAGTGGGAAATTTGGATGYAGTCTGCTGCTC	GAGCAGCAGACTRCATCCAAATTTCCCACTCTGGGTGCTCTGTTCAGCATATGTCTGGCA[A/G]CTCAAGGTACAAGCTGATAATGTGTGTTTGCAGCAAGATTTGACTCCTGCACTAAAGATA	1503
10877568-1_B_F_2584578038	10877568	High	BOT	[T/G]	26702329	TTTGGCTGCTGAAGTGGCTAGTACGCCATAGCCCATAGAGTAGCTAGGAG			7	11	2195349	diploid	Oryza sativa (japonica cultivar-group)	6K_ARRAY	1	BOT	GCATGGAATTTTTGGCTGCTGAAGTGGCTAGTACGCCATAGCCCATAGAGTAGCTAGGAG[T/G]TTTTTTTTTTTTTTTTTTTTTTTTTTTTTTTTTTTTTGAGAGCGAGTAGCTAGGAGTTTG	CAAACTCCTAGCTACTCGCTCTCAAAAAAAAAAAAAAAAAAAAAAAAAAAAAAAAAAAAA[A/C]CTCCTAGCTACTCTATGGGCTATGGCGTACTAGCCACTTCAGCAGCCAAAAATTCCATGC	1503
10877755_ilmndup1-1_T_R_2585061489	10877755	High	TOP	[A/C]	67692423	AAACGTTGATGATTTAGTCTGGGTTCGGCAGCTGTGGATTAGAAGAAAAA			7	11	2208347	diploid	Oryza sativa (japonica cultivar-group)	6K_ARRAY	1	BOT	TATTTTATGAAAAACGTACCRTTTAACTGCTTGGGAAGCATRCACGCRCACAACGAAAGA[T/G]TTTTTCTTCTAATCCACAGCTGCCGAACCCAGACTAAATCATCAACGTTTCTGGGTAAAA	TTTTACCCAGAAACGTTGATGATTTAGTCTGGGTTCGGCAGCTGTGGATTAGAAGAAAAA[A/C]TCTTTCGTTGTGYGCGTGYATGCTTCCCAAGCAGTTAAAYGGTACGTTTTTCATAAAATA	1508
10880230-1_B_F_2584580789	10880230	High	BOT	[T/G]	53714492	GCTGAGCCAGTATGCCAGTTTCCTACTCGGGAACGGCGACAATGGAGGTG			7	11	2319030	diploid	Oryza sativa (japonica cultivar-group)	6K_ARRAY	1	BOT	ACAGCGACGCGCTGAGCCAGTATGCCAGTTTCCTACTCGGGAACGGCGACAATGGAGGTG[T/G]ATCAGGGCAAGGAGGAGCCGAGCATGGCGAGGTCCGCAATGGCGACGACGACGACGGCGG	CCGCCGTCGTCGTCGTCGCCATTGCGGACCTCGCCATGCTCGGCTCCTCCTTGCCCTGAT[A/C]CACCTCCATTGTCGCCGTTCCCGAGTAGGAAACTGGCATACTGGCTCAGCGCGTCGCTGT	1503
10880752-1_T_R_2584578068	10880752	High	TOP	[A/G]	72667407	TTCATGCTGCGTACCAGGCCCTTTGTCCATGGAAGATTGTCTGCACCGAC			7	11	2333913	diploid	Oryza sativa (japonica cultivar-group)	6K_ARRAY	1	BOT	GGCTGTCATTGTGTCATAAGAAAACAGGGCTCATTAGACTKCTTCTGCAGTCAAGAGCTG[T/C]GTCGGTGCAGACAATCTTCCATGGACAAAGGGCCTGGTACGCAGCATGAAATGGACACTA	TAGTGTCCATTTCATGCTGCGTACCAGGCCCTTTGTCCATGGAAGATTGTCTGCACCGAC[A/G]CAGCTCTTGACTGCAGAAGMAGTCTAATGAGCCCTGTTTTCTTATGACACAATGACAGCC	1503
10880911-1_B_R_2584578069	10880911	High	BOT	[T/C]	63701458	AAATCTTGCAGGGCCAGGAGAACAGCCTATGGTTGTCCACGCAACGATGT			7	11	2344969	diploid	Oryza sativa (japonica cultivar-group)	6K_ARRAY	1	TOP	CCTGCTGGTTTGATCARCCACACAGTTTAGATCTAGCAGGAGGCCATGATTGGGCCAGCC[A/G]ACATCGTTGCGTGGACAACCATAGGCTGTTCTCCTGGCCCTGCAAGATTTGGTTTTCAGA	CCTGCTGGTTTGATCARCCACACAGTTTAGATCTAGCAGGAGGCCATGATTGGGCCAGCC[A/G]ACATCGTTGCGTGGACAACCATAGGCTGTTCTCCTGGCCCTGCAAGATTTGGTTTTCAGA	1503
10886052-1_B_F_2584582547	10886052	High	BOT	[T/C]	42702494	TGTATATGTTGTAGAAGGATCAGGTTCATTTCAAAACTTCACCATCCATG			7	11	2517230	diploid	Oryza sativa (japonica cultivar-group)	6K_ARRAY	1	BOT	TAATCATGAATGTATATGTTGTAGAAGGATCAGGTTCATTTCAAAACTTCACCATCCATG[T/C]CCATTCGAACTCAAGAATTTTCTGATTCATGCGGAAAATCGAAAATGTACTGACTGTGTT	AACACAGTCAGTACATTTTCGATTTTCCGCATGAATCAGAAAATTCTTGAGTTCGAATGG[A/G]CATGGATGGTGAAGTTTTGAAATGAACCTGATCCTTCTACAACATATACATTCATGATTA	1503
1088950_ilmndup1-1_T_F_2585061490	1088950	High	TOP	[A/C]	66694404	CTCCATCTATCTTCTTCCTCACCTCCTCTTACATCTTCCTCTTCTGTTCC			7	1	33268652	diploid	Oryza sativa (japonica cultivar-group)	6K_ARRAY	1	TOP	TAGGGGCTTTCTCCATCTATCTTCTTCCTCACCTCCTCTTACATCTTCCTCTTCTGTTCC[A/C]CGACGGGCGATGTGTTGTTGTGGTGGCTTGCGTATATGCTCGTGACTCTGTCGACACTCC	TAGGGGCTTTCTCCATCTATCTTCTTCCTCACCTCCTCTTACATCTTCCTCTTCTGTTCC[A/C]CGACGGGCGATGTGTTGTTGTGGTGGCTTGCGTATATGCTCGTGACTCTGTCGACACTCC	1508
10893745-1_T_R_2584581699	10893745	High	TOP	[A/G]	74686419	TATCATTCCACATCCATGATCGACTCCTGAGCTATTGCTAGTATGCCAGC			7	11	2763639	diploid	Oryza sativa (japonica cultivar-group)	6K_ARRAY	1	BOT	GACGATCAGGCTCAATAGGTTTGCTGCAAGTAGAGAACAACATAAAATTAACTATTCTTT[T/C]GCTGGCATACTAGCAATAGCTCAGGAGTCGATCATGGATGTGGAATGATAATAGAGACTC	GAGTCTCTATTATCATTCCACATCCATGATCGACTCCTGAGCTATTGCTAGTATGCCAGC[A/G]AAAGAATAGTTAATTTTATGTTGTTCTCTACTTGCAGCAAACCTATTGAGCCTGATCGTC	1503
10895190-1_B_F_2584578070	10895190	High	BOT	[T/C]	72754417	GGGGCAGCTCAGAAGCGACCTATATGGCACTAGGTTAGCACCAATGCGTC			7	11	2814156	diploid	Oryza sativa (japonica cultivar-group)	6K_ARRAY	1	BOT	GGGTCGAGCCGGGGCAGCTCAGAAGCGACCTATATGGCACTAGGTTAGCACCAATGCGTC[T/C]GGCGCTGAGCTTAGTGACCTCASCGAYAAAACCCCTGCCACGTCGACRGGAGATCTGCTC	GAGCAGATCTCCYGTCGACGTGGCAGGGGTTTTRTCGSTGAGGTCACTAAGCTCAGCGCC[A/G]GACGCATTGGTGCTAACCTAGTGCCATATAGGTCGCTTCTGAGCTGCCCCGGCTCGACCC	1503
10896517-1_B_R_2584581701	10896517	High	BOT	[T/C]	42798428	CAATTGTCGCTTGTTCCTGTAGAGACAATTGTAGTTGCTGCCTTTGCTTA			7	11	2876450	diploid	Oryza sativa (japonica cultivar-group)	6K_ARRAY	1	TOP	TTTCATTACTAAAAGCACCCATATGCATATGTATTTCATGCTGTCTTTCCATCCGTTTAT[A/G]TAAGCAAAGGCAGCAACTACAATTGTCTCTACAGGAACAAGCGACAATTGGTGATTTCAC	TTTCATTACTAAAAGCACCCATATGCATATGTATTTCATGCTGTCTTTCCATCCGTTTAT[A/G]TAAGCAAAGGCAGCAACTACAATTGTCTCTACAGGAACAAGCGACAATTGGTGATTTCAC	1503
10902608-1_B_F_2584578071	10902608	Very High	BOT	[T/C]	43754499	GTTTAAATCAACAGTAGGTCAATACTGCAAATATATTTACCGTATAACAA			7	11	3097506	diploid	Oryza sativa (japonica cultivar-group)	6K_ARRAY	1	BOT	AAATTTATAGGTTTAAATCAACAGTAGGTCAATACTGCAAATATATTTACCGTATAACAA[T/C]TGTAACATTCAATACTAAAAATGCTTTCAGACTCTGATTTTATAACTACTAAAAGCATAT	ATATGCTTTTAGTAGTTATAAAATCAGAGTCTGAAAGCATTTTTAGTATTGAATGTTACA[A/G]TTGTTATACGGTAAATATATTTGCAGTATTGACCTACTGTTGATTTAAACCTATAAATTT	1503
10903313-1_B_F_2584580579	10903313	Fail	BOT	[T/C]	47611375	CTTTTCACTTTTCCCCTCCCCCTCTCTCCCCTCTTCCTTTCCCAGTTTTC			7	11	3137967	diploid	Oryza sativa (japonica cultivar-group)	6K_ARRAY	1	BOT	TACTACTTTACTTTTCACTTTTCCCCTCCCCCTCTCTCCCCTCTTCCTTTCCCAGTTTTC[T/C]CTACCATAGAGAGCCAGGCGGTGGGGCCTAGTGCTCGCCGGCACACCACCCCCCTCCTCC	GGAGGAGGGGGGTGGTGTGCCGGCGAGCACTAGGCCCCACCGCCTGGCTCTCTATGGTAG[A/G]GAAAACTGGGAAAGGAAGAGGGGAGAGAGGGGGAGGGGAAAAGTGAAAAGTAAAGTAGTA	1503
1090447-1_T_F_2584581702	1090447	High	TOP	[A/G]	68646460	CACTGCCTGAGCACTCCAAAATTGTGATCTAGAAGAAATTCTAAAGTTGT			7	1	33321905	diploid	Oryza sativa (japonica cultivar-group)	6K_ARRAY	1	TOP	TTTGTCATCTCACTGCCTGAGCACTCCAAAATTGTGATCTAGAAGAAATTCTAAAGTTGT[A/G]GCCATTTACCACAACGCATTGTGGGCAGTTAATTRATAATATATCAGTAAGCAAAAGATA	TTTGTCATCTCACTGCCTGAGCACTCCAAAATTGTGATCTAGAAGAAATTCTAAAGTTGT[A/G]GCCATTTACCACAACGCATTGTGGGCAGTTAATTRATAATATATCAGTAAGCAAAAGATA	1508
10905465-1_T_F_2584585334	10905465	Poor	TOP	[A/C]	12682396	GTGTAGCTCCATGATATGTTTCAGACCACTCATTATTGGTGCTGCATATA			7	11	3222142	diploid	Oryza sativa (japonica cultivar-group)	6K_ARRAY	1	TOP	TTCAGGATYTGTGTAGCTCCATGATATGTTTCAGACCACTCATTATTGGTGCTGCATATA[A/C]ATTGTTTGTTTTCTTATTATAGTGCAAATGAAAAACTCAAAATTTATGAAATCGTATTTG	TTCAGGATYTGTGTAGCTCCATGATATGTTTCAGACCACTCATTATTGGTGCTGCATATA[A/C]ATTGTTTGTTTTCTTATTATAGTGCAAATGAAAAACTCAAAATTTATGAAATCGTATTTG	1503
10907196_ilmndup1-1_T_R_2585061493	10907196	High	TOP	[A/C]	58655361	TCATCGATACAGAGTCAATATATGCAGTAAGTTAGAGCATCACAACAGTC			7	11	3287548	diploid	Oryza sativa (japonica cultivar-group)	6K_ARRAY	1	BOT	GTTGGATCCCATTTTTCACATAAMATTCCTCAAAATCAATTTTGAGAAAAAAATATAGGA[T/G]GACTGTTGTGATGCTCTAACTTACTGCATATATTGACTCTGTATCGATGACACAGGGTGT	ACACCCTGTGTCATCGATACAGAGTCAATATATGCAGTAAGTTAGAGCATCACAACAGTC[A/C]TCCTATATTTTTTTCTCAAAATTGATTTTGAGGAATKTTATGTGAAAAATGGGATCCAAC	1508
10909377-1_B_F_2584585336	10909377	Very High	BOT	[T/C]	37702323	TAGTGAACTATATGCAACAAGTAACTCTACCGAACATGTTCAGGTTTCTG			7	11	3366380	diploid	Oryza sativa (japonica cultivar-group)	6K_ARRAY	1	BOT	TATTATTAGTTAGTGAACTATATGCAACAAGTAACTCTACCGAACATGTTCAGGTTTCTG[T/C]ATATTGAGCACCAGAGACGCAAATTGGCATGCCTGCATCCAAGCCCAACAATCCAAATGC	GCATTTGGATTGTTGGGCTTGGATGCAGGCATGCCAATTTGCGTCTCTGGTGCTCAATAT[A/G]CAGAAACCTGAACATGTTCGGTAGAGTTACTTGTTGCATATAGTTCACTAACTAATAATA	1503
10912183-1_T_F_2584585338	10912183	High	TOP	[A/G]	69628386	CACGCTCACCATAGTATTTGTGGCACATTAACTCCTGAAGCTGCTGGAAG			7	11	3475073	diploid	Oryza sativa (japonica cultivar-group)	6K_ARRAY	1	TOP	CTTGGTTTTACACGCTCACCATAGTATTTGTGGCACATTAACTCCTGAAGCTGCTGGAAG[A/G]TATGCCATTCTTTTCTTCATTCTCACCATGTGATTGCTTTGYTGTATCTTTTGGACCATT	CTTGGTTTTACACGCTCACCATAGTATTTGTGGCACATTAACTCCTGAAGCTGCTGGAAG[A/G]TATGCCATTCTTTTCTTCATTCTCACCATGTGATTGCTTTGYTGTATCTTTTGGACCATT	1503
10912978-1_B_F_2584580582	10912978	High	BOT	[T/G]	31746325	TTGCAAAAGGACAGCATTGTTGTCCCGTTGAAACTTTGAAATATGTGTAT			7	11	3516253	diploid	Oryza sativa (japonica cultivar-group)	6K_ARRAY	1	BOT	ATTGAATTTATTGCAAAAGGACAGCATTGTTGTCCCGTTGAAACTTTGAAATATGTGTAT[T/G]GTAATGAAATTGGCACCAAAACTATAGTTTTCATATACTATGATTCAATATATAGTTTTA	TAAAACTATATATTGAATCATAGTATATGAAAACTATAGTTTTGGTGCCAATTTCATTAC[A/C]ATACACATATTTCAAAGTTTCAACGGGACAACAATGCTGTCCTTTTGCAATAAATTCAAT	1503
10915466-1_T_F_2584585339	10915466	High	TOP	[A/C]	24671393	AGCATCATTGTGGATGTAGCTGATGCAATTGAGTACCTCCACCATAACAA			7	11	3583526	diploid	Oryza sativa (japonica cultivar-group)	6K_ARRAY	1	TOP	TCAAAGATTAAGCATCATTGTGGATGTAGCTGATGCAATTGAGTACCTCCACCATAACAA[A/C]CAAGAAACTATTGTCCATTGTGATCTGAAGCCTAGCAACATTCTTCYGGATGACGATATG	TCAAAGATTAAGCATCATTGTGGATGTAGCTGATGCAATTGAGTACCTCCACCATAACAA[A/C]CAAGAAACTATTGTCCATTGTGATCTGAAGCCTAGCAACATTCTTCYGGATGACGATATG	1503
10918294-1_B_R_2584580584	10918294	High	BOT	[T/C]	31644463	TGTGATAGGACATTCAGGTAAGTGTAACTCCAGTGCACCTCCACAAAGAG			7	11	3651426	diploid	Oryza sativa (japonica cultivar-group)	6K_ARRAY	1	TOP	CAGGTCCCAACTAAAGGAATC-TCAAGAATTCAACTTCCATGCAAATTGATGGAAATTTG[A/G]CTCTTTGTGGAGGTGCACTGGAGTTACACTTACCTGAATGTCCTATCACACCTTCAAATA	CAGGTCCCAACTAAAGGAATC-TCAAGAATTCAACTTCCATGCAAATTGATGGAAATTTG[A/G]CTCTTTGTGGAGGTGCACTGGAGTTACACTTACCTGAATGTCCTATCACACCTTCAAATA	1503
10919433-1_B_F_2584578820	10919433	High	BOT	[T/C]	60719355	GAATTCCAATACTTAGTCCAGAACCTTACAGCAAAAGGACAAGAGAAGCA			7	11	3681039	diploid	Oryza sativa (japonica cultivar-group)	6K_ARRAY	1	BOT	ATTGAGGGATGAATTCCAATACTTAGTCCAGAACCTTACAGCAAAAGGACAAGAGAAGCA[T/C]AAATGGTTTGCCGTCTCGTCCGCACAGTTGCAAATCGCGCAAGTTGCTGACTGAACAATC	GATTGTTCAGTCAGCAACTTGCGCGATTTGCAACTGTGCGGACGAGACGGCAAACCATTT[A/G]TGCTTCTCTTGTCCTTTTGCTGTAAGGTTCTGGACTAAGTATTGGAATTCATCCCTCAAT	1503
10920543-1_T_R_2584578822	10920543	High	TOP	[A/G]	14749461	TGCGACAATTCCAAGGAGGCCTTCATCATCAAGACCTGGATACTCAGGAT			7	11	3705229	diploid	Oryza sativa (japonica cultivar-group)	6K_ARRAY	1	BOT	CCAGAGCTCGGTGGCGTCGACCATGGCGTCCATCGTCCAAACCATG--GTCGTCGTCGTC[T/C]ATCCTGAGTATCCAGGTCTTGATGATGAAGGCCTCCTTGGAATTGTCGCAGAAGGTTGTG	CACAACCTTCTGCGACAATTCCAAGGAGGCCTTCATCATCAAGACCTGGATACTCAGGAT[A/G]GACGACGACGAC--CATGGTTTGGACGATGGACGCCATGGTCGACGCCACCGAGCTCTGG	1508
1092139-1_B_R_2584583702	1092139	High	BOT	[T/G]	14777467	GGCTGGCCAATTCTCCCTGAAAACAAAAATAAATCGAACGTCGTGTCAGT			7	1	33365454	diploid	Oryza sativa (japonica cultivar-group)	6K_ARRAY	1	TOP	ATGTGGAGAAGAACAATGTTATGATTCTAACAAGGAAGAAAAGGTCCCAATTCAGTAATT[A/C]ACTGACACGACGTTCGATTTATTTTTGTTTTCAGGGAGAATTGGCCAGCCTCCAGGCTCC	ATGTGGAGAAGAACAATGTTATGATTCTAACAAGGAAGAAAAGGTCCCAATTCAGTAATT[A/C]ACTGACACGACGTTCGATTTATTTTTGTTTTCAGGGAGAATTGGCCAGCCTCCAGGCTCC	1503
10922039-1_B_F_2584583703	10922039	High	BOT	[T/C]	44622391	TGTTAGTGCGTGACTCCCGTGATTTGAACATGTGCTCATGTCACTACCAG			7	11	3758339	diploid	Oryza sativa (japonica cultivar-group)	6K_ARRAY	1	BOT	ATAATAGTCCTGTTAGTGCGTGACTCCCGTGATTTGAACATGTGCTCATGTCACTACCAG[T/C]CTCACGTATAGCATTGTTAGTGCATAAGAAGTTAACTAGCTATCATGCTCAACCAAGAAG	CTTCTTGGTTGAGCATGATAGCTAGTTAACTTCTTATGCACTAACAATGCTATACGTGAG[A/G]CTGGTAGTGACATGAGCACATGTTCAAATCACGGGAGTCACGCACTAACAGGACTATTAT	1503
10923499-1_T_F_2584578823	10923499	High	TOP	[A/G]	34770366	GAAAGACAGCTGCAGAATCACGATGCATTGGGCCAAATATGTATTTTCTT			7	11	3806212	diploid	Oryza sativa (japonica cultivar-group)	6K_ARRAY	1	TOP	ACTGAACCAAGAAAGACAGCTGCAGAATCACGATGCATTGGGCCAAATATGTATTTTCTT[A/G]GTATCTTTTAAAAGTTTCATTTTATCAAGAATAGCATGATGAATTATTTGAGTCAACAAA	ACTGAACCAAGAAAGACAGCTGCAGAATCACGATGCATTGGGCCAAATATGTATTTTCTT[A/G]GTATCTTTTAAAAGTTTCATTTTATCAAGAATAGCATGATGAATTATTTGAGTCAACAAA	1503
10923991-1_B_R_2584578825	10923991	High	BOT	[T/C]	31656442	GGGTCTAGATTCTTTGACACAGGTTTTAGGTGTTAGTTTCATTTAAAAAC			7	11	3827762	diploid	Oryza sativa (japonica cultivar-group)	6K_ARRAY	1	TOP	GCGCCCACCCCCATGCGCCACATATTMAAAAACCGGCACCTTTATGTCCAAATAGGTGCC[A/G]GTTTTTAAATGAAACTAACACCTAAAACCTGTGTCAAAGAATCTAGACCCAAAACCGGCA	GCGCCCACCCCCATGCGCCACATATTMAAAAACCGGCACCTTTATGTCCAAATAGGTGCC[A/G]GTTTTTAAATGAAACTAACACCTAAAACCTGTGTCAAAGAATCTAGACCCAAAACCGGCA	1503
1092818-1_B_F_2584580791	1092818	High	BOT	[T/C]	24800340	TTTGTGTAGTCATGAGTTGATTACCTCCCGTCACAACTAAAATGCTCACC			7	1	33391681	diploid	Oryza sativa (japonica cultivar-group)	6K_ARRAY	1	BOT	CTGGTTAACGTTTGTGTAGTCATGAGTTGATTACCTCCCGTCACAACTAAAATGCTCACC[T/C]TGCTCGATGCGCGAAACAGAAAAAGAAAAGGAACAATTGCCACATCACCCTATGACTACG	CGTAGTCATAGGGTGATGTGGCAATTGTTCCTTTTCTTTTTCTGTTTCGCGCATCGAGCA[A/G]GGTGAGCATTTTAGTTGTGACGGGAGGTAATCAACTCATGACTACACAAACGTTAACCAG	1503
10930912-1_B_F_2584583705	10930912	High	BOT	[T/C]	22728317	TTTTACTTGTTGCAGGAGTGGACAATTGACTTGAAGGGGAATCTAAGCCC			7	11	4024298	diploid	Oryza sativa (japonica cultivar-group)	6K_ARRAY	1	BOT	AACTATTGCTTTTTACTTGTTGCAGGAGTGGACAATTGACTTGAAGGGGAATCTAAGCCC[T/C]TCAAAGCGATCATGCTTTTGGAAGTCTAAAAGAGTGTTCTTTGTCACTCCACAAGTTCTA	TAGAACTTGTGGAGTGACAAAGAACACTCTTTTAGACTTCCAAAAGCATGATCGCTTTGA[A/G]GGGCTTAGATTCCCCTTCAAGTCAATTGTCCACTCCTGCAACAAGTAAAAAGCAATAGTT	1503
10931576-1_T_F_2584580793	10931576	High	TOP	[A/G]	67637309	ATAAGAATGCATCACTCAACACATAGCTTTCCAAACACTTTATTTCCCTC			7	11	4051138	diploid	Oryza sativa (japonica cultivar-group)	6K_ARRAY	1	TOP	TGGAGACCTCATAAGAATGCATCACTCAACACATAGCTTTCCAAACACTTTATTTCCCTC[A/G]TGCATGCTAGTAGCCCTTTTGCAACTTGTTTTTATGTCTCCTTTTATATGGAGATGCTCT	TGGAGACCTCATAAGAATGCATCACTCAACACATAGCTTTCCAAACACTTTATTTCCCTC[A/G]TGCATGCTAGTAGCCCTTTTGCAACTTGTTTTTATGTCTCCTTTTATATGGAGATGCTCT	1503
109354-1_B_F_2584583707	109354	High	BOT	[T/C]	38758463	CTTGACACAACTGCATAGCTTGCATCTTCCACTAAACAACTTCGTGGGGA			7	1	3284561	diploid	Oryza sativa (japonica cultivar-group)	6K_ARRAY	1	BOT	AAATCTTTAACTTGACACAACTGCATAGCTTGCATCTTCCACTAAACAACTTCGTGGGGA[T/C]AGTGGAACTTACCTCATTCTGGAGACTACCATACYTATCACACCTTGATCTTTCAAATAA	TTATTTGAAAGATCAAGGTGTGATARGTATGGTAGTCTCCAGAATGAGGTAAGTTCCACT[A/G]TCCCCACGAAGTTGTTTAGTGGAAGATGCAAGCTATGCAGTTGTGTCAAGTTAAAGATTT	1503
10936033-1_B_R_2584582167	10936033	High	BOT	[T/C]	46747345	TTCTCTAAATATTTTGCAATAACCTTATTCCTCAATAGCATGTACTTCTC			7	11	4221783	diploid	Oryza sativa (japonica cultivar-group)	6K_ARRAY	1	TOP	CAGGCTGGAAAGGCAGGTGGTGCCACAGTTCTTTTCAGGGAARTCKCCGGGCAACACTCC[A/G]GAGAAGTACATGCTATTGAGGAATAAGGTTATTGCAAAATATTTAGAGAACCCAAGCAAG	CAGGCTGGAAAGGCAGGTGGTGCCACAGTTCTTTTCAGGGAARTCKCCGGGCAACACTCC[A/G]GAGAAGTACATGCTATTGAGGAATAAGGTTATTGCAAAATATTTAGAGAACCCAAGCAAG	1503
10938623-1_T_R_2584580796	10938623	High	TOP	[A/G]	10613392	AAAAGTTTAACCGAATCTTGTTGCACCAATGCTTACCCAAAGGGAAGGTT			7	11	4289151	diploid	Oryza sativa (japonica cultivar-group)	6K_ARRAY	1	BOT	ATCAACTATSGGTGCACTCATCGTTGACCAGTTCTCCTTGCCTAGGATCGCCACCCGCCC[T/C]AACCTTCCCTTTGGGTAAGCATTGGTGCAACAAGATTCGGTTAAACTTTTAAATTTCYRT	AYRGAAATTTAAAAGTTTAACCGAATCTTGTTGCACCAATGCTTACCCAAAGGGAAGGTT[A/G]GGGCGGGTGGCGATCCTAGGCAAGGAGAACTGGTCAACGATGAGTGCACCSATAGTTGAT	1503
10940247-1_T_F_2584582168	10940247	High	TOP	[A/C]	48674479	ATAATTAATAAAATGTATGTGTGCGTTCCTGGTGAAGCTAATATATATAG			7	11	4328174	diploid	Oryza sativa (japonica cultivar-group)	6K_ARRAY	1	TOP	TAACTGGAYAATAATTAATAAAATGTATGTGTGCGTTCCTGGTGAAGCTAATATATATAG[A/C]TAGGAACGAGATGTAATGTCATGCACTGGTGATCCTTAYATGTACCATGAGAAAGCATTA	TAACTGGAYAATAATTAATAAAATGTATGTGTGCGTTCCTGGTGAAGCTAATATATATAG[A/C]TAGGAACGAGATGTAATGTCATGCACTGGTGATCCTTAYATGTACCATGAGAAAGCATTA	1508
10943015-1_B_F_2584580652	10943015	High	BOT	[T/C]	19721465	TGTCCACCCCATGTGACGGCAGCTGCTAACTACCTTAAAACTGTAATCTT			7	11	4419880	diploid	Oryza sativa (japonica cultivar-group)	6K_ARRAY	1	BOT	ACACTGATGATGTCCACCCCATGTGACGGCAGCTGCTAACTACCTTAAAACTGTAATCTT[T/C]TATCCCCTTATCTCTTGCCGCCCCCTAA-CCCTCTTTAAGTTGACATTGCACTGCTGCAG	CTGCAGCAGTGCAATGTCAACTTAAAGAGGG-TTAGGGGGCGGCAAGAGATAAGGGGATA[A/G]AAGATTACAGTTTTAAGGTAGTTAGCAGCTGCCGTCACATGGGGTGGACATCATCAGTGT	1503
10944235-1_T_R_2584580653	10944235	Poor	TOP	[A/G]	55779338	GAGGCCGCCATCGTCTGATCTCCGCAATCAGAGGCGTTTGGGTCAAATGG			7	11	4448674	diploid	Oryza sativa (japonica cultivar-group)	6K_ARRAY	1	BOT	CTCACAGGTGGGGCCTACATCATGGACTATGGTCCTTSAAGAGGACGGTTCGTTCCTCGT[T/C]CCATTTGACCCAAACGCCTCTGATTGCGGAGATCAGACGATGGCGGCCTCCARCACYASC	GSTRGTGYTGGAGGCCGCCATCGTCTGATCTCCGCAATCAGAGGCGTTTGGGTCAAATGG[A/G]ACGAGGAACGAACCGTCCTCTTSAAGGACCATAGTCCATGATGTAGGCCCCACCTGTGAG	1503
10946097-1_T_R_2584580655	10946097	Fail	TOP	[A/C]	20714495	TGGAGGAAGACAAGTTGAAGGATGGGATGGATCATCGCACAGTCGGTAGA			7	11	4519613	diploid	Oryza sativa (japonica cultivar-group)	6K_ARRAY	1	BOT	ACCAGATCTTCCCTAGGGTTTGCACAAAAGCCTCCACAAGAGCCGGTTTCTTTGAGAGGA[T/G]TCTACCGACTGTGCGATGATCCATCCCATCCTTCAACTTGTCTTCCTCCACCTCCTTGAT	ATCAAGGAGGTGGAGGAAGACAAGTTGAAGGATGGGATGGATCATCGCACAGTCGGTAGA[A/C]TCCTCTCAAAGAAACCGGCTCTTGTGGAGGCTTTTGTGCAAACCCTAGGGAAGATCTGGT	1503
10950749-1_B_R_2584583165	10950749	High	BOT	[T/G]	39653387	CAAGAAGCGGCAACGGTAGATCTGGTGACGAGGTGCTGTTGGAATAAATG			7	11	4684539	diploid	Oryza sativa (japonica cultivar-group)	6K_ARRAY	1	TOP	ATTGTYCCTAGCATTAATTGTGGGCCCTTGAGATTTTAATTGAATTAAATTGGGCCTAGC[A/C]CATTTATTCCAACAGCACCTCGTCACCAGATCTACCGTTGCCGCTTCTTGCTCCACCATC	ATTGTYCCTAGCATTAATTGTGGGCCCTTGAGATTTTAATTGAATTAAATTGGGCCTAGC[A/C]CATTTATTCCAACAGCACCTCGTCACCAGATCTACCGTTGCCGCTTCTTGCTCCACCATC	1503
10952480-1_T_R_2584583167	10952480	High	TOP	[A/G]	58668492	AAGAGTCAGGAGAACATATATCATTTAGGTGAGATAAGAATGATAAAACT			7	11	4749678	diploid	Oryza sativa (japonica cultivar-group)	6K_ARRAY	1	BOT	GAGTTGGGTGAAGGGAAAAGGTTGCAGAGAATACAATCTCTACTTGTACAGAGTAATACG[T/C]AGTTTTATCATTCTTATCTCACCTAAATGATATATGTTCTCCTGACTCTTGGCTATATCA	TGATATAGCCAAGAGTCAGGAGAACATATATCATTTAGGTGAGATAAGAATGATAAAACT[A/G]CGTATTACTCTGTACAAGTAGAGATTGTATTCTCTGCAACCTTTTCCCTTCACCCAACTC	1503
10954410-1_T_R_2584583168	10954410	High	TOP	[A/G]	33727492	ATGATGCTACTGTTTCTTCTCCGGATGCCATGGAAGCTGAGCCTGAGGTG			7	11	4808297	diploid	Oryza sativa (japonica cultivar-group)	6K_ARRAY	1	BOT	ACTGCGGCGAGGACGGYGCCGAGTACATCATCGGCACGACGGCCGGCGCTGCATCCTCCT[T/C]CACCTCAGGCTCAGCTTCCATGGCATCCGGAGAAGAAACAGTAGCATCATCACTATCGCC	GGCGATAGTGATGATGCTACTGTTTCTTCTCCGGATGCCATGGAAGCTGAGCCTGAGGTG[A/G]AGGAGGATGCAGCGCCGGCCGTCGTGCCGATGATGTACTCGGCRCCGTCCTCGCCGCAGT	1503
10955157-1_B_F_2584580656	10955157	High	BOT	[T/G]	22773391	TGCTGCATCTTAATACTGGATTCTCCACTGCCCCTGTAGTCGCTTGGTTT			7	11	4826905	diploid	Oryza sativa (japonica cultivar-group)	6K_ARRAY	1	BOT	TTTTATCCTATGCTGCATCTTAATACTGGATTCTCCACTGCCCCTGTAGTCGCTTGGTTT[T/G]CCGTGTTTCGATCATATACTTGTTTGRGCTGAAATTCTACGTACTTTACACTCTTCATTC	GAATGAAGAGTGTAAAGTACGTAGAATTTCAGCYCAAACAAGTATATGATCGAAACACGG[A/C]AAACCAAGCGACTACAGGGGCAGTGGAGAATCCAGTATTAAGATGCAGCATAGGATAAAA	1503
10963017-1_B_R_2584580586	10963017	High	BOT	[T/C]	39688389	TTCCACCATATAGATCTTACTTATCATCGGACAACCATGTAACATCAACG			7	11	5016102	diploid	Oryza sativa (japonica cultivar-group)	6K_ARRAY	1	TOP	ACCATAGGTCTACCAGGTGTACCACTGCCTCCATCGTTGTACGATAATACCACATACCCC[A/G]CGTTGATGTTACATGGTTGTCCGATGATAAGTAAGATCTATATGGTGGAACTAACTAAAC	ACCATAGGTCTACCAGGTGTACCACTGCCTCCATCGTTGTACGATAATACCACATACCCC[A/G]CGTTGATGTTACATGGTTGTCCGATGATAAGTAAGATCTATATGGTGGAACTAACTAAAC	1503
10964497-1_B_F_2584580587	10964497	High	BOT	[T/C]	14649449	CTTGGACTCCAACCGGGTCATGACGCTGTCGTTCCACCGGTACGGCAAAA			7	11	5063771	diploid	Oryza sativa (japonica cultivar-group)	6K_ARRAY	1	BOT	AGRAYGCCTTCTTGGACTCCAACCGGGTCATGACGCTGTCGTTCCACCGGTACGGCAAAA[T/C]CACGCCCCACAAGAACTTCTTCCCGGGCTCCGGCGCCRTCAACGAAATCGGCGCCGGCGC	GCGCCGGCGCCGATTTCGTTGAYGGCGCCGGAGCCCGGGAAGAAGTTCTTGTGGGGCGTG[A/G]TTTTGCCGTACCGGTGGAACGACAGCGTCATGACCCGGTTGGAGTCCAAGAAGGCRTYCT	1503
10969097-1_B_F_2584580588	10969097	High	BOT	[T/G]	19803504	TAAAGCAAATATGACAATCAGGAGTGTTGTTTAGCTTTCCATAGCAGCAA			7	11	5198000	diploid	Oryza sativa (japonica cultivar-group)	6K_ARRAY	1	BOT	ATCAGAAGTTTAAAGCAAATATGACAATCAGGAGTGTTGTTTAGCTTTCCATAGCAGCAA[T/G]AGGGGTCCACATGTTGCAACGGCCTGTATGTTGGCTCACTCCCGAACATCGATCACCTCA	TGAGGTGATCGATGTTCGGGAGTGAGCCAACATACAGGCCGTTGCAACATGTGGACCCCT[A/C]TTGCTGCTATGGAAAGCTAAACAACACTCCTGATTGTCATATTTGCTTTAAACTTCTGAT	1503
10973715-1_T_R_2584583170	10973715	High	TOP	[A/G]	49705450	CATTGGCCCAATTAGGACGGAAGGGATATGCAAACATATTGGACTCTTCA			7	11	5335992	diploid	Oryza sativa (japonica cultivar-group)	6K_ARRAY	1	BOT	TTTGCATCAGACGTCCAAGATCGTCATCGTTGATTTGCCCATCCAAATAGCTGATGTGCA[T/C]TGAAGAGTCCAATATGTTTGCATATCCCTTCCGTCCTAATTGGGCCAATGCATTYGAGCC	GGCTCRAATGCATTGGCCCAATTAGGACGGAAGGGATATGCAAACATATTGGACTCTTCA[A/G]TGCACATCAGCTATTTGGATGGGCAAATCAACGATGACGATCTTGGACGTCTGATGCAAA	1503
10973805-1_B_R_2584578628	10973805	High	BOT	[T/G]	40730330	CTCTTGCTCGATGTCGATATATGGTATCGCTTCCCGTTTCTGATAGATGA			7	11	5339007	diploid	Oryza sativa (japonica cultivar-group)	6K_ARRAY	1	TOP	GTCGTTTAGGCCTATGTTCTTAAGCTGTAGCCTCGTCAAGTGTCGGGAGACAAGTGGCAT[A/C]TCATCTATCAGAAACGGGAAGCGATACCATATATCGACATCGAGCAAGAGGAACCGAACC	GTCGTTTAGGCCTATGTTCTTAAGCTGTAGCCTCGTCAAGTGTCGGGAGACAAGTGGCAT[A/C]TCATCTATCAGAAACGGGAAGCGATACCATATATCGACATCGAGCAAGAGGAACCGAACC	1503
10973952-1_B_F_2584582252	10973952	High	BOT	[T/C]	49621416	AATAAACTGGAATTCAAGATGGCAACATCAACATAAACTGCAATATGCAA			7	11	5343883	diploid	Oryza sativa (japonica cultivar-group)	6K_ARRAY	1	BOT	AAGAGCAAGTAATAAACTGGAATTCAAGATGGCAACATCAACATAAACTGCAATATGCAA[T/C]TGATGGGAAAGAAAATAAAATCAAATGATTGAAAGATATAATTACAGCCATATTACATAA	TTATGTAATATGGCTGTAATTATATCTTTCAATCATTTGATTTTATTTTCTTTCCCATCA[A/G]TTGCATATTGCAGTTTATGTTGATGTTGCCATCTTGAATTCCAGTTTATTACTTGCTCTT	1503
10975038-1_B_R_2584578629	10975038	High	BOT	[T/G]	41687361	GTGCAAATACGGCCCATACGTTCGCATATTTGTTTATGCCTGTTTTTCAT			7	11	5376015	diploid	Oryza sativa (japonica cultivar-group)	6K_ARRAY	1	TOP	TGTGCAGATCCCACTCCTTMCAAAAAATAAAAAATAAAAACACCCCGCTCTAGAAAAGAC[A/C]ATGAAAAACAGGCATAAACAAATATGCGAACGTATGGGCCGTATTTGCACAACTTACA-G	TGTGCAGATCCCACTCCTTMCAAAAAATAAAAAATAAAAACACCCCGCTCTAGAAAAGAC[A/C]ATGAAAAACAGGCATAAACAAATATGCGAACGTATGGGCCGTATTTGCACAACTTACA-G	1503
10983929-1_B_R_2584578630	10983929	Very High	BOT	[T/C]	49662459	TAGGGTTATATGAAACAAATTGCTAAACCTCAGACTCTTTGAAATTAACT			7	11	5615885	diploid	Oryza sativa (japonica cultivar-group)	6K_ARRAY	1	TOP	GCAATTAAAATGTTCAGTTACTTGACAAGAAACTTGAAATMCCAGGACATACTACAAAAC[A/G]AGTTAATTTCAAAGAGTCTGAGGTTTAGCAATTTGTTTCATATAACCCTAGTTTCTAAGG	GCAATTAAAATGTTCAGTTACTTGACAAGAAACTTGAAATMCCAGGACATACTACAAAAC[A/G]AGTTAATTTCAAAGAGTCTGAGGTTTAGCAATTTGTTTCATATAACCCTAGTTTCTAAGG	1503
10985279-1_T_F_2584578631	10985279	High	TOP	[A/G]	10771499	GGGCCCTGCAATTACAAATTCTGACTAGGTCATTTCGTCAGTTCTAAACC			7	11	5645993	diploid	Oryza sativa (japonica cultivar-group)	6K_ARRAY	1	TOP	ATCCCTTTTAGGGCCCTGCAATTACAAATTCTGACTAGGTCATTTCGTCAGTTCTAAACC[A/G]TCCCTACGGGCTATGGCTGGAACTGACAKGATACCTACAGAC--AACACGGCACCCTCGT	ATCCCTTTTAGGGCCCTGCAATTACAAATTCTGACTAGGTCATTTCGTCAGTTCTAAACC[A/G]TCCCTACGGGCTATGGCTGGAACTGACAKGATACCTACAGAC--AACACGGCACCCTCGT	1503
10986245-1_T_R_2584580798	10986245	High	TOP	[A/G]	57771407	TCTCATCTCATGCGATATGCGAGCTCGATCACGACGTTCATGGCGATGGC			7	11	5676283	diploid	Oryza sativa (japonica cultivar-group)	6K_ARRAY	1	BOT	TGCTCCCCACGTAGCTGTCCTCCGTGTGCGTGTTCCCTACAAGCATCGCATCGATCACCT[T/C]GCCATCGCCATGAACGTCGTGATCGAGCTCGCATATCGCATGAGATGAGAAGCGACATGG	CCATGTCGCTTCTCATCTCATGCGATATGCGAGCTCGATCACGACGTTCATGGCGATGGC[A/G]AGGTGATCGATGCGATGCTTGTAGGGAACACGCACACGGAGGACAGCTACGTGGGGAGCA	1503
10987441-1_T_R_2584582255	10987441	High	TOP	[A/G]	70642431	GCTGCTTACGCGGCTATTTATGAATTTAATTGCAACACACTCAATCAGTA			7	11	5698484	diploid	Oryza sativa (japonica cultivar-group)	6K_ARRAY	1	BOT	ATGTACTTCGCGATGACAATTATATTAGTGGTGTTATTAGCATCCAATGAGTGACCAACA[T/C]TACTGATTGAGTGTGTTGCAATTAAATTCATAAATAGCCGCGTAAGCAGCTACAGTTGTT	AACAACTGTAGCTGCTTACGCGGCTATTTATGAATTTAATTGCAACACACTCAATCAGTA[A/G]TGTTGGTCACTCATTGGATGCTAATAACACCACTAATATAATTGTCATCGCGAAGTACAT	1503
10987941-1_B_R_2584582256	10987941	Poor	BOT	[T/C]	41683509	TCCAAAACAATTCACCACAAGTTCAACCACTGATCCACAACAATTCACCT			7	11	5709778	diploid	Oryza sativa (japonica cultivar-group)	6K_ARRAY	1	TOP	TTCTGTGTTCTTTTATCCCTAATTTYCAATCTGATGCTATCCCTAATTAGAACATGATTT[A/G]AGGTGAATTGTTGTGGATCAGTGGTTGAACTTGTGGTGAATTGTTTTGGATCAGCGGTTG	TTCTGTGTTCTTTTATCCCTAATTTYCAATCTGATGCTATCCCTAATTAGAACATGATTT[A/G]AGGTGAATTGTTGTGGATCAGTGGTTGAACTTGTGGTGAATTGTTTTGGATCAGCGGTTG	1503
1099618-1_B_F_2584584734	1099618	High	BOT	[T/C]	64644481	GAGTAGGTGTTCGAGATGATCTTTGTGTGACCGATTCGGAAGGGAGGCAG			7	1	33630310	diploid	Oryza sativa (japonica cultivar-group)	6K_ARRAY	1	BOT	TCCGGTGTCGGAGTAGGTGTTCGAGATGATCTTTGTGTGACCGATTCGGAAGGGAGGCAG[T/C]CGTTTTATAGTTTCGAGGTAACCCGGGTCGGTCGCGGCKCCCATCACCTAAAGTTACGCC	GGCGTAACTTTAGGTGATGGGMGCCGCGACCGACCCGGGTTACCTCGAAACTATAAAACG[A/G]CTGCCTCCCTTCCGAATCGGTCACACAAAGATCATCTCGAACACCTACTCCGACACCGGA	1503
10996639-1_T_F_2584584735	10996639	High	TOP	[A/G]	31665427	AATTCACACCATTGCTTTAGTTCAGGACAGCCAGAAATTTCTAGATGTTC			7	11	5909358	diploid	Oryza sativa (japonica cultivar-group)	6K_ARRAY	1	TOP	GCTATCCTCTAATTCACACCATTGCTTTAGTTCAGGACAGCCAGAAATTTCTAGATGTTC[A/G]AGCATAGTGAGTTGTTCGATGCTCTCCGGCAAAGACTTGATGCCTCTGCATTCCCATATC	GCTATCCTCTAATTCACACCATTGCTTTAGTTCAGGACAGCCAGAAATTTCTAGATGTTC[A/G]AGCATAGTGAGTTGTTCGATGCTCTCCGGCAAAGACTTGATGCCTCTGCATTCCCATATC	1503
11004162-1_B_F_2584580799	11004162	High	BOT	[T/C]	26810331	ACAGGCTCAGTTGGGCGTGTACAGATTATGACACACCCAAACAAGCTCTA			7	11	6088667	diploid	Oryza sativa (japonica cultivar-group)	6K_ARRAY	1	BOT	TTTTTCACCTACAGGCTCAGTTGGGCGTGTACAGATTATGACACACCCAAACAAGCTCTA[T/C]TGAAATGAATTTCCCTTTCTAAAACTTCATTAAGCAAGACTGTAATGGGTTGCTATCAAT	ATTGATAGCAACCCATTACAGTCTTGCTTAATGAAGTTTTAGAAAGGGAAATTCATTTCA[A/G]TAGAGCTTGTTTGGGTGTGTCATAATCTGTACACGCCCAACTGAGCCTGTAGGTGAAAAA	1503
11012905-1_B_F_2584580801	11012905	Very High	BOT	[T/C]	48665367	TTGTTTTGAGCTGATTATGCAGGTACTACACTTGCTCATTCTGCAAGATG			7	11	6301206	diploid	Oryza sativa (japonica cultivar-group)	6K_ARRAY	1	BOT	ATGCATATACTTGTTTTGAGCTGATTATGCAGGTACTACACTTGCTCATTCTGCAAGATG[T/C]TTTCTTTTCCTTTTTCATATATGAGCAAAGCTCAAATTTCTAGATAATTAAATTRATTTC	GAAATYAATTTAATTATCTAGAAATTTGAGCTTTGCTCATATATGAAAAAGGAAAAGAAA[A/G]CATCTTGCAGAATGAGCAAGTGTAGTACCTGCATAATCAGCTCAAAACAAGTATATGCAT	1503
11013136-1_T_R_2584584737	11013136	High	TOP	[A/G]	51672406	GTTTGCTCTTCATATGCAAGCAAATACAACCTTCACCACAAGATGAGGCC			7	11	6306904	diploid	Oryza sativa (japonica cultivar-group)	6K_ARRAY	1	BOT	TCTTCTAACTTGAAGGRGTAGGATTTGAAATCTCCTGGGTGTTAGCCCCAGCATTTGGGC[T/C]GGCCTCATCTTGTGGTGAAGGTTGTATTTGCTTGCATATGAAGAGCAAACCCCCAACAAA	TTTGTTGGGGGTTTGCTCTTCATATGCAAGCAAATACAACCTTCACCACAAGATGAGGCC[A/G]GCCCAAATGCTGGGGCTAACACCCAGGAGATTTCAAATCCTACYCCTTCAAGTTAGAAGA	1503
11016880-1_B_F_2584581334	11016880	High	BOT	[T/C]	57705431	GATGGTGACCCTTCTCTTGCAAGGACTCATGTTGCAAGTTAACAATTTGG			7	11	6389747	diploid	Oryza sativa (japonica cultivar-group)	6K_ARRAY	1	BOT	CTAATTAATGGATGGTGACCCTTCTCTTGCAAGGACTCATGTTGCAAGTTAACAATTTGG[T/C]TTTTTGAAGATGGTTAACAGTACAGATGAAAGAGAGAGCTACACACAGATCCTYGTAAGA	TCTTACRAGGATCTGTGTGTAGCTCTCTCTTTCATCTGTACTGTTAACCATCTTCAAAAA[A/G]CCAAATTGTTAACTTGCAACATGAGTCCTTGCAAGAGAAGGGTCACCATCCATTAATTAG	1503
11019786-1_T_F_2584581336	11019786	High	TOP	[A/C]	57627351	GATCCGCCCTGCAGACCCCGTTTACCTGTGACAAATTAACTTTCATTGTT			7	11	6472086	diploid	Oryza sativa (japonica cultivar-group)	6K_ARRAY	1	TOP	TAGTGATCTGGATCCGCCCTGCAGACCCCGTTTACCTGTGACAAATTAACTTTCATTGTT[A/C]AAACTCTCTGGACATAAGACTCCAAAATAGGAATATTGTTTAGTACTTTTT----CGTGC	TAGTGATCTGGATCCGCCCTGCAGACCCCGTTTACCTGTGACAAATTAACTTTCATTGTT[A/C]AAACTCTCTGGACATAAGACTCCAAAATAGGAATATTGTTTAGTACTTTTT----CGTGC	1503
11026210-1_T_R_2584581338	11026210	High	TOP	[A/G]	13697343	AATATGTCTGACTTCTCTGATATTTCACCTCTATAATAATACTCTGGGGC			7	11	6600908	diploid	Oryza sativa (japonica cultivar-group)	6K_ARRAY	1	BOT	ATTTGCATTAAACCCWTAATG--TAGCTCATACCTTKTTAATTCCACTCAGAGGATACAT[T/C]GCCCCAGAGTATTATTATAGAGGTGAAATATCAGAGAAGTCAGACATATTCAGTTTGGGT	ACCCAAACTGAATATGTCTGACTTCTCTGATATTTCACCTCTATAATAATACTCTGGGGC[A/G]ATGTATCCTCTGAGTGGAATTAAMAAGGTATGAGCTA--CATTAWGGGTTTAATGCAAAT	1503
11026489-1_B_R_2584584738	11026489	High	BOT	[T/C]	66727325	ATGTCTCAGGCTGAATTTCCTTGTGACATGAGTGTCAGTGAGTGGGTGCA			7	11	6604999	diploid	Oryza sativa (japonica cultivar-group)	6K_ARRAY	1	TOP	GATCATGTGGGCAATTTGTTGATAGGATGCATGTAMTGTCCAACTTGTTGGCCTTGGGTG[A/G]TGCACCCACTCACTGACACTCATGTCACAAGGAAATTCAGCCTGAGACATGGTGCCATCA	GATCATGTGGGCAATTTGTTGATAGGATGCATGTAMTGTCCAACTTGTTGGCCTTGGGTG[A/G]TGCACCCACTCACTGACACTCATGTCACAAGGAAATTCAGCCTGAGACATGGTGCCATCA	1503
11039200-1_B_R_2584581339	11039200	Fail	BOT	[T/G]	39697339	TAAAATATGCGGTTGCTATTTGTATAGACTCTATACAGAATAAGTTCATC			7	11	6868154	diploid	Oryza sativa (japonica cultivar-group)	6K_ARRAY	1	TOP	TGTGTCTGGTTTTCCGGTTGAGGGACGAAAATCGGAT-TGTTGACWAGTTAAGGGACCTC[A/C]GATGAACTTATTCTGTATAGAGTCTATACAAATAGCAACCGCATATTTTACCAAATAAGA	TGTGTCTGGTTTTCCGGTTGAGGGACGAAAATCGGAT-TGTTGACWAGTTAAGGGACCTC[A/C]GATGAACTTATTCTGTATAGAGTCTATACAAATAGCAACCGCATATTTTACCAAATAAGA	1503
11039241-1_T_R_2584580590	11039241	Poor	TOP	[A/G]	40726440	AAGTTGAAAGAGTTATTGTGCAGTAAGAGAGAAGATATGGAAACACTTTA			7	11	6869072	diploid	Oryza sativa (japonica cultivar-group)	6K_ARRAY	1	BOT	CCTACTTACCGTCCTCTCCATTAGCTTATTTTCATTTSSATRTGAATTATTGACGCCTTT[T/C]TAAAGTGTTTCCATATCTTCTCTCTTACTGCACAATAACTCTTTCAACTTTTASRTGCCT	AGGCAYSTAAAAGTTGAAAGAGTTATTGTGCAGTAAGAGAGAAGATATGGAAACACTTTA[A/G]AAAGGCGTCAATAATTCAYATSSAAATGAAAATAAGCTAATGGAGAGGACGGTAAGTAGG	1503
11042869-1_T_F_2584580591	11042869	High	TOP	[A/G]	15758385	GACAATTGCATTCTTGTCCTAACTTTGATGATCAAACTCTATATCACACA			7	11	6948421	diploid	Oryza sativa (japonica cultivar-group)	6K_ARRAY	1	TOP	TTTCCCATTGGACAATTGCATTCTTGTCCTAACTTTGATGATCAAACTCTATATCACACA[A/G]TACTGAAAGTTACAGTCGCGTGTACTGTCACACYGAGTCGTTCCCTCGCTGGTGGATTAA	TTTCCCATTGGACAATTGCATTCTTGTCCTAACTTTGATGATCAAACTCTATATCACACA[A/G]TACTGAAAGTTACAGTCGCGTGTACTGTCACACYGAGTCGTTCCCTCGCTGGTGGATTAA	1503
11047664-1_T_R_2584580592	11047664	High	TOP	[A/G]	53677371	AAATAGTATAGATATAATGTAAGCACAATTTATCTATAAATCAACCGGAC			7	11	7040122	diploid	Oryza sativa (japonica cultivar-group)	6K_ARRAY	1	BOT	ACTTTGTTTGTTTTAAGTACAGTGTAATAATAGCATTTTT-TACATTRTGGTCATCTTTA[T/C]GTCCGGTTGATTTATAGATAAATTGTGCTTACATTATATCTATACTATTTTRAAAKGCAT	ATGCMTTTYAAAATAGTATAGATATAATGTAAGCACAATTTATCTATAAATCAACCGGAC[A/G]TAAAGATGACCAYAATGTA-AAAAATGCTATTATTACACTGTACTTAAAACAAACAAAGT	1503
11064387-1_B_F_2584578632	11064387	High	BOT	[T/C]	70671328	GAAAATTTCAAATTGCGAAAGGCAAGAACTAAAATTAAATTCCACAAACT			7	11	7481933	diploid	Oryza sativa (japonica cultivar-group)	6K_ARRAY	1	BOT	ATTTAAATTGGAAAATTTCAAATTGCGAAAGGCAAGAACTAAAATTAAATTCCACAAACT[T/C]AGAAAATATTCAWWACAGAAGTGTTGAAAGAAAACACT-CAAAKACAAGCAAACATACAC	GTGTATGTTTGCTTGTMTTTG-AGTGTTTTCTTTCAACACTTCTGTWWTGAATATTTTCT[A/G]AGTTTGTGGAATTTAATTTTAGTTCTTGCCTTTCGCAATTTGAAATTTTCCAATTTAAAT	1508
11066376-1_T_F_2584578633	11066376	Very High	TOP	[A/G]	31638414	CAAATCAATTAGTTCCAGTCAGATGACCACAGTTGCTGCTGCTAAAAGTT			7	11	7537920	diploid	Oryza sativa (japonica cultivar-group)	6K_ARRAY	1	TOP	TTGAATTAGTCAAATCAATTAGTTCCAGTCAGATGACCACAGTTGCTGCTGCTAAAAGTT[A/G]ATGAGGGCATCATGTCACAAATCCTTTCAGTTGGCCCCTTCTGAAGATTGATCAGACAGA	TTGAATTAGTCAAATCAATTAGTTCCAGTCAGATGACCACAGTTGCTGCTGCTAAAAGTT[A/G]ATGAGGGCATCATGTCACAAATCCTTTCAGTTGGCCCCTTCTGAAGATTGATCAGACAGA	1503
11066495_ilmndup1-1_T_R_2585061498	11066495	High	TOP	[A/G]	65715432	CACACACATTTTCATACCAACAGTTACAATCAAATCCAGTGGTGTAAATG			7	11	7542820	diploid	Oryza sativa (japonica cultivar-group)	6K_ARRAY	1	BOT	TTATATTAATATAAGCTGCGAACCAACTTATTTTGATCTATAAATGGGTTCACGGTTTAC[T/C]CATTTACACCACTGGATTTGATTGTAACTGTTGGTATGAAAATGTGTGTGGTTGGATATT	AATATCCAACCACACACATTTTCATACCAACAGTTACAATCAAATCCAGTGGTGTAAATG[A/G]GTAAACCGTGAACCCATTTATAGATCAAAATAAGTTGGTTCGCAGCTTATATTAATATAA	1508
11067344-1_B_R_2584578637	11067344	High	BOT	[T/C]	42624339	CCATGCCACTTGCTTACGCAATCTCTAAGAGAAAAGGAAAATCCTTACGC			7	11	7573969	diploid	Oryza sativa (japonica cultivar-group)	6K_ARRAY	1	TOP	YGATTGGCGGGATCGCTTCTAGGTCCAGRTCTCCAACCCATGAGTCRTTCTCCTTTCCCT[A/G]GCGTAAGGATTTTCCTTTTCTCTTAGAGATTGCGTAAGCAAGTGGCATGGCGTCTTTTGG	YGATTGGCGGGATCGCTTCTAGGTCCAGRTCTCCAACCCATGAGTCRTTCTCCTTTCCCT[A/G]GCGTAAGGATTTTCCTTTTCTCTTAGAGATTGCGTAAGCAAGTGGCATGGCGTCTTTTGG	1503
11068516-1_B_R_2584584739	11068516	Poor	BOT	[T/G]	27755443	GTATATGTATATATATGGGGAATCTGACTTGACACCTATGACACGGCAAG			7	11	7616967	diploid	Oryza sativa (japonica cultivar-group)	6K_ARRAY	1	TOP	GCGAGATGTTGACGGCGAAAAGGGACACTAGCTAATCTGKGCTGCTCAGTTGCTTCTTTC[A/C]CTTGCCGTGTCATAGGTGTCAAGTCAGATTCCCCATATATATACATATACATATATATGT	GCGAGATGTTGACGGCGAAAAGGGACACTAGCTAATCTGKGCTGCTCAGTTGCTTCTTTC[A/C]CTTGCCGTGTCATAGGTGTCAAGTCAGATTCCCCATATATATACATATACATATATATGT	1503
11073372-1_B_R_2584580804	11073372	High	BOT	[T/C]	21784343	GGCACATTTTTGTCACTAGTTCTTCCAAGACAAACCGAGATCAGTGCCAC			7	11	7811988	diploid	Oryza sativa (japonica cultivar-group)	6K_ARRAY	1	TOP	CTTGGATTTCACATGCCATTTTCACTATGAATGGCATTTTTCGATTGACAATCTATTTGC[A/G]GTGGCACTGATCTCGGTTTGTCTTGGAAGAACTAGTGACAAAAATGTGCCAATACGTGTG	CTTGGATTTCACATGCCATTTTCACTATGAATGGCATTTTTCGATTGACAATCTATTTGC[A/G]GTGGCACTGATCTCGGTTTGTCTTGGAAGAACTAGTGACAAAAATGTGCCAATACGTGTG	1503
11075456-1_T_F_2584582169	11075456	High	TOP	[A/G]	10603349	GGCGCTCTTGATTTTTCTTGCAATGAGATAGCCTAACTTTGTGATACGCG			7	11	7863624	diploid	Oryza sativa (japonica cultivar-group)	6K_ARRAY	1	TOP	AAGTTCATTTGGCGCTCTTGATTTTTCTTGCAATGAGATAGCCTAACTTTGTGATACGCG[A/G]TGACGCGGTCACATAGAAAGCATGTGAAGTGTAGGTAAACATATWCCTTTATCATAATAT	AAGTTCATTTGGCGCTCTTGATTTTTCTTGCAATGAGATAGCCTAACTTTGTGATACGCG[A/G]TGACGCGGTCACATAGAAAGCATGTGAAGTGTAGGTAAACATATWCCTTTATCATAATAT	1503
1108154-1_T_R_2584580805	1108154	High	TOP	[A/C]	40694319	TAAGCCTCATCTGATTCATCATACAGAAATGCAACAAATTACTCCATTTG			7	1	33901317	diploid	Oryza sativa (japonica cultivar-group)	6K_ARRAY	1	BOT	GGTGAGCACATCTACTATCATCCAAAGCTT-------TTCCACCTTGCTTTTCTGCAGCT[T/G]CAAATGGAGTAATTTGTTGCATTTCTGTATGATGAATCAGATGAGGCTTACGTGGGTGAG	CTCACCCACGTAAGCCTCATCTGATTCATCATACAGAAATGCAACAAATTACTCCATTTG[A/C]AGCTGCAGAAAAGCAAGGTGGAA-------AAGCTTTGGATGATAGTAGATGTGCTCACC	1503
11083523-1_B_R_2584582170	11083523	High	BOT	[T/C]	31607327	TTGCGGAGCTTGTTCGGAGATGGCTTTCTTGACAACATCGGTGAGACTTC			7	11	8083891	diploid	Oryza sativa (japonica cultivar-group)	6K_ARRAY	1	TOP	ATCTGGMAGAGGCTCGGCTTCATTTCTCYGAACAGACAACACCGCCTGAGTTTCAGTTTC[A/G]GAAGTCTCACCGATGTTGTCAAGAAAGCCATCTCCGAACAAGCTCCGCAAGCTTTGCTTC	ATCTGGMAGAGGCTCGGCTTCATTTCTCYGAACAGACAACACCGCCTGAGTTTCAGTTTC[A/G]GAAGTCTCACCGATGTTGTCAAGAAAGCCATCTCCGAACAAGCTCCGCAAGCTTTGCTTC	1503
11083524_ilmndup1-1_T_F_2585061499	11083524	High	TOP	[A/G]	35742383	TTCGTGCCACGCTCCACTTTGCTCTTACTAATGGGAATGAACTCTCTAAT			7	11	8084005	diploid	Oryza sativa (japonica cultivar-group)	6K_ARRAY	1	TOP	TTGCTTCCTCTTCGTGCCACGCTCCACTTTGCTCTTACTAATGGGAATGAACTCTCTAAT[A/G]GCAGAAACCTCATGCTCGTRTTGYTGTCCACATTGGTTTCCCCTCAAAGCARAATCACCA	TTGCTTCCTCTTCGTGCCACGCTCCACTTTGCTCTTACTAATGGGAATGAACTCTCTAAT[A/G]GCAGAAACCTCATGCTCGTRTTGYTGTCCACATTGGTTTCCCCTCAAAGCARAATCACCA	1508
11088315-1_T_R_2584579080	11088315	Poor	TOP	[A/G]	21685509	CAAGGGAGAACTGCTCTGCATTATGCTGTCATGAAGTGTAATCCAAAAAT			7	11	8247118	diploid	Oryza sativa (japonica cultivar-group)	6K_ARRAY	1	BOT	ACTACTGGAGTTATCAAGCATCGTGACATCAGCGCCTCCATGCGACAACAAAGCGGCAAC[T/C]ATTTTTGGATTACACTTCATGACAGCATAATGCAGAGCAGTTCTCCCTTGATTGTCTCGC	GCGAGACAATCAAGGGAGAACTGCTCTGCATTATGCTGTCATGAAGTGTAATCCAAAAAT[A/G]GTTGCCGCTTTGTTGTCGCATGGAGGCGCTGATGTCACGATGCTTGATAACTCCAGTAGT	1503
11093105-1_T_R_2584581704	11093105	Poor	TOP	[A/G]	52663472	TTCCTACAACTACCATATATACTCTAGCACATGCAACATGGTGGAACCAC			7	11	8342515	diploid	Oryza sativa (japonica cultivar-group)	6K_ARRAY	1	BOT	CTAATTAATTAGCATTAATTATACWCAACCTTCATTCTTTMKAAACAGCTTTATTGCGCC[T/C]GTGGTTCCACCATGTTGCATGTGCTAGAGTATATATGGTAGTTGTAGGAATATTATTASG	CSTAATAATATTCCTACAACTACCATATATACTCTAGCACATGCAACATGGTGGAACCAC[A/G]GGCGCAATAAAGCTGTTTMKAAAGAATGAAGGTTGWGTATAATTAATGCTAATTAATTAG	1503
11095170-1_T_F_2584579081	11095170	Poor	TOP	[A/C]	47797487	CCCGGGACAATATACAATTGAAAAATCAGAAAAAAAAACCCGCTTCTAAT			7	11	8384804	diploid	Oryza sativa (japonica cultivar-group)	6K_ARRAY	1	TOP	GGACATTGTCCCCGGGACAATATACAATTGAAAAATCAGAAAAAAAAACCCGCTTCTAAT[A/C]TCCCTTTGGAGTTCATATAYGA---CACCCATTGGCRAGAGATTGAAGGATGAGCCTTCC	GGACATTGTCCCCGGGACAATATACAATTGAAAAATCAGAAAAAAAAACCCGCTTCTAAT[A/C]TCCCTTTGGAGTTCATATAYGA---CACCCATTGGCRAGAGATTGAAGGATGAGCCTTCC	1508
11097395-1_T_R_2584579082	11097395	High	TOP	[A/G]	28606492	CATATTCTTTACTTGTGCCTACTCTAGTTCTAAAAAGGGAGCTATTTTCC			7	11	8439177	diploid	Oryza sativa (japonica cultivar-group)	6K_ARRAY	1	BOT	AGCTATAGACCTCCCATCTTGGAAATAGTTAAGCGTRGGATTTCAGCACAAGACTAGTCT[T/C]GGAAAATAGCTCCCTTTTTAGAACTAGAGTAGGCACAAGTAAAGAATATGAGTTCATTTG	CAAATGAACTCATATTCTTTACTTGTGCCTACTCTAGTTCTAAAAAGGGAGCTATTTTCC[A/G]AGACTAGTCTTGTGCTGAAATCCYACGCTTAACTATTTCCAAGATGGGAGGTCTATAGCT	1503
11097900-1_T_F_2584579083	11097900	High	TOP	[A/G]	28608485	ATACAGTCCCACCACACTTTGGATTGTCATGGGCCTAGTTACACCAGAGT			7	11	8457829	diploid	Oryza sativa (japonica cultivar-group)	6K_ARRAY	1	TOP	TGAGCCAAATATACAGTCCCACCACACTTTGGATTGTCATGGGCCTAGTTACACCAGAGT[A/G]GGCACATGGCAAATGRAGTAATTGTTTCACCACAATTTTTTCCCTTTTTCCCCTCATATC	TGAGCCAAATATACAGTCCCACCACACTTTGGATTGTCATGGGCCTAGTTACACCAGAGT[A/G]GGCACATGGCAAATGRAGTAATTGTTTCACCACAATTTTTTCCCTTTTTCCCCTCATATC	1503
1110244-1_B_R_2584580236	1110244	High	BOT	[T/C]	45663350	TCTTGCAACAGGAACAGGATCAGCATCAGATCTGGCAACCCCATGGCTAA			7	1	33970323	diploid	Oryza sativa (japonica cultivar-group)	6K_ARRAY	1	TOP	CCGTCATCTTCCCACCGTTCAGGCAGCACYCGTTCATCGTCAACCCACTCTAACGAAGCT[A/G]TTAGCCATGGGGTTGCCAGATCTGATGCTGATCCTGTTCCTGTTGCAAGAAGCGACGACA	CCGTCATCTTCCCACCGTTCAGGCAGCACYCGTTCATCGTCAACCCACTCTAACGAAGCT[A/G]TTAGCCATGGGGTTGCCAGATCTGATGCTGATCCTGTTCCTGTTGCAAGAAGCGACGACA	1508
11108034-1_T_F_2584581705	11108034	High	TOP	[A/C]	23718350	ATTTTCTTTGGGACAGAGGTAGTAGGTCCGAATGCCTAACATACTCGTGA			7	11	8688939	diploid	Oryza sativa (japonica cultivar-group)	6K_ARRAY	1	TOP	AAAAAACTAAATTTTCTTTGGGACAGAGGTAGTAGGTCCGAATGCCTAACATACTCGTGA[A/C]CCTGCATGCCCAYRTGGTGGSCGTGCAGTYGTCCTCTCCTCCTAACATCTTATCCATGCA	AAAAAACTAAATTTTCTTTGGGACAGAGGTAGTAGGTCCGAATGCCTAACATACTCGTGA[A/C]CCTGCATGCCCAYRTGGTGGSCGTGCAGTYGTCCTCTCCTCCTAACATCTTATCCATGCA	1503
11111063-1_B_F_2584581706	11111063	High	BOT	[T/C]	16741498	AATTCCCACAGCTAACCATGTAAGCCGAGGGGCGAGCACTGTGTATAAAC			7	11	8759552	diploid	Oryza sativa (japonica cultivar-group)	6K_ARRAY	1	BOT	ACAAGATGCAAATTCCCACAGCTAACCATGTAAGCCGAGGGGCGAGCACTGTGTATAAAC[T/C]AGTTGCAAATGCCGTAGTTGTTGCCATGTATGCAAACCACATAAGYTGCCTAGTGAAGGA	TCCTTCACTAGGCARCTTATGTGGTTTGCATACATGGCAACAACTACGGCATTTGCAACT[A/G]GTTTATACACAGTGCTCGCCCCTCGGCTTACATGGTTAGCTGTGGGAATTTGCATCTTGT	1503
11112384-1_T_F_2584580237	11112384	High	TOP	[A/G]	12734434	ATCCCTCCATTGCAAAAGAATTTCACGTTGAAGTTTACAAAGTGTGAAGT			7	11	8786491	diploid	Oryza sativa (japonica cultivar-group)	6K_ARRAY	1	TOP	AACATATTCTATCCCTCCATTGCAAAAGAATTTCACGTTGAAGTTTACAAAGTGTGAAGT[A/G]AAATTGTCACAGTAGCCTTGCTGTCTTGACATACACAAAAAAGTTTTWAAATGTATGGGT	AACATATTCTATCCCTCCATTGCAAAAGAATTTCACGTTGAAGTTTACAAAGTGTGAAGT[A/G]AAATTGTCACAGTAGCCTTGCTGTCTTGACATACACAAAAAAGTTTTWAAATGTATGGGT	1503
11112426-1_B_F_2584585362	11112426	High	BOT	[T/C]	39726435	GAACCAAACTAATGGGATTCACTTTAGCATATGATTCTTATCTTGCATGA			7	11	8788201	diploid	Oryza sativa (japonica cultivar-group)	6K_ARRAY	1	BOT	KTACTTTTGGGAACCAAACTAATGGGATTCACTTTAGCATATGATTCTTATCTTGCATGA[T/C]ACCACTCCAAAACAGGGAYCATCTACTTTCTCTTTAACTCCCCTACAAATGGGTGGTAAC	GTTACCACCCATTTGTAGGGGAGTTAAAGAGAAAGTAGATGRTCCCTGTTTTGGAGTGGT[A/G]TCATGCAAGATAAGAATCATATGCTAAAGTGAATCCCATTAGTTTGGTTCCCAAAAGTAM	1503
11122733-1_T_F_2584580238	11122733	High	TOP	[A/G]	13702435	TATGGTAAATTGGACGCGAGGAAAAACTGAACCAAGAGGATGCTTGTGAT			7	11	9015316	diploid	Oryza sativa (japonica cultivar-group)	6K_ARRAY	1	TOP	TTGGTRAAAATATGGTAAATTGGACGCGAGGAAAAACTGAACCAAGAGGATGCTTGTGAT[A/G]TGGATGCAACTCTCTTTGATGAGTAACATC--TTGAACTTAACTTTGTTTTCAGATAAAA	TTGGTRAAAATATGGTAAATTGGACGCGAGGAAAAACTGAACCAAGAGGATGCTTGTGAT[A/G]TGGATGCAACTCTCTTTGATGAGTAACATC--TTGAACTTAACTTTGTTTTCAGATAAAA	1503
1112327-1_B_R_2584578827	1112327	High	BOT	[T/C]	23722364	ACGGGTTTACATTTCCAATGGACGGCTCGATCCCAACCCTTGTTTTTTTG			7	1	34039502	diploid	Oryza sativa (japonica cultivar-group)	6K_ARRAY	1	TOP	AGAAATTCAAAATTGAAACAGTAAAATTGAATGAATTTGATAAGAATTTTTGAAAATTTG[A/G]CAAAAAAACAAGGGTTGGGATCGAGCCGTCCATTGGAAATGTAAACCCGTTATCGTTACT	AGAAATTCAAAATTGAAACAGTAAAATTGAATGAATTTGATAAGAATTTTTGAAAATTTG[A/G]CAAAAAAACAAGGGTTGGGATCGAGCCGTCCATTGGAAATGTAAACCCGTTATCGTTACT	1503
1112409-1_T_F_2584585363	1112409	High	TOP	[A/G]	67788503	TATCCTTTGAAATAATAAAATATGCTTTTAGAGTGACCTCTGTCCAAGCC			7	1	34042152	diploid	Oryza sativa (japonica cultivar-group)	6K_ARRAY	1	TOP	TCTTTCAAAATATCCTTTGAAATAATAAAATATGCTTTTAGAGTGACCTCTGTCCAAGCC[A/G]CGTTTTGGTGCCGTTGTCTACCAAGAAAGACCATATTTTTGAATRTCCTCTAGTATTTTG	TCTTTCAAAATATCCTTTGAAATAATAAAATATGCTTTTAGAGTGACCTCTGTCCAAGCC[A/G]CGTTTTGGTGCCGTTGTCTACCAAGAAAGACCATATTTTTGAATRTCCTCTAGTATTTTG	1503
11129011-1_T_F_2584578828	11129011	High	TOP	[A/G]	46794397	ATAGATAAGGAAGAACATACATAACCTAAAAAGGAAGTAATTATCAGCGG			7	11	9183139	diploid	Oryza sativa (japonica cultivar-group)	6K_ARRAY	1	TOP	CCATGGATCGATAGATAAGGAAGAACATACATAACCTAAAAAGGAAGTAATTATCAGCGG[A/G]GGAAGTCTAGAAGGCAAATACACTGCYTACCAGGCAGTATATGTGAGCAAAATGAGATRG	CCATGGATCGATAGATAAGGAAGAACATACATAACCTAAAAAGGAAGTAATTATCAGCGG[A/G]GGAAGTCTAGAAGGCAAATACACTGCYTACCAGGCAGTATATGTGAGCAAAATGAGATRG	1508
11130152-1_T_R_2584578829	11130152	High	TOP	[A/G]	42657315	CGACCACCATCTGACCAGTCTAATCTGACAAAAATCATGGATCTAGATCT			7	11	9215533	diploid	Oryza sativa (japonica cultivar-group)	6K_ARRAY	1	BOT	C-TTTTTTTCCTAGCTCTCTTTCATCYTTCTCYGTCTCCACTTTTGTTTTTCTCCAGATC[T/C]AGATCTAGATCCATGATTTTTGTCAGATTAGACTGGTCAGATGGTGGTCGTTCGGTGGTT	AACCACCGAACGACCACCATCTGACCAGTCTAATCTGACAAAAATCATGGATCTAGATCT[A/G]GATCTGGAGAAAAACAAAAGTGGAGACRGAGAARGATGAAAGAGAGCTAGGAAAAAAA-G	1503
11130155-1_T_R_2584578830	11130155	High	TOP	[A/G]	28714446	CGAGAAAGAGGGTGGGAGATCCACATAGAGAAGTGGCCCGAGAAAAGAGC			7	11	9215690	diploid	Oryza sativa (japonica cultivar-group)	6K_ARRAY	1	BOT	GTGCAGAACAGGCTAGGTGGCRGCGCATGTCATCTTGGCAAGCTGTGCTGGAGCTATGGC[T/C]GCTCTTTTCTCGGGCCACTTCTCTATGTGGATCTCCCACCCTCTTTCTCGTGTGCAGCTC	GAGCTGCACACGAGAAAGAGGGTGGGAGATCCACATAGAGAAGTGGCCCGAGAAAAGAGC[A/G]GCCATAGCTCCAGCACAGCTTGCCAAGATGACATGCGCYGCCACCTAGCCTGTTCTGCAC	1503
11130199-1_T_R_2584585364	11130199	High	TOP	[A/G]	37804489	CCGATAACAACCACACATGGGCTGGTGGTGAGCCTCACCTCTGACGAGCA			7	11	9217367	diploid	Oryza sativa (japonica cultivar-group)	6K_ARRAY	1	BOT	GGTTAGAGATGAGTGGTCAACGATAACTCTACTCACCTCTRACGAYGGGCTGTGTTTCCG[T/C]TGCTCGTCAGAGGTGAGGCTCACCACCAGCCCATGTGTGGTTGTTATCGGCCCGTTAGAG	CTCTAACGGGCCGATAACAACCACACATGGGCTGGTGGTGAGCCTCACCTCTGACGAGCA[A/G]CGGAAACACAGCCCRTCGTYAGAGGTGAGTAGAGTTATCGTTGACCACTCATCTCTAACC	1503
11140670-1_B_R_2584578831	11140670	High	BOT	[T/C]	53717469	CCTAACCGCACGATCAATAAAGGCAAAAAATCATATATTTATCTTGCGTG			7	11	9413614	diploid	Oryza sativa (japonica cultivar-group)	6K_ARRAY	1	TOP	ATGTGGGGTATGCAAAAAGTGAAAGAAGACTTTTTCCTAACCGCAYGATYAAGACCCCAT[A/G]CACGCAAGATAAATATATGATTTTTTGCCTTTATTGATCGTGCGGTTAGGAAATAGAATA	ATGTGGGGTATGCAAAAAGTGAAAGAAGACTTTTTCCTAACCGCAYGATYAAGACCCCAT[A/G]CACGCAAGATAAATATATGATTTTTTGCCTTTATTGATCGTGCGGTTAGGAAATAGAATA	1503
11141821-1_B_R_2584580456	11141821	High	BOT	[T/C]	31740412	GAGTCATGGAGACAGCACGGTCTTGCAAACCAAGCATCCCACAAATCTCT			7	11	9447360	diploid	Oryza sativa (japonica cultivar-group)	6K_ARRAY	1	TOP	GCACGCTGTTGAATTTCCATTGCTGGCTRGATGAACTGGAGGGTTACCTAAGAATGGGAG[A/G]AGAGATTTGTGGGATGCTTGGTTTGCAAGACCGTGCTGTCTCCATGACTCCATCATAGGC	GCACGCTGTTGAATTTCCATTGCTGGCTRGATGAACTGGAGGGTTACCTAAGAATGGGAG[A/G]AGAGATTTGTGGGATGCTTGGTTTGCAAGACCGTGCTGTCTCCATGACTCCATCATAGGC	1503
11147305_ilmndup1-1_B_F_2585061503	11147305	Poor	BOT	[T/C]	40716379	TGTGACAATTAGCTCCTACATCCACTGACTCTTGCTCTCCAAACTTGCTC			7	11	9607864	diploid	Oryza sativa (japonica cultivar-group)	6K_ARRAY	1	BOT	AACTTCAGGGTGTGACAATTAGCTCCTACATCCACTGACTCTTGCTCTCCAAACTTGCTC[T/C]AGCATTTGTAYTTCTCCATGAATYCTCTACGGAYCAAATGAGAATGAACCCATGAACTTT	AAAGTTCATGGGTTCATTCTCATTTGRTCCGTAGAGRATTCATGGAGAARTACAAATGCT[A/G]GAGCAAGTTTGGAGAGCAAGAGTCAGTGGATGTAGGAGCTAATTGTCACACCCTGAAGTT	1508
11148258-1_B_R_2584583716	11148258	High	BOT	[T/G]	39604395	TTGTTTTCATAAGGTTTTATATTTGTCATGGCAATTCCTGGTTGCCTGAT			7	11	9671849	diploid	Oryza sativa (japonica cultivar-group)	6K_ARRAY	1	TOP	GAGCWTCACAGATGCMRAGTGGATATTTTGGATTGGCAGTAGTCAAGAACCATCCAATCT[A/C]ATCAGGCAACCAGGAATTGCCATGACAAATATAAAACCTTATGAAAACAAATAAAAGCTA	GAGCWTCACAGATGCMRAGTGGATATTTTGGATTGGCAGTAGTCAAGAACCATCCAATCT[A/C]ATCAGGCAACCAGGAATTGCCATGACAAATATAAAACCTTATGAAAACAAATAAAAGCTA	1503
11155000-1_B_R_2584580457	11155000	High	BOT	[T/C]	47638454	TTAGTTTGTTTTCCTCAGCAGTAGGTAATGGCAGATTTTAGCTGCACGTA			7	11	9845898	diploid	Oryza sativa (japonica cultivar-group)	6K_ARRAY	1	TOP	CTTGCCCAATAAAATGAGGCCSAAACAGTTGTACGGGCTGGCCATTAGCAGATGAAGTGT[A/G]TACGTGCAGCTAAAATCTGCCATTACCTACTGCTGAGGAAAACAAACTAAACTGAAATAA	CTTGCCCAATAAAATGAGGCCSAAACAGTTGTACGGGCTGGCCATTAGCAGATGAAGTGT[A/G]TACGTGCAGCTAAAATCTGCCATTACCTACTGCTGAGGAAAACAAACTAAACTGAAATAA	1503
11155706-1_B_R_2584583718	11155706	High	BOT	[T/C]	68747382	ATAGATCAAACTCGAACAGGGATTTTTCGGATTGTTGGGGCTAGAGAGGC			7	11	9864107	diploid	Oryza sativa (japonica cultivar-group)	6K_ARRAY	1	TOP	TACTAGCTCTGTTCAGTGCTCCCATTCGCCTTAGCAACCCACTCTCAAGAAGACCCCCAC[A/G]GCCTCTCTAGCCCCAACAATCCGAAAAATCCCTGTTCGAGTTTGATCTATATATACCATA	TACTAGCTCTGTTCAGTGCTCCCATTCGCCTTAGCAACCCACTCTCAAGAAGACCCCCAC[A/G]GCCTCTCTAGCCCCAACAATCCGAAAAATCCCTGTTCGAGTTTGATCTATATATACCATA	1503
11158004-1_T_F_2584580458	11158004	Fail	TOP	[A/G]	31749415	CTGCAGGGGAAGAAGAAAGGAATTATAACAACGATATTAAGAAGGAATGA			7	11	9931715	diploid	Oryza sativa (japonica cultivar-group)	6K_ARRAY	1	TOP	TATTTTCTCTCTGCAGGGGAAGAAGAAAGGAATTATAACAACGATATTAAGAAGGAATGA[A/G]ATGAGAATATATAAGGGAGAAGTTATAATAGAGAATAGTAGATATGTGGAGGTTTYRATC	TATTTTCTCTCTGCAGGGGAAGAAGAAAGGAATTATAACAACGATATTAAGAAGGAATGA[A/G]ATGAGAATATATAAGGGAGAAGTTATAATAGAGAATAGTAGATATGTGGAGGTTTYRATC	1503
11159267-1_B_R_2584578832	11159267	High	BOT	[T/C]	63753474	GTGATTACACGAGTGTTGTATCTACACAAGAGGTTACCTATTTTTCTGTC			7	11	9969502	diploid	Oryza sativa (japonica cultivar-group)	6K_ARRAY	1	TOP	GATGGARGGATCTGTACTAATGGGCSAAARCTCCGAAAAGAAGCTTTAATTTGGAACACA[A/G]GACAGAAAAATAGGTAACCTCTTGTGTAGATACAACACTCGTGTAATCACTTATGTGATC	GATGGARGGATCTGTACTAATGGGCSAAARCTCCGAAAAGAAGCTTTAATTTGGAACACA[A/G]GACAGAAAAATAGGTAACCTCTTGTGTAGATACAACACTCGTGTAATCACTTATGTGATC	1503
11163294-1_T_F_2584578833	11163294	Fail	TOP	[A/C]	19695424	TTTGCGTGCTGGGCCGACGCCTAACTATCGGCTTCTCAAATATACAAAGC			7	11	10054271	diploid	Oryza sativa (japonica cultivar-group)	6K_ARRAY	1	TOP	TTAATCCTTCTTTGCGTGCTGGGCCGACGCCTAACTATCGGCTTCTCAAATATACAAAGC[A/C]TAATTCTGCTGCAATTAATGGACGTCATTTTAGGAAAACCTARCATTACGTACCGCGAAA	TTAATCCTTCTTTGCGTGCTGGGCCGACGCCTAACTATCGGCTTCTCAAATATACAAAGC[A/C]TAATTCTGCTGCAATTAATGGACGTCATTTTAGGAAAACCTARCATTACGTACCGCGAAA	1503
11166327-1_T_R_2584578834	11166327	Poor	TOP	[A/G]	49808462	GAGCTCCTTCTGTTGCCTTGACCCTCTGGCCATTGCCCCTCATCCTACCT			7	11	10116476	diploid	Oryza sativa (japonica cultivar-group)	6K_ARRAY	1	BOT	AGGCAGCAGTGTGGACGCGTGCCGACCGATGACCCGTGGAGGAAGYGGGCCCTGGCATAG[T/C]AGGTAGGATGAGGGGCAATGGCCAGAGGGTCAAGGCAACAGAAGGAGCTCGGCCAGAAAC	GTTTCTGGCCGAGCTCCTTCTGTTGCCTTGACCCTCTGGCCATTGCCCCTCATCCTACCT[A/G]CTATGCCAGGGCCCRCTTCCTCCACGGGTCATCGGTCGGCACGCGTCCACACTGCTGCCT	1503
1117341-1_T_F_2584578835	1117341	High	TOP	[A/G]	29663306	ACAGGGCACAACATTGCTCTCCTCCTGTGTCAAACGTGTCAGTCCGGGCG			7	1	34201543	diploid	Oryza sativa (japonica cultivar-group)	6K_ARRAY	1	TOP	CAAAAACACCACAGGGCACAACATTGCTCTCCTCCTGTGTCAAACGTGTCAGTCCGGGCG[A/G]GCGGCAACAAGCATGCTACGCTACAACGCAACGCCGAAGGCCTCGCCGCCGATGTCGCCG	CAAAAACACCACAGGGCACAACATTGCTCTCCTCCTGTGTCAAACGTGTCAGTCCGGGCG[A/G]GCGGCAACAAGCATGCTACGCTACAACGCAACGCCGAAGGCCTCGCCGCCGATGTCGCCG	1503
1118221-1_B_F_2584580239	1118221	Very High	BOT	[T/C]	71617340	CTAGTATAAGGTGAATCTGAACAGTTGGATCGATCGATCACTCGTACGAT			7	1	34219739	diploid	Oryza sativa (japonica cultivar-group)	6K_ARRAY	1	BOT	ATAGATTTCRCTAGTATAAGGTGAATCTGAACAGTTGGATCGATCGATCACTCGTACGAT[T/C]CACTGGTATAAGGTAGTATGACGTACCGTAAAGGAACTCCATGTATATACATAAAAAGAC	GTCTTTTTATGTATATACATGGAGTTCCTTTACGGTACGTCATACTACCTTATACCAGTG[A/G]ATCGTACGAGTGATCGATCGATCCAACTGTTCAGATTCACCTTATACTAGYGAAATCTAT	1503
11183256-1_B_R_2584580242	11183256	High	BOT	[T/G]	26686335	CATGGCAAGAAATTAAAATACAGGTTATATATTCCCTTTGGTGATGTTAC			7	11	10470536	diploid	Oryza sativa (japonica cultivar-group)	6K_ARRAY	1	TOP	CGCCAAAGATCGTAATAATTTCAAACAAAATTGAAAATATGTTCCAGAAATTATATGTAC[A/C]GTAACATCACCAAAGGGAATATATAACCTGTATTTTAATTTCTTGCCATGATTGCACTGT	CGCCAAAGATCGTAATAATTTCAAACAAAATTGAAAATATGTTCCAGAAATTATATGTAC[A/C]GTAACATCACCAAAGGGAATATATAACCTGTATTTTAATTTCTTGCCATGATTGCACTGT	1503
11187889-1_B_R_2584580243	11187889	High	BOT	[T/C]	50806342	CAGGTCCGCTAACTCTAGCCAGTAGAATATGAGTAATACTCCCTCCGTTT			7	11	10563410	diploid	Oryza sativa (japonica cultivar-group)	6K_ARRAY	1	TOP	ATTTCACAAWTTTTTTT-AATAAGACGAACGGTCAAAAAGTCAACGGTGTCAAATATTTT[A/G]AAACGGAGGGAGTATTACTCATATTCTACTGGCTAGAGTTAGCGGACCTGAGTTCGATTT	ATTTCACAAWTTTTTTT-AATAAGACGAACGGTCAAAAAGTCAACGGTGTCAAATATTTT[A/G]AAACGGAGGGAGTATTACTCATATTCTACTGGCTAGAGTTAGCGGACCTGAGTTCGATTT	1503
11188934-1_T_R_2584578638	11188934	High	TOP	[A/G]	39774353	GTTACAGCTAAATATACTCCAATCTATCATCACTTTGAAGCAAATGTTCA			7	11	10580420	diploid	Oryza sativa (japonica cultivar-group)	6K_ARRAY	1	BOT	ATAGATATGGATAAAATGTTCAATTTCCRGTAATTTCTTATCGCGGTGGAAATTTCAATA[T/C]TGAACATTTGCTTCAAAGTGATGATAGATTGGAGTATATTTAGCTGTAACTTGATCAACA	TGTTGATCAAGTTACAGCTAAATATACTCCAATCTATCATCACTTTGAAGCAAATGTTCA[A/G]TATTGAAATTTCCACCGCGATAAGAAATTACYGGAAATTGAACATTTTATCCATATCTAT	1503
11194621-1_T_F_2584578639	11194621	High	TOP	[A/G]	30645449	TAATTGTGCTTTTACTTTGGGTAGTAAGTTTCTTTGTGCGCTGATGGAGA			7	11	10713472	diploid	Oryza sativa (japonica cultivar-group)	6K_ARRAY	1	TOP	ATATACACATTAATTGTGCTTTTACTTTGGGTAGTAAGTTTCTTTGTGCGCTGATGGAGA[A/G]GTCTAGACGGAATATCCATCATAATATATTAGTAATTGGACGTTTTACTCCATCCAAACT	ATATACACATTAATTGTGCTTTTACTTTGGGTAGTAAGTTTCTTTGTGCGCTGATGGAGA[A/G]GTCTAGACGGAATATCCATCATAATATATTAGTAATTGGACGTTTTACTCCATCCAAACT	1503
11194923-1_B_F_2584578641	11194923	High	BOT	[T/C]	29601502	AGGTACTCCAATTGCCTTCCCACTTTTTTTTTGCGGGGCCTTCCCACTTT			7	11	10722191	diploid	Oryza sativa (japonica cultivar-group)	6K_ARRAY	1	BOT	GTCAAGTTATAGGTACTCCAATTGCCTTCCCACTTTTTTTTTGCGGGGCCTTCCCACTTT[T/C]TAAGTAATCTATGGAACACTTAACAACTTTTATGTAGTGTACCCCTTTATCTTAGAGCCT	AGGCTCTAAGATAAAGGGGTACACTACATAAAAGTTGTTAAGTGTTCCATAGATTACTTA[A/G]AAAGTGGGAAGGCCCCGCAAAAAAAAAGTGGGAAGGCAATTGGAGTACCTATAACTTGAC	1503
11202999-1_B_F_2584583719	11202999	High	BOT	[T/C]	32641349	CCCTCCTAATCTCCTCGAGAAACCTACCAAAATGCAAGATTACATTGCCC			7	11	10951890	diploid	Oryza sativa (japonica cultivar-group)	6K_ARRAY	1	BOT	TCGGCTGGCTCCCTCCTAATCTCCTCGAGAAACCTACCAAAATGCAAGATTACATTGCCC[T/C]GGGCTCCCTAGGCACTTATTTGGGCTAGATGGGCTACTCCAGCTCACCCACCACGTGGCG	CGCCACGTGGTGGGTGAGCTGGAGTAGCCCATCTAGCCCAAATAAGTGCCTAGGGAGCCC[A/G]GGGCAATGTAATCTTGCATTTTGGTAGGTTTCTCGAGGAGATTAGGAGGGAGCCAGCCGA	1503
11213962-1_B_F_2584578643	11213962	High	BOT	[T/C]	62794431	ATAAAATCACTGTACAAGTTCAGAACATGCAAAGTAATATGAACTACATC			7	11	11229807	diploid	Oryza sativa (japonica cultivar-group)	6K_ARRAY	1	BOT	TTACTRAGGTATAAAATCACTGTACAAGTTCAGAACATGCAAAGTAATATGAACTACATC[T/C]AGAAAATCAGCAATAAGTAASCTAAGATGGAATCTACTTCTTTAATTGAGAGGCAAATTC	GAATTTGCCTCTCAATTAAAGAAGTAGATTCCATCTTAGSTTACTTATTGCTGATTTTCT[A/G]GATGTAGTTCATATTACTTTGCATGTTCTGAACTTGTACAGTGATTTTATACCTYAGTAA	1503
11215362-1_T_R_2584583722	11215362	Fail	TOP	[A/G]	53688357	ATCCAGAGACTCTGCAAGACGTGAAGCTGAATAAGACTGAGAACCCCACT			7	11	11264445	diploid	Oryza sativa (japonica cultivar-group)	6K_ARRAY	1	BOT	CGACCACCTTTCAAGAAGTACAAACAAAATCAGGCCACTCAACCATCATCCAAACCTAGG[T/C]AGTGGGGTTCTCAGTCTTATTCAGCTTCACGTCTTGCAGAGTCTCTGGATATATATATAT	ATATATATATATCCAGAGACTCTGCAAGACGTGAAGCTGAATAAGACTGAGAACCCCACT[A/G]CCTAGGTTTGGATGATGGTTGAGTGGCCTGATTTTGTTTGTACTTCTTGAAAGGTGGTCG	1503
11218466-1_T_F_2584580460	11218466	Fail	TOP	[A/G]	39661400	ACTCGCTTACCATGGCTGTTAGTTAAGCATGTGATTAGTTTACTTGCATG			7	11	11338204	diploid	Oryza sativa (japonica cultivar-group)	6K_ARRAY	1	TOP	GTGGCGTAAGACTCGCTTACCATGGCTGTTAGTTAAGCATGTGATTAGTTTACTTGCATG[A/G]TAACTAACTTGAGCCCGTACTTCTGCGGGTGCTCGATGAGCTCCATGACGATGGAGTAGC	GTGGCGTAAGACTCGCTTACCATGGCTGTTAGTTAAGCATGTGATTAGTTTACTTGCATG[A/G]TAACTAACTTGAGCCCGTACTTCTGCGGGTGCTCGATGAGCTCCATGACGATGGAGTAGC	1503
11218663-1_B_R_2584580462	11218663	High	BOT	[T/C]	21716440	CAGCTTCAAATGACCATCGAAGAAACTGGGGCAAATGAGCTGTAGAATGA			7	11	11346682	diploid	Oryza sativa (japonica cultivar-group)	6K_ARRAY	1	TOP	TGACCCACGCTTGCTTTCTTTTCTATCACAYGACATCAAATATGASCCTTCGCAAATTAC[A/G]TCATTCTACAGCTCATTTGCCCCAGTTTCTTCGATGGTCATTTGAAGCTGCATGGGTTTT	TGACCCACGCTTGCTTTCTTTTCTATCACAYGACATCAAATATGASCCTTCGCAAATTAC[A/G]TCATTCTACAGCTCATTTGCCCCAGTTTCTTCGATGGTCATTTGAAGCTGCATGGGTTTT	1503
11219652-1_T_R_2584582171	11219652	High	TOP	[A/C]	62617439	CCTGGTGCTAACTCACCACAGTGATGTCCAACTTTGATCTCCGAAGGCTG			7	11	11383226	diploid	Oryza sativa (japonica cultivar-group)	6K_ARRAY	1	BOT	ATCTGAGGGAGAAGTCGACGTCCTYGATGACSATGACCGACTTGGACCGCGTCGAGGCCA[T/G]CAGCCTTCGGAGATCAAAGTTGGACATCACTGTGGTGAGTTAGCACCAGGTCGTATATGT	ACATATACGACCTGGTGCTAACTCACCACAGTGATGTCCAACTTTGATCTCCGAAGGCTG[A/C]TGGCCTCGACGCGGTCCAAGTCGGTCATSGTCATCRAGGACGTCGACTTCTCCCTCAGAT	1503
11223687-1_B_F_2584580463	11223687	High	BOT	[T/C]	65653383	TTTTTGACCATGAGGATGAAGTTTTCATAGCTGAGCAAGCTAGCGGGGCA			7	11	11484685	diploid	Oryza sativa (japonica cultivar-group)	6K_ARRAY	1	BOT	AGGAAGAACCTTTTTGACCATGAGGATGAAGTTTTCATAGCTGAGCAAGCTAGCGGGGCA[T/C]GTGCACTGAAGAATCTTTGCTTCTCGTCTCGTTTCAC-----TTTTCTTTCGTTCAGTCT	AGACTGAACGAAAGAAAA-----GTGAAACGAGACGAGAAGCAAAGATTCTTCAGTGCAC[A/G]TGCCCCGCTAGCTTGCTCAGCTATGAAAACTTCATCCTCATGGTCAAAAAGGTTCTTCCT	1503
1122670-1_T_R_2584582172	1122670	High	TOP	[A/G]	30656474	GGTGCTTAATACAAAATTAATCCCAACATTTGGTAAATGCTACTTCCTAT			7	1	34348949	diploid	Oryza sativa (japonica cultivar-group)	6K_ARRAY	1	BOT	TTTAGATTCATAAAYATATATATGAATATGAGCAATGTTAGAATGTCTTATAATATGAAA[T/C]ATAGGAAGTAGCATTTACCAAATGTTGGGATTAATTTTGTATTAAGCACCGGGCCTCTAA	TTAGAGGCCCGGTGCTTAATACAAAATTAATCCCAACATTTGGTAAATGCTACTTCCTAT[A/G]TTTCATATTATAAGACATTCTAACATTGCTCATATTCATATATATRTTTATGAATCTAAA	1503
11228619-1_B_F_2584578650	11228619	High	BOT	[T/C]	10661481	AATCACTCGTGGGATTAATGGTGTTCACACCCACATACCTATAAATTTTA			7	11	11600170	diploid	Oryza sativa (japonica cultivar-group)	6K_ARRAY	1	BOT	CTACTCATCTAATCACTCGTGGGATTAATGGTGTTCACACCCACATACCTATAAATTTTA[T/C]GGTTAATTGGATACATGCCATTATAAATTTCTCAGTTTTGAAATTTACCATTACAATTCA	TGAATTGTAATGGTAAATTTCAAAACTGAGAAATTTATAATGGCATGTATCCAATTAACC[A/G]TAAAATTTATAGGTATGTGGGTGTGAACACCATTAATCCCACGAGTGATTAGATGAGTAG	1503
11230386-1_T_F_2584582173	11230386	High	TOP	[A/G]	55786423	CAGAAGCATATATAGTGTAGAGCGGGCAGATCAACAGTCAGGAGTTGAGT			7	11	11648013	diploid	Oryza sativa (japonica cultivar-group)	6K_ARRAY	1	TOP	AGTGAATTAGCAGAAGCATATATAGTGTAGAGCGGGCAGATCAACAGTCAGGAGTTGAGT[A/G]TCTACTCTCATACATGTGTAGGTGGAATTGATTAGCCATGCACGGTRATTAGCGGCACGT	AGTGAATTAGCAGAAGCATATATAGTGTAGAGCGGGCAGATCAACAGTCAGGAGTTGAGT[A/G]TCTACTCTCATACATGTGTAGGTGGAATTGATTAGCCATGCACGGTRATTAGCGGCACGT	1503
1123262-1_B_R_2584578652	1123262	High	BOT	[T/G]	74770355	ACAAAAGCTGGGGCCACCGGCCTTATAGAGTTACCTCCTTTGGAGAAGAT			7	1	34363755	diploid	Oryza sativa (japonica cultivar-group)	6K_ARRAY	1	TOP	TACAAGGTGCAAACAATATTTACAGGGTGTGCTGAAAAAAGGA--AAAAAAAACCTATGG[A/C]ATCTTCTCCAAAGGAGGTAACTCTATAAGGCCGGTGGCCCCAGCTTTTGTCCAGGCTCTT	TACAAGGTGCAAACAATATTTACAGGGTGTGCTGAAAAAAGGA--AAAAAAAACCTATGG[A/C]ATCTTCTCCAAAGGAGGTAACTCTATAAGGCCGGTGGCCCCAGCTTTTGTCCAGGCTCTT	1503
11233430-1_T_R_2584582175	11233430	High	TOP	[A/G]	63697496	TTTTGACACAATCATTGTAATGCGTATGCATGACAAACCCGTTTGCTGTT			7	11	11715177	diploid	Oryza sativa (japonica cultivar-group)	6K_ARRAY	1	BOT	ATCCGTACAATGAATCATACAATGGTCATATATGCTTTAAATAAAAAAATGACAGCCTGC[T/C]AACAGCAAACGGGTTTGTCATGCATACGCATTACAATGATTGTGTCAAAAGTTCTATTAT	ATAATAGAACTTTTGACACAATCATTGTAATGCGTATGCATGACAAACCCGTTTGCTGTT[A/G]GCAGGCTGTCATTTTTTTATTTAAAGCATATATGACCATTGTATGATTCATTGTACGGAT	1503
11237949-1_T_R_2584578653	11237949	Fail	TOP	[A/G]	58771354	ACCACTGTGGTTTTTCAGCAAATGGTGGCTGAAAGCAGGGGCCATTCCTG			7	11	11861644	diploid	Oryza sativa (japonica cultivar-group)	6K_ARRAY	1	BOT	CCTTGAGATCCT-TTTTTGATTCTTGTGTAATAACTTTGATGATTTCTTGTGGTAGGATT[T/C]CAGGAATGGCCCCTGCTTTCAGCCACCATTTGCTGAAAAACCACAGTGGTATCTCCTCAC	GTGAGGAGATACCACTGTGGTTTTTCAGCAAATGGTGGCTGAAAGCAGGGGCCATTCCTG[A/G]AATCCTACCACAAGAAATCATCAAAGTTATTACACAAGAATCAAAAA-AGGATCTCAAGG	1503
11238303-1_T_F_2584585128	11238303	High	TOP	[A/G]	19738411	ATGGATCGATATTCTTCAGCTCAGCTACTGTTTTCTGTTCCACTCAAGCC			7	11	11872676	diploid	Oryza sativa (japonica cultivar-group)	6K_ARRAY	1	TOP	TCAGTTTCCCATGGATCGATATTCTTCAGCTCAGCTACTGTTTTCTGTTCCACTCAAGCC[A/G]GACACCGTGATGCGCCAAAAGATTCAGCCATGTGGTATGTCAATTACTGATTTTARAAGG	TCAGTTTCCCATGGATCGATATTCTTCAGCTCAGCTACTGTTTTCTGTTCCACTCAAGCC[A/G]GACACCGTGATGCGCCAAAAGATTCAGCCATGTGGTATGTCAATTACTGATTTTARAAGG	1503
11241439-1_T_R_2584585131	11241439	Poor	TOP	[A/G]	42633381	CAGTACAACTGTAGAAGTAGTAGCTTTGCTTACAGAGTTGGATATGCTAA			7	11	11957203	diploid	Oryza sativa (japonica cultivar-group)	6K_ARRAY	1	BOT	CATGTACAATTACTTTCCATGAAATGAACTAATATTCTAGCCACCTATGCATTTGTAATG[T/C]TTAGCATATCCAACTCTGTAAGCAAAGCTACTACTTCTACAGTTGTACTGCTTGGTTCGA	TCGAACCAAGCAGTACAACTGTAGAAGTAGTAGCTTTGCTTACAGAGTTGGATATGCTAA[A/G]CATTACAAATGCATAGGTGGCTAGAATATTAGTTCATTTCATGGAAAGTAATTGTACATG	1503
11242765-1_B_R_2584578655	11242765	Fail	BOT	[T/G]	47664451	GATTGTACCCAGCAATTTAAGATCAACACTAAAAGATGTATCACATCTGA			7	11	12011458	diploid	Oryza sativa (japonica cultivar-group)	6K_ARRAY	1	TOP	ATGGATTTGTCATTTACAAGTAAAAGAAATGTGTACAATATCACTGACCCTTGAAGTCAG[A/C]TCAGATGTGATACATCTTTTAGTGTTGATCTTAAATTGCTGGGTACAATCCAAAGTCAGA	ATGGATTTGTCATTTACAAGTAAAAGAAATGTGTACAATATCACTGACCCTTGAAGTCAG[A/C]TCAGATGTGATACATCTTTTAGTGTTGATCTTAAATTGCTGGGTACAATCCAAAGTCAGA	1503
11244854_ilmndup1-1_B_F_2585061504	11244854	High	BOT	[T/C]	50674368	CCAGATCCGCGCCGCCGGTTCTTCTAGAAGGTGGAGATGAGCGCCATCAC			7	11	12066584	diploid	Oryza sativa (japonica cultivar-group)	6K_ARRAY	1	BOT	CCTCGGGGCTCCAGATCCGCGCCGCCGGTTCTTCTAGAAGGTGGAGATGAGCGCCATCAC[T/C]GCGGAGCTCCTAGTCCTYGACGACGCGGCGGCTGGGGCGAGCAAGGCGKYGCCTRGGACG	CGTCCYAGGCRMCGCCTTGCTCGCCCCAGCCGCCGCGTCGTCRAGGACTAGGAGCTCCGC[A/G]GTGATGGCGCTCATCTCCACCTTCTAGAAGAACCGGCGGCGCGGATCTGGAGCCCCGAGG	1508
11246387-1_B_R_2584579374	11246387	High	BOT	[T/C]	12607337	TCAATCTTAACAGAATTGGAGATAACTCCCGAGCCTCACCAGCGATTGGC			7	11	12142966	diploid	Oryza sativa (japonica cultivar-group)	6K_ARRAY	1	TOP	ATTCTCGATGCGCCAATTGAGTTTTTATTGAGATCACCTCACGAACCACTTCCAGCGCTA[A/G]GCCAATCGCTGGTGAGGCTCGGGAGTTATCTCCAATTCTGTTAAGATTGATTTTACCGAT	ATTCTCGATGCGCCAATTGAGTTTTTATTGAGATCACCTCACGAACCACTTCCAGCGCTA[A/G]GCCAATCGCTGGTGAGGCTCGGGAGTTATCTCCAATTCTGTTAAGATTGATTTTACCGAT	1503
11247855-1_T_F_2584579375	11247855	High	TOP	[A/G]	15607349	CGGTGAAGAGGGAAGGATAGGTACTGCGGAGGTGATCCTCACATTCCCAT			7	11	12193293	diploid	Oryza sativa (japonica cultivar-group)	6K_ARRAY	1	TOP	TGCGGTGTGTCGGTGAAGAGGGAAGGATAGGTACTGCGGAGGTGATCCTCACATTCCCAT[A/G]TCGCTTCATCCTCAGTGTGATTACTCCACTGAACTTTGAGGAACTTGATAGAGCAATTTC	TGCGGTGTGTCGGTGAAGAGGGAAGGATAGGTACTGCGGAGGTGATCCTCACATTCCCAT[A/G]TCGCTTCATCCTCAGTGTGATTACTCCACTGAACTTTGAGGAACTTGATAGAGCAATTTC	1503
11247964-1_T_R_2584578644	11247964	High	TOP	[A/G]	47688477	TCATTTTTGGAAGTGTCTTAACAAAGCTGTGGGCACCAAACTCTCTTTCA			7	11	12198359	diploid	Oryza sativa (japonica cultivar-group)	6K_ARRAY	1	BOT	TCTTCCAGGACTTGATTTACCYGTTYAGTTTGGCCACTGGTTTGTGGGTRATATGCAGTG[T/C]TGAAAGAGAGTTTGGTGCCCACAGCTTTGTTAAGACACTTCCAAAAATGAGAGGTAAACT	AGTTTACCTCTCATTTTTGGAAGTGTCTTAACAAAGCTGTGGGCACCAAACTCTCTTTCA[A/G]CACTGCATATYACCCACAAACCAGTGGCCAAACTRAACRGGTAAATCAAGTCCTGGAAGA	1503
11254956-1_T_R_2584578646	11254956	Fail	TOP	[A/G]	36621386	TGCTGCTCCACCCTTTGAGCGATGTGCACCATACTTTGTATATCATAATA			7	11	12573397	diploid	Oryza sativa (japonica cultivar-group)	6K_ARRAY	1	BOT	TATGGCTAGATTTCTTAATGGTCTCAATGATGATGTGAAAGAACGTGTTGAGATATCATA[T/C]TATTATGATATACAAAGTATGGTGCACATCGCTCAAAGGGTGGAGCAGCAACTAACAAGT	ACTTGTTAGTTGCTGCTCCACCCTTTGAGCGATGTGCACCATACTTTGTATATCATAATA[A/G]TATGATATCTCAACACGTTCTTTCACATCATCATTGAGACCATTAAGAAATCTAGCCATA	1503
11255522_ilmndup1-1_B_R_2585061505	11255522	High	BOT	[T/C]	18711464	GCCCAAGGAGATTGAGACATCCTCCCACACAGCAACAAAACACGAGGCCG			7	11	12583306	diploid	Oryza sativa (japonica cultivar-group)	6K_ARRAY	1	TOP	ATCTCCTGGCGTCATGTCRTCRTCATGGTTTGCCACCGAAGGATCAATCTTGATCTCGAC[A/G]CGGCCTCGTGTTTTGTTGCTGTGTGGGAGGATGTCTCAATCTCCTTGGGCGGCGACGTTC	ATCTCCTGGCGTCATGTCRTCRTCATGGTTTGCCACCGAAGGATCAATCTTGATCTCGAC[A/G]CGGCCTCGTGTTTTGTTGCTGTGTGGGAGGATGTCTCAATCTCCTTGGGCGGCGACGTTC	1508
11263793-1_B_F_2584578647	11263793	Fail	BOT	[T/C]	74738481	TATGTGCCGCGGGACGGCATAGCACTACTGGAGAAACGACTATTAACGAC			7	11	12758567	diploid	Oryza sativa (japonica cultivar-group)	6K_ARRAY	1	BOT	GCTCGAGCCGTATGTGCCGCGGGACGGCATAGCACTACTGGAGAAACGACTATTAACGAC[T/C]GGAAATTTGGTCATTAGAAGTCCAAATGTGGTCGTTAAAGGTCATTAACGACTATAGAAG	CTTCTATAGTCGTTAATGACCTTTAACGACCACATTTGGACTTCTAATGACCAAATTTCC[A/G]GTCGTTAATAGTCGTTTCTCCAGTAGTGCTATGCCGTCCCGCGGCACATACGGCTCGAGC	1503
11267465-1_B_R_2584585367	11267465	High	BOT	[T/C]	22726311	TCTAGACACAAGTCTAGACAGTCTATATGATATACCGTACACTATACTAT			7	11	12865354	diploid	Oryza sativa (japonica cultivar-group)	6K_ARRAY	1	TOP	CTATCATAGCACTGCATTATCTAATATTTTATGGAACATGTGTGCCAAGAAAGATATACC[A/G]ATAGTATAGTGTACGGTATATCATATAGACTGTCTAGACTTGTGTCTAGACGGGCTAGAC	CTATCATAGCACTGCATTATCTAATATTTTATGGAACATGTGTGCCAAGAAAGATATACC[A/G]ATAGTATAGTGTACGGTATATCATATAGACTGTCTAGACTTGTGTCTAGACGGGCTAGAC	1503
11271494-1_T_F_2584578649	11271494	Poor	TOP	[A/G]	14718309	ATAATTCTACAATTAACAAGTAAGGCATAAATGACATGAGTAGTGACCAC			7	11	12948403	diploid	Oryza sativa (japonica cultivar-group)	6K_ARRAY	1	TOP	AAAAAATAATATAATTCTACAATTAACAAGTAAGGCATAAATGACATGAGTAGTGACCAC[A/G]CATCAATTAAGCGAGTTTGTCATGTGGTTGTTTTASCATCGTCGTTAAACTAGTGTCACA	AAAAAATAATATAATTCTACAATTAACAAGTAAGGCATAAATGACATGAGTAGTGACCAC[A/G]CATCAATTAAGCGAGTTTGTCATGTGGTTGTTTTASCATCGTCGTTAAACTAGTGTCACA	1503
11275485-1_B_R_2584580464	11275485	High	BOT	[T/G]	67795491	TAATCGAGCGGTTTTGGAGTTGCCTGGTTGTTAGGTTTTCATGTGTGGCG			7	11	13020856	diploid	Oryza sativa (japonica cultivar-group)	6K_ARRAY	1	TOP	GGTTCGGAGGTGGAAGGTGGGAGTCG-CTCGGTTTTCTTTCTCACRGCACACGCGCACAT[A/C]CGCCACACATGAAAACCTAACAACCAGGCAACTCCAAAACCGCTCGATTAAAACTTCTCC	GGTTCGGAGGTGGAAGGTGGGAGTCG-CTCGGTTTTCTTTCTCACRGCACACGCGCACAT[A/C]CGCCACACATGAAAACCTAACAACCAGGCAACTCCAAAACCGCTCGATTAAAACTTCTCC	1503
11279251-1_T_R_2584585369	11279251	High	TOP	[A/G]	25786395	GATCTAGCGCTACGAGAAGATGTGATGACAATGGCGACAACTAGGATGAC			7	11	13086675	diploid	Oryza sativa (japonica cultivar-group)	6K_ARRAY	1	BOT	GTGGCAAACCACCCCTCCCTAGGGCAGCAATGCCGGATCCGCCGCTCTTGAGGATATCGT[T/C]GTCATCCTAGTTGTCGCCATTGTCATCACATCTTCTCGTAGCGCTAGATCCGATGCCTCC	GGAGGCATCGGATCTAGCGCTACGAGAAGATGTGATGACAATGGCGACAACTAGGATGAC[A/G]ACGATATCCTCAAGAGCGGCGGATCCGGCATTGCTGCCCTAGGGAGGGGTGGTTTGCCAC	1503
11280316-1_B_R_2584583724	11280316	High	BOT	[T/G]	55810300	GGTACTCACTCTTGCTTTCTGAAAACCCTCCTAGACCTGACCGACGCTGC			7	11	13114042	diploid	Oryza sativa (japonica cultivar-group)	6K_ARRAY	1	TOP	GGATCACTCCTATGGCGCCTCCTGGGGTTCACTGTCTTCTGGGATGCTCTCAAACAGTTC[A/C]GCAGCGTCGGTCAGGTCTAGGAGGGTTTTCAGAAAGCAAGAGTGAGTACCAACCGTACTC	GGATCACTCCTATGGCGCCTCCTGGGGTTCACTGTCTTCTGGGATGCTCTCAAACAGTTC[A/C]GCAGCGTCGGTCAGGTCTAGGAGGGTTTTCAGAAAGCAAGAGTGAGTACCAACCGTACTC	1503
11291206-1_B_F_2584580465	11291206	High	BOT	[T/C]	36762424	TATTTGAAGGAATTTTCAAACAGTTTTCCTTATTCACATCATCACAAGGT			7	11	13349058	diploid	Oryza sativa (japonica cultivar-group)	6K_ARRAY	1	BOT	TACGACATAGTATTTGAAGGAATTTTCAAACAGTTTTCCTTATTCACATCATCACAAGGT[T/C]GTCCCGCTTCAACCAAAGGCACCATGGGATTTTCAGCWGTTACTCTAAACTAACCAAAGT	ACTTTGGTTAGTTTAGAGTAACWGCTGAAAATCCCATGGTGCCTTTGGTTGAAGCGGGAC[A/G]ACCTTGTGATGATGTGAATAAGGAAAACTGTTTGAAAATTCCTTCAAATACTATGTCGTA	1503
11291231-1_B_R_2584583725	11291231	Very High	BOT	[T/G]	39643346	AACGAAAATACCAAAACAAACATAACTGGAGTCATCGGAACAACAATATA			7	11	13350829	diploid	Oryza sativa (japonica cultivar-group)	6K_ARRAY	1	TOP	AAATTTGTTAGCCTGTGATTTTGATGACTTAATGGTAATACRTCCTGTGGCACCTATATG[A/C]TATATTGTTGTTCCGATGACTCCAGTTATGTTTGTTTTGGTATTTTCGTTTAGTGCTTTT	AAATTTGTTAGCCTGTGATTTTGATGACTTAATGGTAATACRTCCTGTGGCACCTATATG[A/C]TATATTGTTGTTCCGATGACTCCAGTTATGTTTGTTTTGGTATTTTCGTTTAGTGCTTTT	1503
11294640-1_T_R_2584583727	11294640	High	TOP	[A/G]	35711348	GATAATGCAATCTATGTGTGCTGAAACTCTTCTCTAGCAATTGAGGTTAA			7	11	13422342	diploid	Oryza sativa (japonica cultivar-group)	6K_ARRAY	1	BOT	ACAGAGGGAAAAGACAACATTATAATGGCTACAGAAGAGTTTAAGCTTGCAGCATGCTTG[T/C]TTAACCTCAATTGCTAGAGAAGAGTTTCAGCACACATAGATTGCATTATCTGATCCAACT	AGTTGGATCAGATAATGCAATCTATGTGTGCTGAAACTCTTCTCTAGCAATTGAGGTTAA[A/G]CAAGCATGCTGCAAGCTTAAACTCTTCTGTAGCCATTATAATGTTGTCTTTTCCCTCTGT	1503
11294678-1_B_R_2584583729	11294678	High	BOT	[T/G]	14650348	ATATAAGCTGAGAGTCAATCAGCTAGCTCCTGATCTGCGAGGTTTTTTCT			7	11	13424394	diploid	Oryza sativa (japonica cultivar-group)	6K_ARRAY	1	TOP	TGAYTACCATTAAAAAAATTCAAAGAAACCTCATTTCTACTTGAGCCACGAACAAAATTG[A/C]AGAAAAAACCTCGCAGATCAGGAGCTAGCTGATTGACTCTCAGCTTATATGAGAATCCAA	TGAYTACCATTAAAAAAATTCAAAGAAACCTCATTTCTACTTGAGCCACGAACAAAATTG[A/C]AGAAAAAACCTCGCAGATCAGGAGCTAGCTGATTGACTCTCAGCTTATATGAGAATCCAA	1503
1129633-1_T_F_2584578329	1129633	High	TOP	[A/G]	46654373	TCAGGAAGTAGACAGAAATGCTGACAGATCTCATTGCTGTGTGTTTAGCT			7	1	34553900	diploid	Oryza sativa (japonica cultivar-group)	6K_ARRAY	1	TOP	GCAGAGATGATCAGGAAGTAGACAGAAATGCTGACAGATCTCATTGCTGTGTGTTTAGCT[A/G]AGGAGAGAAGCTACTGAACTGTCTGAACAATGATGAGAACTGAKAAGTGATTAGTGAGGA	GCAGAGATGATCAGGAAGTAGACAGAAATGCTGACAGATCTCATTGCTGTGTGTTTAGCT[A/G]AGGAGAGAAGCTACTGAACTGTCTGAACAATGATGAGAACTGAKAAGTGATTAGTGAGGA	1503
11305380_ilmndup1-1_T_R_2585061507	11305380	High	TOP	[A/G]	25685439	CTAAGGCTAAATAACGAGGAGTTATTATAGTTTAGAGCTGAATAATGTTG			7	11	13665090	diploid	Oryza sativa (japonica cultivar-group)	6K_ARRAY	1	BOT	GAGAAACAGAAAAAGTGAATTTAATTTAACCGAAGTTAGAAAATGATCCCGCGTTTAAAA[T/C]CAACATTATTCAGCTCTAAACTATAATAACTCCTCGTTATTTAGCCTTAGATAATATTAG	CTAATATTATCTAAGGCTAAATAACGAGGAGTTATTATAGTTTAGAGCTGAATAATGTTG[A/G]TTTTAAACGCGGGATCATTTTCTAACTTCGGTTAAATTAAATTCACTTTTTCTGTTTCTC	1508
11313017-1_B_F_2584578332	11313017	High	BOT	[T/C]	58739392	ATCCATATCTACGAGTGGAAGGCCCAATTGAATATGTTTTCTGATAGTTT			7	11	13881882	diploid	Oryza sativa (japonica cultivar-group)	6K_ARRAY	1	BOT	CTCCTCCACTATCCATATCTACGAGTGGAAGGCCCAATTGAATATGTTTTCTGATAGTTT[T/C]TGGCCCACTCTTGATATGGATGGGAATTCTCCTTCACTTAAGTCTATATTTCATCCATYT	ARATGGATGAAATATAGACTTAAGTGAAGGAGAATTCCCATCCATATCAAGAGTGGGCCA[A/G]AAACTATCAGAAAACATATTCAATTGGGCCTTCCACTCGTAGATATGGATAGTGGAGGAG	1503
11314657-1_B_R_2584578334	11314657	High	BOT	[T/C]	40650469	CAGTTTTTTAAAGGTTATTATAAGGTTATGTGTGCACACGTTAGCGCCTA			7	11	13926471	diploid	Oryza sativa (japonica cultivar-group)	6K_ARRAY	1	TOP	AATTGTTCATTCTMACCTAGCTTTAACAGCATATTTTCTTAGAAACAAAATACAACAAAT[A/G]TAGGCGCTAACGTGTGCACACATAACCTTATAATAACCTTTAAAAAACTGGCCCAACATA	AATTGTTCATTCTMACCTAGCTTTAACAGCATATTTTCTTAGAAACAAAATACAACAAAT[A/G]TAGGCGCTAACGTGTGCACACATAACCTTATAATAACCTTTAAAAAACTGGCCCAACATA	1503
11317293-1_T_R_2584583731	11317293	High	TOP	[A/G]	58602356	AGGGGGACACTATCGTCATCAACGTCAAGAACTCGCTGCTAACGGAGAAC			7	11	14030387	diploid	Oryza sativa (japonica cultivar-group)	6K_ARRAY	1	BOT	CCCCCGTGCCGTCCGCCCACGGCGTGCTGATCTGCCGGATGCTGTGCCAGTGGATGGTGA[T/C]GTTCTCCGTTAGCAGCGAGTTCTTGACGTTGATGACGATAGTGTCCCCCTAGACGACGCT	AGCGTCGTCTAGGGGGACACTATCGTCATCAACGTCAAGAACTCGCTGCTAACGGAGAAC[A/G]TCACCATCCACTGGCACAGCATCCGGCAGATCAGCACGCCGTGGGCGGACGGCACGGGGG	1503
11318639-1_T_R_2584582177	11318639	Poor	TOP	[A/G]	70622491	CAATTATACCTCGGTCTTTATTGGCATTAATTCAACAAGCGATAGCATTT			7	11	14070665	diploid	Oryza sativa (japonica cultivar-group)	6K_ARRAY	1	BOT	AACTGTGCTCCTGAGGCATACATCTTCACCACTAAGCTTACCTGCATATTTGGTAATTCA[T/C]AAATGCTATCGCTTGTTGAATTAATGCCAATAAAGACCGAGGTATAATTGTTTCATACCA	TGGTATGAAACAATTATACCTCGGTCTTTATTGGCATTAATTCAACAAGCGATAGCATTT[A/G]TGAATTACCAAATATGCAGGTAAGCTTAGTGGTGAAGATGTATGCCTCAGGAGCACAGTT	1503
11318877-1_T_F_2584579687	11318877	High	TOP	[A/G]	16750438	CCTCATCTGTGTAGCCGCGAAATGCTGCGAGGTAAAGTTTAGAGCACATG			7	11	14080036	diploid	Oryza sativa (japonica cultivar-group)	6K_ARRAY	1	TOP	AGAYTGCAGACCTCATCTGTGTAGCCGCGAAATGCTGCGAGGTAAAGTTTAGAGCACATG[A/G]ATAGGTGTTCAGGAATCTCATGGTCGCTGC---CAGCAGGTGTGATCTCCATTGTTTTCT	AGAYTGCAGACCTCATCTGTGTAGCCGCGAAATGCTGCGAGGTAAAGTTTAGAGCACATG[A/G]ATAGGTGTTCAGGAATCTCATGGTCGCTGC---CAGCAGGTGTGATCTCCATTGTTTTCT	1503
11327721-1_T_F_2584579688	11327721	High	TOP	[A/G]	12671465	ATATACCACAAGCAACTGGGTGCATCCAATTATGGCCATCTATAGCACAA			7	11	14310975	diploid	Oryza sativa (japonica cultivar-group)	6K_ARRAY	1	TOP	TCTGAGTCAAATATACCACAAGCAACTGGGTGCATCCAATTATGGCCATCTATAGCACAA[A/G]CAACTGCTAGCTGTCCCTTAAATTTGCCTATTAAGAAAGTACTGTCTATAGCCAAATATG	TCTGAGTCAAATATACCACAAGCAACTGGGTGCATCCAATTATGGCCATCTATAGCACAA[A/G]CAACTGCTAGCTGTCCCTTAAATTTGCCTATTAAGAAAGTACTGTCTATAGCCAAATATG	1503
1133718-1_B_F_2584582178	1133718	Poor	BOT	[T/C]	21790310	ATGTTTGTTTGTCACCAATTTTCTTGAATACAGCAGCAAGCTCTTGCTAC			7	1	34706964	diploid	Oryza sativa (japonica cultivar-group)	6K_ARRAY	1	BOT	CCAATTGTACATGTTTGTTTGTCACCAATTTTCTTGAATACAGCAGCAAGCTCTTGCTAC[T/C]CATAATCAAAAGAAAGACAAAATAGAACATCAATTGCTGTACAAATTTGCAAGCAGTAAT	ATTACTGCTTGCAAATTTGTACAGCAATTGATGTTCTATTTTGTCTTTCTTTTGATTATG[A/G]GTAGCAAGAGCTTGCTGCTGTATTCAAGAAAATTGGTGACAAACAAACATGTACAATTGG	1503
11337326_ilmndup1-1_T_R_2585061508	11337326	High	TOP	[A/C]	23649351	TCATCTCCCTTGTCAGCATGTATTGTGATCTTAATTTTCTCCTTTGCTCT			7	11	14565502	diploid	Oryza sativa (japonica cultivar-group)	6K_ARRAY	1	BOT	TATCCAAGCGGCAGAARYG---CGCCTAGATCAGTCAATATTCGGAAAGCTTGCAACAGA[T/G]AGAGCAAAGGAGAAAATTAAGATCACAATACATGCTGACAAGGGAGATGAGGAGGAAAAC	GTTTTCCTCCTCATCTCCCTTGTCAGCATGTATTGTGATCTTAATTTTCTCCTTTGCTCT[A/C]TCTGTTGCAAGCTTTCCGAATATTGACTGATCTAGGCG---CRYTTCTGCCGCTTGGATA	1508
1133916_ilmndup1-1_B_R_2585061509	1133916	High	BOT	[T/C]	38673451	GCCACTCGGTCTCCCACAATTTATACTCTACAATTTCTAGGTGTATTGCT			7	1	34721535	diploid	Oryza sativa (japonica cultivar-group)	6K_ARRAY	1	TOP	TTACAGGAATGGTGATCATTAACGTTGAYGCATAGCATTCAGCAAGCCTGCAACTAAATA[A/G]AGCAATACACCTAGAAATTGTAGAGTATAAATTGTGGGAGACCGAGTGGCACCCAACCAT	TTACAGGAATGGTGATCATTAACGTTGAYGCATAGCATTCAGCAAGCCTGCAACTAAATA[A/G]AGCAATACACCTAGAAATTGTAGAGTATAAATTGTGGGAGACCGAGTGGCACCCAACCAT	1508
11345455-1_T_R_2584581341	11345455	High	TOP	[A/G]	74660471	GATACAGAGATCTAACGACCCTAGGAAATCGAATGATGAATTGCATTTTT			7	11	14741103	diploid	Oryza sativa (japonica cultivar-group)	6K_ARRAY	1	BOT	TTTA-GGGACGGACATAATATGTTTATGTAAGAATAARAGGGGCTATGAGCTGTTGCATG[T/C]AAAAATGCAATTCATCATTCGATTTCCTAGGGTCGTTAGATCTCTGTATCCAAAGGCCGG	CCGGCCTTTGGATACAGAGATCTAACGACCCTAGGAAATCGAATGATGAATTGCATTTTT[A/G]CATGCAACAGCTCATAGCCCCTYTTATTCTTACATAAACATATTATGTCCGTCCC-TAAA	1503
11347184-1_B_F_2584581342	11347184	High	BOT	[T/C]	18636467	CATTCCATACGGGAATTGTTTTTTTCTGGAAGAAAAGCCATTGACGATCA			7	11	14779176	diploid	Oryza sativa (japonica cultivar-group)	6K_ARRAY	1	BOT	AAATTCATGACATTCCATACGGGAATTGTTTTTTTCTGGAAGAAAAGCCATTGACGATCA[T/C]TACTTAAAAAAGRATTTTTGCATSCGGTG-AAAAAGGGTTTTCACGTGCGGATGCATATT	AATATGCATCCGCACGTGAAAACCCTTTTT-CACCGSATGCAAAAATYCTTTTTTAAGTA[A/G]TGATCGTCAATGGCTTTTCTTCCAGAAAAAAACAATTCCCGTATGGAATGTCATGAATTT	1503
1134909-1_T_F_2584582180	1134909	High	TOP	[A/G]	74655390	GCAAATGCTGCTTTTATCCCTCTTCCTGTGTATCCAAACAATGATGAGAT			7	1	34761634	diploid	Oryza sativa (japonica cultivar-group)	6K_ARRAY	1	TOP	TGTTATGCTAGCAAATGCTGCTTTTATCCCTCTTCCTGTGTATCCAAACAATGATGAGAT[A/G]CAATTGATAGTGMAATGGTAAAAGATGTGTGGTTTCAACTCTATAATCMTGTGTTCAATC	TGTTATGCTAGCAAATGCTGCTTTTATCCCTCTTCCTGTGTATCCAAACAATGATGAGAT[A/G]CAATTGATAGTGMAATGGTAAAAGATGTGTGGTTTCAACTCTATAATCMTGTGTTCAATC	1503
11349241-1_T_R_2584583733	11349241	High	TOP	[A/C]	22770454	CCATTAAATGTTTTAGTATAAGAACACAAGGACAATACCAAAGAAAGACA			7	11	14825954	diploid	Oryza sativa (japonica cultivar-group)	6K_ARRAY	1	BOT	TAAAGAATGGTACCCGGAAACATGTACGTTTATATGGCAATTTTTCCCATTCATAAAAAT[T/G]TGTCTTTCTTTGGTATTGTCCTTGTGTTCTTATACTAAAACATTTAATGGTATCAATGAT	ATCATTGATACCATTAAATGTTTTAGTATAAGAACACAAGGACAATACCAAAGAAAGACA[A/C]ATTTTTATGAATGGGAAAAATTGCCATATAAACGTACATGTTTCCGGGTACCATTCTTTA	1508
11351350-1_T_R_2584581344	11351350	Very High	TOP	[A/G]	56777327	TGGTAAGTGACTGGATTTCTAGGAATTTGAGCATAGAGGAACACAACAAA			7	11	14885148	diploid	Oryza sativa (japonica cultivar-group)	6K_ARRAY	1	BOT	GTTTCAGATTTCAAGTTGATCATTTTGTCATTTTAAAATTAGAATATACTCCCTCCTATT[T/C]TTTGTTGTGTTCCTCTATGCTCAAATTCCTAGAAATCCAGTCACTTACCAAAGTAACCAA	TTGGTTACTTTGGTAAGTGACTGGATTTCTAGGAATTTGAGCATAGAGGAACACAACAAA[A/G]AATAGGAGGGAGTATATTCTAATTTTAAAATGACAAAATGATCAACTTGAAATCTGAAAC	1503
11353682-1_T_R_2584581345	11353682	High	TOP	[A/G]	18658432	CTTGGTTGTTTTCCAGTTGCTTCTTTGTCGCCAGTTTTTTCGGCATCATC			7	11	14940628	diploid	Oryza sativa (japonica cultivar-group)	6K_ARRAY	1	BOT	RAGGTCAACTAGCCAGCCAGACTCTCGCAAGAGRAAATTGGTTCTGAGTGATGATGAGGG[T/C]GATGATGCCGAAAAAACTGGCGACAAAGAAGCAACTGGAAAACAACCAAGGCAAACTAAT	ATTAGTTTGCCTTGGTTGTTTTCCAGTTGCTTCTTTGTCGCCAGTTTTTTCGGCATCATC[A/G]CCCTCATCATCACTCAGAACCAATTTYCTCTTGCGAGAGTCTGGCTGGCTAGTTGACCTY	1503
11356474-1_T_R_2584580466	11356474	Fail	TOP	[A/C]	65643390	TGAATATGTGCGACGTGAGGGGAACAGGAGGAGAGCTAGGGTTAATGTCT			7	11	15004553	diploid	Oryza sativa (japonica cultivar-group)	6K_ARRAY	1	BOT	ATTTTTTTATTAGAAATCACCCRACAAATKGATAGATGCTCCCGCTTCAASATTCGTGCA[T/G]AGACATTAACCCTAGCTCTCCTCCTGTTCCCCTCACGTCGCACATATTCAGCCRCCACCC	GGGTGGYGGCTGAATATGTGCGACGTGAGGGGAACAGGAGGAGAGCTAGGGTTAATGTCT[A/C]TGCACGAATSTTGAAGCGGGAGCATCTATCMATTTGTYGGGTGATTTCTAATAAAAAAAT	1503
1136031-1_B_F_2584580467	1136031	Poor	BOT	[T/C]	54732471	TATTCATTGCTGTTTAGCTATAGTAATTAGGAAGCAAGTTTGGCCAAGCT			7	1	34792186	diploid	Oryza sativa (japonica cultivar-group)	6K_ARRAY	1	BOT	GGCGTAACATTATTCATTGCTGTTTAGCTATAGTAATTAGGAAGCAAGTTTGGCCAAGCT[T/C]AGTGCATGTTCACTTTGA-TRSCATTTTYAACCTTACCAAATYTTRRTAAWRTTRYCAAA	TTTGRYAAYWTTAYYAARATTTGGTAAGGTTRAAAATGSYA-TCAAAGTGAACATGCACT[A/G]AGCTTGGCCAAACTTGCTTCCTAATTACTATAGCTAAACAGCAATGAATAATGTTACGCC	1503
11360398-1_B_F_2584583734	11360398	High	BOT	[T/C]	15770361	TGGGTATGATCCAACCGATACTAATTAGGTTGTGTACGTTCTGTAATACT			7	11	15074297	diploid	Oryza sativa (japonica cultivar-group)	6K_ARRAY	1	BOT	CTTTCCGATATGGGTATGATCCAACCGATACTAATTAGGTTGTGTACGTTCTGTAATACT[T/C]CATCCGTTTYAGTTTATAAGATRTTTATACTTTGATAAAAATCAAACTGTTTSACATTTG	CAAATGTSAAACAGTTTGATTTTTATCAAAGTATAAAYATCTTATAAACTRAAACGGATG[A/G]AGTATTACAGAACGTACACAACCTAATTAGTATCGGTTGGATCATACCCATATCGGAAAG	1503
11367847-1_B_F_2584580468	11367847	High	BOT	[T/C]	34637451	GAATGATCAGTTTTATAATACAATGGTGTCATGCATCATGCATTACAAAA			7	11	15222106	diploid	Oryza sativa (japonica cultivar-group)	6K_ARRAY	1	BOT	CTAATAAGACGAATGATCAGTTTTATAATACAATGGTGTCATGCATCATGCATTACAAAA[T/C]GAATAGAGTTAGACGGTGATCAAACAT-AAAAAAAATCAATGATATCATGCATTAGAAAA	TTTTCTAATGCATGATATCATTGATTTTTTTT-ATGTTTGATCACCGTCTAACTCTATTC[A/G]TTTTGTAATGCATGATGCATGACACCATTGTATTATAAAACTGATCATTCGTCTTATTAG	1503
11375164-1_T_F_2584578073	11375164	High	TOP	[A/C]	69665310	TCCACTCTTACTATCAATAGACTAAAGTGACGTAGTAGGGGAAAGGAGAG			7	11	15378285	diploid	Oryza sativa (japonica cultivar-group)	6K_ARRAY	1	TOP	ACAAACTCTGTCCACTCTTACTATCAATAGACTAAAGTGACGTAGTAGGGGAAAGGAGAG[A/C]AGGGCAGTGACCTAGAGTTTCTCRGTTGTTTTTGAAGCTCTAATTAAAAAAGAGTGAAGA	ACAAACTCTGTCCACTCTTACTATCAATAGACTAAAGTGACGTAGTAGGGGAAAGGAGAG[A/C]AGGGCAGTGACCTAGAGTTTCTCRGTTGTTTTTGAAGCTCTAATTAAAAAAGAGTGAAGA	1503
11377817-1_B_F_2584578074	11377817	High	BOT	[T/G]	54788335	CACTAACCGCTTAATTGAAGCTACTGGCTCCTCCAACCAAATAGATGGTG			7	11	15440445	diploid	Oryza sativa (japonica cultivar-group)	6K_ARRAY	1	BOT	TTACATCGCTCACTAACCGCTTAATTGAAGCTACTGGCTCCTCCAACCAAATAGATGGTG[T/G]ATTAAGCCAGGCTGCTCTAGCAAGCTCGTGAGAAACTAAATTAGCCTCTCTAGGACAGTA	TACTGTCCTAGAGAGGCTAATTTAGTTTCTCACGAGCTTGCTAGAGCAGCCTGGCTTAAT[A/C]CACCATCTATTTGGTTGGAGGAGCCAGTAGCTTCAATTAAGCGGTTAGTGAGCGATGTAA	1508
11387335-1_T_R_2584578076	11387335	High	TOP	[A/G]	20603490	GTTACTGAAATGACATTCAAAGCCCGCAGATGTTCTCGAAGAAAACCATA			7	11	15638505	diploid	Oryza sativa (japonica cultivar-group)	6K_ARRAY	1	BOT	TTTCAGATTTTTACTCTATCTGTCTTGTATGGAATTGGTTTAATA-TTTTTTTATTTGCC[T/C]TATGGTTTTCTTCGAGAACATCTGCGGGCTTTGAATGTCATTTCAGTAACATCCACCATC	GATGGTGGATGTTACTGAAATGACATTCAAAGCCCGCAGATGTTCTCGAAGAAAACCATA[A/G]GGCAAATAAAAAAA-TATTAAACCAATTCCATACAAGACAGATAGAGTAAAAATCTGAAA	1503
11388299-1_B_F_2584578077	11388299	High	BOT	[T/C]	38698498	TGCACTTTGCTACTGGTGGATGGAAATCCAAAGTTTGCAAAGTGAATATA			7	11	15655700	diploid	Oryza sativa (japonica cultivar-group)	6K_ARRAY	1	BOT	TCAAAGTATATGCACTTTGCTACTGGTGGATGGAAATCCAAAGTTTGCAAAGTGAATATA[T/C]AAATTCACTTTGCAGTTGGTCTTCCGCATGAAATTAGGCCGATTATCATATTACAAATTC	GAATTTGTAATATGATAATCGGCCTAATTTCATGCGGAAGACCAACTGCAAAGTGAATTT[A/G]TATATTCACTTTGCAAACTTTGGATTTCCATCCACCAGTAGCAAAGTGCATATACTTTGA	1503
11391672-1_T_R_2584583735	11391672	High	TOP	[A/G]	13656424	CTTGGGATACTTACATCGTGTATAACTTTCATAGACTGCTCACATCGAGC			7	11	15734749	diploid	Oryza sativa (japonica cultivar-group)	6K_ARRAY	1	BOT	ACAAATTTTCTACCAGCATGCTAAGGAAACCTGYAGAGGGAAATACAATGCCCCAGGGAA[T/C]GCTCGATGTGAGCAGTCTATGAAAGTTATACACGATGTAAGTATCCCAAGAAAAATTATA	TATAATTTTTCTTGGGATACTTACATCGTGTATAACTTTCATAGACTGCTCACATCGAGC[A/G]TTCCCTGGGGCATTGTATTTCCCTCTRCAGGTTTCCTTAGCATGCTGGTAGAAAATTTGT	1508
11393170-1_B_F_2584583736	11393170	High	BOT	[T/C]	47609386	TGCATCATCGATTGCTCATCTCTATGCCTGATCTGTTCCGCATTTGTTGT			7	11	15768564	diploid	Oryza sativa (japonica cultivar-group)	6K_ARRAY	1	BOT	TCTGGGGCACTGCATCATCGATTGCTCATCTCTATGCCTGATCTGTTCCGCATTTGTTGT[T/C]GCCGGCTGTAGTCGTCAATCTGGGTCCTCCGTCGCCTGCGGTTTCATCTCGTCACCGCCT	AGGCGGTGACGAGATGAAACCGCAGGCGACGGAGGACCCAGATTGACGACTACAGCCGGC[A/G]ACAACAAATGCGGAACAGATCAGGCATAGAGATGAGCAATCGATGATGCAGTGCCCCAGA	1503
11396738-1_T_F_2584579926	11396738	High	TOP	[A/C]	39764346	ACGAACTGGCCCTTAATTACTTCAGTACATCTGCTTGTCCTAGTCTTATA			7	11	15850522	diploid	Oryza sativa (japonica cultivar-group)	6K_ARRAY	1	TOP	ATCATCTAATACGAACTGGCCCTTAATTACTTCAGTACATCTGCTTGTCCTAGTCTTATA[A/C]TTTATAATAGSAACTACTTAGACTAAAACTTACTCAAATGSATCAATCTAAAAAGTTTCC	ATCATCTAATACGAACTGGCCCTTAATTACTTCAGTACATCTGCTTGTCCTAGTCTTATA[A/C]TTTATAATAGSAACTACTTAGACTAAAACTTACTCAAATGSATCAATCTAAAAAGTTTCC	1503
1140330-1_B_R_2584579927	1140330	Fail	BOT	[T/G]	65734370	CAAATAGTAAATTCTCCCTCCACTGTACGTACGGGGGGGGGGGGGGGGGA			7	1	34942766	diploid	Oryza sativa (japonica cultivar-group)	6K_ARRAY	1	TOP	AGTCGAGCTCGATCACRAGTTGACCTCGAGGCAGTTGACACGATTACACGAGCAGAGACC[A/C]TCCCCCCCCCCCCCCCCCGTACGTACAGTGGAGGGAGAATTTACTATTTGCCACCCTCTC	AGTCGAGCTCGATCACRAGTTGACCTCGAGGCAGTTGACACGATTACACGAGCAGAGACC[A/C]TCCCCCCCCCCCCCCCCCGTACGTACAGTGGAGGGAGAATTTACTATTTGCCACCCTCTC	1503
1140601-1_T_F_2584579928	1140601	High	TOP	[A/G]	24642439	CGCTAGCTTCCTGCACACACACAAGAAAGAAACACCCACCATGCGACGTG			7	1	34962827	diploid	Oryza sativa (japonica cultivar-group)	6K_ARRAY	1	TOP	CCTTGGTGCTCGCTAGCTTCCTGCACACACACAAGAAAGAAACACCCACCATGCGACGTG[A/G]GCAGAGGATTTCTGGTGRCTAATTGATGGAGTCTCGCTCATGGAGGAGTACTCACTTCCT	CCTTGGTGCTCGCTAGCTTCCTGCACACACACAAGAAAGAAACACCCACCATGCGACGTG[A/G]GCAGAGGATTTCTGGTGRCTAATTGATGGAGTCTCGCTCATGGAGGAGTACTCACTTCCT	1503
11407547-1_T_F_2584583646	11407547	High	TOP	[A/G]	61617478	CATGTTTGTTTTTTAAAGGTGACCACTCTATTTTAAGGACATGGCAGATG			7	11	16070483	diploid	Oryza sativa (japonica cultivar-group)	6K_ARRAY	1	TOP	GAAAGCTAGACATGTTTGTTTTTTAAAGGTGACCACTCTATTTTAAGGACATGGCAGATG[A/G]TTGCAAGGAGGTGGCAGACGGTGATCAGGGGAACAAGGTGCTCTCRAAGGATTATAACTT	GAAAGCTAGACATGTTTGTTTTTTAAAGGTGACCACTCTATTTTAAGGACATGGCAGATG[A/G]TTGCAAGGAGGTGGCAGACGGTGATCAGGGGAACAAGGTGCTCTCRAAGGATTATAACTT	1503
1141020-1_T_F_2584583647	1141020	High	TOP	[A/G]	23727474	GACACCAAGGAGACACTTATGGCTATATCTCAGCAAGCTATGTGGGGGAT			7	1	34972329	diploid	Oryza sativa (japonica cultivar-group)	6K_ARRAY	1	TOP	TGATGAAAATGACACCAAGGAGACACTTATGGCTATATCTCAGCAAGCTATGTGGGGGAT[A/G]GAATCCAGTAAATCAATCAAATTAAGGGRGTGGATTCAGGGTTTTGAATTATTGATGTTA	TGATGAAAATGACACCAAGGAGACACTTATGGCTATATCTCAGCAAGCTATGTGGGGGAT[A/G]GAATCCAGTAAATCAATCAAATTAAGGGRGTGGATTCAGGGTTTTGAATTATTGATGTTA	1503
11412704-1_T_R_2584583649	11412704	High	TOP	[A/G]	67695434	CAATAGAACGATTACTGATTCACACTCAAACGCAGTCCAATTAATAAACC			7	11	16165494	diploid	Oryza sativa (japonica cultivar-group)	6K_ARRAY	1	BOT	ACRGGATTTCACCTACTGTTTTACCATATCCGTCCTAAAATACTATTGAAGAAAATTTTA[T/C]GGTTTATTAATTGGACTGCGTTTGAGTGTGAATCAGTAATCGTTCTATTGCAAAGATWGA	TCWATCTTTGCAATAGAACGATTACTGATTCACACTCAAACGCAGTCCAATTAATAAACC[A/G]TAAAATTTTCTTCAATAGTATTTTAGGACGGATATGGTAAAACAGTAGGTGAAATCCYGT	1503
11413935_ilmndup1-1_B_R_2585061515	11413935	High	BOT	[T/G]	24764485	GGCGAGCCGGGCGCTGGGAAAAACACAGAGAAACATGTAGAACAAAGGGC			7	11	16201400	diploid	Oryza sativa (japonica cultivar-group)	6K_ARRAY	1	TOP	CATGATTAGTGYTAACAGCCKCCACATCCCTGCCTTCACTGTAGTTGGCAAGAATCTTGC[A/C]GCCCTTTGTTCTACATGTTTCTCTGTGTTTTTCCCAGCGCCCGGCTCGCCTAGCCGCCGC	CATGATTAGTGYTAACAGCCKCCACATCCCTGCCTTCACTGTAGTTGGCAAGAATCTTGC[A/C]GCCCTTTGTTCTACATGTTTCTCTGTGTTTTTCCCAGCGCCCGGCTCGCCTAGCCGCCGC	1508
11416825-1_B_F_2584584718	11416825	High	BOT	[T/C]	43738379	TAGCAGAACAAAATTTTGCAAGATGAAATGACAAACTAAAGCCGGCACCA			7	11	16250245	diploid	Oryza sativa (japonica cultivar-group)	6K_ARRAY	1	BOT	AAAGGTTCAGTAGCAGAACAAAATTTTGCAAGATGAAATGACAAACTAAAGCCGGCACCA[T/C]CAAGGTGAATTTTCTGCTCTCTTATGGGAACAAGTGACAGGGTATAAATATGTAGATGAT	ATCATCTACATATTTATACCCTGTCACTTGTTCCCATAAGAGAGCAGAAAATTCACCTTG[A/G]TGGTGCCGGCTTTAGTTTGTCATTTCATCTTGCAAAATTTTGTTCTGCTACTGAACCTTT	1508
11417835-1_B_F_2584580615	11417835	High	BOT	[T/C]	55724397	GTACTAGCTCACACGATTTCTCAGTACATATACTTGCACCAGTTGACAGC			7	11	16283395	diploid	Oryza sativa (japonica cultivar-group)	6K_ARRAY	1	BOT	TCACAAAGATGTACTAGCTCACACGATTTCTCAGTACATATACTTGCACCAGTTGACAGC[T/C]TTGGCCTTTGGGTAAATCTAATTTTCAGAGTGGGACACCAACAGTTGCTTGCTTTGGAGA	TCTCCAAAGCAAGCAACTGTTGGTGTCCCACTCTGAAAATTAGATTTACCCAAAGGCCAA[A/G]GCTGTCAACTGGTGCAAGTATATGTACTGAGAAATCGTGTGAGCTAGTACATCTTTGTGA	1503
11443276-1_T_R_2584584721	11443276	High	TOP	[A/G]	13737404	GGAACACAGTGAACTACACATGGACGAGTACAGACAGATTTTAGAAACAC			7	11	16734718	diploid	Oryza sativa (japonica cultivar-group)	6K_ARRAY	1	BOT	TGCACCGTTTAAAATAATTAACATAGCCATGTCTGTCATGGATATGTTCTCTATATGTAT[T/C]GTGTTTCTAAAATCTGTCTGTACTCGTCCATGTGTAGTTCACTGTGTTCCTACTACTGTC	GACAGTAGTAGGAACACAGTGAACTACACATGGACGAGTACAGACAGATTTTAGAAACAC[A/G]ATACATATAGAGAACATATCCATGACAGACATGGCTATGTTAATTATTTTAAACGGTGCA	1503
11445341-1_T_R_2584584723	11445341	High	TOP	[A/G]	39674367	GGAGTACCTCTACATAAAGCATACTCTGAATGTCAAGCACATCGGGCATG			7	11	16783187	diploid	Oryza sativa (japonica cultivar-group)	6K_ARRAY	1	BOT	GGTGTTGTCGCTGCAACGTCGGTTTCACGAGGACCAGGTATAGATGACTGGAGGAGGAAT[T/C]CATGCCCGATGTGCTTGACATTCAGAGTATGCTTTATGTAGAGGTACTCCAAACAAGGGA	TCCCTTGTTTGGAGTACCTCTACATAAAGCATACTCTGAATGTCAAGCACATCGGGCATG[A/G]ATTCCTCCTCCAGTCATCTATACCTGGTCCTCGTGAAACCGACGTTGCAGCGACAACACC	1503
11445344-1_T_R_2584584725	11445344	Poor	TOP	[A/C]	25765409	ATATTCGACGATCTTGGGCAGCAAAAGAGAAAATTGAATGGAAAGCTCCA			7	11	16784043	diploid	Oryza sativa (japonica cultivar-group)	6K_ARRAY	1	BOT	TGCTTGCCTGAACAATAACATTTCCAATTATGATTAATGTCCTTAATGAGTGTAGCTCCT[T/G]TGGAGCTTTCCATTCAATTTTCTCTTTTGCTGCCCAAGATCGTCGAATATGTCCCTCTTC	GAAGAGGGACATATTCGACGATCTTGGGCAGCAAAAGAGAAAATTGAATGGAAAGCTCCA[A/C]AGGAGCTACACTCATTAAGGACATTAATCATAATTGGAAATGTTATTGTTCAGGCAAGCA	1503
11447710-1_B_R_2584582182	11447710	High	BOT	[T/C]	47743422	GGTCGGCATACTGTATTTCGCTCGTTGTTTCCGTACGGTGACTTTTCATG			7	11	16866175	diploid	Oryza sativa (japonica cultivar-group)	6K_ARRAY	1	TOP	TTATACTCCCCAATAAGTATTACAGTTTGTATCCATTCTCATTTTCCTGTAACCAAACGC[A/G]CATGAAAAGTCACCGTACGGAAACAACGAGCGAAATACAGTATGCCGACCAATCAKTKGT	TTATACTCCCCAATAAGTATTACAGTTTGTATCCATTCTCATTTTCCTGTAACCAAACGC[A/G]CATGAAAAGTCACCGTACGGAAACAACGAGCGAAATACAGTATGCCGACCAATCAKTKGT	1508
11448974-1_T_R_2584580617	11448974	High	TOP	[A/G]	21704457	CTTGTCGTTACATGACATTGGATACTACAATGGCTACATATCATAGCAAA			7	11	16900725	diploid	Oryza sativa (japonica cultivar-group)	6K_ARRAY	1	BOT	GCAGCAATACTACTGACATGTGGGCATCTCCTAAGTCGTAACAGMAGCAAATAATACTAC[T/C]TTTGCTATGATATGTAGCCATTGTAGTATCCAATGTCATGTAACGACAAGAGGAGCGAGA	TCTCGCTCCTCTTGTCGTTACATGACATTGGATACTACAATGGCTACATATCATAGCAAA[A/G]GTAGTATTATTTGCTKCTGTTACGACTTAGGAGATGCCCACATGTCAGTAGTATTGCTGC	1503
1145008-1_B_F_2584582183	1145008	High	BOT	[T/C]	10603494	TTTGCTTTTCAGAGGGAGAAAGATCGAATAAAATGCGACCGCGATGGCTT			7	1	35101685	diploid	Oryza sativa (japonica cultivar-group)	6K_ARRAY	1	BOT	CCATTCTTGTTTTGCTTTTCAGAGGGAGAAAGATCGAATAAAATGCGACCGCGATGGCTT[T/C]GAATGTTTGACAAGTTGCCACTGCTTGCTTATTCGCTATCCTGCCGTCTGAAGATCCCGG	CCGGGATCTTCAGACGGCAGGATAGCGAATAAGCAAGCAGTGGCAACTTGTCAAACATTC[A/G]AAGCCATCGCGGTCGCATTTTATTCGATCTTTCTCCCTCTGAAAAGCAAAACAAGAATGG	1503
11455383-1_T_R_2584583184	11455383	High	TOP	[A/G]	14683466	TCAAGGCAACAGGCGAAGTGATCAACAAATCCCTCAACTAATTTACACAT			7	11	17047762	diploid	Oryza sativa (japonica cultivar-group)	6K_ARRAY	1	BOT	TTTTGATTAGATAATCTCTTGCTCTGTTTAATTACCTATAKGTTTGTTAATTTTGGTTTA[T/C]ATGTGTAAATTAGTTGAGGGATTTGTTGATCACTTCGCCTGTTGCCTTGATGCTTATTCT	AGAATAAGCATCAAGGCAACAGGCGAAGTGATCAACAAATCCCTCAACTAATTTACACAT[A/G]TAAACCAAAATTAACAAACMTATAGGTAATTAAACAGAGCAAGAGATTATCTAATCAAAA	1503
11458401-1_B_F_2584583185	11458401	High	BOT	[T/C]	15742466	GTGGCCCGTGGTGGTGGCAGTGAGGGAGAAGGCTGACAGAGGAAAGACAA			7	11	17107943	diploid	Oryza sativa (japonica cultivar-group)	6K_ARRAY	1	BOT	GGGCCTASCYGTGGCCCGTGGTGGTGGCAGTGAGGGAGAAGGCTGACAGAGGAAAGACAA[T/C]GACCAATGGRTCCCACACCGWTTTTTCACCTTGTGTTGCCACGTAGGCAAAATTGACAAA	TTTGTCAATTTTGCCTACGTGGCAACACAAGGTGAAAAAWCGGTGTGGGAYCCATTGGTC[A/G]TTGTCTTTCCTCTGTCAGCCTTCTCCCTCACTGCCACCACCACGGGCCACRGSTAGGCCC	1503
1145958-1_B_R_2584580619	1145958	High	BOT	[T/C]	53672488	CTACCTGCTCCAAGGTAGGCACACGCCGAGTCTCGTTTCATCTCCATCTC			7	1	35123303	diploid	Oryza sativa (japonica cultivar-group)	6K_ARRAY	1	TOP	CGTTGCCACTTGCAAATGGATGGATGGACGGCCCACGCCGCCACGCGCGCGCGCGCGGAT[A/G]GAGATGGAGATGAAACGAGACTCGGCGTGTGCCTACCTTGGAGCAGGTAGGCTTAGAGGA	CGTTGCCACTTGCAAATGGATGGATGGACGGCCCACGCCGCCACGCGCGCGCGCGCGGAT[A/G]GAGATGGAGATGAAACGAGACTCGGCGTGTGCCTACCTTGGAGCAGGTAGGCTTAGAGGA	1503
11465012-1_T_F_2584580469	11465012	High	TOP	[A/G]	23683362	TAGATCGAGATACTTAATGTGATGTTTTTCTTTTTGAAAACTGGATCATA			7	11	17228449	diploid	Oryza sativa (japonica cultivar-group)	6K_ARRAY	1	TOP	TTTTTACAAATAGATCGAGATACTTAATGTGATGTTTTTCTTTTTGAAAACTGGATCATA[A/G]ACATAAAAACTGAACAATTGTAAACTGTTATACCATGAAAACATTTGTGTGAATGAGATT	TTTTTACAAATAGATCGAGATACTTAATGTGATGTTTTTCTTTTTGAAAACTGGATCATA[A/G]ACATAAAAACTGAACAATTGTAAACTGTTATACCATGAAAACATTTGTGTGAATGAGATT	1503
11465340-1_T_F_2584580471	11465340	High	TOP	[A/G]	40691507	GCATAGTTAATTGGGCCTCTGAGGCTCAACTATTGTGGCAATGGATATGT			7	11	17238363	diploid	Oryza sativa (japonica cultivar-group)	6K_ARRAY	1	TOP	GGATATGCAGGCATAGTTAATTGGGCCTCTGAGGCTCAACTATTGTGGCAATGGATATGT[A/G]TTTAGCTATAGCTTGTTTTGCTACATTGTTATGGCATGGAAGTTATACTGTGAGTAATGA	GGATATGCAGGCATAGTTAATTGGGCCTCTGAGGCTCAACTATTGTGGCAATGGATATGT[A/G]TTTAGCTATAGCTTGTTTTGCTACATTGTTATGGCATGGAAGTTATACTGTGAGTAATGA	1503
11468426-1_T_R_2584578336	11468426	High	TOP	[A/C]	21760389	GGTTGAAAGAGAGATCTAGACGGTTCAATGATGTCATGTTTCCAATGCTT			7	11	17292835	diploid	Oryza sativa (japonica cultivar-group)	6K_ARRAY	1	BOT	TCATGGATGGCATGAAAGAATTGTATCTTGCACACAACAACTTATCTGGTCATATCCCAG[T/G]AAGCATTGGAAACATGACATCATTGAACCGTCTAGATCTCTCTTTCAACCATCTTGATGG	CCATCAAGATGGTTGAAAGAGAGATCTAGACGGTTCAATGATGTCATGTTTCCAATGCTT[A/C]CTGGGATATGACCAGATAAGTTGTTGTGTGCAAGATACAATTCTTTCATGCCATCCATGA	1503
11484085-2_B_F_2584578337	11484085	High	BOT	[T/C]	63738421	CGATTTAATGGAGATATGCTATATTGCAGAAATATAATTCAATTGTTACA			7	11	17596430	diploid	Oryza sativa (japonica cultivar-group)	6K_ARRAY	2	BOT	AACCGTCGATCGATTTAATGGAGATATGCTATATTGCAGAAATATAATTCAATTGTTACA[T/C]GAAAATCACCRGCCGTAAAYTGTTTGAGTTCGTGGAGTCGSGAAGACGTGCGTCCATGGC	GCCATGGACGCACGTCTTCSCGACTCCACGAACTCAAACARTTTACGGCYGGTGATTTTC[A/G]TGTAACAATTGAATTATATTTCTGCAATATAGCATATCTCCATTAAATCGATCGACGGTT	1503
11488293-1_B_R_2584583186	11488293	High	BOT	[T/C]	56657311	AATGTAGCCTGCCATGCATGCATATAGGGTGTGCTTGGTTGCTTGTATTC			7	11	17692327	diploid	Oryza sativa (japonica cultivar-group)	6K_ARRAY	1	TOP	TACGTTAAACCAGGATAAACYGATCAMCCTGGATAAGAGAAATGAGCCAGACGTACTCCG[A/G]GAATACAAGCAACCAAGCACACCCTATATGCATGCATGGCAGGCTACATTRTTYGTTACT	TACGTTAAACCAGGATAAACYGATCAMCCTGGATAAGAGAAATGAGCCAGACGTACTCCG[A/G]GAATACAAGCAACCAAGCACACCCTATATGCATGCATGGCAGGCTACATTRTTYGTTACT	1503
11492663-2_T_F_2584578338	11492663	High	TOP	[A/C]	48685427	GGGAAGTTGGAAGAGGGAAAAAAATGAGTATTTGTGGAGAGTGTTTTGCA			7	11	17799279	diploid	Oryza sativa (japonica cultivar-group)	6K_ARRAY	2	TOP	AGATAGTGGTGGGAAGTTGGAAGAGGGAAAAAAATGAGTATTTGTGGAGAGTGTTTTGCA[A/C]AAAATTAACTTGCAGATAGGAGATTAGTAAGACCAATGACTTGTACGGAATATTTGGA--	AGATAGTGGTGGGAAGTTGGAAGAGGGAAAAAAATGAGTATTTGTGGAGAGTGTTTTGCA[A/C]AAAATTAACTTGCAGATAGGAGATTAGTAAGACCAATGACTTGTACGGAATATTTGGA--	1503
11499828-1_T_F_2584583187	11499828	High	TOP	[A/G]	57790310	GGTACCACCGACCAGAGGAATGAGATAAACAGAAAATAGTGTATGAGCAC			7	11	17908099	diploid	Oryza sativa (japonica cultivar-group)	6K_ARRAY	1	TOP	TTGCTACGAAGGTACCACCGACCAGAGGAATGAGATAAACAGAAAATAGTGTATGAGCAC[A/G]ATTAGTTCTCGTATCATTTTTATMCCAAACAGATAACCGATATGAGCCCAACATTTAGGT	TTGCTACGAAGGTACCACCGACCAGAGGAATGAGATAAACAGAAAATAGTGTATGAGCAC[A/G]ATTAGTTCTCGTATCATTTTTATMCCAAACAGATAACCGATATGAGCCCAACATTTAGGT	1503
11503624-1_B_R_2584583650	11503624	High	BOT	[T/C]	19663456	CAGTGTTCTCCATATCATTTGGCCTTGGTTACCGCCTATCGGCGACAGCG			7	11	17981204	diploid	Oryza sativa (japonica cultivar-group)	6K_ARRAY	1	TOP	ATTTGAATTRAATTTTTTAATGYAATTTTTATGCGGTTTTTCACGGTTAYCACGGTAATT[A/G]CGCTGTCGCCGATAGGCGGTAACCAAGGCCAAATGATATGGAGAACACTGGCTGCGGTGC	ATTTGAATTRAATTTTTTAATGYAATTTTTATGCGGTTTTTCACGGTTAYCACGGTAATT[A/G]CGCTGTCGCCGATAGGCGGTAACCAAGGCCAAATGATATGGAGAACACTGGCTGCGGTGC	1503
115078_ilmndup1-1_B_F_2585061520	115078	High	BOT	[T/C]	39637389	ACCCGATAAAGCTAATATTTGTAGTTTAGGGATGTGTGTTGATGAAGAAT			7	1	3434124	diploid	Oryza sativa (japonica cultivar-group)	6K_ARRAY	1	BOT	TGATGTTGCAACCCGATAAAGCTAATATTTGTAGTTTAGGGATGTGTGTTGATGAAGAAT[T/C]GACTTTTCCATCCACCACCACAAGATTATTRTCAGATATATCCAAGTAACGGAGGTGTTG	CAACACCTCCGTTACTTGGATATATCTGAYAATAATCTTGTGGTGGTGGATGGAAAAGTC[A/G]ATTCTTCATCAACACACATCCCTAAACTACAAATATTAGCTTTATCGGGTTGCAACATCA	1508
11514197-1_B_R_2584578340	11514197	High	BOT	[T/C]	46736395	TGGGTACCTAAAAAAATAGCCATCAATAAACTTCTTCAACCGTCGGTCCG			7	11	18227033	diploid	Oryza sativa (japonica cultivar-group)	6K_ARRAY	1	TOP	CGCAGACTTCCTTTAAATTTCTTTTATTTGATGCAAATKAACTAGCAACGGATGTATACC[A/G]CGGACCGACGGTTGAAGAAGTTTATTGATGGCTATTTTTTTAGGTACCCATTTCTAGTCA	CGCAGACTTCCTTTAAATTTCTTTTATTTGATGCAAATKAACTAGCAACGGATGTATACC[A/G]CGGACCGACGGTTGAAGAAGTTTATTGATGGCTATTTTTTTAGGTACCCATTTCTAGTCA	1503
11514349-1_T_F_2584580244	11514349	High	TOP	[A/C]	59636300	ACATACAGTACAAGCAATTGGATGCATGTGCTACTCACACCACACATGTA			7	11	18229870	diploid	Oryza sativa (japonica cultivar-group)	6K_ARRAY	1	TOP	TCTGAGAAAAACATACAGTACAAGCAATTGGATGCATGTGCTACTCACACCACACATGTA[A/C]GAACGTATGTACGTAGCTATAGATCAGTCTTAATCAATTTGAAATTGTCACTACRTTGTT	TCTGAGAAAAACATACAGTACAAGCAATTGGATGCATGTGCTACTCACACCACACATGTA[A/C]GAACGTATGTACGTAGCTATAGATCAGTCTTAATCAATTTGAAATTGTCACTACRTTGTT	1503
11520952-1_B_F_2584583652	11520952	Poor	BOT	[T/C]	51670404	AAAGACCTCTAGAACAACCCTAATTAAAGAAACTATCTTGCGCTTTGTTT			7	11	18353873	diploid	Oryza sativa (japonica cultivar-group)	6K_ARRAY	1	BOT	AAGCATCTCCAAAGACCTCTAGAACAACCCTAATTAAAGAAACTATCTTGCGCTTTGTTT[T/C]GGGATATGTGGATGAATGCATGTTATACATTATAGAAATGATAGATGTATATGTTTAAAG	CTTTAAACATATACATCTATCATTTCTATAATGTATAACATGCATTCATCCACATATCCC[A/G]AAACAAAGCGCAAGATAGTTTCTTTAATTAGGGTTGTTCTAGAGGTCTTTGGAGATGCTT	1503
1152251-1_T_R_2584580247	1152251	High	TOP	[A/G]	42805406	TGCCTGACATAGCTTTGAGAAATGTATTGAACAACCATACAAAAGTCTCT			7	1	35367274	diploid	Oryza sativa (japonica cultivar-group)	6K_ARRAY	1	BOT	GTATCTCAGGACAYGGCAACACAATTATTTTTGGGTGTGCATTCTTACATGATGAGACAA[T/C]AGAGACTTTTGTATGGTTGTTCAATACATTTCTCAAAGCTATGTCAGGCAAACATCCATG	CATGGATGTTTGCCTGACATAGCTTTGAGAAATGTATTGAACAACCATACAAAAGTCTCT[A/G]TTGTCTCATCATGTAAGAATGCACACCCAAAAATAATTGTGTTGCCRTGTCCTGAGATAC	1503
11526737-1_B_F_2584578272	11526737	High	BOT	[T/C]	10630333	AAAAACTTACTGCTTACTCCGATTTTTATATATAGCTAGGCCGAGTTTAG			7	11	18483298	diploid	Oryza sativa (japonica cultivar-group)	6K_ARRAY	1	BOT	AGTCAATA-AAAAAACTTACTGCTTACTCCGATTTTTATATATAGCTAGGCCGAGTTTAG[T/C]TCCCAACTTTTTTTAAAAAACTTTCATTTTTTCTATCACATCAAAACTTTTCTACACACA	TGTGTGTAGAAAAGTTTTGATGTGATAGAAAAAATGAAAGTTTTTTAAAAAAAGTTGGGA[A/G]CTAAACTCGGCCTAGCTATATATAAAAATCGGAGTAAGCAGTAAGTTTTTT-TATTGACT	1503
11526991-1_B_R_2584578275	11526991	High	BOT	[T/C]	71637324	TGGCATGACCTACGTGCTCAATGGCTGCAAAAATCTCAAGAAGCTGGAAA			7	11	18486614	diploid	Oryza sativa (japonica cultivar-group)	6K_ARRAY	1	TOP	A---------ACTGATGCATGCCTGCAAGAAGCGCGCTGTCACCAAAAGGACTGTCCCTG[A/G]TTTCCAGCTTCTTGAGATTTTTGCAGCCATTGAGCACGTAGGTCATGCCATCGTCGGTAT	A---------ACTGATGCATGCCTGCAAGAAGCGCGCTGTCACCAAAAGGACTGTCCCTG[A/G]TTTCCAGCTTCTTGAGATTTTTGCAGCCATTGAGCACGTAGGTCATGCCATCGTCGGTAT	1503
11532858-1_T_R_2584578276	11532858	High	TOP	[A/G]	66803479	GGATTGTCAGCTAGCAATATGCTGCTGATGATGATTATACCCTCTTTCTC			7	11	18660569	diploid	Oryza sativa (japonica cultivar-group)	6K_ARRAY	1	BOT	GATTTGCTAAAAAAACAAGACAGAARCCATTTTATTTGTTTATTGTAATTTCTACGTCCA[T/C]GAGAAAGAGGGTATAATCATCATCAGCAGCATATTGCTAGCTGACAATCCTGACATYGGA	TCCRATGTCAGGATTGTCAGCTAGCAATATGCTGCTGATGATGATTATACCCTCTTTCTC[A/G]TGGACGTAGAAATTACAATAAACAAATAAAATGGYTTCTGTCTTGTTTTTTTAGCAAATC	1503
11548084-1_T_F_2584584093	11548084	High	TOP	[A/G]	34785479	TGCCGACTGAGCCCCTTTCCATTGAATTAGCATGACTATCTTCTGATCTT			7	11	18936070	diploid	Oryza sativa (japonica cultivar-group)	6K_ARRAY	1	TOP	CGCATTTCTCTGCCGACTGAGCCCCTTTCCATTGAATTAGCATGACTATCTTCTGATCTT[A/G]AGTTCAGGGTTCCYGGATTCATCYGCTGRACCTCTTCTCTTGTGTAGATGAAGATCTTGT	CGCATTTCTCTGCCGACTGAGCCCCTTTCCATTGAATTAGCATGACTATCTTCTGATCTT[A/G]AGTTCAGGGTTCCYGGATTCATCYGCTGRACCTCTTCTCTTGTGTAGATGAAGATCTTGT	1503
11550353-1_B_F_2584584094	11550353	High	BOT	[T/C]	12609309	GGAGCACTAACTTTGACACCGACTCACCTTATAATTGTTCTCACCACCAC			7	11	18993024	diploid	Oryza sativa (japonica cultivar-group)	6K_ARRAY	1	BOT	TTTGCATCCAGGAGCACTAACTTTGACACCGACTCACCTTATAATTGTTCTCACCACCAC[T/C]GCCCCATGGACYTAAAATGTACTGCWGTCCAYCGTGGCTTCTGTATGAAAATGTAAGTGA	TCACTTACATTTTCATACAGAAGCCACGRTGGACWGCAGTACATTTTARGTCCATGGGGC[A/G]GTGGTGGTGAGAACAATTATAAGGTGAGTCGGTGTCAAAGTTAGTGCTCCTGGATGCAAA	1503
115511-1_T_F_2584578277	115511	High	TOP	[A/G]	30778504	GTTGCCTTCTAACCGCTAGCAAAAAAAAATCCACATTCAAAAACATTGCT			7	1	3440579	diploid	Oryza sativa (japonica cultivar-group)	6K_ARRAY	1	TOP	ACCACATGCAGTTGCCTTCTAACCGCTAGCAAAAAAAAATCCACATTCAAAAACATTGCT[A/G]CATTTTCAATTTTTAAATCCACATCARGAGATCAGATTCAAATCCAATCCTGATTCACAT	ACCACATGCAGTTGCCTTCTAACCGCTAGCAAAAAAAAATCCACATTCAAAAACATTGCT[A/G]CATTTTCAATTTTTAAATCCACATCARGAGATCAGATTCAAATCCAATCCTGATTCACAT	1503
11552950-1_T_R_2584584095	11552950	High	TOP	[A/G]	72665489	GATTTGCTCACCAACTGCTAGTATTTTAGAAAGAATTGAGCACATCTTTC			7	11	19029798	diploid	Oryza sativa (japonica cultivar-group)	6K_ARRAY	1	BOT	TGAGAYRGAGRRAGTAGCACTTAATTAAGCTTATACTTATAGACGTGTCTGATGGAAGAT[T/C]GAAAGATGTGCTCAATTCTTTCTAAAATACTAGCAGTTGGTGAGCAAATCAAGTGATTGT	ACAATCACTTGATTTGCTCACCAACTGCTAGTATTTTAGAAAGAATTGAGCACATCTTTC[A/G]ATCTTCCATCAGACACGTCTATAAGTATAAGCTTAATTAAGTGCTACTYYCTCYRTCTCA	1503
1155660-1_T_F_2584578278	1155660	High	TOP	[A/C]	70700335	CACTGCTCAATGAAACAGCTTCCATGGATCATAAAATTCACGGCGATGGC			7	1	35515027	diploid	Oryza sativa (japonica cultivar-group)	6K_ARRAY	1	TOP	TTACACCCACCACTGCTCAATGAAACAGCTTCCATGGATCATAAAATTCACGGCGATGGC[A/C]AAGTTTACCTTGTCTATTGAAACAATCAATGCGTGAGTATTTTCATTGGAGGATAAACAA	TTACACCCACCACTGCTCAATGAAACAGCTTCCATGGATCATAAAATTCACGGCGATGGC[A/C]AAGTTTACCTTGTCTATTGAAACAATCAATGCGTGAGTATTTTCATTGGAGGATAAACAA	1503
11566032-1_B_F_2584580473	11566032	High	BOT	[T/C]	70747432	ACTTTTGGCCCATCTGCCCGAAGAGTCTGCGAAAAACCAATCTTTCTACA			7	11	19340990	diploid	Oryza sativa (japonica cultivar-group)	6K_ARRAY	1	BOT	TCGCGTGTGGACTTTTGGCCCATCTGCCCGAAGAGTCTGCGAAAAACCAATCTTTCTACA[T/C]GTGAAAACAAAAWTCCG-AAAAAAATCACAAAAATCAAGCGTGTCGGCTGCTGCCGCTGC	GCAGCGGCAGCAGCCGACACGCTTGATTTTTGTGATTTTTTT-CGGAWTTTTGTTTTCAC[A/G]TGTAGAAAGATTGGTTTTTCGCAGACTCTTCGGGCAGATGGGCCAAAAGTCCACACGCGA	1503
1156816-1_T_R_2584584096	1156816	High	TOP	[A/G]	36716499	GAGCGTGCGCGAGTACAGTTCTTGGAAATGGAAGTCGCTGTGACACAGTG			7	1	35555521	diploid	Oryza sativa (japonica cultivar-group)	6K_ARRAY	1	BOT	CTGGGCACTGTTCATGCATGGCCATCGACCGAATAGAATAGAAASTACWCGTACTTGTAG[T/C]CACTGTGTCACAGCGACTTCCATTTCCAAGAACTGTACTCGCGCACGCTCGGTTGGAAGC	GCTTCCAACCGAGCGTGCGCGAGTACAGTTCTTGGAAATGGAAGTCGCTGTGACACAGTG[A/G]CTACAAGTACGWGTASTTTCTATTCTATTCGGTCGATGGCCATGCATGAACAGTGCCCAG	1503
11569364-1_T_F_2584582185	11569364	High	TOP	[A/G]	30777377	ATGATATATGTATCTCTATACCACCCATCAGTCATCATGTATACTTAGAT			7	11	19420647	diploid	Oryza sativa (japonica cultivar-group)	6K_ARRAY	1	TOP	TAAGTTATATATGATATATGTATCTCTATACCACCCATCAGTCATCATGTATACTTAGAT[A/G]CACATATTTGATCCGCATTACTAACCATTACCGTAGCGTTAGCACGGRCAAATTACTTGT	TAAGTTATATATGATATATGTATCTCTATACCACCCATCAGTCATCATGTATACTTAGAT[A/G]CACATATTTGATCCGCATTACTAACCATTACCGTAGCGTTAGCACGGRCAAATTACTTGT	1503
11569433-1_T_F_2584582186	11569433	High	TOP	[A/G]	71693453	CTTTGAAACTTTCTGCGGGAAAAAGAATTGGCAAGAAATTTGATTATGAC			7	11	19425472	diploid	Oryza sativa (japonica cultivar-group)	6K_ARRAY	1	TOP	GTTGTATGTTCTTTGAAACTTTCTGCGGGAAAAAGAATTGGCAAGAAATTTGATTATGAC[A/G]AAAGCACCATTCGACTATGCAAATAGAACATAAATCTTGATTGTTAACCTAACATTATTC	GTTGTATGTTCTTTGAAACTTTCTGCGGGAAAAAGAATTGGCAAGAAATTTGATTATGAC[A/G]AAAGCACCATTCGACTATGCAAATAGAACATAAATCTTGATTGTTAACCTAACATTATTC	1503
11571856-1_B_F_2584580474	11571856	High	BOT	[T/C]	57645452	ATGGGGGTTTTGGGATGAACACTGTGGTAACCTTTATCTTATTGAATCAG			7	11	19476777	diploid	Oryza sativa (japonica cultivar-group)	6K_ARRAY	1	BOT	CGTATGGCCTATGGGGGTTTTGGGATGAACACTGTGGTAACCTTTATCTTATTGAATCAG[T/C]CAATGGATCCAAATGTAGGATAGGCCACTTGTTGTAACTCATTCAATGATCTCATAGTTT	AAACTATGAGATCATTGAATGAGTTACAACAAGTGGCCTATCCTACATTTGGATCCATTG[A/G]CTGATTCAATAAGATAAAGGTTACCACAGTGTTCATCCCAAAACCCCCATAGGCCATACG	1503
11585521-1_B_R_2584581407	11585521	Fail	BOT	[T/C]	64753478	GAAAAGTTTGATAATCTTGCTTGCTTGTTGCTTGACGATTGATGGTCGCG			7	11	19803747	diploid	Oryza sativa (japonica cultivar-group)	6K_ARRAY	1	TOP	TACGTGACAGCATAGCAAAGACAACAGATCATCAAAYTGTTTATCGATTCATCGTCCTGC[A/G]CGCGACCATCAATCGTCAAGCAACAAGCAAGCAAGATTATCAAACTTTTCCAATTATTGT	TACGTGACAGCATAGCAAAGACAACAGATCATCAAAYTGTTTATCGATTCATCGTCCTGC[A/G]CGCGACCATCAATCGTCAAGCAACAAGCAAGCAAGATTATCAAACTTTTCCAATTATTGT	1503
11586293-1_B_R_2584581408	11586293	Fail	BOT	[T/C]	12691340	TATCACTATTGATCAGCTCATCACTGCCGGTTTATTTACATGAGACACTG			7	11	19832176	diploid	Oryza sativa (japonica cultivar-group)	6K_ARRAY	1	TOP	AGGTACAAGAATTSTACACCAAYACTRATTGAGTTCAACTGATGGCACATTATAATCCTT[A/G]CAGTGTCTCATGTAAATAAACCGGCAGTGATGAGCTGATCAATAGTGATAGGTGTTTKTA	AGGTACAAGAATTSTACACCAAYACTRATTGAGTTCAACTGATGGCACATTATAATCCTT[A/G]CAGTGTCTCATGTAAATAAACCGGCAGTGATGAGCTGATCAATAGTGATAGGTGTTTKTA	1503
11593239-1_B_F_2584583366	11593239	High	BOT	[T/C]	46753471	GGCATTGAGACTATCTCCACCACTTCCATCTAACATGTGGGACCCAATAG			7	11	19966898	diploid	Oryza sativa (japonica cultivar-group)	6K_ARRAY	1	BOT	TRGTGATRGTGGCATTGAGACTATCTCCACCACTTCCATCTAACATGTGGGACCCAATAG[T/C]AGTGGCAAGAGGAGATGTCTACTAGGCCAAAGGGTGTCTAAGTTATGGGCATGCARTCRG	CYGAYTGCATGCCCATAACTTAGACACCCTTTGGCCTAGTAGACATCTCCTCTTGCCACT[A/G]CTATTGGGTCCCACATGTTAGATGGAAGTGGTGGAGATAGTCTCAATGCCACYATCACYA	1503
11596998-1_T_R_2584583368	11596998	High	TOP	[A/G]	73777355	CCGCCCGGAGATCTCATCTTTGACCATATCACAGCTGTGGCACCCATCGG			7	11	20074439	diploid	Oryza sativa (japonica cultivar-group)	6K_ARRAY	1	BOT	AAGTGTGTTAGTATGRCATTTACTTTTGTTTGTCTTTGAACTGTGCTGAATCCTGGGAAG[T/C]CCGATGGGTGCCACAGCTGTGATATGGTCAAAGATGAGATCTCCGGGCGGTGGTTTCCCG	CGGGAAACCACCGCCCGGAGATCTCATCTTTGACCATATCACAGCTGTGGCACCCATCGG[A/G]CTTCCCAGGATTCAGCACAGTTCAAAGACAAACAAAAGTAAATGYCATACTAACACACTT	1508
11598756-1_T_F_2584581409	11598756	High	TOP	[A/G]	51747366	AATGAGATTCGTTGTACCAGGAGTAGGGAGTAGGTGAGACCAAACAACTT			7	11	20108668	diploid	Oryza sativa (japonica cultivar-group)	6K_ARRAY	1	TOP	CCGAGGGGTCAATGAGATTCGTTGTACCAGGAGTAGGGAGTAGGTGAGACCAAACAACTT[A/G]GTTTGGAATTTCTTTTA-TTTTTAGACTTTGTTATA-TTTTTTTAATTTTATTAATAGAC	CCGAGGGGTCAATGAGATTCGTTGTACCAGGAGTAGGGAGTAGGTGAGACCAAACAACTT[A/G]GTTTGGAATTTCTTTTA-TTTTTAGACTTTGTTATA-TTTTTTTAATTTTATTAATAGAC	1503
11603884-1_T_F_2584583369	11603884	Fail	TOP	[A/G]	20653328	CATCATTCTCCTCCTCCGCGGCGGCTATCCTCCTCCTCTTCCTCATCCTC			7	11	20239426	diploid	Oryza sativa (japonica cultivar-group)	6K_ARRAY	1	TOP	ACCATGGTGCCATCATTCTCCTCCTCCGCGGCGGCTATCCTCCTCCTCTTCCTCATCCTC[A/G]CGTCGTCCGCATCGGCCACTAACTTCACCTGCACCWGGCCGACAACATGCCAGTCAGCCA	ACCATGGTGCCATCATTCTCCTCCTCCGCGGCGGCTATCCTCCTCCTCTTCCTCATCCTC[A/G]CGTCGTCCGCATCGGCCACTAACTTCACCTGCACCWGGCCGACAACATGCCAGTCAGCCA	1503
11604566-1_B_F_2584583370	11604566	Poor	BOT	[T/C]	52797394	GAGACTATTAACACACATGGATCGCAACAAGCTAAGTACGTAATATTGCA			7	11	20256900	diploid	Oryza sativa (japonica cultivar-group)	6K_ARRAY	1	BOT	TTGTGATGAAGAGACTATTAACACACATGGATCGCAACAAGCTAAGTACGTAATATTGCA[T/C]TCCCCACCACATTTATTATTATTTTAGGGCTGATAAACTGGAGGCTGTAAAATCAGCCGA	TCGGCTGATTTTACAGCCTCCAGTTTATCAGCCCTAAAATAATAATAAATGTGGTGGGGA[A/G]TGCAATATTACGTACTTAGCTTGTTGCGATCCATGTGTGTTAATAGTCTCTTCATCACAA	1503
11606526-1_B_R_2584579930	11606526	High	BOT	[T/C]	29687371	AGAATGTTGTTAGCTTTGAGATCCCGGTGAATGATTTTCAACCGAGATTC			7	11	20313437	diploid	Oryza sativa (japonica cultivar-group)	6K_ARRAY	1	TOP	YTGGGARAAGAGATTCAGGATCATAAGTGAAATTGCTCGAGGGCTACAGTACCTGCACGA[A/G]GAATCTCGGTTGAAAATCATTCACCGGGATCTCAAAGCTAACAACATTCTACTAGATTCC	YTGGGARAAGAGATTCAGGATCATAAGTGAAATTGCTCGAGGGCTACAGTACCTGCACGA[A/G]GAATCTCGGTTGAAAATCATTCACCGGGATCTCAAAGCTAACAACATTCTACTAGATTCC	1503
11608239-1_B_F_2584583372	11608239	High	BOT	[T/C]	33725381	GCTATTTACGAAGAATGTAATCTAATATGGAGAGGTTTTGATAGCACATC			7	11	20353609	diploid	Oryza sativa (japonica cultivar-group)	6K_ARRAY	1	BOT	AGCCTCAACAGCTATTTACGAAGAATGTAATCTAATATGGAGAGGTTTTGATAGCACATC[T/C]ATTGAACATTGTAATAGAGAAGCAAACAAARTTGCTCATGCATYAGCCATGGTAGCTTTT	AAAAGCTACCATGGCTRATGCATGAGCAAYTTTGTTTGCTTCTCTATTACAATGTTCAAT[A/G]GATGTGCTATCAAAACCTCTCCATATTAGATTACATTCTTCGTAAATAGCTGTTGAGGCT	1503
11609887-1_T_F_2584585286	11609887	Fail	TOP	[A/G]	10773478	TTTTTCTCTGTTTTTGGTACCTTTCTATGCTTATCTTTTAGGTAGCTGAA			7	11	20414053	diploid	Oryza sativa (japonica cultivar-group)	6K_ARRAY	1	TOP	AGCTAATTGATTTTTCTCTGTTTTTGGTACCTTTCTATGCTTATCTTTTAGGTAGCTGAA[A/G]CATTAATTGAAYTGTTTGGCGAAATGATTTTTGTACATGGTTTTGTTCATGGCGATCCTC	AGCTAATTGATTTTTCTCTGTTTTTGGTACCTTTCTATGCTTATCTTTTAGGTAGCTGAA[A/G]CATTAATTGAAYTGTTTGGCGAAATGATTTTTGTACATGGTTTTGTTCATGGCGATCCTC	1503
11618004-1_T_F_2584579931	11618004	High	TOP	[A/G]	50701302	AATGGAGTCTTGTTTGGTTCTTCGGTCTAGGAAAAGACCATGAATTATGA			7	11	20647651	diploid	Oryza sativa (japonica cultivar-group)	6K_ARRAY	1	TOP	TGAAGGCTTAAATGGAGTCTTGTTTGGTTCTTCGGTCTAGGAAAAGACCATGAATTATGA[A/G]GCAAATCTCTGTTTCTCTTGATTCTTGAAGACTCAACTCTGTCYYGCATATATTGAAGTA	TGAAGGCTTAAATGGAGTCTTGTTTGGTTCTTCGGTCTAGGAAAAGACCATGAATTATGA[A/G]GCAAATCTCTGTTTCTCTTGATTCTTGAAGACTCAACTCTGTCYYGCATATATTGAAGTA	1503
11618220-1_B_F_2584585287	11618220	High	BOT	[T/G]	49630418	ATCTCTTCCATGAACTCTTCTCTTAAATCTCCACGGATATATCTCTTCAC			7	11	20653107	diploid	Oryza sativa (japonica cultivar-group)	6K_ARRAY	1	BOT	ATGGATTCTTATCTCTTCCATGAACTCTTCTCTTAAATCTCCACGGATATATCTCTTCAC[T/G]GCAACTACGTCATCTTCATCAKCAAGAACCCCTCTAAATACTTCTCCAAATCCACCCTTT	AAAGGGTGGATTTGGAGAAGTATTTAGAGGGGTTCTTGMTGATGAAGATGACGTAGTTGC[A/C]GTGAAGAGATATATCCGTGGAGATTTAAGAGAAGAGTTCATGGAAGAGATAAGAATCCAT	1503
11619512-1_T_F_2584579932	11619512	High	TOP	[A/G]	34661427	ATGTTGGTTTTACTTAAAGAAAATCAGAATGAATATAAGATGTGTCACAC			7	11	20681498	diploid	Oryza sativa (japonica cultivar-group)	6K_ARRAY	1	TOP	GACGAAAAAAATGTTGGTTTTACTTAAAGAAAATCAGAATGAATATAAGATGTGTCACAC[A/G]TATTTAAAACTTTGTGTTGTGAGARTATATTTCCATGTCCCAAAGGCAGGGACTGCGATT	GACGAAAAAAATGTTGGTTTTACTTAAAGAAAATCAGAATGAATATAAGATGTGTCACAC[A/G]TATTTAAAACTTTGTGTTGTGAGARTATATTTCCATGTCCCAAAGGCAGGGACTGCGATT	1503
11628064-1_T_R_2584585289	11628064	High	TOP	[A/G]	53648322	CAGATAAATGGCATCGACAGAAGATTCACCAGATGGCTACTAAGCAGAGT			7	11	20837771	diploid	Oryza sativa (japonica cultivar-group)	6K_ARRAY	1	BOT	CCTTGGACTTAATTCCACATCAAGGTTGTTCCCCACCCTTAGAGTCCTGCTGTCGCAATT[T/C]ACTCTGCTTAGTAGCCATCTGGTGAATCTTCTGTCGATGCCATTTATCTGTGGGAGTWCA	TGWACTCCCACAGATAAATGGCATCGACAGAAGATTCACCAGATGGCTACTAAGCAGAGT[A/G]AATTGCGACAGCAGGACTCTAAGGGTGGGGAACAACCTTGATGTGGAATTAAGTCCAAGG	1503
1163456-1_T_R_2584578603	1163456	High	TOP	[A/C]	25644453	TTTATATTACGTATAAATTTTCAATCTTGTGTATTAGAATCATTGTGCCA			7	1	35825579	diploid	Oryza sativa (japonica cultivar-group)	6K_ARRAY	1	BOT	TCTGTTCCCTGATACAAACATATGTAGGATTAAATTTTGTATGCAATATAAGTATTTCTC[T/G]TGGCACAATGATTCTAATACACAAGATTGAAAATTTATACGTAATATAAATATTTTTTGG	CCAAAAAATATTTATATTACGTATAAATTTTCAATCTTGTGTATTAGAATCATTGTGCCA[A/C]GAGAAATACTTATATTGCATACAAAATTTAATCCTACATATGTTTGTATCAGGGAACAGA	1508
11641947-1_B_R_2584578605	11641947	Fail	BOT	[T/C]	53722466	CTTTTCGAGAGCCTGCCCTGTTATTGGACAAAATTAAAAGTCTGCACGTT			7	11	21084315	diploid	Oryza sativa (japonica cultivar-group)	6K_ARRAY	1	TOP	ATGTAAASTGACATAGTATAAGATATGAACAGGACCAATCCATGACAGTTTGAATCGAAG[A/G]AACGTGCAGACTTTTAATTTTGTCCAATAACAGGGCAGGCTCTCGAAAAGCTTGTAAATT	ATGTAAASTGACATAGTATAAGATATGAACAGGACCAATCCATGACAGTTTGAATCGAAG[A/G]AACGTGCAGACTTTTAATTTTGTCCAATAACAGGGCAGGCTCTCGAAAAGCTTGTAAATT	1503
11645573-1_T_F_2584585378	11645573	Poor	TOP	[A/G]	50606481	CACCGTATTTTATCCCTCTTTCACGGCACCAACAACTGATTAAACCAAAA			7	11	21145088	diploid	Oryza sativa (japonica cultivar-group)	6K_ARRAY	1	TOP	TGGCAGGGGGCACCGTATTTTATCCCTCTTTCACGGCACCAACAACTGATTAAACCAAAA[A/G]GATTATTTTTCCAACTTAGGCTCTGTTCGTTTCCTGGAGTTCCCAACTCCCCCATCTCAT	TGGCAGGGGGCACCGTATTTTATCCCTCTTTCACGGCACCAACAACTGATTAAACCAAAA[A/G]GATTATTTTTCCAACTTAGGCTCTGTTCGTTTCCTGGAGTTCCCAACTCCCCCATCTCAT	1503
11649048-1_B_R_2584585381	11649048	High	BOT	[T/C]	39748472	CTGGCGCACTCAAAAGTTTCATAGCCGAATGCGAAGCACTGCGAAACCTA			7	11	21213958	diploid	Oryza sativa (japonica cultivar-group)	6K_ARRAY	1	TOP	CATTGCCACTGTTATCAATGCTTGAGCAAGCTGTAATTATTTTGACAAGGTTCCGATGCC[A/G]TAGGTTTCGCAGTGCTTCGCATTCGGCTATGAAACTTTTGAGTGCGCCAGGGGTTTGGAG	CATTGCCACTGTTATCAATGCTTGAGCAAGCTGTAATTATTTTGACAAGGTTCCGATGCC[A/G]TAGGTTTCGCAGTGCTTCGCATTCGGCTATGAAACTTTTGAGTGCGCCAGGGGTTTGGAG	1503
11650133_ilmndup1-1_T_R_2585061528	11650133	High	TOP	[A/G]	47802453	GACAACAGTTTCAAAAGTAAAAGACTTGGTCATGTCTAACAACCAAATCA			7	11	21233762	diploid	Oryza sativa (japonica cultivar-group)	6K_ARRAY	1	BOT	TTTGAACGTATATCAAGATATTCCATAGCCATGGTTTCCATATTTGCTGGAAAGACACCA[T/C]TGATTTGGTTGTTAGACATGACCAAGTCTTTTACTTTTGAAACTGTTGTCCAAAACCAGW	WCTGGTTTTGGACAACAGTTTCAAAAGTAAAAGACTTGGTCATGTCTAACAACCAAATCA[A/G]TGGTGTCTTTCCAGCAAATATGGAAACCATGGCTATGGAATATCTTGATATACGTTCAAA	1508
1165109-1_B_F_2584578606	1165109	High	BOT	[T/C]	40785408	CATGCATCCGGAAGATGACGTACGTGTGTACACATATATTCACATTCGAG			7	1	35913322	diploid	Oryza sativa (japonica cultivar-group)	6K_ARRAY	1	BOT	GGTGGTGTTGCATGCATCCGGAAGATGACGTACGTGTGTACACATATATTCACATTCGAG[T/C]GCCTAGCTACCTTGTTGCTGTCAGTAAAAAGATCGATGGATCTCTCTCGGTCGATTTTTT	AAAAAATCGACCGAGAGAGATCCATCGATCTTTTTACTGACAGCAACAAGGTAGCTAGGC[A/G]CTCGAATGTGAATATATGTGTACACACGTACGTCATCTTCCGGATGCATGCAACACCACC	1503
11658330-1_T_R_2584578608	11658330	High	TOP	[A/C]	71786325	ACTAATTAATCAAGTGATTAGAAGCGTTGAGTTACTCCTAATTAAAAGTC			7	11	21393571	diploid	Oryza sativa (japonica cultivar-group)	6K_ARRAY	1	BOT	ATTATGGGACGGAGGGAGYAGAACATATGCTGTGGTCCACTGTCATGTAGTGGTAACCTA[T/G]GACTTTTAATTAGGAGTAACTCAACGCTTCTAATCACTTGATTAATTAGTCTCTGTAAGC	GCTTACAGAGACTAATTAATCAAGTGATTAGAAGCGTTGAGTTACTCCTAATTAAAAGTC[A/C]TAGGTTACCACTACATGACAGTGGACCACAGCATATGTTCTRCTCCCTCCGTCCCATAAT	1503
11660128-1_B_F_2584585384	11660128	High	BOT	[T/C]	51663362	GAGGCTGAGATCAAATTACTTAGGAAGAGCCTGACATTTAAAGCGACACC			7	11	21415415	diploid	Oryza sativa (japonica cultivar-group)	6K_ARRAY	1	BOT	GGAGAGCCAAGAGGCTGAGATCAAATTACTTAGGAAGAGCCTGACATTTAAAGCGACACC[T/C]ATGCCAAGCTTTTACAAGGAGCAACCTCCTAAAGTTGAGTTGAAAAAGGTACTAAGATAA	TTATCTTAGTACCTTTTTCAACTCAACTTTAGGAGGTTGCTCCTTGTAAAAGCTTGGCAT[A/G]GGTGTCGCTTTAAATGTCAGGCTCTTCCTAAGTAATTTGATCTCAGCCTCTTGGCTCTCC	1503
11664079-1_T_F_2584582188	11664079	High	TOP	[A/G]	30807460	CCTATATAAAAGAAAATTCTTAAGTGGGGAGTGAGAGAAAGAGAGACAGG			7	11	21508416	diploid	Oryza sativa (japonica cultivar-group)	6K_ARRAY	1	TOP	AGAACTGMAACCTATATAAAAGAAAATTCTTAAGTGGGGAGTGAGAGAAAGAGAGACAGG[A/G]GAAGATCGTAAGAACTCAATTGGACCTAAGGCTGTTAGATGAAATAATAAGGTAAGATTA	AGAACTGMAACCTATATAAAAGAAAATTCTTAAGTGGGGAGTGAGAGAAAGAGAGACAGG[A/G]GAAGATCGTAAGAACTCAATTGGACCTAAGGCTGTTAGATGAAATAATAAGGTAAGATTA	1503
11664882-1_B_R_2584582190	11664882	Poor	BOT	[T/C]	26720415	ATCTTGAGAACCTTTAGGTGACATCCTCCCCTTCCTCTATGCCACTACTA			7	11	21528858	diploid	Oryza sativa (japonica cultivar-group)	6K_ARRAY	1	TOP	ACCAGTTATGTATGGCCTATTTGCAATTACAATGAGTCACTGTCCARGAAAATCTTTTGT[A/G]TAGTAGTGGCATAGAGGAAGGGGAGGATGTCACCTAAAGGTTCTCAAGATRACGGCGTGA	ACCAGTTATGTATGGCCTATTTGCAATTACAATGAGTCACTGTCCARGAAAATCTTTTGT[A/G]TAGTAGTGGCATAGAGGAAGGGGAGGATGTCACCTAAAGGTTCTCAAGATRACGGCGTGA	1503
11673017-1_B_R_2584578609	11673017	Very High	BOT	[T/C]	40657394	AAAAGCATACCATGCACCAAATGACCATTTGACACCTAACTAAAGTTACA			7	11	21689303	diploid	Oryza sativa (japonica cultivar-group)	6K_ARRAY	1	TOP	CTCATCTC-GKCAATAATTRTCATGCACTGAAAGGAAAACCCTTTTAGCTGCGTATGTCC[A/G]TGTAACTTTAGTTAGGTGTCAAATGGTCATTTGGTGCATGGTATGCTTTTCAGAATCCAA	CTCATCTC-GKCAATAATTRTCATGCACTGAAAGGAAAACCCTTTTAGCTGCGTATGTCC[A/G]TGTAACTTTAGTTAGGTGTCAAATGGTCATTTGGTGCATGGTATGCTTTTCAGAATCCAA	1503
11673053-1_B_F_2584580476	11673053	High	BOT	[T/C]	64654393	TCCAGTACGCCGGATCCAACTAATGCTCTCGAGTATTTCTGGGTCATGTC			7	11	21691103	diploid	Oryza sativa (japonica cultivar-group)	6K_ARRAY	1	BOT	GATTTAGATATCCAGTACGCCGGATCCAACTAATGCTCTCGAGTATTTCTGGGTCATGTC[T/C]TGAATTTTCTGTGAACTCTTGCATCTGCAGTTTGAAAATAGAACTGTCTGCGATAGTCTA	TAGACTATCGCAGACAGTTCTATTTTCAAACTGCAGATGCAAGAGTTCACAGAAAATTCA[A/G]GACATGACCCAGAAATACTCGAGAGCATTAGTTGGATCCGGCGTACTGGATATCTAAATC	1503
11688144-1_T_F_2584580478	11688144	High	TOP	[A/G]	55805359	TTAATTAAATCAGCCGGCGACGGCAATAGTACTGAGAGATCGATGTGATC			7	11	21964661	diploid	Oryza sativa (japonica cultivar-group)	6K_ARRAY	1	TOP	CAAAAAGCAATTAATTAAATCAGCCGGCGACGGCAATAGTACTGAGAGATCGATGTGATC[A/G]ATCGTTAATATAACTAGCWG-AATCMCGCGCATTGCTACGAAAATTTAGTATGATAAYAA	CAAAAAGCAATTAATTAAATCAGCCGGCGACGGCAATAGTACTGAGAGATCGATGTGATC[A/G]ATCGTTAATATAACTAGCWG-AATCMCGCGCATTGCTACGAAAATTTAGTATGATAAYAA	1503
11694255-1_T_F_2584580479	11694255	Poor	TOP	[A/G]	49721327	TGCCATCCGGCGGCTACTAACATTGCCTGAGGATTGTGCGCCATATCACC			7	11	22065416	diploid	Oryza sativa (japonica cultivar-group)	6K_ARRAY	1	TOP	T--AGGCTACTGCCATCCGGCGGCTACTAACATTGCCTGAGGATTGTGCGCCATATCACC[A/G]GAATGCACTGTGGCCGCCGCTGACACCGGYGTGCGTCACCACCGCCACCGTCTCTATTGC	T--AGGCTACTGCCATCCGGCGGCTACTAACATTGCCTGAGGATTGTGCGCCATATCACC[A/G]GAATGCACTGTGGCCGCCGCTGACACCGGYGTGCGTCACCACCGCCACCGTCTCTATTGC	1503
11694589-1_B_R_2584580248	11694589	High	BOT	[T/G]	39607354	CCGCTCCACCCATAACCTTATCATTGGTCGATGCCACTACACTCAATCGG			7	11	22071896	diploid	Oryza sativa (japonica cultivar-group)	6K_ARRAY	1	TOP	TTGSTATTATACCACATAACCACYCATTCTCTCCATCCTATTTCCCATTTCTCTAGATCT[A/C]CCGATTGAGTGTAGTGGCATCGACCAATGATAAGGTTATGGGTGGAGCGGCATTAACTGC	TTGSTATTATACCACATAACCACYCATTCTCTCCATCCTATTTCCCATTTCTCTAGATCT[A/C]CCGATTGAGTGTAGTGGCATCGACCAATGATAAGGTTATGGGTGGAGCGGCATTAACTGC	1503
11697728-1_T_F_2584580249	11697728	High	TOP	[A/G]	38677322	AAGTGCTGATTCCACAAGAACTTCTATCCAGCAAGACTGTTTGGACTCCA			7	11	22141169	diploid	Oryza sativa (japonica cultivar-group)	6K_ARRAY	1	TOP	CCAGCAAATGAAGTGCTGATTCCACAAGAACTTCTATCCAGCAAGACTGTTTGGACTCCA[A/G]ATCGTGAGCTTGGTATCTTTCTACTACTATATCCTTTTTGCATGTTTACGTTTTGCATGC	CCAGCAAATGAAGTGCTGATTCCACAAGAACTTCTATCCAGCAAGACTGTTTGGACTCCA[A/G]ATCGTGAGCTTGGTATCTTTCTACTACTATATCCTTTTTGCATGTTTACGTTTTGCATGC	1508
11697829-1_T_F_2584580251	11697829	High	TOP	[A/G]	69723342	CACTCACCAAGGTTTATGATCTCGATTGATTTTTCTTTGCTAATTTCAAA			7	11	22144940	diploid	Oryza sativa (japonica cultivar-group)	6K_ARRAY	1	TOP	TCTCCACCTCCACTCACCAAGGTTTATGATCTCGATTGATTTTTCTTTGCTAATTTCAAA[A/G]GAAAATTGGCACATTTAGAATGARTTTTGATAATTTTTCCGTTGAGATGCATAGTTCGAG	TCTCCACCTCCACTCACCAAGGTTTATGATCTCGATTGATTTTTCTTTGCTAATTTCAAA[A/G]GAAAATTGGCACATTTAGAATGARTTTTGATAATTTTTCCGTTGAGATGCATAGTTCGAG	1503
1170870-1_B_R_2584580253	1170870	High	BOT	[T/C]	15666455	AGTGGACAATACCACTATTTGCATAAATACCTTCTTGCTAGTTCATTTCC			7	1	36083567	diploid	Oryza sativa (japonica cultivar-group)	6K_ARRAY	1	TOP	ATTTTTCCCGGTTATCCCACTTATAGTTCACTTTTTCTTCCAAAATTTGTGCTACCATGT[A/G]GGAAATGAACTAGCAAGAAGGTATTTATGCAAATAGTGGTATTGTCCACTTGCWCCCCTA	ATTTTTCCCGGTTATCCCACTTATAGTTCACTTTTTCTTCCAAAATTTGTGCTACCATGT[A/G]GGAAATGAACTAGCAAGAAGGTATTTATGCAAATAGTGGTATTGTCCACTTGCWCCCCTA	1503
11709108-1_B_R_2584579934	11709108	Poor	BOT	[T/G]	72676414	GTCTATCCATCACCTCCTTGATTTGCCTCTTGAGATATTTGATGTCGTTG			7	11	22367329	diploid	Oryza sativa (japonica cultivar-group)	6K_ARRAY	1	TOP	CATGGTTAATCAATAAGTGCCACAAGTCTTTATCCAAAGTAAAGATCCACCACAAAATAG[A/C]CAACGACATCAAATATCTCAAGAGGCAAATCAAGGAGGTGATGGATAGACGTGATAGGTA	CATGGTTAATCAATAAGTGCCACAAGTCTTTATCCAAAGTAAAGATCCACCACAAAATAG[A/C]CAACGACATCAAATATCTCAAGAGGCAAATCAAGGAGGTGATGGATAGACGTGATAGGTA	1503
11712665-1_T_F_2584579935	11712665	High	TOP	[A/C]	67627473	GAGTCTCGCCAAAAATTCGTAGAATTTAGTTTCCACATAAACAGTCGTAC			7	11	22439562	diploid	Oryza sativa (japonica cultivar-group)	6K_ARRAY	1	TOP	GGCCCCTCTCGAGTCTCGCCAAAAATTCGTAGAATTTAGTTTCCACATAAACAGTCGTAC[A/C]ATTTCTCTTCTTTCTTTTTCTATGAAGCCCAGTTTGTGGGTG-AAACCGCTTTTGTGCTT	GGCCCCTCTCGAGTCTCGCCAAAAATTCGTAGAATTTAGTTTCCACATAAACAGTCGTAC[A/C]ATTTCTCTTCTTTCTTTTTCTATGAAGCCCAGTTTGTGGGTG-AAACCGCTTTTGTGCTT	1503
11712754-1_B_R_2584579936	11712754	High	BOT	[T/C]	58643415	TTCCACCACACTCATCCATTGCCTCCCACCCTCCTAAACATCACCATTGC			7	11	22440795	diploid	Oryza sativa (japonica cultivar-group)	6K_ARRAY	1	TOP	TCAGCAACATTGCGYCGGTGGCTRACGGAGCTTGGCAATAGGCGGAGTAGGAGGCCGAGA[A/G]GCAATGGTGATGTTTAGGAGGGTGGGAGGCAATGGATGAGTGTGGTGGAAGGTAGGGCGT	TCAGCAACATTGCGYCGGTGGCTRACGGAGCTTGGCAATAGGCGGAGTAGGAGGCCGAGA[A/G]GCAATGGTGATGTTTAGGAGGGTGGGAGGCAATGGATGAGTGTGGTGGAAGGTAGGGCGT	1503
11713518-1_T_R_2584585133	11713518	Fail	TOP	[A/G]	60707317	TGGATCATGCTCTTATTTATAAGCTCAGTGAAGTATCTCTCACCGACCTC			7	11	22453819	diploid	Oryza sativa (japonica cultivar-group)	6K_ARRAY	1	BOT	TTTGATTTGGAAGTGGATAGGTGAAGGCTTTGTCCAAGAGGAACAAGGRAAGGGGTTGTT[T/C]GAGGTCGGTGAGAGATACTTCACTGAGCTTATAAATAAGAGCATGATCCAGCCAATTGAA	TTCAATTGGCTGGATCATGCTCTTATTTATAAGCTCAGTGAAGTATCTCTCACCGACCTC[A/G]AACAACCCCTTYCCTTGTTCCTCTTGGACAAAGCCTTCACCTATCCACTTCCAAATCAAA	1503
1171780-1_T_F_2584585134	1171780	High	TOP	[A/G]	35701339	CTAACCTCTTCAAAACGGAGATGCACCGCTACATATTTCCCATTGTTTTC			7	1	36107132	diploid	Oryza sativa (japonica cultivar-group)	6K_ARRAY	1	TOP	AGAAGAAAGACTAACCTCTTCAAAACGGAGATGCACCGCTACATATTTCCCATTGTTTTC[A/G]GCACTTTTTTCTCTCATTCGAGATACTAAAATGTCAGATAAAGTTGTGATCGGCTTAGAA	AGAAGAAAGACTAACCTCTTCAAAACGGAGATGCACCGCTACATATTTCCCATTGTTTTC[A/G]GCACTTTTTTCTCTCATTCGAGATACTAAAATGTCAGATAAAGTTGTGATCGGCTTAGAA	1503
11720074-1_B_R_2584585136	11720074	High	BOT	[T/C]	36703457	AGCATGAGAGAAAAGACTCATGCTCATCGGAATTATGTGGATGATGTCCC			7	11	22562351	diploid	Oryza sativa (japonica cultivar-group)	6K_ARRAY	1	TOP	CGMTGTAGTTTCACGGAAGGTGCTGATYAGCTCTGCAAGTCTCCTCTGCTTGACATCATC[A/G]GGGACATCATCCACATAATTCCGATGAGCATGAGTCTTTTCTCTCATGCTATATGCAAAC	CGMTGTAGTTTCACGGAAGGTGCTGATYAGCTCTGCAAGTCTCCTCTGCTTGACATCATC[A/G]GGGACATCATCCACATAATTCCGATGAGCATGAGTCTTTTCTCTCATGCTATATGCAAAC	1503
1172748-1_B_R_2584585138	1172748	High	BOT	[T/C]	14810504	CCTGTGCATGTCAATCTTGATCTTTACAGGTATGATGTTCGCATCAGGTA			7	1	36143155	diploid	Oryza sativa (japonica cultivar-group)	6K_ARRAY	1	TOP	CTTGTCTGAGTCAGGACAGTCTACCAGAAGTTCCTCTGCAGCTGACAAAACTTCCTCAGT[A/G]TACCTGATGCGAACATCATACCTGTAAAGATCAAGATTGACATGCACAGGGAAGTATCCA	CTTGTCTGAGTCAGGACAGTCTACCAGAAGTTCCTCTGCAGCTGACAAAACTTCCTCAGT[A/G]TACCTGATGCGAACATCATACCTGTAAAGATCAAGATTGACATGCACAGGGAAGTATCCA	1503
11730518-1_B_R_2584578837	11730518	Fail	BOT	[T/G]	42672395	GTTTATCCTACTTTACTCTGATTATGGTGTGTTACTCAATTTACAGCATT			7	11	22816430	diploid	Oryza sativa (japonica cultivar-group)	6K_ARRAY	1	TOP	AATATATGACGAAGCATCCAAGAACAGATGRAACTAAATTTATTATCACGAAAATCTGAT[A/C]AATGCTGTAAATTGAGTAACACACCATAATCAGAGTAAAGTAGGATAAACTCATGACTCA	AATATATGACGAAGCATCCAAGAACAGATGRAACTAAATTTATTATCACGAAAATCTGAT[A/C]AATGCTGTAAATTGAGTAACACACCATAATCAGAGTAAAGTAGGATAAACTCATGACTCA	1503
11732122-1_B_F_2584582243	11732122	Poor	BOT	[T/C]	43735392	TAGGACTTGTAAGAGGTCAATCAACACTAACAAATGGCTTTATATATACA			7	11	22861567	diploid	Oryza sativa (japonica cultivar-group)	6K_ARRAY	1	BOT	AGGAATTTTGTAGGACTTGTAAGAGGTCAATCAACACTAACAAATGGCTTTATATATACA[T/C]AGGAGAGGGAAGCATTGAGACTSTACACACTTTCCCGTAGGTGCCATATAAACTTAYATG	CATRTAAGTTTATATGGCACCTACGGGAAAGTGTGTASAGTCTCAATGCTTCCCTCTCCT[A/G]TGTATATATAAAGCCATTTGTTAGTGTTGATTGACCTCTTACAAGTCCTACAAAATTCCT	1503
11733398-1_T_R_2584578838	11733398	Very High	TOP	[A/C]	21684312	TCAGTCGATAAGTTGCTGTAGAGTCACTCTTATCACTAAAAGCATTGAAA			7	11	22881161	diploid	Oryza sativa (japonica cultivar-group)	6K_ARRAY	1	BOT	ATCCTCATTTTGGAGTTTCTGGAAAAGATYGGAATTGTATGCTGTGCTACTTGTTCCATA[T/G]TTTCAATGCTTTTAGTGATAAGAGTGACTCTACAGCAACTTATCGACTGAGCTGTTTGAG	CTCAAACAGCTCAGTCGATAAGTTGCTGTAGAGTCACTCTTATCACTAAAAGCATTGAAA[A/C]TATGGAACAAGTAGCACAGCATACAATTCCRATCTTTTCCAGAAACTCCAAAATGAGGAT	1503
117345-1_T_R_2584582244	117345	High	TOP	[A/C]	45648333	CTGTGTCAGCAAGAGCAAAACAACAGTTAAGCATTGGGGATCCTAAAGCA			7	1	3506597	diploid	Oryza sativa (japonica cultivar-group)	6K_ARRAY	1	BOT	TTAGCTGATCATATTAATTWCAAGGAGGATTTGTTTTAGCCGATGTTGATTGTCTTCTAG[T/G]TGCTTTAGGATCCCCAATGCTTAACTGTTGTTTTGCTCTTGCTGACACAGCAAATCTCTC	GAGAGATTTGCTGTGTCAGCAAGAGCAAAACAACAGTTAAGCATTGGGGATCCTAAAGCA[A/C]CTAGAAGACAATCAACATCGGCTAAAACAAATCCTCCTTGWAATTAATATGATCAGCTAA	1508
11734873-1_B_R_2584582245	11734873	Very High	BOT	[T/G]	36651403	CCTCATTAAACTGCAACAGTGTTTAGTCCAATCAAGATGAATATCAGTAT			7	11	22912310	diploid	Oryza sativa (japonica cultivar-group)	6K_ARRAY	1	TOP	TTGATAATCTTCCGTTTTTCATGGCCTTGTTTCAACATTTTCCTTTGTTAKATTCACTCC[A/C]ATACTGATATTCATCTTGATTGGACTAAACACTGTTGCAGTTTAATGAGGCTTGTGCTGA	TTGATAATCTTCCGTTTTTCATGGCCTTGTTTCAACATTTTCCTTTGTTAKATTCACTCC[A/C]ATACTGATATTCATCTTGATTGGACTAAACACTGTTGCAGTTTAATGAGGCTTGTGCTGA	1503
1174325-1_B_F_2584583381	1174325	High	BOT	[T/C]	26729484	TGAGTACTTGAGTGCTTACCATACGAACATAGCGAATTGGAAAACCCAAA			7	1	36201339	diploid	Oryza sativa (japonica cultivar-group)	6K_ARRAY	1	BOT	TGTTGACTGTTGAGTACTTGAGTGCTTACCATACGAACATAGCGAATTGGAAAACCCAAA[T/C]CAGTATGAACGGGCTATAAAACGTCGGGCGCGCTAACTGGCGCTCTGATTTGCACTGATT	AATCAGTGCAAATCAGAGCGCCAGTTAGCGCGCCCGACGTTTTATAGCCCGTTCATACTG[A/G]TTTGGGTTTTCCAATTCGCTATGTTCGTATGGTAAGCACTCAAGTACTCAACAGTCAACA	1508
11751056-1_T_F_2584583383	11751056	High	TOP	[A/G]	63775458	GGAAACTATTCGGAATACGTTTTGGCGAAGGCGATTTGGGTGGAGACTCA			7	11	23231455	diploid	Oryza sativa (japonica cultivar-group)	6K_ARRAY	1	TOP	AACGTACAAGGGAAACTATTCGGAATACGTTTTGGCGAAGGCGATTTGGGTGGAGACTCA[A/G]TATGCCGCATGGGAGAAGCAGCAGAAGGAGATTGAGCAGACAAAGGAACTGATAAACAGA	AACGTACAAGGGAAACTATTCGGAATACGTTTTGGCGAAGGCGATTTGGGTGGAGACTCA[A/G]TATGCCGCATGGGAGAAGCAGCAGAAGGAGATTGAGCAGACAAAGGAACTGATAAACAGA	1503
11756589-1_B_R_2584578839	11756589	High	BOT	[T/C]	28600357	GGTGTGGACAATGGTGCACTGAGGTTCCGTTCAGTGAGGATACCTCGTGA			7	11	23356123	diploid	Oryza sativa (japonica cultivar-group)	6K_ARRAY	1	TOP	TGGCAGACTGCTTGTGTATTTTCCATCTCGTGACACGTCWCCRAATCGGTTCAGAAGATT[A/G]TCACGAGGTATCCTCACTGAACGGAACCTCAGTGCACCATTGTCCACACCATTCAGGCCT	TGGCAGACTGCTTGTGTATTTTCCATCTCGTGACACGTCWCCRAATCGGTTCAGAAGATT[A/G]TCACGAGGTATCCTCACTGAACGGAACCTCAGTGCACCATTGTCCACACCATTCAGGCCT	1503
11759023-1_T_R_2584583385	11759023	Fail	TOP	[A/G]	54679320	GGTGGCAGATTTTTGTAGCAGTGGTTAATTATCTGCACTACTTCTGTGGT			7	11	23411076	diploid	Oryza sativa (japonica cultivar-group)	6K_ARRAY	1	BOT	RTTGGATCAGAAATTGATTGARGTGGAGAAGGCTTTAAGKGCAGAGTTGGGAAACAATCT[T/C]ACCACAGAAGTAGTGCAGATAATTAACCACTGCTACAAAAATCTGCCACCTGAYCTTAAG	CTTAAGRTCAGGTGGCAGATTTTTGTAGCAGTGGTTAATTATCTGCACTACTTCTGTGGT[A/G]AGATTGTTTCCCAACTCTGCMCTTAAAGCCTTCTCCACYTCAATCAATTTCTGATCCAAY	1503
11760343-1_B_F_2584578840	11760343	High	BOT	[T/C]	24804471	CATTGTTGTACAGTTCCACTTGCACCCAACTCTAACAACCTATATTCTCC			7	11	23438263	diploid	Oryza sativa (japonica cultivar-group)	6K_ARRAY	1	BOT	ATTGTAGAATCATTGTTGTACAGTTCCACTTGCACCCAACTCTAACAACCTATATTCTCC[T/C]GCTACGAATTGCTAATATACTAAACCAAATTRGGTATTRCATTAGTRACATTTTGTATGC	GCATACAAAATGTYACTAATGYAATACCYAATTTGGTTTAGTATATTAGCAATTCGTAGC[A/G]GGAGAATATAGGTTGTTAGAGTTGGGTGCAAGTGGAACTGTACAACAATGATTCTACAAT	1503
1176291-1_T_F_2584580480	1176291	High	TOP	[A/G]	61788458	TCAAGATATCTATAGTTCGTAGTAGTACTGGGTTTGCCATTCGTCAAACG			7	1	36251646	diploid	Oryza sativa (japonica cultivar-group)	6K_ARRAY	1	TOP	GCAACGACCGTCAAGATATCTATAGTTCGTAGTAGTACTGGGTTTGCCATTCGTCAAACG[A/G]TTTGCCTTCTCAAAAATGGCAGAAGGCGAGGAAAATTAGCCCCCTCACACACCTGACAAA	GCAACGACCGTCAAGATATCTATAGTTCGTAGTAGTACTGGGTTTGCCATTCGTCAAACG[A/G]TTTGCCTTCTCAAAAATGGCAGAAGGCGAGGAAAATTAGCCCCCTCACACACCTGACAAA	1503
1176444-1_B_F_2584580482	1176444	Fail	BOT	[T/G]	40711473	GGTTCAGGCAGTTTATTCCGGTTCAAATAAACCGAGCCATCCAGACCTCT			7	1	36262201	diploid	Oryza sativa (japonica cultivar-group)	6K_ARRAY	1	BOT	AAAACCGGCCGGTTCAGGCAGTTTATTCCGGTTCAAATAAACCGAGCCATCCAGACCTCT[T/G]GTTCTGGTTTTTTTSGGTTCAACCGCYAGGCTATTTTCAATAGTACACATGCACCGGCCG	CGGCCGGTGCATGTGTACTATTGAAAATAGCCTRGCGGTTGAACCSAAAAAAACCAGAAC[A/C]AGAGGTCTGGATGGCTCGGTTTATTTGAACCGGAATAAACTGCCTGAACCGGCCGGTTTT	1503
11765718-1_B_F_2584580483	11765718	High	BOT	[T/C]	32643422	TGAACCTAACACTTACAACAGAGTTTGTGTTCATGAATATATTAACAGAA			7	11	23554090	diploid	Oryza sativa (japonica cultivar-group)	6K_ARRAY	1	BOT	GAYTAGGTTGTGAACCTAACACTTACAACAGAGTTTGTGTTCATGAATATATTAACAGAA[T/C]TACATCAACATCTTARAAATACAATTTCTTGAYAACTTYACAGATAAGAAAGAAACATGA	TCATGTTTCTTTCTTATCTGTRAAGTTRTCAAGAAATTGTATTTYTAAGATGTTGATGTA[A/G]TTCTGTTAATATATTCATGAACACAAACTCTGTTGTAAGTGTTAGGTTCACAACCTARTC	1503
11765883-1_T_R_2584583386	11765883	High	TOP	[A/G]	38610346	TCTTCCTAAGAAATGCTTGACTGAACACCTTGGTCCAAAGAATTGCAGAA			7	11	23556480	diploid	Oryza sativa (japonica cultivar-group)	6K_ARRAY	1	BOT	TTTGGTAAAACYTGGTYGATGTCAAAGTKTAAAGCAGAGCAAAGTCAACATGTTTGTCAC[T/C]TTCTGCAATTCTTTGGACCAAGGTGTTCAGTCAAGCATTTCTTAGGAAGAGAATTTAGCA	TGCTAAATTCTCTTCCTAAGAAATGCTTGACTGAACACCTTGGTCCAAAGAATTGCAGAA[A/G]GTGACAAACATGTTGACTTTGCTCTGCTTTAMACTTTGACATCRACCARGTTTTACCAAA	1503
11769276-1_B_R_2584583387	11769276	High	BOT	[T/C]	26658409	CAATATTCTTACAGGACGAGACTCAAATGTCAAGTCTTGCCCAATTGTCA			7	11	23660957	diploid	Oryza sativa (japonica cultivar-group)	6K_ARRAY	1	TOP	CATATTTCCATGYTGAGAAAATATTTAAGARACCCTGAACATCATATTACCGTAGAGTCG[A/G]TGACAATTGGGCAAGACTTGACATTTGAGTCTCGTCCTGTAAGAATATTGGAGGAATCTG	CATATTTCCATGYTGAGAAAATATTTAAGARACCCTGAACATCATATTACCGTAGAGTCG[A/G]TGACAATTGGGCAAGACTTGACATTTGAGTCTCGTCCTGTAAGAATATTGGAGGAATCTG	1503
11769696_ilmndup1-1_T_F_2585061534	11769696	Poor	TOP	[A/G]	13707494	AGTTCTCCACCAGAAAACTCTTACTACTTAAAACTTGCTTCGAAGACACT			7	11	23671213	diploid	Oryza sativa (japonica cultivar-group)	6K_ARRAY	1	TOP	TTGGTTGGCTAGTTCTCCACCAGAAAACTCTTACTACTTAAAACTTGCTTCGAAGACACT[A/G]GCCGTGCAATTGGATTTGTTGTTTATGCACAAGYGCCTTTGAAGACACTAATTATCTGTT	TTGGTTGGCTAGTTCTCCACCAGAAAACTCTTACTACTTAAAACTTGCTTCGAAGACACT[A/G]GCCGTGCAATTGGATTTGTTGTTTATGCACAAGYGCCTTTGAAGACACTAATTATCTGTT	1508
1177204-1_B_R_2584582193	1177204	High	BOT	[T/C]	74632380	CACCCAAAATGGATGGAACATGCGAAAGAACACTGACATAATATTGCATA			7	1	36291334	diploid	Oryza sativa (japonica cultivar-group)	6K_ARRAY	1	TOP	GAGATTTTATATAGAATCTCACGTAAAGTTTAGTAAGGTAACTAGGCCTTTTTGTGTGAA[A/G]TATGCAATATTATGTCAGTGTTCTTTCGCATGTTCCATCCATTTTGGGTGGTATATATCT	GAGATTTTATATAGAATCTCACGTAAAGTTTAGTAAGGTAACTAGGCCTTTTTGTGTGAA[A/G]TATGCAATATTATGTCAGTGTTCTTTCGCATGTTCCATCCATTTTGGGTGGTATATATCT	1503
11789170-1_T_F_2584582194	11789170	Poor	TOP	[A/G]	34809450	ATCCTCTGTACAATGAGGTTAGTGCTATTACCATGAAGCAAGAATAAATT			7	11	24085313	diploid	Oryza sativa (japonica cultivar-group)	6K_ARRAY	1	TOP	ATTTGGTAGAATCCTCTGTACAATGAGGTTAGTGCTATTACCATGAAGCAAGAATAAATT[A/G]ATGAGTCAAAGAAGTCCCMATAATCTCTGTCTGCMCTTTCTCCTATACTCCCTCCCACYT	ATTTGGTAGAATCCTCTGTACAATGAGGTTAGTGCTATTACCATGAAGCAAGAATAAATT[A/G]ATGAGTCAAAGAAGTCCCMATAATCTCTGTCTGCMCTTTCTCCTATACTCCCTCCCACYT	1503
11789220_ilmndup1-1_B_F_2585061535	11789220	High	BOT	[T/C]	59707336	AATTTGTCCGTAAGAGCTTACTGTATTCTCAGATTGCCGGTTGAGGTCTG			7	11	24086207	diploid	Oryza sativa (japonica cultivar-group)	6K_ARRAY	1	BOT	AAGTAGTGATAATTTGTCCGTAAGAGCTTACTGTATTCTCAGATTGCCGGTTGAGGTCTG[T/C]CTCCAGTGAAAGAATCCTTTCRGCCTGCGATTAATMATAGCTAAGYATTCCTAATTTGTA	TACAAATTAGGAATRCTTAGCTATKATTAATCGCAGGCYGAAAGGATTCTTTCACTGGAG[A/G]CAGACCTCAACCGGCAATCTGAGAATACAGTAAGCTCTTACGGACAAATTATCACTACTT	1508
117898-1_T_F_2584578841	117898	High	TOP	[A/G]	50661398	GTGTTCCTTTTAGATTATCGATGGATGAAAACTCATGAATTCTGATTATA			7	1	3531609	diploid	Oryza sativa (japonica cultivar-group)	6K_ARRAY	1	TOP	CGTCTAGATAGTGTTCCTTTTAGATTATCGATGGATGAAAACTCATGAATTCTGATTATA[A/G]AGATAAATTAAATATTATATATAAATTATAAAGGTCCAAATAATGCGGTAGACGAAAGMT	CGTCTAGATAGTGTTCCTTTTAGATTATCGATGGATGAAAACTCATGAATTCTGATTATA[A/G]AGATAAATTAAATATTATATATAAATTATAAAGGTCCAAATAATGCGGTAGACGAAAGMT	1503
11789957-1_T_R_2584578843	11789957	High	TOP	[A/G]	33723359	GTGTGGGCCCGATACCGTCTGTTTCTATCTGGGCCTGTAGGCCAGAAGGC			7	11	24100905	diploid	Oryza sativa (japonica cultivar-group)	6K_ARRAY	1	BOT	GCGGCCCAGTAAAGCYAATGAAATGGACAGCCCATCAGTACCACTGGATCGGCCCGCCTC[T/C]GCCTTCTGGCCTACAGGCCCAGATAGAAACAGACGGTATCGGGCCCACACGGCCCGTACA	TGTACGGGCCGTGTGGGCCCGATACCGTCTGTTTCTATCTGGGCCTGTAGGCCAGAAGGC[A/G]GAGGCGGGCCGATCCAGTGGTACTGATGGGCTGTCCATTTCATTRGCTTTACTGGGCCGC	1503
11792121-1_B_F_2584578844	11792121	High	BOT	[T/G]	50786331	TTCATTGTTGCCAACTCGGTCTAGGAATGTCTCGTTGTTGAATACGCTGC			7	11	24159456	diploid	Oryza sativa (japonica cultivar-group)	6K_ARRAY	1	BOT	CTCATCCCCCTTCATTGTTGCCAACTCGGTCTAGGAATGTCTCGTTGTTGAATACGCTGC[T/G]GTTGCGTTCCTTTCAAATGKACCAAGCTATTATTTCAAGTGGCACCACCAGCTGACAAAG	CTTTGTCAGCTGGTGGTGCCACTTGAAATAATAGCTTGGTMCATTTGAAAGGAACGCAAC[A/C]GCAGCGTATTCAACAACGAGACATTCCTAGACCGAGTTGGCAACAATGAAGGGGGATGAG	1503
11792672-1_T_R_2584583388	11792672	High	TOP	[A/G]	41654430	AATGGACAACTTATTGGCGGTAGGCAGATCAAGGTACGTTCATCTTCAAT			7	11	24171632	diploid	Oryza sativa (japonica cultivar-group)	6K_ARRAY	1	BOT	ACCATCCTTATGATTGATCTACCCAAAACACTCTTATATTAAATGYATTTATGGCTGAAA[T/C]ATTGAAGATGAACGTACCTTGATCTGCCTACCGCCAATAAGTTGTCCATTACCAGTCTGA	TCAGACTGGTAATGGACAACTTATTGGCGGTAGGCAGATCAAGGTACGTTCATCTTCAAT[A/G]TTTCAGCCATAAATRCATTTAATATAAGAGTGTTTTGGGTAGATCAATCATAAGGATGGT	1503
11799375_ilmndup1-1_T_R_2585061536	11799375	High	TOP	[A/G]	33751467	GTTACGGTCCCGTCTGAATCAACACTGTTGTAAGTGACGACACATTTCGA			7	11	24303688	diploid	Oryza sativa (japonica cultivar-group)	6K_ARRAY	1	BOT	CGTATATGTGAATTCATGTCAGRACTGCGAGAACTGCAATAGCTCTCTGGAGAACCACTG[T/C]TCGAAATGTGTCGTCACTTACAACAGTGTTGATTCAGACGGGACCGTAACAAAGGGTGGA	TCCACCCTTTGTTACGGTCCCGTCTGAATCAACACTGTTGTAAGTGACGACACATTTCGA[A/G]CAGTGGTTCTCCAGAGAGCTATTGCAGTTCTCGCAGTYCTGACATGAATTCACATATACG	1508
11802853-1_T_F_2584580847	11802853	High	TOP	[A/G]	73780506	TTTTAGAAGAAGAGAATTACAGCTCTGGCAGATCATTTGAATTTTAGATT			7	11	24397959	diploid	Oryza sativa (japonica cultivar-group)	6K_ARRAY	1	TOP	AGAACTCTGGTTTTAGAAGAAGAGAATTACAGCTCTGGCAGATCATTTGAATTTTAGATT[A/G]AGAATAATTACTTYMACYGTYCCATTTTAAGTGTAGTTATAGATTTTCGTGTCCATTGTA	AGAACTCTGGTTTTAGAAGAAGAGAATTACAGCTCTGGCAGATCATTTGAATTTTAGATT[A/G]AGAATAATTACTTYMACYGTYCCATTTTAAGTGTAGTTATAGATTTTCGTGTCCATTGTA	1503
11807166-1_B_F_2584583390	11807166	High	BOT	[T/C]	61645478	GGACAGTCATGTGGGCATTGGCGATTCTGTGGTTCAGTCCTTTTCCATAA			7	11	24470833	diploid	Oryza sativa (japonica cultivar-group)	6K_ARRAY	1	BOT	CATTGAATGGGGACAGTCATGTGGGCATTGGCGATTCTGTGGTTCAGTCCTTTTCCATAA[T/C]AGAGCCATTGGTGAAAGTATGAGAGTGATTAACAGTAGAATATAACRAATTTTAATAAGA	TCTTATTAAAATTYGTTATATTCTACTGTTAATCACTCTCATACTTTCACCAATGGCTCT[A/G]TTATGGAAAAGGACTGAACCACAGAATCGCCAATGCCCACATGACTGTCCCCATTCAATG	1503
11809322-1_T_R_2584580848	11809322	Poor	TOP	[A/G]	38730323	GATCATTCAGGCAAATGTGTGGACTGGAAAAGAAGGGGATGAAGCTCGTT			7	11	24566456	diploid	Oryza sativa (japonica cultivar-group)	6K_ARRAY	1	BOT	CAAACGCATGCGAAAAGGTTYYGATTTYAGCACTGGTATATATCGTATAGTTCAAGCAGA[T/C]AACGAGCTTCATCCCCTTCTTTTCCAGTCCACACATTTGCCTGAATGATCTCTTTCAGCA	TGCTGAAAGAGATCATTCAGGCAAATGTGTGGACTGGAAAAGAAGGGGATGAAGCTCGTT[A/G]TCTGCTTGAACTATACGATATATACCAGTGCTRAAATCRRAACCTTTTCGCATGCGTTTG	1508
11812111-1_T_F_2584580849	11812111	High	TOP	[A/G]	65610368	CTTCCAGTAATCAGACACTTGATCAAGCTCCTGCACTTGATAGAAGTATC			7	11	24629195	diploid	Oryza sativa (japonica cultivar-group)	6K_ARRAY	1	TOP	TCACAAGTATCTTCCAGTAATCAGACACTTGATCAAGCTCCTGCACTTGATAGAAGTATC[A/G]AAAATAATCYTAGAGATGATCAGACAGGGACAGAAAATAATGCTGAGGTTCAAGAAGTTC	TCACAAGTATCTTCCAGTAATCAGACACTTGATCAAGCTCCTGCACTTGATAGAAGTATC[A/G]AAAATAATCYTAGAGATGATCAGACAGGGACAGAAAATAATGCTGAGGTTCAAGAAGTTC	1503
11819865-1_B_R_2584578845	11819865	High	BOT	[T/C]	69606415	TCTTCTCAATTAGAAGGACTCCCTGATCTGAGACTAGAAGTTAAAAATAG			7	11	24779246	diploid	Oryza sativa (japonica cultivar-group)	6K_ARRAY	1	TOP	TTAGGATTTCTAT-AAAAWAAGTCTGCTAACTGGTAAATATAAACCAACCTACTAATCTA[A/G]CTATTTTTAACTTCTAGTCTCAGATCAGGGAGTCCTTCTAATTGAGAAGATAAACCCKTT	TTAGGATTTCTAT-AAAAWAAGTCTGCTAACTGGTAAATATAAACCAACCTACTAATCTA[A/G]CTATTTTTAACTTCTAGTCTCAGATCAGGGAGTCCTTCTAATTGAGAAGATAAACCCKTT	1508
11822584-1_T_F_2584578846	11822584	High	TOP	[A/C]	59780468	AAAAGGTACTTTTTCCCCCAATGGCTGCTGTTCATTTGTCTAGATCTGAC			7	11	24833261	diploid	Oryza sativa (japonica cultivar-group)	6K_ARRAY	1	TOP	CGGTGGTTCTAAAAGGTACTTTTTCCCCCAATGGCTGCTGTTCATTTGTCTAGATCTGAC[A/C]TTTTTTTTTCTACACAACACCCCTGTAGCGGCATATTGTTTTGGTCATATYGTTTTCCAC	CGGTGGTTCTAAAAGGTACTTTTTCCCCCAATGGCTGCTGTTCATTTGTCTAGATCTGAC[A/C]TTTTTTTTTCTACACAACACCCCTGTAGCGGCATATTGTTTTGGTCATATYGTTTTCCAC	1503
11827101-1_T_F_2584583391	11827101	High	TOP	[A/G]	69678339	TTCCTTTCTATATATGCTCTCCTGTACGTTTTCATCACTTATTACGTTTT			7	11	24926596	diploid	Oryza sativa (japonica cultivar-group)	6K_ARRAY	1	TOP	CTGCTAAAAATTCCTTTCTATATATGCTCTCCTGTACGTTTTCATCACTTATTACGTTTT[A/G]TTGTTTTGTTTCTCTAACATACATTTTCATCCGTATGAGCTAGAATGTGTAGAGTGACAA	CTGCTAAAAATTCCTTTCTATATATGCTCTCCTGTACGTTTTCATCACTTATTACGTTTT[A/G]TTGTTTTGTTTCTCTAACATACATTTTCATCCGTATGAGCTAGAATGTGTAGAGTGACAA	1503
11837165-1_B_R_2584581915	11837165	High	BOT	[T/C]	10664331	ATAATGGGTTATATTCCTAGTGCCACTCATTCCAATTTCCATGCATGGGT			7	11	25132894	diploid	Oryza sativa (japonica cultivar-group)	6K_ARRAY	1	TOP	AAGAGATGCYTTTTCTTTTATTCTTTTCCTTGCCATGAATATCTTCATGCTTTGCTTCCT[A/G]ACCCATGCATGGAAATTGGAATGAGTGGCACTAGGAATATAACCCATTATAATTGTGCTT	AAGAGATGCYTTTTCTTTTATTCTTTTCCTTGCCATGAATATCTTCATGCTTTGCTTCCT[A/G]ACCCATGCATGGAAATTGGAATGAGTGGCACTAGGAATATAACCCATTATAATTGTGCTT	1503
11837210-1_B_R_2584581916	11837210	High	BOT	[T/C]	46632458	AAATGCAGCTAAGACTGAGAAAAAACGGATCAATGCTCAAAGATTTACAT			7	11	25135188	diploid	Oryza sativa (japonica cultivar-group)	6K_ARRAY	1	TOP	CTCCTACGCATACTATTGAGCRATTTGGCCTTCAAAGGAAAGGGTCATGCTGACGAAGCC[A/G]ATGTAAATCTTTGAGCATTGATCCGTTTTTTCTCAGTCTTAGCTGCATTTTAGTTAGTCT	CTCCTACGCATACTATTGAGCRATTTGGCCTTCAAAGGAAAGGGTCATGCTGACGAAGCC[A/G]ATGTAAATCTTTGAGCATTGATCCGTTTTTTCTCAGTCTTAGCTGCATTTTAGTTAGTCT	1503
11840487-1_T_R_2584581917	11840487	High	TOP	[A/C]	20745473	ACAGTACCGAAAAACAACAATAGGGAATTACAGCTACAAGTAATGCAAAT			7	11	25212665	diploid	Oryza sativa (japonica cultivar-group)	6K_ARRAY	1	BOT	TTTTTGTTTTGTCTAGTGCCTTTGTTGCTTCATGCCSCTGACTAAGTTCATTCTTACATG[T/G]ATTTGCATTACTTGTAGCTGTAATTCCCTATTGTTGTTTTTCGGTACTGTTGATTGAATT	AATTCAATCAACAGTACCGAAAAACAACAATAGGGAATTACAGCTACAAGTAATGCAAAT[A/C]CATGTAAGAATGAACTTAGTCAGSGGCATGAAGCAACAAAGGCACTAGACAAAACAAAAA	1503
1184074-1_B_F_2584578848	1184074	High	BOT	[T/C]	45732317	GCGTCTGATAAGGACTAACGATGTAGGCGAAACAACTGCGGTGGATAGTT			7	1	36536946	diploid	Oryza sativa (japonica cultivar-group)	6K_ARRAY	1	BOT	TCGATATACAGCGTCTGATAAGGACTAACGATGTAGGCGAAACAACTGCGGTGGATAGTT[T/C]CACTTTCATATGTTCTTGTACCTTTATCTTTTCAGTTTGYTCTCTTGAACTGTTGGTTCA	TGAACCAACAGTTCAAGAGARCAAACTGAAAAGATAAAGGTACAAGAACATATGAAAGTG[A/G]AACTATCCACCGCAGTTGTTTCGCCTACATCGTTAGTCCTTATCAGACGCTGTATATCGA	1508
11846033-1_T_F_2584578849	11846033	Poor	TOP	[A/G]	51700381	CAGCTTCAGGGGAATCTCAAGAATCGAGTCCCTGCCCGATTCGATCGGCA			7	11	25359525	diploid	Oryza sativa (japonica cultivar-group)	6K_ARRAY	1	TOP	TCAGGTACATCAGCTTCAGGGGAATCTCAAGAATCGAGTCCCTGCCCGATTCGATCGGCA[A/G]GCTGCGTGAKCTCACCGTGCTGGATCTCCGGGCATGCCATAATCTKGAGGAATTGGGRCA	TCAGGTACATCAGCTTCAGGGGAATCTCAAGAATCGAGTCCCTGCCCGATTCGATCGGCA[A/G]GCTGCGTGAKCTCACCGTGCTGGATCTCCGGGCATGCCATAATCTKGAGGAATTGGGRCA	1503
11846268-1_T_F_2584583393	11846268	High	TOP	[A/G]	59686389	TTCTCCTTCTCTTGGTTGGGTTGGTCCGGTGAGCTTGCCATGATCAAACT			7	11	25368735	diploid	Oryza sativa (japonica cultivar-group)	6K_ARRAY	1	TOP	CGACGGCGGTTTCTCCTTCTCTTGGTTGGGTTGGTCCGGTGAGCTTGCCATGATCAAACT[A/G]TCGCAGAATATGCAAGTCGATCTCTCCGGGATCAGGATGTCACGATGGCACCCTGCAATA	CGACGGCGGTTTCTCCTTCTCTTGGTTGGGTTGGTCCGGTGAGCTTGCCATGATCAAACT[A/G]TCGCAGAATATGCAAGTCGATCTCTCCGGGATCAGGATGTCACGATGGCACCCTGCAATA	1503
11846273-1_T_F_2584580157	11846273	High	TOP	[A/G]	72707386	AAATCTGTAATTTAATCGAGTTCACCCCCAATCTATTTTATCTACGCATC			7	11	25369009	diploid	Oryza sativa (japonica cultivar-group)	6K_ARRAY	1	TOP	TCTTGGATAGAAATCTGTAATTTAATCGAGTTCACCCCCAATCTATTTTATCTACGCATC[A/G]ACGAAGAATAAYCTGCACGRAAGGGCTGATCAGCGATCAGCCGCGCGCGCCCTCCCCCGC	TCTTGGATAGAAATCTGTAATTTAATCGAGTTCACCCCCAATCTATTTTATCTACGCATC[A/G]ACGAAGAATAAYCTGCACGRAAGGGCTGATCAGCGATCAGCCGCGCGCGCCCTCCCCCGC	1503
11853141-1_T_F_2584583395	11853141	High	TOP	[A/G]	37646505	TGTGCTTCAGAGGTTAAACATGCTCTTGTTTTTGAACTATGCTCTGTTGT			7	11	25531988	diploid	Oryza sativa (japonica cultivar-group)	6K_ARRAY	1	TOP	GGCTTCATATTGTGCTTCAGAGGTTAAACATGCTCTTGTTTTTGAACTATGCTCTGTTGT[A/G]CTCTCAATTAATGGTCTGAATTTTTTTATTTTCTTCAAATTCATTACACTTTTGTGTAGC	GGCTTCATATTGTGCTTCAGAGGTTAAACATGCTCTTGTTTTTGAACTATGCTCTGTTGT[A/G]CTCTCAATTAATGGTCTGAATTTTTTTATTTTCTTCAAATTCATTACACTTTTGTGTAGC	1508
11855950-1_T_F_2584583397	11855950	High	TOP	[A/G]	57610493	TACATCTGTGGATCTGGATCAGATGATCAGGTGTTCATTGATTAACAGCA			7	11	25593531	diploid	Oryza sativa (japonica cultivar-group)	6K_ARRAY	1	TOP	TAGCTGTAGGTACATCTGTGGATCTGGATCAGATGATCAGGTGTTCATTGATTAACAGCA[A/G]TTAGCTATGYATGCGACCGACACACCCACAGACTGGGATTATTACACAGCAGAAAACATC	TAGCTGTAGGTACATCTGTGGATCTGGATCAGATGATCAGGTGTTCATTGATTAACAGCA[A/G]TTAGCTATGYATGCGACCGACACACCCACAGACTGGGATTATTACACAGCAGAAAACATC	1503
11861698-1_T_F_2584580158	11861698	Fail	TOP	[A/G]	37705451	CCGATTCATACTCTGTTTTCTGTAATCGCTTATCTCCTCCAATCGGCTTC			7	11	25703303	diploid	Oryza sativa (japonica cultivar-group)	6K_ARRAY	1	TOP	TGGCTTGCAGCCGATTCATACTCTGTTTTCTGTAATCGCTTATCTCCTCCAATCGGCTTC[A/G]GCTTTAACTCTGAATCCAATGCATGATTTACCAAATTTCGTCGTTAACAAGAAGACCCCG	TGGCTTGCAGCCGATTCATACTCTGTTTTCTGTAATCGCTTATCTCCTCCAATCGGCTTC[A/G]GCTTTAACTCTGAATCCAATGCATGATTTACCAAATTTCGTCGTTAACAAGAAGACCCCG	1503
11863321-1_T_F_2584580160	11863321	Fail	TOP	[A/G]	35601455	ACTTCCCTAGATTTCTCCAGGCCAGACACGCTTAACTTTAGAGTTCTTTG			7	11	25754925	diploid	Oryza sativa (japonica cultivar-group)	6K_ARRAY	1	TOP	TTTTCTGCGCACTTCCCTAGATTTCTCCAGGCCAGACACGCTTAACTTTAGAGTTCTTTG[A/G]AGATGGGCTTCCGGAAAAGAAGTTGCAACTTGTTRGCATGAGTATCCTATCAATCCTATT	TTTTCTGCGCACTTCCCTAGATTTCTCCAGGCCAGACACGCTTAACTTTAGAGTTCTTTG[A/G]AGATGGGCTTCCGGAAAAGAAGTTGCAACTTGTTRGCATGAGTATCCTATCAATCCTATT	1503
11866168-1_T_R_2584581018	11866168	High	TOP	[A/G]	42706497	TCATGCAGTGATGGTCATTGGACACGGCAAGAGAATGATGGACCGCGGCG			7	11	25811598	diploid	Oryza sativa (japonica cultivar-group)	6K_ARRAY	1	BOT	CTCTTGCCTTCGCTGTTCTGGATGACGACATGTCGGCGCACGACGTTGTTGCTTGTGCCC[T/C]CGCCGCGGTCCATCATTCTCTTGCCGTGTCCAATGACCATCACTGCATGAGCAGCTGGAA	TTCCAGCTGCTCATGCAGTGATGGTCATTGGACACGGCAAGAGAATGATGGACCGCGGCG[A/G]GGGCACAAGCAACAACGTCGTGCGCCGACATGTCGTCATCCAGAACAGCGAAGGCAAGAG	1503
11874690-1_B_R_2584581019	11874690	High	BOT	[T/C]	57681306	ATTATCCCTGATCAGGTGATACAAGACATTAAGGAACATAAAAACAAACC			7	11	26028278	diploid	Oryza sativa (japonica cultivar-group)	6K_ARRAY	1	TOP	TTTGCATCTGTTGTTTCTCTTCTT--CTGCTCCTTTTCGATCTTACTGGTGATTAAAAAT[A/G]GGTTTGTTTTTATGTTCCTTAATGTCTTGTATCACCTGATCAGGGATAATTTTACCGTTG	TTTGCATCTGTTGTTTCTCTTCTT--CTGCTCCTTTTCGATCTTACTGGTGATTAAAAAT[A/G]GGTTTGTTTTTATGTTCCTTAATGTCTTGTATCACCTGATCAGGGATAATTTTACCGTTG	1503
11881800-1_T_F_2584583398	11881800	Poor	TOP	[A/G]	26781329	GAGAAAATTACTTCGGAAAAAAAACAACTCTAAACAATGAGAGGGTGTAG			7	11	26199202	diploid	Oryza sativa (japonica cultivar-group)	6K_ARRAY	1	TOP	AAAAATATAAGAGAAAATTACTTCGGAAAAAAAACAACTCTAAACAATGAGAGGGTGTAG[A/G]CGGAGCCACACTATAATCAAAAWTCAATGGCCTAGGCTCGAGAGGTTGGTCTGGCRTTTC	AAAAATATAAGAGAAAATTACTTCGGAAAAAAAACAACTCTAAACAATGAGAGGGTGTAG[A/G]CGGAGCCACACTATAATCAAAAWTCAATGGCCTAGGCTCGAGAGGTTGGTCTGGCRTTTC	1503
1188296-1_T_F_2584581020	1188296	High	TOP	[A/G]	40781378	CCTTTTAATCATCAATGTAACTTAACCTTCAGACTTCAATCCAAATTCAA			7	1	36683766	diploid	Oryza sativa (japonica cultivar-group)	6K_ARRAY	1	TOP	TCTCAAAACTCCTTTTAATCATCAATGTAACTTAACCTTCAGACTTCAATCCAAATTCAA[A/G]CCAAATAACATAGATATGTACTCCCTTTRTCCTAAAAAGATTTAAATCTTAGATATGAAT	TCTCAAAACTCCTTTTAATCATCAATGTAACTTAACCTTCAGACTTCAATCCAAATTCAA[A/G]CCAAATAACATAGATATGTACTCCCTTTRTCCTAAAAAGATTTAAATCTTAGATATGAAT	1503
11885065-1_B_F_2584579937	11885065	High	BOT	[T/C]	23729443	TAGTTTTCACGCTTTGTCCAGGGAGAAGACCAAGTGACCACATCAGTGAG			7	11	26301538	diploid	Oryza sativa (japonica cultivar-group)	6K_ARRAY	1	BOT	AAATGGTTATTAGTTTTCACGCTTTGTCCAGGGAGAAGACCAAGTGACCACATCAGTGAG[T/C]GGCCGAGCTGACRACCTTGCTTGGCGCTGCTCATCTGATACTTTTGATCTCAATGGCCGC	GCGGCCATTGAGATCAAAAGTATCAGATGAGCAGCGCCAAGCAAGGTYGTCAGCTCGGCC[A/G]CTCACTGATGTGGTCACTTGGTCTTCTCCCTGGACAAAGCGTGAAAACTAATAACCATTT	1503
11887397-1_T_F_2584579938	11887397	High	TOP	[A/C]	39693354	ACTACCACACATAAAGTTTATGCGTTTTACTTCAAGGCAGATAATCTTAA			7	11	26376645	diploid	Oryza sativa (japonica cultivar-group)	6K_ARRAY	1	TOP	ATTATACTRCACTACCACACATAAAGTTTATGCGTTTTACTTCAAGGCAGATAATCTTAA[A/C]TTATTTCTGCAGAGACAATATATTTCCAGAG-AAAAAACATATTATAATACAAATGMAAT	ATTATACTRCACTACCACACATAAAGTTTATGCGTTTTACTTCAAGGCAGATAATCTTAA[A/C]TTATTTCTGCAGAGACAATATATTTCCAGAG-AAAAAACATATTATAATACAAATGMAAT	1503
11887431-1_B_F_2584579939	11887431	High	BOT	[T/G]	23696507	TTCCCCAAGCCAACATCAAAATTGATATCCTCAGAATCTACCACGTTGAT			7	11	26377706	diploid	Oryza sativa (japonica cultivar-group)	6K_ARRAY	1	BOT	CRAAGCCAGGTTCCCCAAGCCAACATCAAAATTGATATCCTCAGAATCTACCACGTTGAT[T/G]TTGAACTCCAGTTTTCTAACCTTTGGCATTGCTCCTGGTTGGAACACCAGCCCACAATAT	ATATTGTGGGCTGGTGTTCCAACCAGGAGCAATGCCAAAGGTTAGAAAACTGGAGTTCAA[A/C]ATCAACGTGGTAGATTCTGAGGATATCAATTTTGATGTTGGCTTGGGGAACCTGGCTTYG	1508
11892433-1_B_R_2584581806	11892433	High	BOT	[T/C]	60703324	GTCCAAAATGAAACATATGAATTATGGAACCGGAAGGATCTTAATTACTT			7	11	26476839	diploid	Oryza sativa (japonica cultivar-group)	6K_ARRAY	1	TOP	TTATTTTTATTAACAAAAAAAAGAAAGAAAAAGAAATATGTAGAGTATCCAAGTATAATT[A/G]AAGTAATTAAGATCCTTCCGGTTCCATAATTCATATGTTTCATTTTGGACAATGACACGG	TTATTTTTATTAACAAAAAAAAGAAAGAAAAAGAAATATGTAGAGTATCCAAGTATAATT[A/G]AAGTAATTAAGATCCTTCCGGTTCCATAATTCATATGTTTCATTTTGGACAATGACACGG	1503
1189290-1_T_R_2584578524	1189290	High	TOP	[A/G]	63685477	TCTGGTTCCAACCCATCTTCTGTTATGGAGGTCCAGAGAGTTGCTGCTTT			7	1	36734765	diploid	Oryza sativa (japonica cultivar-group)	6K_ARRAY	1	BOT	CCCAAATCTAGTGACTTATAACACCCTGATGGATGGACTTTATGAAACTGGCTATATTGA[T/C]AAAGCAGCAACTCTCTGGACCTCCATAACAGAAGATGGGTTGGAACCAGACATAATTTCA	TGAAATTATGTCTGGTTCCAACCCATCTTCTGTTATGGAGGTCCAGAGAGTTGCTGCTTT[A/G]TCAATATAGCCAGTTTCATAAAGTCCATCCATCAGGGTGTTATAAGTCACTAGATTTGGG	1503
11893268-1_T_R_2584578526	11893268	High	TOP	[A/C]	28716494	GCATTGGTGTTCCATGGTTGGTGGACACAATGTACAACTATTTTGTCTAC			7	11	26488851	diploid	Oryza sativa (japonica cultivar-group)	6K_ARRAY	1	BOT	CGAAGAAGACCAGAAGGGAGAAGCTGAGGCCAGCAGCATTGTCTATGTACAGGGGCTTCT[T/G]GTAGACAAAATAGTTGTACATTGTGTCCACCAACCATGGAACACCAATGCCGACATATAT	ATATATGTCGGCATTGGTGTTCCATGGTTGGTGGACACAATGTACAACTATTTTGTCTAC[A/C]AGAAGCCCCTGTACATAGACAATGCTGCTGGCCTCAGCTTCTCCCTTCTGGTCTTCTTCG	1503
11894392-1_B_R_2584578528	11894392	Fail	BOT	[T/G]	22677408	CAAATTCAGATGATGTTTCAGGCTTTCATCTGAATATGGCAAACGTTATT			7	11	26516772	diploid	Oryza sativa (japonica cultivar-group)	6K_ARRAY	1	TOP	TTGTCTAGTGCCGTCTTCAGAATCAGGAAGATTATTTTGTTACAAGAAAAAAAAAAGAAG[A/C]AATAACGTTTGCCATATTCAGATGAAAGCCTGAAACATCATCTGAATTTGTGACTGGATG	TTGTCTAGTGCCGTCTTCAGAATCAGGAAGATTATTTTGTTACAAGAAAAAAAAAAGAAG[A/C]AATAACGTTTGCCATATTCAGATGAAAGCCTGAAACATCATCTGAATTTGTGACTGGATG	1503
11904469-1_T_R_2584578529	11904469	Poor	TOP	[A/G]	53671309	TGTCCTTGCCAGAAAAAAGAAAGGGCAACTAGAGTATAAAAATAAGCGAG			7	11	26785308	diploid	Oryza sativa (japonica cultivar-group)	6K_ARRAY	1	BOT	TGACATATTAATTTTCATTTCTCA---AAAAAAAAATCTTAATTGTCAGCGTCTCACTGA[T/C]CTCGCTTATTTTTATACTCTAGTTGCCCTTTCTTTTTTCTGGCAAGGACACTAGGTGCTT	AAGCACCTAGTGTCCTTGCCAGAAAAAAGAAAGGGCAACTAGAGTATAAAAATAAGCGAG[A/G]TCAGTGAGACGCTGACAATTAAGATTTTTTTTT---TGAGAAATGAAAATTAATATGTCA	1503
11906972-1_T_R_2584581808	11906972	High	TOP	[A/C]	24691438	CGAGTTTCGGAACATTTCAGTATCAAAATCTTGTTACTTACATGGCGTGG			7	11	26839555	diploid	Oryza sativa (japonica cultivar-group)	6K_ARRAY	1	BOT	TTTCTGTGCTCAAGAGGCTTGGAGTTTTGTCAGAAATGCATCCCTGACGAAGACGCCACC[T/G]CCACGCCATGTAAGTAACAAGATTTTGATACTGAAATGTTCCGAAACTCGTAACTACATC	GATGTAGTTACGAGTTTCGGAACATTTCAGTATCAAAATCTTGTTACTTACATGGCGTGG[A/C]GGTGGCGTCTTCGTCAGGGATGCATTTCTGACAAAACTCCAAGCCTCTTGAGCACAGAAA	1503
11910765-1_B_F_2584578530	11910765	High	BOT	[T/C]	36752376	ATGGTCCAACCAACTGAGTCAGCTGGGACTGACAAGTGGACTTAATCCTT			7	11	26947515	diploid	Oryza sativa (japonica cultivar-group)	6K_ARRAY	1	BOT	GCTTGTTAACATGGTCCAACCAACTGAGTCAGCTGGGACTGACAAGTGGACTTAATCCTT[T/C]TTGCCGATCCGATTTGAGATACATGGGTGTAGCAGGCCACTTAAGAAGGGCCTCCAGTGA	TCACTGGAGGCCCTTCTTAAGTGGCCTGCTACACCCATGTATCTCAAATCGGATCGGCAA[A/G]AAGGATTAAGTCCACTTGTCAGTCCCAGCTGACTCAGTTGGTTGGACCATGTTAACAAGC	1503
11911109-1_B_F_2584580161	11911109	High	BOT	[T/C]	74600383	ACCTCATGAACTCGTCATCGCAGGCCCCCAATCCAAACTCCTCAAGAGAT			7	11	26953338	diploid	Oryza sativa (japonica cultivar-group)	6K_ARRAY	1	BOT	GTTTTGCAAGACCTCATGAACTCGTCATCGCAGGCCCCCAATCCAAACTCCTCAAGAGAT[T/C]GGGGCAGCTYTGGAAGCGACTGAATGTTCAAGCAAAAATACATCTTCAGTTCATGGAGTG	CACTCCATGAACTGAAGATGTATTTTTGCTTGAACATTCAGTCGCTTCCARAGCTGCCCC[A/G]ATCTCTTGAGGAGTTTGGATTGGGGGCCTGCGATGACGAGTTCATGAGGTCTTGCAAAAC	1503
11911190-1_B_R_2584580163	11911190	High	BOT	[T/C]	61798319	TATGTCAGTCCTTTTATGTGAGGGGGGTGGTGATGAATGATTGATGAGTT			7	11	26955665	diploid	Oryza sativa (japonica cultivar-group)	6K_ARRAY	1	TOP	AGGAGCATCTGAAGGCTGTAAAACAAAATTAGCAGGTCAGGTTTTTATGGTATTTTACAG[A/G]AACTCATCAATCATTCATCACCACCCCCCTCACATAAAAGGACTGACATAACTTGCGTAA	AGGAGCATCTGAAGGCTGTAAAACAAAATTAGCAGGTCAGGTTTTTATGGTATTTTACAG[A/G]AACTCATCAATCATTCATCACCACCCCCCTCACATAAAAGGACTGACATAACTTGCGTAA	1503
11915122-1_B_R_2584580164	11915122	High	BOT	[T/C]	37682491	GCTGTGGCTGCGCTCCGAGCTCGCTTTATGGAGGGAAGTGGACTTGGGAG			7	11	27015384	diploid	Oryza sativa (japonica cultivar-group)	6K_ARRAY	1	TOP	TTTTTCTCGTTTGCCGTGTCACCGCGTGAGTTGCGCGGGGTGGAGWGTGGAGTCGACTTG[A/G]CTCCCAAGTCCACTTCCCTCCATAAAGCGAGCTCGGAGCGCAGCCACAGCAGTRTAGAGC	TTTTTCTCGTTTGCCGTGTCACCGCGTGAGTTGCGCGGGGTGGAGWGTGGAGTCGACTTG[A/G]CTCCCAAGTCCACTTCCCTCCATAAAGCGAGCTCGGAGCGCAGCCACAGCAGTRTAGAGC	1508
1191519-1_T_F_2584581809	1191519	High	TOP	[A/G]	49762385	AGTCCGTTTTATTAGCCTTAGTTTGAATTTCGTCCCTCGACTTTAAAACC			7	1	36829724	diploid	Oryza sativa (japonica cultivar-group)	6K_ARRAY	1	TOP	CAAAGGGAAAAGTCCGTTTTATTAGCCTTAGTTTGAATTTCGTCCCTCGACTTTAAAACC[A/G]GATAAATTTCATCCTCGACTTTAAAACCGGATAGAARGACTAACTCAACTATCAAAATTA	CAAAGGGAAAAGTCCGTTTTATTAGCCTTAGTTTGAATTTCGTCCCTCGACTTTAAAACC[A/G]GATAAATTTCATCCTCGACTTTAAAACCGGATAGAARGACTAACTCAACTATCAAAATTA	1503
1191989-1_B_R_2584578610	1191989	High	BOT	[T/C]	61745336	CCCCAAGCTAGGGGGAGGGATTAGAAAGGATTGCGAAAATGCTAATAGCA			7	1	36861511	diploid	Oryza sativa (japonica cultivar-group)	6K_ARRAY	1	TOP	ACRAAAATCCACRCGTCCGAAAATTAGCAACGGGCCAAAAAGGAAGGRAAAAAGCTAATC[A/G]TGCTATTAGCATTTTCGCAATCCTTTCTAATCCCTCCCCCTAGCTTGGGGATTGTCTGAA	ACRAAAATCCACRCGTCCGAAAATTAGCAACGGGCCAAAAAGGAAGGRAAAAAGCTAATC[A/G]TGCTATTAGCATTTTCGCAATCCTTTCTAATCCCTCCCCCTAGCTTGGGGATTGTCTGAA	1503
11920440-1_B_F_2584578611	11920440	Very High	BOT	[T/C]	34727379	TCTTATTGCTGCATTTCTCAAACAAATTGAAGCACCGGTTCATATAACCC			7	11	27163809	diploid	Oryza sativa (japonica cultivar-group)	6K_ARRAY	1	BOT	CTTCATATCTTCTTATTGCTGCATTTCTCAAACAAATTGAAGCACCGGTTCATATAACCC[T/C]AGTATGTTAAAAACTACARTAGAATATCTGTACTATTCGAATGTCGACATAAAAATGTAC	GTACATTTTTATGTCGACATTCGAATAGTACAGATATTCTAYTGTAGTTTTTAACATACT[A/G]GGGTTATATGAACCGGTGCTTCAATTTGTTTGAGAAATGCAGCAATAAGAAGATATGAAG	1503
11933644-1_T_R_2584585400	11933644	High	TOP	[A/G]	74662439	TAGTTAATTTAAGACCTTGCATAGATTGACCCTACGACTGATCGGTCATC			7	11	27363747	diploid	Oryza sativa (japonica cultivar-group)	6K_ARRAY	1	BOT	YATWGTAYSTGTTCTTAGAATTACTTAGTTAATGCRAAGGTTAATGGTGGTGGTAGGTTT[T/C]GATGACCGATCAGTCGTAGGGTCAATCTATGCAAGGTCTTAAATTAACTAAAGATGGATG	CATCCATCTTTAGTTAATTTAAGACCTTGCATAGATTGACCCTACGACTGATCGGTCATC[A/G]AAACCTACCACCACCATTAACCTTYGCATTAACTAAGTAATTCTAAGAACASRTACWATR	1503
11935925-1_B_R_2584578612	11935925	High	BOT	[T/C]	17661344	TGGCGGCGTGCGTTCGTGAGTTCGGGGAAGGGATGAGAAGAAGTGCTGCG			7	11	27408026	diploid	Oryza sativa (japonica cultivar-group)	6K_ARRAY	1	TOP	CCAAGAGTCCAGGATATGTATAGCATGTGCGGTGTGTGAGYGTGAGCCAAGCTTTGGTAC[A/G]CGCAGCACTTCTTCTCATCCCTTCCCCGAACTCACGAACGCACGCCGCCACCACCGCCCA	CCAAGAGTCCAGGATATGTATAGCATGTGCGGTGTGTGAGYGTGAGCCAAGCTTTGGTAC[A/G]CGCAGCACTTCTTCTCATCCCTTCCCCGAACTCACGAACGCACGCCGCCACCACCGCCCA	1503
11943779-1_B_R_2584585401	11943779	Poor	BOT	[T/C]	50623416	ATACACATCACCAGACATAGACATCGGAGACAAGCCTAGACAGACTCAAA			7	11	27560949	diploid	Oryza sativa (japonica cultivar-group)	6K_ARRAY	1	TOP	GTAGTCGACGACGGAATAGTCTTCCTGCTCGAATACRAACTCGATGACATAAGAGATGGC[A/G]TTTGAGTCTGTCTAGGCTTGTCTCCGATGTCTATGTCTGGTGATGTGTATTGGTATCTAT	GTAGTCGACGACGGAATAGTCTTCCTGCTCGAATACRAACTCGATGACATAAGAGATGGC[A/G]TTTGAGTCTGTCTAGGCTTGTCTCCGATGTCTATGTCTGGTGATGTGTATTGGTATCTAT	1503
1194403-1_B_F_2584580254	1194403	High	BOT	[T/G]	48633446	TGATACCACTTATAGACGGGGTCGACAGTTCTAAACCATAAATTAAGCAC			7	1	36945618	diploid	Oryza sativa (japonica cultivar-group)	6K_ARRAY	1	BOT	AACGAC--TGTGATACCACTTATAGACGGGGTCGACAGTTCTAAACCATAAATTAAGCAC[T/G]GTCGGTGGAAATAATCCCATATGCACTACACAATTACTACTTCACTTACTGTRAACTTTC	GAAAGTTYACAGTAAGTGAAGTAGTAATTGTGTAGTGCATATGGGATTATTTCCACCGAC[A/C]GTGCTTAATTTATGGTTTAGAACTGTCGACCCCGTCTATAAGTGGTATCACA--GTCGTT	1503
11945545-1_B_F_2584580256	11945545	High	BOT	[T/G]	68703379	AATTGAATAGGCACGTGCAACTTTTGGTATGTTCTATAAATGTACATCTA			7	11	27591935	diploid	Oryza sativa (japonica cultivar-group)	6K_ARRAY	1	BOT	CTCTGAAACTAATTGAATAGGCACGTGCAACTTTTGGTATGTTCTATAAATGTACATCTA[T/G]ATTTCCTAATTATACAASCATTTAATGTAACCATCAAAGTTGCTTGATAAATGAAAGGTA	TACCTTTCATTTATCAAGCAACTTTGATGGTTACATTAAATGSTTGTATAATTAGGAAAT[A/C]TAGATGTACATTTATAGAACATACCAAAAGTTGCACGTGCCTATTCAATTAGTTTCAGAG	1503
1195079-1_T_F_2584585402	1195079	Fail	TOP	[A/G]	22670349	TTAAACTGCAAAACCTGGCCGGGTGTGTAGCACTTAGAGCACCCGCAATG			7	1	36974516	diploid	Oryza sativa (japonica cultivar-group)	6K_ARRAY	1	TOP	AAGAGCCGGATTAAACTGCAAAACCTGGCCGGGTGTGTAGCACTTAGAGCACCCGCAATG[A/G]TAAAGTAAGGTGCTMTCTATAAAACATGTACATCTCAGCAATAGACTCGATTAATAGTAA	AAGAGCCGGATTAAACTGCAAAACCTGGCCGGGTGTGTAGCACTTAGAGCACCCGCAATG[A/G]TAAAGTAAGGTGCTMTCTATAAAACATGTACATCTCAGCAATAGACTCGATTAATAGTAA	1503
11953608-1_T_R_2584580257	11953608	Fail	TOP	[A/G]	25687467	TTGCCGGAGGGTAACAAGTCTAGCAGAATACTGACCACAACAGAAATTGA			7	11	27790759	diploid	Oryza sativa (japonica cultivar-group)	6K_ARRAY	1	BOT	AAAAGSTWTCATCTTGAAAATAAATTTCAAGTCATAACTACAAGATTGYAAAGCTAGATC[T/C]TCAATTTCTGTTGTGGTCAGTATTCTGCTAGACTTGTTACCCTCCGGCAAAGCRCACTTA	TAAGTGYGCTTTGCCGGAGGGTAACAAGTCTAGCAGAATACTGACCACAACAGAAATTGA[A/G]GATCTAGCTTTRCAATCTTGTAGTTATGACTTGAAATTTATTTTCAAGATGAWASCTTTT	1503
11955604-1_B_F_2584580258	11955604	High	BOT	[T/G]	21631409	GCACAAAACATTTAAAATCAGATTTCCTTCCATGAATTCCCCAAATTCTC			7	11	27815939	diploid	Oryza sativa (japonica cultivar-group)	6K_ARRAY	1	BOT	TAATTTGAATGCACAAAACATTTAAAATCAGATTTCCTTCCATGAATTCCCCAAATTCTC[T/G]AAATTCAAATGG-AAATTTCAATTCAAATTCCTCCCAAAATCAGAAATCTAACTAAAGAT	ATCTTTAGTTAGATTTCTGATTTTGGGAGGAATTTGAATTGAAATTT-CCATTTGAATTT[A/C]GAGAATTTGGGGAATTCATGGAAGGAAATCTGATTTTAAATGTTTTGTGCATTCAAATTA	1503
11955796-1_T_R_2584585403	11955796	High	TOP	[A/G]	60743425	TGAAGCAGCGGTTATGGATGGCTAACAAGATCAGAGAATTCAGCCTACGT			7	11	27817978	diploid	Oryza sativa (japonica cultivar-group)	6K_ARRAY	1	BOT	CTATGCCATTGCCACCGACGCTRCTGCAGAACATGGCATGGCGTTTGAGCGCGTCCTGGG[T/C]ACGTAGGCTGAATTCTCTGATCTTGTTAGCCATCCATAACCGCTGCTTCAGCCTCTCTGG	CCAGAGAGGCTGAAGCAGCGGTTATGGATGGCTAACAAGATCAGAGAATTCAGCCTACGT[A/G]CCCAGGACGCGCTCAAACGCCATGCCATGTTCTGCAGYAGCGTCGGTGGCAATGGCATAG	1503
11963686-1_T_R_2584578532	11963686	High	TOP	[A/G]	63756369	CCTGCTACCCTTGTTCTTGAAGCCATTTACTTGAAATCATTGTCCCTTCA			7	11	27994133	diploid	Oryza sativa (japonica cultivar-group)	6K_ARRAY	1	BOT	ACA-AAAAAAWAGTTTTCTAGTGGTATGTGCTTATGTGTACCTGTTGATTTTCCTAGCTT[T/C]TGAAGGGACAATGATTTCAAGTAAATGGCTTCAAGAACAAGGGTAGCAGGATTTTCTATG	CATAGAAAATCCTGCTACCCTTGTTCTTGAAGCCATTTACTTGAAATCATTGTCCCTTCA[A/G]AAGCTAGGAAAATCAACAGGTACACATAAGCACATACCACTAGAAAACTWTTTTTT-TGT	1503
11964077-1_B_F_2584578533	11964077	High	BOT	[T/C]	22773380	GCAACCCCAGCAGCAGCAGTTTCAGCAGGGCCCACAATATTCATATCAGG			7	11	27998933	diploid	Oryza sativa (japonica cultivar-group)	6K_ARRAY	1	BOT	GCCATTATATGCAACCCCAGCAGCAGCAGTTTCAGCAGGGCCCACAATATTCATATCAGG[T/C]TGGCCAGCAGCAACAGATGCCGCAAGCTGCCTACAATCAAGGTCAGCAGCAGCCTATTTC	GAAATAGGCTGCTGCTGACCTTGATTGTAGGCAGCTTGCGGCATCTGTTGCTGCTGGCCA[A/G]CCTGATATGAATATTGTGGGCCCTGCTGAAACTGCTGCTGCTGGGGTTGCATATAATGGC	1508
11977172-1_T_F_2584578535	11977172	High	TOP	[A/G]	16683318	CTAAATTGTTGATCCAATTTACGATCAAATAACACCATTGTGTTCATTTT			7	11	28312708	diploid	Oryza sativa (japonica cultivar-group)	6K_ARRAY	1	TOP	GATTTTTCTTCTAAATTGTTGATCCAATTTACGATCAAATAACACCATTGTGTTCATTTT[A/G]ATTAAATCTTTAGAACAAGATCCCACACGACCAAATTAAG-AAAAAAAGATAATATTTTT	GATTTTTCTTCTAAATTGTTGATCCAATTTACGATCAAATAACACCATTGTGTTCATTTT[A/G]ATTAAATCTTTAGAACAAGATCCCACACGACCAAATTAAG-AAAAAAAGATAATATTTTT	1503
11978729-1_T_R_2584578536	11978729	Poor	TOP	[A/G]	10614470	GAGATATGAATACAATAGGTTCAAGTATTGATTTTGGATGGAGATTTTGA			7	11	28349549	diploid	Oryza sativa (japonica cultivar-group)	6K_ARRAY	1	BOT	TGCCRTAGATCTCAGTCTAAAACTCTCCTTTGTCTCAATTCCCSATTGTCAAATCATCTA[T/C]TCAAAATCTCCATCCAAAATCAATACTTGAACCTATTGTATTCATATCTCCCTTCTAAAA	TTTTAGAAGGGAGATATGAATACAATAGGTTCAAGTATTGATTTTGGATGGAGATTTTGA[A/G]TAGATGATTTGACAATSGGGAATTGAGACAAAGGAGAGTTTTAGACTGAGATCTAYGGCA	1503
11979043-1_T_F_2584580165	11979043	Poor	TOP	[A/C]	54678495	AGCTGCCTTAAAACATTATGTAAATTGTAAAGTGCGATATGAAGATCTTT			7	11	28354517	diploid	Oryza sativa (japonica cultivar-group)	6K_ARRAY	1	TOP	CCTTTGTTTGAGCTGCCTTAAAACATTATGTAAATTGTAAAGTGCGATATGAAGATCTTT[A/C]TAGTGTAAAATTTGATGTCTCTCGGTATATTAAGCT-AAAAATTATTGTCTTTTGGTACC	CCTTTGTTTGAGCTGCCTTAAAACATTATGTAAATTGTAAAGTGCGATATGAAGATCTTT[A/C]TAGTGTAAAATTTGATGTCTCTCGGTATATTAAGCT-AAAAATTATTGTCTTTTGGTACC	1503
11982569-1_T_F_2584580166	11982569	High	TOP	[A/G]	34621325	CTCCCTGAGAAAGAATTCATTCCTATGTCGAGGAATTGGAGTTCCCTACA			7	11	28437127	diploid	Oryza sativa (japonica cultivar-group)	6K_ARRAY	1	TOP	CGCAGRAATGCTCCCTGAGAAAGAATTCATTCCTATGTCGAGGAATTGGAGTTCCCTACA[A/G]TTGGAGAGAASGGCAAAGAAGTGAAGTTTCCCTTGYAGATGATTYTTTCCWATACCAAGG	CGCAGRAATGCTCCCTGAGAAAGAATTCATTCCTATGTCGAGGAATTGGAGTTCCCTACA[A/G]TTGGAGAGAASGGCAAAGAAGTGAAGTTTCCCTTGYAGATGATTYTTTCCWATACCAAGG	1503
11985463-1_T_F_2584580167	11985463	High	TOP	[A/G]	13799434	ACAGAAAAATGTTACTGAATACTACTTTGAAATGCAGGTCCTCCGTGCCG			7	11	28485469	diploid	Oryza sativa (japonica cultivar-group)	6K_ARRAY	1	TOP	TCAATCAATTACAGAAAAATGTTACTGAATACTACTTTGAAATGCAGGTCCTCCGTGCCG[A/G]TACGTGACGCCGCGCCAAGGTGTRAGCAAGTATGTGAGGTTTTCGCATCGCGCCAACACK	TCAATCAATTACAGAAAAATGTTACTGAATACTACTTTGAAATGCAGGTCCTCCGTGCCG[A/G]TACGTGACGCCGCGCCAAGGTGTRAGCAAGTATGTGAGGTTTTCGCATCGCGCCAACACK	1503
11992907-1_B_F_2584581346	11992907	High	BOT	[T/G]	56631332	TAGCAGTGGCACACAACAAAGATATTCGAGAGTTTAGAATAGTTTTCCAA			7	11	28739518	diploid	Oryza sativa (japonica cultivar-group)	6K_ARRAY	1	BOT	TTKACACACCTAGCAGTGGCACACAACAAAGATATTCGAGAGTTTAGAATAGTTTTCCAA[T/G]AGGCCCTACTGTTTTAGGCTTTAGC----CAKCWGCTGCTGCTGCTGCATTCTTGTCTGC	GCAGACAAGAATGCAGCAGCAGCAGCWGMTG----GCTAAAGCCTAAAACAGTAGGGCCT[A/C]TTGGAAAACTATTCTAAACTCTCGAATATCTTTGTTGTGTGCCACTGCTAGGTGTGTMAA	1503
12006654-1_B_F_2584581347	12006654	High	BOT	[T/C]	57730350	AACAAGTCCTAAAACAAAAGGAAAAGAGAGGATTGAAATTTTGTTGGTAG			7	12	119957	diploid	Oryza sativa (japonica cultivar-group)	6K_ARRAY	1	BOT	CCCTCCTTGGAACAAGTCCTAAAACAAAAGGAAAAGAGAGGATTGAAATTTTGTTGGTAG[T/C]TGGGGTTGGGGAGAGAGGGGCAATCACCAATTCTCTCTCTCTCTCTCTCTCACACACACA	TGTGTGTGTGAGAGAGAGAGAGAGAGAGAATTGGTGATTGCCCCTCTCTCCCCAACCCCA[A/G]CTACCAACAAAATTTCAATCCTCTCTTTTCCTTTTGTTTTAGGACTTGTTCCAAGGAGGG	1503
12010072_ilmndup1-1_T_F_2585061547	12010072	Fail	TOP	[A/G]	74730302	ATGTGTACTACTAGTATACTTTGTGAAGTTAGTGTCGGTGTCAAATAATA			7	12	246313	diploid	Oryza sativa (japonica cultivar-group)	6K_ARRAY	1	TOP	RCAAAGTACTATGTGTACTACTAGTATACTTTGTGAAGTTAGTGTCGGTGTCAAATAATA[A/G]TAATATTTCATCTYCATCTGACATCTTGACCCCAATCCTTTCAACCATGAGACAAAGCAT	RCAAAGTACTATGTGTACTACTAGTATACTTTGTGAAGTTAGTGTCGGTGTCAAATAATA[A/G]TAATATTTCATCTYCATCTGACATCTTGACCCCAATCCTTTCAACCATGAGACAAAGCAT	1508
12012906-1_B_R_2584581350	12012906	High	BOT	[T/C]	70684425	ACATTAATGCATAGACTTTGGACTCTAGCATGATTTTGGATTAGTGCCAC			7	12	372193	diploid	Oryza sativa (japonica cultivar-group)	6K_ARRAY	1	TOP	ATTAAAACCATGCACCCACAGCCCACCATTTAGTGTATTTTAATTAACCAACACCACTGC[A/G]GTGGCACTAATCCAAAATCATGCTAGAGTCCAAAGTCTATGCATTAATGTGACTCCCCCA	ATTAAAACCATGCACCCACAGCCCACCATTTAGTGTATTTTAATTAACCAACACCACTGC[A/G]GTGGCACTAATCCAAAATCATGCTAGAGTCCAAAGTCTATGCATTAATGTGACTCCCCCA	1503
12014725-1_T_R_2584581352	12014725	High	TOP	[A/C]	46786477	GTTGATCCATCATCATTCATACCGTACGTACGAACGTGCTACGGCGTTGA			7	12	458685	diploid	Oryza sativa (japonica cultivar-group)	6K_ARRAY	1	BOT	AGAAAATGTCAACTATAATTAACTTGGAATTGGATTTATCTAGCCGATAGATGATCCCGG[T/G]TCAACGCCGTAGCACGTTCGTACGTACGGTATGAATGATGATGGATCAACACATGAAAAG	CTTTTCATGTGTTGATCCATCATCATTCATACCGTACGTACGAACGTGCTACGGCGTTGA[A/C]CCGGGATCATCTATCGGCTAGATAAATCCAATTCCAAGTTAATTATAGTTGACATTTTCT	1503
12016398-1_B_R_2584583655	12016398	High	BOT	[T/G]	52691345	CATGTAAGGGTACTAGAGATGGGACACATCAATTATATGGTAATTAGATG			7	12	514900	diploid	Oryza sativa (japonica cultivar-group)	6K_ARRAY	1	TOP	AGCCGATATAAGTAAATCGAATTAAYAAACTAGATTAAYTAAGATATATGATAAATAGTC[A/C]CATCTAATTACCATATAATTGATGTGTCCCATCTCTAGTACCCTTACATGAACTATACAT	AGCCGATATAAGTAAATCGAATTAAYAAACTAGATTAAYTAAGATATATGATAAATAGTC[A/C]CATCTAATTACCATATAATTGATGTGTCCCATCTCTAGTACCCTTACATGAACTATACAT	1503
12017102-1_T_F_2584580259	12017102	High	TOP	[A/G]	47808354	TATTTGAGGTGCACGAAGAAAAATTTTGGTCGTTACCATGTTAGTGAGCC			7	12	563869	diploid	Oryza sativa (japonica cultivar-group)	6K_ARRAY	1	TOP	TTGAAAGCAGTATTTGAGGTGCACGAAGAAAAATTTTGGTCGTTACCATGTTAGTGAGCC[A/G]CCTGTTGAGCATYTGCGTGATCCCCTATACAAGACAGAAAGGGAGATCATGAAGGTATGT	TTGAAAGCAGTATTTGAGGTGCACGAAGAAAAATTTTGGTCGTTACCATGTTAGTGAGCC[A/G]CCTGTTGAGCATYTGCGTGATCCCCTATACAAGACAGAAAGGGAGATCATGAAGGTATGT	1503
12018243-1_T_R_2584580260	12018243	Fail	TOP	[A/G]	58739383	TATTTATAGGCAGAATTCTGTGCACGTGCTCAATTTGTCATATGTATATT			7	12	614213	diploid	Oryza sativa (japonica cultivar-group)	6K_ARRAY	1	BOT	GCCTGATACA-AAAAAAAGGAAGATCAACTAACAAAATGCAAAGAATTACAAAGCCACAA[T/C]AATATACATATGACAAATTGAGCACGTGCACAGAATTCTGCCTATAAATATTCGTGTACA	TGTACACGAATATTTATAGGCAGAATTCTGTGCACGTGCTCAATTTGTCATATGTATATT[A/G]TTGTGGCTTTGTAATTCTTTGCATTTTGTTAGTTGATCTTCCTTTTTTT-TGTATCAGGC	1503
12019104-1_T_R_2584583656	12019104	High	TOP	[A/G]	70765327	TTACTACATACTACAAAAGATTCAACACTGGAACAAAAACTGAGGCTCAA			7	12	657864	diploid	Oryza sativa (japonica cultivar-group)	6K_ARRAY	1	BOT	CAGATAGCAAGCGAATCGTCCTATATCRTGGAAGCTGGATTATTATGGGCCATATTTGGT[T/C]TTGAGCCTCAGTTTTTGTTCCAGTGTTGAATCTTTTGTAGTATGTAGTAAAAATGGGTGC	GCACCCATTTTTACTACATACTACAAAAGATTCAACACTGGAACAAAAACTGAGGCTCAA[A/G]ACCAAATATGGCCCATAATAATCCAGCTTCCAYGATATAGGACGATTCGCTTGCTATCTG	1503
1202195-1_T_R_2584583399	1202195	High	TOP	[A/C]	10677500	ATAACTAATCTTGGGGATCATGAATTGATACCAATCCGAATAGAACGAAT			7	1	37230818	diploid	Oryza sativa (japonica cultivar-group)	6K_ARRAY	1	BOT	GTGTGTGGACGAAAATTAGATGYRACGACCGGAAAAATACGAATATTTATATTAGTTACA[T/G]ATTCGTTCTATTCGGATTGGTATCAATTCATGATCCCCAAGATTAGTTATTCGTCGTCAT	ATGACGACGAATAACTAATCTTGGGGATCATGAATTGATACCAATCCGAATAGAACGAAT[A/C]TGTAACTAATATAAATATTCGTATTTTTCCGGTCGTYRCATCTAATTTTCGTCCACACAC	1503
12022176-1_T_F_2584580261	12022176	High	TOP	[A/G]	26633361	ATGGGCTAGCAGTGATAACGGCTTACTGACGGTGATCTCCTGAGGAAATG			7	12	768036	diploid	Oryza sativa (japonica cultivar-group)	6K_ARRAY	1	TOP	ATTAATTACCATGGGCTAGCAGTGATAACGGCTTACTGACGGTGATCTCCTGAGGAAATG[A/G]GATGCCCTCCACCTCCACGGTGGCCATCTCTGTGCCCACTGAACTTGCATCAATGATGCA	ATTAATTACCATGGGCTAGCAGTGATAACGGCTTACTGACGGTGATCTCCTGAGGAAATG[A/G]GATGCCCTCCACCTCCACGGTGGCCATCTCTGTGCCCACTGAACTTGCATCAATGATGCA	1503
12023948-1_B_R_2584583400	12023948	High	BOT	[T/C]	38610487	ATCTCTATGCCAGTTGAAACAATCATGGAAAAGGGTTTTAAGGCATTACT			7	12	820835	diploid	Oryza sativa (japonica cultivar-group)	6K_ARRAY	1	TOP	ATATTTTATGCACTGAACAAAGAAAAAGTTTRTTTTTACCGTGAACTTCAAAAACTGTAC[A/G]AGTAATGCCTTAAAACCCTTTTCCATGATTGTTTCAACTGGCATAGAGATGGTTTTCACT	ATATTTTATGCACTGAACAAAGAAAAAGTTTRTTTTTACCGTGAACTTCAAAAACTGTAC[A/G]AGTAATGCCTTAAAACCCTTTTCCATGATTGTTTCAACTGGCATAGAGATGGTTTTCACT	1503
12024275-1_B_R_2584580982	12024275	High	BOT	[T/C]	66703454	GAACTAATATAATACATGCAGCTGCCTGCAGACACCAGCCACGTGAGGAA			7	12	839035	diploid	Oryza sativa (japonica cultivar-group)	6K_ARRAY	1	TOP	TATCGATCCCGGCCAGCGGCCTGATCGATCGAGTGGTCCTGTAGCTGTCGTTCGGTTGTC[A/G]TTCCTCACGTGGCTGGTGTCTGCAGGCAGCTGCATGTATTATATTAGTTCATGCGCTAAT	TATCGATCCCGGCCAGCGGCCTGATCGATCGAGTGGTCCTGTAGCTGTCGTTCGGTTGTC[A/G]TTCCTCACGTGGCTGGTGTCTGCAGGCAGCTGCATGTATTATATTAGTTCATGCGCTAAT	1503
12026786-1_B_R_2584583402	12026786	High	BOT	[T/C]	42616374	TCCATTCATTACAAACTTCCAAATATCACGAGCATTCCATTCGTCACAAA			7	12	938763	diploid	Oryza sativa (japonica cultivar-group)	6K_ARRAY	1	TOP	TGATGATATGTGCATATTTTTATTTGTTTTGAAGAATATTCGCTTGAGTGTATTTTGGAA[A/G]TTTGTGACGAATGGAATGCTCGTGATATTTGGAAGTTTGTAATGAATGGAATACTCGTGA	TGATGATATGTGCATATTTTTATTTGTTTTGAAGAATATTCGCTTGAGTGTATTTTGGAA[A/G]TTTGTGACGAATGGAATGCTCGTGATATTTGGAAGTTTGTAATGAATGGAATACTCGTGA	1503
12036930-1_T_R_2584580984	12036930	High	TOP	[A/G]	31686325	GCTCTACGTTGTATTTGCACTGAACGATGTTTTCTTTATATTTATCTCGC			7	12	1353981	diploid	Oryza sativa (japonica cultivar-group)	6K_ARRAY	1	BOT	ATACTTGTATGTATCAGCAGATGAATGATGTCTCAGAACTTGATATGTTAAGAATAAGTA[T/C]GCGAGATAAATATAAAGAAAACATCGTTCAGTGCAAATACAACGTAGAGCAAAGAAATTG	CAATTTCTTTGCTCTACGTTGTATTTGCACTGAACGATGTTTTCTTTATATTTATCTCGC[A/G]TACTTATTCTTAACATATCAAGTTCTGAGACATCATTCATCTGCTGATACATACAAGTAT	1503
12037071-1_T_R_2584581810	12037071	High	TOP	[A/G]	67765459	ACGAGGGATTGATTATCCCTAGCTACAGTACTGTATTTAATTATCGAATG			7	12	1359545	diploid	Oryza sativa (japonica cultivar-group)	6K_ARRAY	1	BOT	GATAGAGTCAGGCAGTGTGGGCCACGGAGATGTCTGAGAGCCATAGACRGATGATCCATT[T/C]CATTCGATAATTAAATACAGTACTGTAGCTAGGGATAATCAATCCCTCGTGTCTGTCGGT	ACCGACAGACACGAGGGATTGATTATCCCTAGCTACAGTACTGTATTTAATTATCGAATG[A/G]AATGGATCATCYGTCTATGGCTCTCAGACATCTCCGTGGCCCACACTGCCTGACTCTATC	1503
12039542-1_B_R_2584581812	12039542	High	BOT	[T/C]	26795507	CAATCATGGTGGGGACATATACAGCTAGCAGATGATGGTTCTACTCTGCA			7	12	1460996	diploid	Oryza sativa (japonica cultivar-group)	6K_ARRAY	1	TOP	GCTGCACAGCAAATAAAATAAAGGTCAGTTCCTTATTAATTACTTCATTTGATTGTGCAA[A/G]TGCAGAGTAGAACCATCATCTGCTAGCTGTATATGTCCCCACCATGATTGCTAGGTTTTT	GCTGCACAGCAAATAAAATAAAGGTCAGTTCCTTATTAATTACTTCATTTGATTGTGCAA[A/G]TGCAGAGTAGAACCATCATCTGCTAGCTGTATATGTCCCCACCATGATTGCTAGGTTTTT	1503
12043515-1_B_F_2584580985	12043515	High	BOT	[T/C]	60720312	AGGAGTATCAGATAGTTGATTGTCAAGTGCCGAAAGTGGCGCATCGCATC			7	12	1561911	diploid	Oryza sativa (japonica cultivar-group)	6K_ARRAY	1	BOT	GCTGATTAATAGGAGTATCAGATAGTTGATTGTCAAGTGCCGAAAGTGGCGCATCGCATC[T/C]AAGCTATAATAGGAGAACATGATTACATTCTGCGAGCAATCGATAAAGGAACTTATAAAA	TTTTATAAGTTCCTTTATCGATTGCTCGCAGAATGTAATCATGTTCTCCTATTATAGCTT[A/G]GATGCGATGCGCCACTTTCGGCACTTGACAATCAACTATCTGATACTCCTATTAATCAGC	1503
1204367-1_T_R_2584584837	1204367	High	TOP	[A/G]	53701311	AACACGTGGGGCTAACTATATGTTTTTCTTATAGAAACATTTTTACCCCT			7	1	37332228	diploid	Oryza sativa (japonica cultivar-group)	6K_ARRAY	1	BOT	GCGCGGAAAATGTGGGAGATGAATTGGGAAGATAATAAACGAACACAGCCTAAGTAGGAG[T/C]AGGGGTAAAAATGTTTCTATAAGAAAAACATATAGTTAGCCCCACGTGTTACATGACATA	TATGTCATGTAACACGTGGGGCTAACTATATGTTTTTCTTATAGAAACATTTTTACCCCT[A/G]CTCCTACTTAGGCTGTGTTCGTTTATTATCTTCCCAATTCATCTCCCACATTTTCCGCGC	1503
12045914-1_B_F_2584580987	12045914	High	BOT	[T/C]	44807311	TGGAAACTAGAGAAATTTGAATTGCTACATGAATGATGAACAACATTTCA			7	12	1640861	diploid	Oryza sativa (japonica cultivar-group)	6K_ARRAY	1	BOT	TTAATATAAATGGAAACTAGAGAAATTTGAATTGCTACATGAATGATGAACAACATTTCA[T/C]GGAACCAAATGATAAAATTATGCAAGGTACAAATTCCGCTAATGAGAAATAGAAACAGCT	AGCTGTTTCTATTTCTCATTAGCGGAATTTGTACCTTGCATAATTTTATCATTTGGTTCC[A/G]TGAAATGTTGTTCATCATTCATGTAGCAATTCAAATTTCTCTAGTTTCCATTTATATTAA	1503
12047861_ilmndup1-1_T_F_2585061550	12047861	High	TOP	[A/G]	44767313	CGCACATCAAAGTATGAAAAAAAGAATGAAGTGCATAAACTTGTGTGGGT			7	12	1742146	diploid	Oryza sativa (japonica cultivar-group)	6K_ARRAY	1	TOP	GAGGGGAAATCGCACATCAAAGTATGAAAAAAAGAATGAAGTGCATAAACTTGTGTGGGT[A/G]GGTCATTTAGGTTATTAGGTCCCTGAACTTGTCATAGGTGTAATATAGGTCCAAACAART	GAGGGGAAATCGCACATCAAAGTATGAAAAAAAGAATGAAGTGCATAAACTTGTGTGGGT[A/G]GGTCATTTAGGTTATTAGGTCCCTGAACTTGTCATAGGTGTAATATAGGTCCAAACAART	1508
12048140-1_B_R_2584580168	12048140	High	BOT	[T/C]	43718356	CCTATTATAAAACTTGCCCTAAGTACGAGTAGGAAGCTAGCAAATCCCTT			7	12	1753550	diploid	Oryza sativa (japonica cultivar-group)	6K_ARRAY	1	TOP	AAGTGTCATTACAGTGAAGATAGTATATTGAGTGACTAGTAGGTCWGGGTAGTAGAAGAG[A/G]AAGGGATTTGCTAGCTTCCTACTCGTACTTAGGGCAAGTTTTATAATAGGGATAGTTGTC	AAGTGTCATTACAGTGAAGATAGTATATTGAGTGACTAGTAGGTCWGGGTAGTAGAAGAG[A/G]AAGGGATTTGCTAGCTTCCTACTCGTACTTAGGGCAAGTTTTATAATAGGGATAGTTGTC	1503
12048601-1_B_R_2584584841	12048601	High	BOT	[T/C]	49761484	TGGTTGTCTTGTCAGAACATAGACATGGCCATAGTTCTCCGAGAATTTGA			7	12	1773214	diploid	Oryza sativa (japonica cultivar-group)	6K_ARRAY	1	TOP	CACCCTCACAGCAAGTTAATAACTGACTGATATAGCTTTTCCGGAAGTAAACAAGTTAAC[A/G]TCAAATTCTCGGAGAACTATGGCCATGTCTATGTTCTGACAAGACAACCATAAAAGCGCA	CACCCTCACAGCAAGTTAATAACTGACTGATATAGCTTTTCCGGAAGTAAACAAGTTAAC[A/G]TCAAATTCTCGGAGAACTATGGCCATGTCTATGTTCTGACAAGACAACCATAAAAGCGCA	1503
12048951-1_B_R_2584584843	12048951	High	BOT	[T/C]	41792344	AGCGCTCCCTGTGACGGAAGAGCAAAACATTAGTACTGTCTTGGAGATCA			7	12	1788644	diploid	Oryza sativa (japonica cultivar-group)	6K_ARRAY	1	TOP	AGGTGAGGGCAACATTATAGTATTCATCTGATGCTATGTATTTCCATTAAGTGGTTCTCC[A/G]TGATCTCCAAGACAGTACTAATGTTTTGCTCTTCCGTCACAGGGAGCGCTCCTCTCACTG	AGGTGAGGGCAACATTATAGTATTCATCTGATGCTATGTATTTCCATTAAGTGGTTCTCC[A/G]TGATCTCCAAGACAGTACTAATGTTTTGCTCTTCCGTCACAGGGAGCGCTCCTCTCACTG	1503
12052896-1_B_F_2584580169	12052896	High	BOT	[T/C]	40755493	CCACCAGCGGCCGGTGCAGCTGCTACGTCAGGTATACGTGATCATGTTCA			7	12	2001943	diploid	Oryza sativa (japonica cultivar-group)	6K_ARRAY	1	BOT	TTCGAGGCCACCACCAGCGGCCGGTGCAGCTGCTACGTCAGGTATACGTGATCATGTTCA[T/C]GTTGAAGCCGGCCGTGGCGAACCTGTCGCACACATCGTTGGCTGCGTTGGCAGAGTAGTG	CACTACTCTGCCAACGCAGCCAACGATGTGTGCGACAGGTTCGCCACGGCCGGCTTCAAC[A/G]TGAACATGATCACGTATACCTGACGTAGCAGCTGCACCGGCCGCTGGTGGTGGCCTCGAA	1503
12053634-1_T_R_2584584844	12053634	Poor	TOP	[A/G]	58748408	GTAGTGACGAGCATGCCACCACTTAGAGTCAATGACGCATAGGCCATCAT			7	12	2041776	diploid	Oryza sativa (japonica cultivar-group)	6K_ARRAY	1	BOT	TTGTCACTCCTATAAGTGGTAATTAATAATTWACCRCTGTACTCATATATGTCACATATA[T/C]ATGATGGCCTATGCGTCATTGACTCTAAGTGGTGGCATGCTCGTCACTACGACGCAGGCC	GGCCTGCGTCGTAGTGACGAGCATGCCACCACTTAGAGTCAATGACGCATAGGCCATCAT[A/G]TATATGTGACATATATGAGTACAGYGGTWAATTATTAATTACCACTTATAGGAGTGACAA	1503
12057823-1_B_R_2584580344	12057823	Fail	BOT	[T/G]	62691387	GCTATTAGGGCTAGCAATGCCAGGAGAGATTTTCTCAGACCCTCAAAAGT			7	12	2173961	diploid	Oryza sativa (japonica cultivar-group)	6K_ARRAY	1	TOP	ATGGTAAGGTAAGGACCATCTAAACATACATCTAGAAATATTCCTTTACAACATGATTTA[A/C]ACTTTTGAGGGTCTGAGAAAATCTCTCCTGGCATTGCTAGCCCTAATAGCTGGCTTACAA	ATGGTAAGGTAAGGACCATCTAAACATACATCTAGAAATATTCCTTTACAACATGATTTA[A/C]ACTTTTGAGGGTCTGAGAAAATCTCTCCTGGCATTGCTAGCCCTAATAGCTGGCTTACAA	1503
12058983-1_T_R_2584580345	12058983	High	TOP	[A/G]	39784302	TTTACCTGTCTTCTACATCCAGTTAGATATATGTAGGTTTTTTAAATCAA			7	12	2207603	diploid	Oryza sativa (japonica cultivar-group)	6K_ARRAY	1	BOT	TACGTAAGAGCGAATTTCAAATTAGATTATTTRAGGGCTAAGTTTCCGATAGGCTAAATT[T/C]TTGATTTAAAAAACCTACATATATCTAACTGGATGTAGAAGACAGGTAAAAAAAAACCCT	AGGGTTTTTTTTTACCTGTCTTCTACATCCAGTTAGATATATGTAGGTTTTTTAAATCAA[A/G]AATTTAGCCTATCGGAAACTTAGCCCTYAAATAATCTAATTTGAAATTCGCTCTTACGTA	1503
12059024-1_T_R_2584584976	12059024	High	TOP	[A/G]	37735307	TAATTTTCTCGAAAACAGAATTAAAAATGTTCAAACCGGCCAAAGCAAAA			7	12	2208637	diploid	Oryza sativa (japonica cultivar-group)	6K_ARRAY	1	BOT	TATTGGTTTCGATTGATACCAAATAGTTTCATTCTCRATTTTCCGATATCTACGGTACCG[T/C]TTTTGCTTTGGCCGGTTTGAACATTTTTAATTCTGTTTTCGAGAAAATTATGGTTATAGA	TCTATAACCATAATTTTCTCGAAAACAGAATTAAAAATGTTCAAACCGGCCAAAGCAAAA[A/G]CGGTACCGTAGATATCGGAAAATYGAGAATGAAACTATTTGGTATCAATCGAAACCAATA	1508
12061803-1_T_R_2584584978	12061803	High	TOP	[A/G]	69796338	GTTTTTGTTTAAACTCTGCCTGTACAGCTGTCCATTAGGCTTCTGACGGG			7	12	2303060	diploid	Oryza sativa (japonica cultivar-group)	6K_ARRAY	1	BOT	TATTGTTCACTTTGAATTAACTCCAGTTTTACTGATCAACCAAATGAACTTTCGGTCTTA[T/C]CCCGTCAGAAGCCTAATGGACAGCTGTACAGGCAGAGTTTAAACAAAAACAGAATTGTTT	AAACAATTCTGTTTTTGTTTAAACTCTGCCTGTACAGCTGTCCATTAGGCTTCTGACGGG[A/G]TAAGACCGAAAGTTCATTTGGTTGATCAGTAAAACTGGAGTTAATTCAAAGTGAACAATA	1503
12062547-1_B_F_2584580346	12062547	Very High	BOT	[T/C]	69617426	CCTCTCTTTATATAAGAGCTAGTGAAACATAATCATGAAGGCGAAAACTT			7	12	2324105	diploid	Oryza sativa (japonica cultivar-group)	6K_ARRAY	1	BOT	TATTACCACTCCTCTCTTTATATAAGAGCTAGTGAAACATAATCATGAAGGCGAAAACTT[T/C]AGTACGGAAAATTGAAGGGAGATAATTGTTTGACAATTCAAAATTTTCAAATGAATTGCA	TGCAATTCATTTGAAAATTTTGAATTGTCAAACAATTATCTCCCTTCAATTTTCCGTACT[A/G]AAGTTTTCGCCTTCATGATTATGTTTCACTAGCTCTTATATAAAGAGAGGAGTGGTAATA	1503
12065280-1_T_F_2584580348	12065280	High	TOP	[A/G]	11691348	GCTGGTTGTTATTTTTCACCAGGGGGGTTAACTTCTGATGATGGCAAGCT			7	12	2427759	diploid	Oryza sativa (japonica cultivar-group)	6K_ARRAY	1	TOP	TACTGTTTTTGCTGGTTGTTATTTTTCACCAGGGGGGTTAACTTCTGATGATGGCAAGCT[A/G]TTCCCCCCTTCCGCCGGTGGAGTATATAATGTCCGATTCACCTGGTCAGGTTCATTTCTG	TACTGTTTTTGCTGGTTGTTATTTTTCACCAGGGGGGTTAACTTCTGATGATGGCAAGCT[A/G]TTCCCCCCTTCCGCCGGTGGAGTATATAATGTCCGATTCACCTGGTCAGGTTCATTTCTG	1503
12070892-1_T_F_2584580263	12070892	High	TOP	[A/G]	45699453	AGTTACTTCGTACCAAGATGCAGATATTTCTATTCCAATCTGTGACAGAA			7	12	2601373	diploid	Oryza sativa (japonica cultivar-group)	6K_ARRAY	1	TOP	CATTTTASTTAGTTACTTCGTACCAAGATGCAGATATTTCTATTCCAATCTGTGACAGAA[A/G]GAAAATCTTGTACATCTTCATGTTGAATTTTGTAGTCCCAAAATTCAGAATGAGTATTAG	CATTTTASTTAGTTACTTCGTACCAAGATGCAGATATTTCTATTCCAATCTGTGACAGAA[A/G]GAAAATCTTGTACATCTTCATGTTGAATTTTGTAGTCCCAAAATTCAGAATGAGTATTAG	1503
12072314-1_T_F_2584580265	12072314	High	TOP	[A/G]	46705469	AGAAAACGCGGTATAATCTGTCTGCTGACATACCTGGTTGAAGAATGAGT			7	12	2651274	diploid	Oryza sativa (japonica cultivar-group)	6K_ARRAY	1	TOP	GGAAGCAGTAAGAAAACGCGGTATAATCTGTCTGCTGACATACCTGGTTGAAGAATGAGT[A/G]ACTTTTAGTCCCAAAACCAATTATCCCAGCATTGACTCCATTGTAAAGATTATCTTCTCC	GGAAGCAGTAAGAAAACGCGGTATAATCTGTCTGCTGACATACCTGGTTGAAGAATGAGT[A/G]ACTTTTAGTCCCAAAACCAATTATCCCAGCATTGACTCCATTGTAAAGATTATCTTCTCC	1503
12074330-1_T_R_2584580268	12074330	High	TOP	[A/C]	35809421	TATCTTTTGTAGATCTTCTTTTTAAAGATCTACAAATTTGTAGTTGACTA			7	12	2735219	diploid	Oryza sativa (japonica cultivar-group)	6K_ARRAY	1	BOT	ATTTCAAATRTAAGAAATTTAAGCATAATTTTTGGAGCCTAAATAATTTGAAATGAAAAA[T/G]TAGTCAACTACAAATTTGTAGATCTTTAAAAAGAAGATCTACAAAAGATAAAAGCAGCTG	CAGCTGCTTTTATCTTTTGTAGATCTTCTTTTTAAAGATCTACAAATTTGTAGTTGACTA[A/C]TTTTTCATTTCAAATTATTTAGGCTCCAAAAATTATGCTTAAATTTCTTAYATTTGAAAT	1508
12074454-1_B_F_2584580269	12074454	High	BOT	[T/G]	31708457	ATTATAGATTATGCTCACTTTGGTGATGTTGTTACCTTCGATACAACCTT			7	12	2738426	diploid	Oryza sativa (japonica cultivar-group)	6K_ARRAY	1	BOT	GGCAGAGATGATTATAGATTATGCTCACTTTGGTGATGTTGTTACCTTCGATACAACCTT[T/G]GGGACAAATAAAGAAAGCTGGCCATTTGGTGTATTTGTTGGATYTAACCACTTTAGAGAA	TTCTCTAAAGTGGTTARATCCAACAAATACACCAAATGGCCAGCTTTCTTTATTTGTCCC[A/C]AAGGTTGTATCGAAGGTAACAACATCACCAAAGTGAGCATAATCTATAATCATCTCTGCC	1503
1207615-1_T_R_2584584980	1207615	High	TOP	[A/G]	15650415	GCTGACAGCCGAACAGCTGCAGAGAATCGCGCTCGGTCTTGAGGCATCCG			7	1	37452003	diploid	Oryza sativa (japonica cultivar-group)	6K_ARRAY	1	BOT	GGCAACCCGTCGCCGTCGCCGGCGTCCGGCGGCGCCCTGAATGCCCAGATGAACGGCAGC[T/C]CGGATGCCTCAAGACCGAGCGCGATTCTCTGCAGCTGTTCGGCTGTCAGCTTCACCTCGC	GCGAGGTGAAGCTGACAGCCGAACAGCTGCAGAGAATCGCGCTCGGTCTTGAGGCATCCG[A/G]GCTGCCGTTCATCTGGGCATTCAGGGCGCCGCCGGACGCCGGCGACGGCGACGGGTTGCC	1503
12082714-1_T_R_2584580271	12082714	High	TOP	[A/G]	43712318	ATCCAACGTTTTTTCATTATTTTTGACTGGCTATCCTTCCAGGTTACGCT			7	12	2986716	diploid	Oryza sativa (japonica cultivar-group)	6K_ARRAY	1	BOT	AACAGAGACAATTTCATAAAATAAAAAACTATAACAGCGCTAAGTGAGTAATGCCTTCTC[T/C]AGCGTAACCTGGAAGGATAGCCAGTCAAAAATAATGAAAAAACGTTGGATCTTGCCAGAA	TTCTGGCAAGATCCAACGTTTTTTCATTATTTTTGACTGGCTATCCTTCCAGGTTACGCT[A/G]GAGAAGGCATTACTCACTTAGCGCTGTTATAGTTTTTTATTTTATGAAATTGTCTCTGTT	1508
12085845-1_B_F_2584580272	12085845	High	BOT	[T/C]	16715482	TTAAGCAAGCATCTACGTATTCGGAATGCACTAATTAATTTTTTTTCTTC			7	12	3070123	diploid	Oryza sativa (japonica cultivar-group)	6K_ARRAY	1	BOT	CTACCTCTAATTAAGCAAGCATCTACGTATTCGGAATGCACTAATTAATTTTTTTTCTTC[T/C]AGTTTTGGCTGGAGTTTAACTKATTATAGTAAATTTCTATCAGAKTCATGCGTTTCAAAG	CTTTGAAACGCATGAMTCTGATAGAAATTTACTATAATMAGTTAAACTCCAGCCAAAACT[A/G]GAAGAAAAAAAATTAATTAGTGCATTCCGAATACGTAGATGCTTGCTTAATTAGAGGTAG	1503
12086489-1_T_R_2584585387	12086489	High	TOP	[A/C]	42726419	CACATGTCGAGTTCATAACAAGGTGTATTGATTGACCTAGCAGAATGAAT			7	12	3086293	diploid	Oryza sativa (japonica cultivar-group)	6K_ARRAY	1	BOT	CAAATTGATGGCACAACAAAGTGATCTAGAAAAAGTTATGGATTTACCAAAACTTCTACC[T/G]ATTCATTCTGCTAGGTCAATCAATACACCTTGTTATGAACTCGACATGTGAATAGGTCTC	GAGACCTATTCACATGTCGAGTTCATAACAAGGTGTATTGATTGACCTAGCAGAATGAAT[A/C]GGTAGAAGTTTTGGTAAATCCATAACTTTTTCTAGATCACTTTGTTGTGCCATCAATTTG	1503
12088643-1_B_F_2584585388	12088643	High	BOT	[T/G]	59624348	GGCATCAGAACACCGCAAGAATCAACAGACGAATGGCTCAGTTCCAGTTT			7	12	3144839	diploid	Oryza sativa (japonica cultivar-group)	6K_ARRAY	1	BOT	AGCCCGGAGTGGCATCAGAACACCGCAAGAATCAACAGACGAATGGCTCAGTTCCAGTTT[T/G]CTGGGGAATTTCATCCGAGCATCTCACAATGCGATCACATGCAACCACATGGGTTGAATA	TATTCAACCCATGTGGTTGCATGTGATCGCATTGTGAGATGCTCGGATGAAATTCCCCAG[A/C]AAACTGGAACTGAGCCATTCGTCTGTTGATTCTTGCGGTGTTCTGATGCCACTCCGGGCT	1503
12091354-1_T_F_2584580273	12091354	High	TOP	[A/G]	40629488	GAACCCTAGGCGCAACCGCTGTAAAGAAAATCAGGTGGGTGAAATGGGGC			7	12	3217524	diploid	Oryza sativa (japonica cultivar-group)	6K_ARRAY	1	TOP	TCAAAATCAAGAACCCTAGGCGCAACCGCTGTAAAGAAAATCAGGTGGGTGAAATGGGGC[A/G]GGGAGATTCGGAGGGGGAGGAGGAGCACGGATCCGGGGGAGACGAACCTCGGGGGTGGCG	TCAAAATCAAGAACCCTAGGCGCAACCGCTGTAAAGAAAATCAGGTGGGTGAAATGGGGC[A/G]GGGAGATTCGGAGGGGGAGGAGGAGCACGGATCCGGGGGAGACGAACCTCGGGGGTGGCG	1503
12094562-1_B_R_2584585391	12094562	High	BOT	[T/C]	30795459	GTATCACCCTCTGCTTCGTTCTGTAGTGCATTCAGTAATCCTATCTGTTG			7	12	3297551	diploid	Oryza sativa (japonica cultivar-group)	6K_ARRAY	1	TOP	ACTGAAAAGGATTATAAAAGGGAACAGCTTATGGCCAATTCTAAGATCTGATATAAATTC[A/G]CAACAGATAGGATTACTGAATGCACTACAGAACGAAGCAGAGGGTGATACCATACCTTAC	ACTGAAAAGGATTATAAAAGGGAACAGCTTATGGCCAATTCTAAGATCTGATATAAATTC[A/G]CAACAGATAGGATTACTGAATGCACTACAGAACGAAGCAGAGGGTGATACCATACCTTAC	1503
12096350-1_B_F_2584580275	12096350	High	BOT	[T/G]	48725380	GGATGTCGACGACCTGGCAACCGAGCTCAAAAAGAGGCTCGACAACAAGA			7	12	3376373	diploid	Oryza sativa (japonica cultivar-group)	6K_ARRAY	1	BOT	TCGACACCATGGATGTCGACGACCTGGCAACCGAGCTCAAAAAGAGGCTCGACAACAAGA[T/G]GTACGTGTAACACACACCTAGKGTTACTAKTTTTTTTGTKTGCATATRTTCTTTTAGTCG	CGACTAAAAGAAYATATGCAMACAAAAAAAMTAGTAACMCTAGGTGTGTGTTACACGTAC[A/C]TCTTGTTGTCGAGCCTCTTTTTGAGCTCGGTTGCCAGGTCGTCGACATCCATGGTGTCGA	1503
12097550-1_B_F_2584580171	12097550	High	BOT	[T/G]	20707325	TGCAGGAGACACCAGCGTAGTTTCCTGTTCGGCTCTTTCAGTTGGTGAAG			7	12	3403966	diploid	Oryza sativa (japonica cultivar-group)	6K_ARRAY	1	BOT	CCAACATTTCTGCAGGAGACACCAGCGTAGTTTCCTGTTCGGCTCTTTCAGTTGGTGAAG[T/G]TTCAAACATGTCACCTGCAGGCATGCATTGAATTGGTTGATTTTCATTATTCTCAATTTT	AAAATTGAGAATAATGAAAATCAACCAATTCAATGCATGCCTGCAGGTGACATGTTTGAA[A/C]CTTCACCAACTGAAAGAGCCGAACAGGAAACTACGCTGGTGTCTCCTGCAGAAATGTTGG	1503
12097660-1_T_F_2584580173	12097660	High	TOP	[A/C]	59605317	CAGAGTGCCATGCTCCAAGACAGTAGCCACAGCGCACGATAGAACTTCTG			7	12	3410631	diploid	Oryza sativa (japonica cultivar-group)	6K_ARRAY	1	TOP	CGTGCTCAGCCAGAGTGCCATGCTCCAAGACAGTAGCCACAGCGCACGATAGAACTTCTG[A/C]AACAGTCATTGATTTAGAAGCTWCAATGCCATCACCAGACAAAGCAATATCCACATTTTG	CGTGCTCAGCCAGAGTGCCATGCTCCAAGACAGTAGCCACAGCGCACGATAGAACTTCTG[A/C]AACAGTCATTGATTTAGAAGCTWCAATGCCATCACCAGACAAAGCAATATCCACATTTTG	1503
12098610-1_B_F_2584585392	12098610	High	BOT	[T/C]	27716378	CGGTGAAGACAGATCATTTGTTGACTTTTGTGTTGCAAGACAAACCATAC			7	12	3434113	diploid	Oryza sativa (japonica cultivar-group)	6K_ARRAY	1	BOT	TGATGAAAACCGGTGAAGACAGATCATTTGTTGACTTTTGTGTTGCAAGACAAACCATAC[T/C]GTTCTTATTAGTGCTTGATGCTTTTAAATGCCATTTGTTGCTTTTGAATCTGTTGCGCAT	ATGCGCAACAGATTCAAAAGCAACAAATGGCATTTAAAAGCATCAAGCACTAATAAGAAC[A/G]GTATGGTTTGTCTTGCAACACAAAAGTCAACAAATGATCTGTCTTCACCGGTTTTCATCA	1503
12101911-1_T_R_2584580061	12101911	High	TOP	[A/C]	38712318	GGAGGAGCCAAGCATCTAATGAAACCAAAAAAACAAAGATCTAGAAAAAC			7	12	3544726	diploid	Oryza sativa (japonica cultivar-group)	6K_ARRAY	1	BOT	GCCAATCTGCTTAGACATATGGACATCGAGAGGATGCATCATGGTTGCTGTATTTTACAA[T/G]GTTTTTCTAGATCTTTGTTTTTTTGGTTTCATTAGATGCTTGGCTCCTCCCATCTGTACA	TGTACAGATGGGAGGAGCCAAGCATCTAATGAAACCAAAAAAACAAAGATCTAGAAAAAC[A/C]TTGTAAAATACAGCAACCATGATGCATCCTCTCGATGTCCATATGTCTAAGCAGATTGGC	1503
12108546-1_T_F_2584580062	12108546	High	TOP	[A/G]	28701510	ATCTAGCTCCTAAAAAAAATCTTAACACCTCATAGTTAATGTACGCCTGA			7	12	3723624	diploid	Oryza sativa (japonica cultivar-group)	6K_ARRAY	1	TOP	GATCACACTGATCTAGCTCCTAAAAAAAATCTTAACACCTCATAGTTAATGTACGCCTGA[A/G]AAAAATTGCACTGCAAACAACAAATGGATTAACTGAAATTGC--CACAAATGCCAACAAA	GATCACACTGATCTAGCTCCTAAAAAAAATCTTAACACCTCATAGTTAATGTACGCCTGA[A/G]AAAAATTGCACTGCAAACAACAAATGGATTAACTGAAATTGC--CACAAATGCCAACAAA	1503
12108803-1_T_F_2584581813	12108803	Poor	TOP	[A/C]	48623433	AAGCAACACGAATATAGAATGTTGTAGTTTGAAACAAAGGATATAAATGA			7	12	3730888	diploid	Oryza sativa (japonica cultivar-group)	6K_ARRAY	1	TOP	TTCATATGACAAGCAACACGAATATAGAATGTTGTAGTTTGAAACAAAGGATATAAATGA[A/C]ATAGCTAGGTGTTCCATTGATTACATGTTGTACTCTTCTGTGGACATGAGCATCAAAGCC	TTCATATGACAAGCAACACGAATATAGAATGTTGTAGTTTGAAACAAAGGATATAAATGA[A/C]ATAGCTAGGTGTTCCATTGATTACATGTTGTACTCTTCTGTGGACATGAGCATCAAAGCC	1503
12111222-1_B_F_2584580063	12111222	High	BOT	[T/C]	67731374	TGGACAGTACCATTACAAAGCATAGTAGTACTTGACAGAATCACAGAGAA			7	12	3801262	diploid	Oryza sativa (japonica cultivar-group)	6K_ARRAY	1	BOT	CTAGTTACTGTGGACAGTACCATTACAAAGCATAGTAGTACTTGACAGAATCACAGAGAA[T/C]TCATCCAACTTACAGTTTTAACTTTCAAATTACAGTGCACAAAAACATTATCAAGTATGC	GCATACTTGATAATGTTTTTGTGCACTGTAATTTGAAAGTTAAAACTGTAAGTTGGATGA[A/G]TTCTCTGTGATTCTGTCAAGTACTACTATGCTTTGTAATGGTACTGTCCACAGTAACTAG	1503
1211139-1_B_F_2584580065	1211139	High	BOT	[T/C]	52665354	ATTGATTCGCTCAGAAATGGAGTATTCATGATGTTAAGACCTCTTTGATT			7	1	37615383	diploid	Oryza sativa (japonica cultivar-group)	6K_ARRAY	1	BOT	TCTRGGACGCATTGATTCGCTCAGAAATGGAGTATTCATGATGTTAAGACCTCTTTGATT[T/C]AAAGGAAATTTATAGRAATTTTAGAGAATTTCATTCCTTCATGCGRTCCAATCAAACGGT	ACCGTTTGATTGGAYCGCATGAAGGAATGAAATTCTCTAAAATTYCTATAAATTTCCTTT[A/G]AATCAAAGAGGTCTTAACATCATGAATACTCCATTTCTGAGCGAATCAATGCGTCCYAGA	1503
12112697-1_B_R_2584579942	12112697	High	BOT	[T/G]	16782479	AGCCTCAGAAACACAAAAGAAATATTCCCTCTGCTTGTAAATATAATTTT			7	12	3843753	diploid	Oryza sativa (japonica cultivar-group)	6K_ARRAY	1	TOP	AGATTTGATAGAACAACAAGTAATAAATTAAAACAGAAGAGGAAATATAAAATTTGAATA[A/C]AAAATTATATTTACAAGCAGAGGGAATATTTCTTTTGTGTTTCTGAGGCTTTTGTCAGGG	AGATTTGATAGAACAACAAGTAATAAATTAAAACAGAAGAGGAAATATAAAATTTGAATA[A/C]AAAATTATATTTACAAGCAGAGGGAATATTTCTTTTGTGTTTCTGAGGCTTTTGTCAGGG	1503
1211309-1_B_F_2584579943	1211309	High	BOT	[T/C]	63794388	AGCTGGTAAAAGCACGCAAAGAGAATAGTGCATATGATCCGTGCTACTAC			7	1	37624054	diploid	Oryza sativa (japonica cultivar-group)	6K_ARRAY	1	BOT	CCTGAATGATAGCTGGTAAAAGCACGCAAAGAGAATAGTGCATATGATCCGTGCTACTAC[T/C]ATCTTGCTAGTTGCTGCGCCATTTATATATAGTTTGACTTGCAGACGATTTAAATTGGCA	TGCCAATTTAAATCGTCTGCAAGTCAAACTATATATAAATGGCGCAGCAACTAGCAAGAT[A/G]GTAGTAGCACGGATCATATGCACTATTCTCTTTGCGTGCTTTTACCAGCTATCATTCAGG	1503
12118350-1_T_F_2584581815	12118350	High	TOP	[A/G]	50636316	TAAGATTGTATCCCATACATCCTTAAAAAACAGTGCAGAAAGGATTGCAC			7	12	4047246	diploid	Oryza sativa (japonica cultivar-group)	6K_ARRAY	1	TOP	ATTTTGGAGTTAAGATTGTATCCCATACATCCTTAAAAAACAGTGCAGAAAGGATTGCAC[A/G]TTTTTTGTAGTAAATTTATCATTTCTGTAGTCAGTCAAGTTTCTGTTATTCAGGCAGATT	ATTTTGGAGTTAAGATTGTATCCCATACATCCTTAAAAAACAGTGCAGAAAGGATTGCAC[A/G]TTTTTTGTAGTAAATTTATCATTTCTGTAGTCAGTCAAGTTTCTGTTATTCAGGCAGATT	1503
12120674-1_B_R_2584579945	12120674	High	BOT	[T/C]	34603357	AATTAACTCAGTCCAGCGCATTGTTCATAGCAGCTCCCTACCAGTCGAGC			7	12	4120089	diploid	Oryza sativa (japonica cultivar-group)	6K_ARRAY	1	TOP	GGACAGAGTAATACAAATTAATAGATAG--CACGAAAACAAATATATTGAGAACATGCAT[A/G]GCTCGACTGGTAGGGAGCTGCTATGAACAATGCGCTGGACTGAGTTAATTTGAATCCAGS	GGACAGAGTAATACAAATTAATAGATAG--CACGAAAACAAATATATTGAGAACATGCAT[A/G]GCTCGACTGGTAGGGAGCTGCTATGAACAATGCGCTGGACTGAGTTAATTTGAATCCAGS	1503
12121893-1_B_F_2584584865	12121893	High	BOT	[T/C]	56645327	CACGAGTGTAAATTACAGCCGTGTGTGCTGTTGCACACGCATGTAGCGCG			7	12	4141420	diploid	Oryza sativa (japonica cultivar-group)	6K_ARRAY	1	BOT	GAAAGAAAGGCACGAGTGTAAATTACAGCCGTGTGTGCTGTTGCACACGCATGTAGCGCG[T/C]TTTACTTTGATGGAATCAGTGRGTAAAATATGTGCGCTTTTTTAGCTTTTAATGATTGGT	ACCAATCATTAAAAGCTAAAAAAGCGCACATATTTTACYCACTGATTCCATCAAAGTAAA[A/G]CGCGCTACATGCGTGTGCAACAGCACACACGGCTGTAATTTACACTCGTGCCTTTCTTTC	1503
1212226-1_B_R_2584579946	1212226	High	BOT	[T/C]	47732474	CATGTGGTCCGACCAATAACCTGATATCTCAACCAAGTCAACTACTGTTC			7	1	37676794	diploid	Oryza sativa (japonica cultivar-group)	6K_ARRAY	1	TOP	AGATTTAAGTTGAATCCAATGGTGTGTATCCAAATGGCAATAGCTGTRATTATAAGGATA[A/G]GAACAGTAGTTGACTTGGTTGAGATATCAGGTTATTGGTCGGACCACATGCTATTATTAA	AGATTTAAGTTGAATCCAATGGTGTGTATCCAAATGGCAATAGCTGTRATTATAAGGATA[A/G]GAACAGTAGTTGACTTGGTTGAGATATCAGGTTATTGGTCGGACCACATGCTATTATTAA	1503
12123075-1_B_F_2584584866	12123075	High	BOT	[T/C]	47751450	CCTTCAAGTAGAGATGAGGGACAGTACAAGTTCAGCTTATACAGGAATGC			7	12	4171642	diploid	Oryza sativa (japonica cultivar-group)	6K_ARRAY	1	BOT	CTAATAGGATCCTTCAAGTAGAGATGAGGGACAGTACAAGTTCAGCTTATACAGGAATGC[T/C]TTCACTGCAAAAATGAATGCTTTCAGTGCAAAAAATACAAATGGATGAATGCTTTCAGTG	CACTGAAAGCATTCATCCATTTGTATTTTTTGCACTGAAAGCATTCATTTTTGCAGTGAA[A/G]GCATTCCTGTATAAGCTGAACTTGTACTGTCCCTCATCTCTACTTGAAGGATCCTATTAG	1503
1212517-1_T_R_2584580277	1212517	High	TOP	[A/G]	47688353	TCCTAAAAATATGTTGAGCAGATTCATTCCTGCCATGCCAAAAAGAGCTA			7	1	37692801	diploid	Oryza sativa (japonica cultivar-group)	6K_ARRAY	1	BOT	CTGATTACATACAAACTGATCATTGATGCCCACAAGTTTGATAGTGGAATTGAGCTTCCA[T/C]TAGCTCTTTTTGGCATGGCAGGAATGAATCTGCTCAACATATTTTTAGGACTTGATCTAT	ATAGATCAAGTCCTAAAAATATGTTGAGCAGATTCATTCCTGCCATGCCAAAAAGAGCTA[A/G]TGGAAGCTCAATTCCACTATCAAACTTGTGGGCATCAATGATCAGTTTGTATGTAATCAG	1503
12132271-1_T_R_2584584868	12132271	Poor	TOP	[A/G]	66785388	GACCCTATCCAAATCGCGAGCAGCAAGCTGGCCTGTGCTAATTTTGTCCC			7	12	4398081	diploid	Oryza sativa (japonica cultivar-group)	6K_ARRAY	1	BOT	AAAAAGGTCYCTGGATGATGTCCCACTGGAAYCAACATGGTACCCACTCCTCGACCAGGA[T/C]GGGACAAAATTAGCACAGGCCAGCTTGCTGCTCGCGATTTGGATAGGGTCACAGGCTGAT	ATCAGCCTGTGACCCTATCCAAATCGCGAGCAGCAAGCTGGCCTGTGCTAATTTTGTCCC[A/G]TCCTGGTCGAGGAGTGGGTACCATGTTGRTTCCAGTGGGACATCATCCAGRGACCTTTTT	1508
12134336-1_T_F_2584580278	12134336	High	TOP	[A/G]	72702452	CATCAGCTAGCTAGAGATGCTCAGTAATTTAGGGAAAGAAAATTAACGAC			7	12	4433511	diploid	Oryza sativa (japonica cultivar-group)	6K_ARRAY	1	TOP	TTGGAATCAACATCAGCTAGCTAGAGATGCTCAGTAATTTAGGGAAAGAAAATTAACGAC[A/G]AGAACACAATTAAGTGATGTTCAATGATAACCTCGATCATTAGGAGATAATTCCATGACT	TTGGAATCAACATCAGCTAGCTAGAGATGCTCAGTAATTTAGGGAAAGAAAATTAACGAC[A/G]AGAACACAATTAAGTGATGTTCAATGATAACCTCGATCATTAGGAGATAATTCCATGACT	1503
1213474-1_T_F_2584584869	1213474	High	TOP	[A/G]	12742321	ACCATGCCATTGTCAAAGACAGAGAGGTCATCGCCAGTGTGGTCGTCGGC			7	1	37744697	diploid	Oryza sativa (japonica cultivar-group)	6K_ARRAY	1	TOP	GATGAGGCTGACCATGCCATTGTCAAAGACAGAGAGGTCATCGCCAGTGTGGTCGTCGGC[A/G]TCCTCCTCCCACTTMGTGTTGCGCCRCCCCACCACCGTCGGCTTGGTCGCTGGCATCCTC	GATGAGGCTGACCATGCCATTGTCAAAGACAGAGAGGTCATCGCCAGTGTGGTCGTCGGC[A/G]TCCTCCTCCCACTTMGTGTTGCGCCRCCCCACCACCGTCGGCTTGGTCGCTGGCATCCTC	1503
12135334-1_T_R_2584580280	12135334	Fail	TOP	[A/G]	45659421	GGATACTTCTTGGCGGGGTTTGTAAGCCTTTTGGGGTTTAGTTTTCTAGC			7	12	4456737	diploid	Oryza sativa (japonica cultivar-group)	6K_ARRAY	1	BOT	ATACAAAAAAAAACTTAAAGGAAAAACAGAGTAAAACTGGGGCTRCCAGTACCCATCACG[T/C]GCTAGAAAACTAAACCCCAAAAGGCTTACAAACCCCGCCAAGAAGTATCCAAACGACTAG	CTAGTCGTTTGGATACTTCTTGGCGGGGTTTGTAAGCCTTTTGGGGTTTAGTTTTCTAGC[A/G]CGTGATGGGTACTGGYAGCCCCAGTTTTACTCTGTTTTTCCTTTAAGTTTTTTTTTGTAT	1503
12139549-1_B_F_2584580281	12139549	Very High	BOT	[T/G]	33678385	CTTTTATACAGTTTTGCATCAATAATTTTGTAGCTGCCCAATACCTTCAT			7	12	4552754	diploid	Oryza sativa (japonica cultivar-group)	6K_ARRAY	1	BOT	ATCTGTCTTACTTTTATACAGTTTTGCATCAATAATTTTGTAGCTGCCCAATACCTTCAT[T/G]TGTCTATGTTATTTTATTCATTCTAAAAATAAAAATTCGGCATTGCTTTTGCAAGGTTCA	TGAACCTTGCAAAAGCAATGCCGAATTTTTATTTTTAGAATGAATAAAATAACATAGACA[A/C]ATGAAGGTATTGGGCAGCTACAAAATTATTGATGCAAAACTGTATAAAAGTAAGACAGAT	1503
12142455_ilmndup1-1_B_R_2585061558	12142455	High	BOT	[T/C]	18661415	ACGTTAGAGTAGTAGTTTAGAGGACAGTAGTTTTCTGCATCTACGCACGG			7	12	4624422	diploid	Oryza sativa (japonica cultivar-group)	6K_ARRAY	1	TOP	AGCCACGTTGTTGGGGCCTGACGAGGCGMAGACAAATCGCATCTCAACTTCTACTTCCTT[A/G]CCGTGCGTAGATGCAGAAAACTACTGTCCTCTAAACTACTACTCTAACGTCAGAKGATCC	AGCCACGTTGTTGGGGCCTGACGAGGCGMAGACAAATCGCATCTCAACTTCTACTTCCTT[A/G]CCGTGCGTAGATGCAGAAAACTACTGTCCTCTAAACTACTACTCTAACGTCAGAKGATCC	1508
12142855-1_T_F_2584585010	12142855	High	TOP	[A/G]	61740495	ATGCTAAGGATAATGACGACGCCGAGGCACTCACTATCACGCCAAGGAGG			7	12	4630970	diploid	Oryza sativa (japonica cultivar-group)	6K_ARRAY	1	TOP	CATCCTTTATATGCTAAGGATAATGACGACGCCGAGGCACTCACTATCACGCCAAGGAGG[A/G]ACCAGTCACCAGTGCGACGTGACCACRACGCCCCGCTTGTCGGGGTAGGAGCAAATGGCA	CATCCTTTATATGCTAAGGATAATGACGACGCCGAGGCACTCACTATCACGCCAAGGAGG[A/G]ACCAGTCACCAGTGCGACGTGACCACRACGCCCCGCTTGTCGGGGTAGGAGCAAATGGCA	1503
12157206-1_T_F_2584585011	12157206	High	TOP	[A/G]	48703312	GGCGGCTGTACGATCTATTGCTACAATAATTGTAACACTGCAACGAGGAC			7	12	4958019	diploid	Oryza sativa (japonica cultivar-group)	6K_ARRAY	1	TOP	TGGCGGCACCGGCGGCTGTACGATCTATTGCTACAATAATTGTAACACTGCAACGAGGAC[A/G]GCAAGGAGAGTTGCAGCGGCTTGCCCGGTTGCTGAGCTGGTCGGCTGGCTGGGCCAGCTA	TGGCGGCACCGGCGGCTGTACGATCTATTGCTACAATAATTGTAACACTGCAACGAGGAC[A/G]GCAAGGAGAGTTGCAGCGGCTTGCCCGGTTGCTGAGCTGGTCGGCTGGCTGGGCCAGCTA	1508
12159625-1_B_R_2584580175	12159625	Poor	BOT	[T/C]	49777433	CATGCTCCATCTGAATTCTGAATTACAGCCCATATTGCAGCAAGTATGTA			7	12	5002307	diploid	Oryza sativa (japonica cultivar-group)	6K_ARRAY	1	TOP	ATATATATATATATATATMTWTTGAGGGAACGGTGGGCTTTATTGATTTAAATAACAGGG[A/G]TACATACTTGCTGCAATATGGGCTGTAATTCAGAATTCAGATGGAGCATGATCACGCCAA	ATATATATATATATATATMTWTTGAGGGAACGGTGGGCTTTATTGATTTAAATAACAGGG[A/G]TACATACTTGCTGCAATATGGGCTGTAATTCAGAATTCAGATGGAGCATGATCACGCCAA	1503
12159979-1_B_F_2584580176	12159979	High	BOT	[T/G]	21614399	GTTCCTCGATCAAGGAACTAATCCAAGCTGCCAATTACTTCCATCTCCAT			7	12	5013970	diploid	Oryza sativa (japonica cultivar-group)	6K_ARRAY	1	BOT	AGAAGAACGTGTTCCTCGATCAAGGAACTAATCCAAGCTGCCAATTACTTCCATCTCCAT[T/G]CATCCACTACTTAAATATTATGCCCATYCCCCTGTCGYTGTATTCCCATTRACATCACAA	TTGTGATGTYAATGGGAATACARCGACAGGGGRATGGGCATAATATTTAAGTAGTGGATG[A/C]ATGGAGATGGAAGTAATTGGCAGCTTGGATTAGTTCCTTGATCGAGGAACACGTTCTTCT	1503
1216964-1_T_R_2584585013	1216964	High	TOP	[A/G]	71669460	TGATTTCTTCTGTCGTGATATACAAAGAGTACTTCCTCCGTCAAAAACAA			7	1	37877061	diploid	Oryza sativa (japonica cultivar-group)	6K_ARRAY	1	BOT	TCTCTATCTTAAAACAAAACAAATCAACTTCTAYATATCTAGATTTGAACAAAAAGTATG[T/C]TTGTTTTTGACGGAGGAAGTACTCTTTGTATATCACGACAGAAGAAATCATCCAATTTCC	GGAAATTGGATGATTTCTTCTGTCGTGATATACAAAGAGTACTTCCTCCGTCAAAAACAA[A/G]CATACTTTTTGTTCAAATCTAGATATRTAGAAGTTGATTTGTTTTGTTTTAAGATAGAGA	1503
1217224-1_B_F_2584585014	1217224	High	BOT	[T/C]	12656410	AGGACAGTGGAGAACTGGGTGCGTACAAGAGAGTGGAAATTGGACAGAAT			7	1	37885159	diploid	Oryza sativa (japonica cultivar-group)	6K_ARRAY	1	BOT	AATGGCACGCAGGACAGTGGAGAACTGGGTGCGTACAAGAGAGTGGAAATTGGACAGAAT[T/C]TGAAAAACTTCGGATTTTAAACGCAAGGGGAACGTCCRTAGGTGATGAGTAAAATCAWCT	AGWTGATTTTACTCATCACCTAYGGACGTTCCCCTTGCGTTTAAAATCCGAAGTTTTTCA[A/G]ATTCTGTCCAATTTCCACTCTCTTGTACGCACCCAGTTCTCCACTGTCCTGCGTGCCATT	1503
12172332-1_T_F_2584583405	12172332	High	TOP	[A/C]	38732328	CAGCAGCAAGTGATATCGAGCTTCTGCAGAGAGGATGGGAAATCAGGAAG			7	12	5377905	diploid	Oryza sativa (japonica cultivar-group)	6K_ARRAY	1	TOP	CAGTTCTTTGCAGCAGCAAGTGATATCGAGCTTCTGCAGAGAGGATGGGAAATCAGGAAG[A/C]GACTGAAGCTTCCYAGCACCAKATAACAGCAAKAAGTTGAGAGAGCATAGGTCTCGCATA	CAGTTCTTTGCAGCAGCAAGTGATATCGAGCTTCTGCAGAGAGGATGGGAAATCAGGAAG[A/C]GACTGAAGCTTCCYAGCACCAKATAACAGCAAKAAGTTGAGAGAGCATAGGTCTCGCATA	1503
12172432-1_B_R_2584578040	12172432	High	BOT	[T/G]	72783467	TTTGTTGGACGAGAAAAGGAGAAAGAAAAGATAGTTAGATGGCTGACAAA			7	12	5380860	diploid	Oryza sativa (japonica cultivar-group)	6K_ARRAY	1	TOP	TAAYGACAGAATAGGAATATGGTYRGTGCTCATCAAATTTCCAGAARCGTCAGTTGATGC[A/C]TTTGTCAGCCATCTAACTATCTTTTCTTTCTCCTTTTCTCGTCCAACAAATTTAGGYGGA	TAAYGACAGAATAGGAATATGGTYRGTGCTCATCAAATTTCCAGAARCGTCAGTTGATGC[A/C]TTTGTCAGCCATCTAACTATCTTTTCTTTCTCCTTTTCTCGTCCAACAAATTTAGGYGGA	1503
12176199-1_T_F_2584578041	12176199	High	TOP	[A/G]	15787365	GATAATAAAACCATAGTTGACAATCGCTATGGTTAAGAGTAAACTAATAA			7	12	5515194	diploid	Oryza sativa (japonica cultivar-group)	6K_ARRAY	1	TOP	CTCTCCTCTTGATAATAAAACCATAGTTGACAATCGCTATGGTTAAGAGTAAACTAATAA[A/G]CGGAGTACGTACGTGCACTTGTTCAAACAGGAAAAMAAATCCTACTAAAGTTTGAA-TTT	CTCTCCTCTTGATAATAAAACCATAGTTGACAATCGCTATGGTTAAGAGTAAACTAATAA[A/G]CGGAGTACGTACGTGCACTTGTTCAAACAGGAAAAMAAATCCTACTAAAGTTTGAA-TTT	1503
12179231-1_B_F_2584578042	12179231	High	BOT	[T/G]	42715468	CTGCTTTCAATATTATTTCGCATTGAGATAAATGTTGTTCCGAGAGGGAA			7	12	5566618	diploid	Oryza sativa (japonica cultivar-group)	6K_ARRAY	1	BOT	GTGTAACAAACTGCTTTCAATATTATTTCGCATTGAGATAAATGTTGTTCCGAGAGGGAA[T/G]GCAGGGAGTCGGGGATATGAATCAAGTTTCTC-AGACAAGGACATGGTTGGCATTCTACT	AGTAGAATGCCAACCATGTCCTTGTCT-GAGAAACTTGATTCATATCCCCGACTCCCTGC[A/C]TTCCCTCTCGGAACAACATTTATCTCAATGCGAAATAATATTGAAAGCAGTTTGTTACAC	1503
12180611_ilmndup1-1_T_R_2585061562	12180611	High	TOP	[A/G]	64800443	TGTCAAGTTTACAAACCAAAGCTTAGTTTTGATACTGCAAAGCGCAAACC			7	12	5605539	diploid	Oryza sativa (japonica cultivar-group)	6K_ARRAY	1	BOT	GGTCTAAGAGGCATCTGTGTATGCTCAATGTGATTCTCTCTTTCATATCAATGTCTTTGT[T/C]GGTTTGCGCTTTGCAGTATCAAAACTAAGCTTTGGTTTGTAAACTTGACAGCATATATTA	TAATATATGCTGTCAAGTTTACAAACCAAAGCTTAGTTTTGATACTGCAAAGCGCAAACC[A/G]ACAAAGACATTGATATGAAAGAGAGAATCACATTGAGCATACACAGATGCCTCTTAGACC	1508
12187583-1_T_R_2584578043	12187583	High	TOP	[A/G]	68659357	AACAGACAATGCTAAAACTGGGCATGCGATGAAAGGGAGCTGGTGGTGCT			7	12	5805414	diploid	Oryza sativa (japonica cultivar-group)	6K_ARRAY	1	BOT	CACAAGCTTCAGACCTCCTTATTTAGGTTCTGAAGGAAAACAWACAACTGGATGTTTAGC[T/C]AGCACCACCAGCTCCCTTTCATCGCATGCCCAGTTTTAGCATTGTCTGTTTMTTAATAYT	ARTATTAAKAAACAGACAATGCTAAAACTGGGCATGCGATGAAAGGGAGCTGGTGGTGCT[A/G]GCTAAACATCCAGTTGTWTGTTTTCCTTCAGAACCTAAATAAGGAGGTCTGAAGCTTGTG	1503
12189435-1_T_F_2584579958	12189435	Poor	TOP	[A/G]	38748508	GAAGCTTTATACTGAAATAGAACTTCCAAATTGTATGGCCTTTGAACATC			7	12	5851455	diploid	Oryza sativa (japonica cultivar-group)	6K_ARRAY	1	TOP	TTCTGAATTAGAAGCTTTATACTGAAATAGAACTTCCAAATTGTATGGCCTTTGAACATC[A/G]TTTCCTTGATCACAGGCAGCTCACTGGTGAACTGGTYGACCCTTCAAGGCCAGGAGACTT	TTCTGAATTAGAAGCTTTATACTGAAATAGAACTTCCAAATTGTATGGCCTTTGAACATC[A/G]TTTCCTTGATCACAGGCAGCTCACTGGTGAACTGGTYGACCCTTCAAGGCCAGGAGACTT	1503
12200882-1_T_R_2584579959	12200882	Poor	TOP	[A/G]	21704440	AATAGTTATCAATTAATCGTGCATTAATGATTTGTCAACTAAAAAGCTCA			7	12	6125107	diploid	Oryza sativa (japonica cultivar-group)	6K_ARRAY	1	BOT	TTTRGCTCACAGCTGG--ATCTACCCTTGACRTATGCAATWTTCTAGATAACTCTTGTGG[T/C]TGAGCTTTTTAGTTGACAAATCATTAATGCACGATTAATTGATAACTATTAAATATTATA	TATAATATTTAATAGTTATCAATTAATCGTGCATTAATGATTTGTCAACTAAAAAGCTCA[A/G]CCACAAGAGTTATCTAGAAWATTGCATAYGTCAAGGGTAGAT--CCAGCTGTGAGCYAAA	1503
12220320-1_T_R_2584579960	12220320	High	TOP	[A/G]	34610484	TAGATAAGAGCTTTCACGCAAATGATCTGAGCATAACATCTTGGGCAACT			7	12	6538937	diploid	Oryza sativa (japonica cultivar-group)	6K_ARRAY	1	BOT	GTTCACTCTCTAGTTTGASWGTATAGAAATTGCGSTCGGAYGGCAGTTCATTATCAAATC[T/C]AGTTGCCCAAGATGTTATGCTCAGATCATTTGCGTGAAAGCTCTTATCTATCTCCAAACA	TGTTTGGAGATAGATAAGAGCTTTCACGCAAATGATCTGAGCATAACATCTTGGGCAACT[A/G]GATTTGATAATGAACTGCCRTCCGASCGCAATTTCTATACWSTCAAACTAGAGAGTGAAC	1503
12221386-1_T_F_2584580350	12221386	Fail	TOP	[A/G]	30784456	TGGGCTTATTAATTTTGTGCATGTTTCATAGCCATATATATAGCAAGAGA			7	12	6559082	diploid	Oryza sativa (japonica cultivar-group)	6K_ARRAY	1	TOP	AWTTAGTTRCTGGGCTTATTAATTTTGTGCATGTTTCATAGCCATATATATAGCAAGAGA[A/G]AGTGATTAGGCACAAK--TAGTCTCCGGATAGWCARGTAGTCTTTGGACTTTTGTTYAGA	AWTTAGTTRCTGGGCTTATTAATTTTGTGCATGTTTCATAGCCATATATATAGCAAGAGA[A/G]AGTGATTAGGCACAAK--TAGTCTCCGGATAGWCARGTAGTCTTTGGACTTTTGTTYAGA	1503
12222681-1_T_R_2584580352	12222681	High	TOP	[A/C]	70789424	AGATGATTGGAGGGAACCATCCTTCGAAGTTGTTGTTTGAAAGCTGAAGA			7	12	6584181	diploid	Oryza sativa (japonica cultivar-group)	6K_ARRAY	1	BOT	ACTACAATTATTTGTCCGGTCCGATTCCCGAATTCTTGGCCGATCTGTCCAACCTTAGTG[T/G]TCTTCAGCTTTCAAACAACAACTTCGAAGGATGGTTCCCTCCAATCATCTTCCAGCACAA	TTGTGCTGGAAGATGATTGGAGGGAACCATCCTTCGAAGTTGTTGTTTGAAAGCTGAAGA[A/C]CACTAAGGTTGGACAGATCGGCCAAGAATTCGGGAATCGGACCGGACAAATAATTGTAGT	1508
12225269-1_T_F_2584583409	12225269	Fail	TOP	[A/C]	68647459	ACAATTGCCAGTTTTCAGGCGAGATACCTTCACTGATCTTAAATTTGACT			7	12	6652325	diploid	Oryza sativa (japonica cultivar-group)	6K_ARRAY	1	TOP	TTGGCACTGTACAATTGCCAGTTTTCAGGCGAGATACCTTCACTGATCTTAAATTTGACT[A/C]AATTGGAAACCCTCCTGCTCCATTCAAACAGTTTTGTCGGGATAGTGGAACTAACCTCAT	TTGGCACTGTACAATTGCCAGTTTTCAGGCGAGATACCTTCACTGATCTTAAATTTGACT[A/C]AATTGGAAACCCTCCTGCTCCATTCAAACAGTTTTGTCGGGATAGTGGAACTAACCTCAT	1503
12227575-1_B_R_2584580354	12227575	Poor	BOT	[T/C]	65602378	GTCAGTTTCACATGTTGTCCAAAAGGTTTACAAATGAAGCTATATCCAAA			7	12	6728030	diploid	Oryza sativa (japonica cultivar-group)	6K_ARRAY	1	TOP	TTGTACTTAATTTATGAACGATCAAACGCCAAATATTAGAAAAACGAAGGTAATATATTG[A/G]TTTGGATATAGCTTCATTTGTAAACCTTTTGGACAACATGTGAAACTGACGTGTAAAACA	TTGTACTTAATTTATGAACGATCAAACGCCAAATATTAGAAAAACGAAGGTAATATATTG[A/G]TTTGGATATAGCTTCATTTGTAAACCTTTTGGACAACATGTGAAACTGACGTGTAAAACA	1503
12227711-1_B_R_2584580355	12227711	High	BOT	[T/C]	48793381	TAACATGTTGCTAAATCCTATCCAGGTAATTTTCCTTAATTCTTTACTTA			7	12	6732472	diploid	Oryza sativa (japonica cultivar-group)	6K_ARRAY	1	TOP	GAAACTAGCAAGCAGTTTAATTGACTCAGCAGTTGATAAGAATGAGCTGCWACCATTTTC[A/G]TAAGTAAAGAATTAAGGAAAATTACCTGGATAGGATTTAGCAACATGTTAAGCCTTCTTC	GAAACTAGCAAGCAGTTTAATTGACTCAGCAGTTGATAAGAATGAGCTGCWACCATTTTC[A/G]TAAGTAAAGAATTAAGGAAAATTACCTGGATAGGATTTAGCAACATGTTAAGCCTTCTTC	1503
12235194-1_B_F_2584580177	12235194	High	BOT	[T/C]	69628396	CCAAACACGACAAAAACTGATGCCACTCTAGCATCATTGTGCTCCTTTTT			7	12	6896175	diploid	Oryza sativa (japonica cultivar-group)	6K_ARRAY	1	BOT	CTCGTCTGTTCCAAACACGACAAAAACTGATGCCACTCTAGCATCATTGTGCTCCTTTTT[T/C]AAAGAATGAMATACTCCTGTTCCAAACGGGAC--AAYTTTAACATTGCTTTCTCTGTCTS	SAGACAGAGAAAGCAATGTTAAARTT--GTCCCGTTTGGAACAGGAGTATKTCATTCTTT[A/G]AAAAAGGAGCACAATGATGCTAGAGTGGCATCAGTTTTTGTCGTGTTTGGAACAGACGAG	1503
12238474-1_T_F_2584581817	12238474	High	TOP	[A/C]	11618359	CTGGGTATTTATAGGGAAGCAAAGGTTCGCAAGCGAAACCCTAACCCTCG			7	12	6959921	diploid	Oryza sativa (japonica cultivar-group)	6K_ARRAY	1	TOP	ATGAAGGTGGCTGGGTATTTATAGGGAAGCAAAGGTTCGCAAGCGAAACCCTAACCCTCG[A/C]GTGCAGATTTAGTTGGGCCACCGARGGATCTCACGTTGGCACCACGTCAGCCAAAATTGC	ATGAAGGTGGCTGGGTATTTATAGGGAAGCAAAGGTTCGCAAGCGAAACCCTAACCCTCG[A/C]GTGCAGATTTAGTTGGGCCACCGARGGATCTCACGTTGGCACCACGTCAGCCAAAATTGC	1503
12238481_ilmndup1-1_T_R_2585061566	12238481	High	TOP	[A/G]	24708413	TCTTTAGTTGAGAACCCAAAGTGGACTTTTCCTCCAAAAAAAATCGAGCA			7	12	6960189	diploid	Oryza sativa (japonica cultivar-group)	6K_ARRAY	1	BOT	CCTTACTGGGCTTTGTAAATGGGCCTCCCAGCGTAATAGGCCACGACTCTGACAAGCTTT[T/C]TGCTCGATTTTTTTTGGAGGAAAAGTCCACTTTGGGTTCTCAACTAAAGAAGAGCATCAC	GTGATGCTCTTCTTTAGTTGAGAACCCAAAGTGGACTTTTCCTCCAAAAAAAATCGAGCA[A/G]AAAGCTTGTCAGAGTCGTGGCCTATTACGCTGGGAGGCCCATTTACAAAGCCCAGTAAGG	1508
12244450-1_B_R_2584581818	12244450	High	BOT	[T/C]	43691473	GAGATCATGCTCAAGGAGGTCTTTGACAGGCTCAAGGCCAAGGACATTGA			7	12	7096306	diploid	Oryza sativa (japonica cultivar-group)	6K_ARRAY	1	TOP	ATAGCTCGGGTTGAAGCCTTCRTCRACGATACGCTCCTTGAACTTCTCGGTGACCTGGAG[A/G]TCAATGTCCTTGGCCTTGAGCCTGTCAAAGACCTCCTTGAGCATGATCTCRGCGATCTCC	ATAGCTCGGGTTGAAGCCTTCRTCRACGATACGCTCCTTGAACTTCTCGGTGACCTGGAG[A/G]TCAATGTCCTTGGCCTTGAGCCTGTCAAAGACCTCCTTGAGCATGATCTCRGCGATCTCC	1503
12245152-1_B_F_2584580180	12245152	High	BOT	[T/G]	46771462	ACGGCGTCATGCATCGGGACCTCAAACCTGAGAACTTTCTGTATGCCAAT			7	12	7114076	diploid	Oryza sativa (japonica cultivar-group)	6K_ARRAY	1	BOT	TGTCACAAGAACGGCGTCATGCATCGGGACCTCAAACCTGAGAACTTTCTGTATGCCAAT[T/G]CATCTGAGAACTCCCCTCTCAAGGTCATCGACTTCGGCCTCTCAGTRTGCTTCAAACCTG	CAGGTTTGAAGCAYACTGAGAGGCCGAAGTCGATGACCTTGAGAGGGGAGTTCTCAGATG[A/C]ATTGGCATACAGAAAGTTCTCAGGTTTGAGGTCCCGATGCATGACGCCGTTCTTGTGACA	1503
1225497-1_B_F_2584578538	1225497	High	BOT	[T/C]	28663440	TACGATCTGTGGACCCGATACACTGGCCAAAAATGGAGACAAGCCATGAG			7	1	38224245	diploid	Oryza sativa (japonica cultivar-group)	6K_ARRAY	1	BOT	ACGTGTTCACTACGATCTGTGGACCCGATACACTGGCCAAAAATGGAGACAAGCCATGAG[T/C]CTCAGACACCGTGGAGGCTAGCCGTGCACCCAGCTGTGAGCGYGGCTAAAACGGCCGCGA	TCGCGGCCGTTTTAGCCRCGCTCACAGCTGGGTGCACGGCTAGCCTCCACGGTGTCTGAG[A/G]CTCATGGCTTGTCTCCATTTTTGGCCAGTGTATCGGGTCCACAGATCGTAGTGAACACGT	1503
12260615_ilmndup1-1_T_F_2585061568	12260615	High	TOP	[A/G]	15723469	CACGAAAAGAACATAAGTTCAGTTGTTCAAGTGGGACAAGTGACTTCCGT			7	12	7462305	diploid	Oryza sativa (japonica cultivar-group)	6K_ARRAY	1	TOP	CGTACCTGATCACGAAAAGAACATAAGTTCAGTTGTTCAAGTGGGACAAGTGACTTCCGT[A/G]AGATGTAGTAACGGTCGAGGTAGAAGAAGAACCTCGTCTCACTTATGACAATTTTCTTGT	CGTACCTGATCACGAAAAGAACATAAGTTCAGTTGTTCAAGTGGGACAAGTGACTTCCGT[A/G]AGATGTAGTAACGGTCGAGGTAGAAGAAGAACCTCGTCTCACTTATGACAATTTTCTTGT	1508
12263312-1_T_R_2584578539	12263312	High	TOP	[A/G]	42653335	GCTGATCCATCTCTTTGCGTGTCAATCATGCGATCCCTTCTCTGTTTTGC			7	12	7538167	diploid	Oryza sativa (japonica cultivar-group)	6K_ARRAY	1	BOT	GAAAGACATGCAYARTGACACCTAATCAACTAACWGTAATAGAACTCGCCAGCACACCCA[T/C]GCAAAACAGAGAAGGGATCGCATGATTGACACGCAAAGAGATGGATCAGCACAAACAAGA	TCTTGTTTGTGCTGATCCATCTCTTTGCGTGTCAATCATGCGATCCCTTCTCTGTTTTGC[A/G]TGGGTGTGCTGGCGAGTTCTATTACWGTTAGTTGATTAGGTGTCAYTRTGCATGTCTTTC	1503
1226391-1_B_F_2584582007	1226391	High	BOT	[T/G]	45642319	TTCCTGGACTGCACATTTTCCAAATGCTTCCTCAAGCTACCAAGCAAGGA			7	1	38258929	diploid	Oryza sativa (japonica cultivar-group)	6K_ARRAY	1	BOT	AGACTTTGTGTTCCTGGACTGCACATTTTCCAAATGCTTCCTCAAGCTACCAAGCAAGGA[T/G]TCAGCTATTCAGCAGGTTTTCCTCTCCGCTTAGATTAAATGTGCTTGTTGGTAACTGTAG	CTACAGTTACCAACAAGCACATTTAATCTAAGCGGAGAGGAAAACCTGCTGAATAGCTGA[A/C]TCCTTGCTTGGTAGCTTGAGGAAGCATTTGGAAAATGTGCAGTCCAGGAACACAAAGTCT	1508
1226694_ilmndup1-1_T_R_2585061573	1226694	High	TOP	[A/G]	46787434	AATTCTTTCTGATCTTTATAACCTTGATGCAGGCCATCGCCTGTAACTGT			7	1	38276174	diploid	Oryza sativa (japonica cultivar-group)	6K_ARRAY	1	BOT	TGGTCACTCCCTTGTCAGTTACACTATCACACCAGCCTAGGTTCAAAGACTGAAGCTGAC[T/C]ACAGTTACAGGCGATGGCCTGCATCAAGGTTATAAAGATCAGAAAGAATTCGATGGAGAG	CTCTCCATCGAATTCTTTCTGATCTTTATAACCTTGATGCAGGCCATCGCCTGTAACTGT[A/G]GTCAGCTTCAGTCTTTGAACCTAGGCTGGTGTGATAGTGTAACTGACAAGGGAGTGACCA	1508
12268749-1_B_F_2584582011	12268749	High	BOT	[T/C]	59639363	AAAACAACGTCTGCATATCAAAAAGATTTCGGTGGTATTCGGTTAAGACT			7	12	7663131	diploid	Oryza sativa (japonica cultivar-group)	6K_ARRAY	1	BOT	CGGGCGGACTAAAACAACGTCTGCATATCAAAAAGATTTCGGTGGTATTCGGTTAAGACT[T/C]GCATGCGAAAAATTTTCGYATATGAATCTCTTAATAGGCCTGTCTGYGAAAATAAAATTA	TAATTTTATTTTCRCAGACAGGCCTATTAAGAGATTCATATRCGAAAATTTTTCGCATGC[A/G]AGTCTTAACCGAATACCACCGAAATCTTTTTGATATGCAGACGTTGTTTTAGTCCGCCCG	1503
12269187_ilmndup1-1_T_R_2585061575	12269187	High	TOP	[A/G]	22721360	CCATCTAACAAATACATACGTACAACATCGCCAAGCCATCCACTCCCTCC			7	12	7672269	diploid	Oryza sativa (japonica cultivar-group)	6K_ARRAY	1	BOT	TTAACTAATATATGATGTAAACAGGAGAGACAATAGGAGGGGAGAGGGCATGAATGAGGG[T/C]GGAGGGAGTGGATGGCTTGGCGATGTTGTACGTATGTATTTGTTAGATGGTATTTAAAGG	CCTTTAAATACCATCTAACAAATACATACGTACAACATCGCCAAGCCATCCACTCCCTCC[A/G]CCCTCATTCATGCCCTCTCCCCTCCTATTGTCTCTCCTGTTTACATCATATATTAGTTAA	1508
12271792-1_T_F_2584584962	12271792	High	TOP	[A/G]	58662456	GCCATTGACAAGTACTTACATTGTTTTATAGTCAAACCAATGGCAAAACC			7	12	7737889	diploid	Oryza sativa (japonica cultivar-group)	6K_ARRAY	1	TOP	TGATATTTCAGCCATTGACAAGTACTTACATTGTTTTATAGTCAAACCAATGGCAAAACC[A/G]ATATTGTATAACAAAATAAACCCAATCAAWGCAGCAACTGAGATCCAATAAAAGTAGACA	TGATATTTCAGCCATTGACAAGTACTTACATTGTTTTATAGTCAAACCAATGGCAAAACC[A/G]ATATTGTATAACAAAATAAACCCAATCAAWGCAGCAACTGAGATCCAATAAAAGTAGACA	1503
12278233-1_T_F_2584584963	12278233	Poor	TOP	[A/G]	53649427	TATACGGTGTATAGCCTATGTCCAAATTCGCGTATTTATTCTGGGACGGA			7	12	7917509	diploid	Oryza sativa (japonica cultivar-group)	6K_ARRAY	1	TOP	RTTCATTTTTTATACGGTGTATAGCCTATGTCCAAATTCGCGTATTTATTCTGGGACGGA[A/G]TACCAAATTTGATCTTKCCCATGAGCTTCAGATTCTGCCTGCTGTTCTTTCAGGCTGCGG	RTTCATTTTTTATACGGTGTATAGCCTATGTCCAAATTCGCGTATTTATTCTGGGACGGA[A/G]TACCAAATTTGATCTTKCCCATGAGCTTCAGATTCTGCCTGCTGTTCTTTCAGGCTGCGG	1503
12281881-1_B_F_2584578540	12281881	Poor	BOT	[T/C]	46793337	AGCGCGGGACGTGCGGGCGCTCGACATGAACTGCATCATTGACCTGCTCA			7	12	7978726	diploid	Oryza sativa (japonica cultivar-group)	6K_ARRAY	1	BOT	GCTGCAACGCAGCGCGGGACGTGCGGGCGCTCGACATGAACTGCATCATTGACCTGCTCA[T/C]GGGCAAGGAGAGGAGAAGGTACG-CGTGTAACACCYYGATTTTCGTTCAGRATTAAAAAT	ATTTTTAATYCTGAACGAAAATCRRGGTGTTACACG-CGTACCTTCTCCTCTCCTTGCCC[A/G]TGAGCAGGTCAATGATGCAGTTCATGTCGAGCGCCCGCACGTCCCGCGCTGCGTTGCAGC	1503
12284132-1_B_F_2584579947	12284132	Poor	BOT	[T/C]	65757472	GGCGGATTGATGGCAGGGAAGACGGATATCATCCGCGATATCATCGGCGG			7	12	8024689	diploid	Oryza sativa (japonica cultivar-group)	6K_ARRAY	1	BOT	GTGTCGYGGCGGCGGATTGATGGCAGGGAAGACGGATATCATCCGCGATATCATCGGCGG[T/C]TGGGTGGTGGACGAGACGTGCRWATATATTTTTGTCTAC---TACTACATTCCCTGATTA	TAATCAGGGAATGTAGTA---GTAGACAAAAATATATWYGCACGTCTCGTCCACCACCCA[A/G]CCGCCGATGATATCGCGGATGATATCCGTCTTCCCTGCCATCAATCCGCCGCCRCGACAC	1503
12286755-1_T_F_2584579948	12286755	Poor	TOP	[A/C]	60629324	AACTGTCCTGATTCCTGTATATATATGTTAACCGAACCATTTACTGTGAA			7	12	8070782	diploid	Oryza sativa (japonica cultivar-group)	6K_ARRAY	1	TOP	GAWTTSAA-CAACTGTCCTGATTCCTGTATATATATGTTAACCGAACCATTTACTGTGAA[A/C]TTAATTTCGGTGAAATTAATTRTCGGCATGTACT----C--AAGCTAACTAKGCCAAAAC	GAWTTSAA-CAACTGTCCTGATTCCTGTATATATATGTTAACCGAACCATTTACTGTGAA[A/C]TTAATTTCGGTGAAATTAATTRTCGGCATGTACT----C--AAGCTAACTAKGCCAAAAC	1503
12291932-1_B_F_2584579949	12291932	Poor	BOT	[T/C]	26737501	GAGACGCTATTTTTTTTAATCGCAATCTTTTGCTGATCATCCCCATAGGA			7	12	8180508	diploid	Oryza sativa (japonica cultivar-group)	6K_ARRAY	1	BOT	CAAAAGTCTTGAGACGCTATTTTTTTTAATCGCAATCTTTTGCTGATCATCCCCATAGGA[T/C]AGCATAAACTRTTCCTGCTWTGGAATGGGTGGCATCAGGAATTCAGAATCTTGCCATTGC	GCAATGGCAAGATTCTGAATTCCTGATGCCACCCATTCCAWAGCAGGAAYAGTTTATGCT[A/G]TCCTATGGGGATGATCAGCAAAAGATTGCGATTAAAAAAAATAGCGTCTCAAGACTTTTG	1508
12295381-1_T_F_2584584964	12295381	Fail	TOP	[A/C]	58643433	AAGTTGGAATACATGATGGGGATAGGAAGTGGCGGTGCACCGGACGGAGC			7	12	8235067	diploid	Oryza sativa (japonica cultivar-group)	6K_ARRAY	1	TOP	GGGAGATATAAAGTTGGAATACATGATGGGGATAGGAAGTGGCGGTGCACCGGACGGAGC[A/C]GGGAGCATAGGGCTGGAGGAGGAGAGGGGCTATGAAGCGATGGAGTAGCATYGCGGCGGA	GGGAGATATAAAGTTGGAATACATGATGGGGATAGGAAGTGGCGGTGCACCGGACGGAGC[A/C]GGGAGCATAGGGCTGGAGGAGGAGAGGGGCTATGAAGCGATGGAGTAGCATYGCGGCGGA	1503
12295768-1_B_F_2584580066	12295768	Poor	BOT	[T/C]	67651449	CATGGGGTGGTCCTGGCGGGGATCCCATAATGGTTAGTGAACTTCCACTG			7	12	8240608	diploid	Oryza sativa (japonica cultivar-group)	6K_ARRAY	1	BOT	AARGCAGGTCCATGGGGTGGTCCTGGCGGGGATCCCATAATGGTTAGTGAACTTCCACTG[T/C]AAATTTTATTTAACCAACAAGAAAATAGTATAATATATATATTCGGTTGTAAAATACTTA	TAAGTATTTTACAACCGAATATATATATTATACTATTTTCTTGTTGGTTAAATAAAATTT[A/G]CAGTGGAAGTTCACTAACCATTATGGGATCCCCGCCAGGACCACCCCATGGACCTGCYTT	1503
12295865-1_T_R_2584580068	12295865	Fail	TOP	[A/C]	69628465	AGGACTGTAAAAAAGTGTCAGAAGAATGGGAGCATAAATTAAGTGGATCA			7	12	8242308	diploid	Oryza sativa (japonica cultivar-group)	6K_ARRAY	1	BOT	CAATATAAAAGGCCATCATCCAGCAAACCATRTTCWTCGGACSATAACTCCATATACAAC[T/G]TGATCCACTTAATTTATGCTCCCATTCTTCTGACACTTTTTTACAGTCCTAACATAACTG	CAGTTATGTTAGGACTGTAAAAAAGTGTCAGAAGAATGGGAGCATAAATTAAGTGGATCA[A/C]GTTGTATATGGAGTTATSGTCCGAWGAAYATGGTTTGCTGGATGATGGCCTTTTATATTG	1503
12300431-1_T_F_2584580069	12300431	High	TOP	[A/G]	37762394	TGATATTTGTACAGGAAAATATATGCGAGTTTTCCTGGACCTTGACTAAT			7	12	8319404	diploid	Oryza sativa (japonica cultivar-group)	6K_ARRAY	1	TOP	CAGGAAATTGTGATATTTGTACAGGAAAATATATGCGAGTTTTCCTGGACCTTGACTAAT[A/G]AACCAACAAAAATGCATTTTCATTCTAAAGRATGATGCAATTGTGCTAAATATTTTCTAC	CAGGAAATTGTGATATTTGTACAGGAAAATATATGCGAGTTTTCCTGGACCTTGACTAAT[A/G]AACCAACAAAAATGCATTTTCATTCTAAAGRATGATGCAATTGTGCTAAATATTTTCTAC	1503
1230423-1_B_R_2584580070	1230423	High	BOT	[T/C]	55690498	GATAGTTCAGACGACTCCCCCATATTCTAATATCTTGGCTCCCATGTCAG			7	1	38406155	diploid	Oryza sativa (japonica cultivar-group)	6K_ARRAY	1	TOP	ACTGGTAGTTTCCATTATATGTACTASTATTTAAAGATAATAGTCATCACCATCACCATT[A/G]CTGACATGGGAGCCAAGATATTAGAATATGGGGGAGTCGTCTGAACTATCTTCAATTTTC	ACTGGTAGTTTCCATTATATGTACTASTATTTAAAGATAATAGTCATCACCATCACCATT[A/G]CTGACATGGGAGCCAAGATATTAGAATATGGGGGAGTCGTCTGAACTATCTTCAATTTTC	1503
12311678-1_B_R_2584580181	12311678	Fail	BOT	[T/C]	26631365	TTTCTTGAGAATAGGTGCTGATGACTGCCTGCTTGCTGAGCGTCGAACTC			7	12	8609984	diploid	Oryza sativa (japonica cultivar-group)	6K_ARRAY	1	TOP	CAGAAATGACTGCACGGGCAAGGCTGTGATGGCTGTCRAAGAGGTCCAAGCCCTCCGCAA[A/G]GAGTTCGACGCTCAGCAAGCAGGCAGTCATCAGCACCTATTCTCAAGAAAGTCAGGAAGG	CAGAAATGACTGCACGGGCAAGGCTGTGATGGCTGTCRAAGAGGTCCAAGCCCTCCGCAA[A/G]GAGTTCGACGCTCAGCAAGCAGGCAGTCATCAGCACCTATTCTCAAGAAAGTCAGGAAGG	1503
1231498-1_T_R_2584580182	1231498	High	TOP	[A/C]	33606477	CTCATTCCCAATGCTGTAGCGCACGTGACGTCCAAGAGGAAGGTTGATTT			7	1	38446499	diploid	Oryza sativa (japonica cultivar-group)	6K_ARRAY	1	BOT	AGCAGTTTGGAAAAC-TGTGTGCGGAATCGTGGAAGTGGAGTTTAGGAGCCACCACAGAC[T/G]AAATCAACCTTCCTCTTGGACGTCACGTGCGCTACAGCATTGGGAATGAGAAGTTGTACA	TGTACAACTTCTCATTCCCAATGCTGTAGCGCACGTGACGTCCAAGAGGAAGGTTGATTT[A/C]GTCTGTGGTGGCTCCTAAACTCCACTTCCACGATTCCGCACACA-GTTTTCCAAACTGCT	1503
12318521-1_B_R_2584580183	12318521	High	BOT	[T/G]	45709403	TCCCATTATTTTGTTCAGCACTTAAGCTCCTATTTTTTCCTCATCTCTCA			7	12	8794364	diploid	Oryza sativa (japonica cultivar-group)	6K_ARRAY	1	TOP	CAGAAAATCAAACTAAYCCATTGCGTTCTATATGACTTGAAGGGGAAGGGGTTTTATGAA[A/C]TGAGAGATGAGGAAAAAATAGGAGCTTAAGTGCTGAACAAAATAATGGGAYAAAAAAAWG	CAGAAAATCAAACTAAYCCATTGCGTTCTATATGACTTGAAGGGGAAGGGGTTTTATGAA[A/C]TGAGAGATGAGGAAAAAATAGGAGCTTAAGTGCTGAACAAAATAATGGGAYAAAAAAAWG	1503
12323485-1_T_F_2584584966	12323485	Very High	TOP	[A/G]	34745339	TGCAATAGCATAGTCATATTGCCCCCTAGTTGATTCGTCTTTTAGAATCT			7	12	8913217	diploid	Oryza sativa (japonica cultivar-group)	6K_ARRAY	1	TOP	CCTCTGGATGTGCAATAGCATAGTCATATTGCCCCCTAGTTGATTCGTCTTTTAGAATCT[A/G]ATAGGTCAAAAGGTAGAACARTAATTCAGCTGCTGCCAAACAACAATTGCAAGGGCCAAA	CCTCTGGATGTGCAATAGCATAGTCATATTGCCCCCTAGTTGATTCGTCTTTTAGAATCT[A/G]ATAGGTCAAAAGGTAGAACARTAATTCAGCTGCTGCCAAACAACAATTGCAAGGGCCAAA	1503
12325124-1_B_R_2584580620	12325124	Fail	BOT	[T/C]	33808466	GAATTGCCCCTACTTCTATGTACCCTCACTCTCTTTGAAAGGATTAATTC			7	12	8943291	diploid	Oryza sativa (japonica cultivar-group)	6K_ARRAY	1	TOP	ACAAAAGAAATWGTTMAAAAGGTAGATTCCTCGGGATGTTTCCCCAGARCCATCTGAAAC[A/G]GAATTAATCCTTTCAAAGAGAGTGAGGGTACATAGAAGTAGGGGCAATTCCTTACATACC	ACAAAAGAAATWGTTMAAAAGGTAGATTCCTCGGGATGTTTCCCCAGARCCATCTGAAAC[A/G]GAATTAATCCTTTCAAAGAGAGTGAGGGTACATAGAAGTAGGGGCAATTCCTTACATACC	1503
12325725-1_B_R_2584580621	12325725	High	BOT	[T/G]	12639384	TGGCTGTCATCACGTCTCTGGTAAACCTAATCCTTATCCTTTACGGAACT			7	12	8955492	diploid	Oryza sativa (japonica cultivar-group)	6K_ARRAY	1	TOP	CAAGGTGTGACGATATGCTATCCCATTATCCAATACAAGGATG-AAGAGAAGGGTGTGGA[A/C]AGTTCCGTAAAGGATAAGGATTAGGTTTACCAGAGACGTGATGACAGCCATATGAGCTGT	CAAGGTGTGACGATATGCTATCCCATTATCCAATACAAGGATG-AAGAGAAGGGTGTGGA[A/C]AGTTCCGTAAAGGATAAGGATTAGGTTTACCAGAGACGTGATGACAGCCATATGAGCTGT	1503
12327498-1_B_F_2584584851	12327498	Poor	BOT	[T/C]	60702307	AAGATAATGGTATTGTTGATCCAATCAAGTAGTGTAGTAGTCAATGATAA			7	12	9001170	diploid	Oryza sativa (japonica cultivar-group)	6K_ARRAY	1	BOT	GATGTTGATGAAGATAATGGTATTGTTGATCCAATCAAGTAGTGTAGTAGTCAATGATAA[T/C]GATAAGGTCTCCCATCGGYAGTTGCATAGCAGGCCAACCRTGAAGACGAAATAAGAAGTC	GACTTCTTATTTCGTCTTCAYGGTTGGCCTGCTATGCAACTRCCGATGGGAGACCTTATC[A/G]TTATCATTGACTACTACACTACTTGATTGGATCAACAATACCATTATCTTCATCAACATC	1503
12331206-1_B_F_2584580622	12331206	Very High	BOT	[T/C]	31643389	AGATTAGTAGTACAGAATACTATACAGTGGTGTATCACTCATTCATATTT			7	12	9074176	diploid	Oryza sativa (japonica cultivar-group)	6K_ARRAY	1	BOT	TTTCATTTTTAGATTAGTAGTACAGAATACTATACAGTGGTGTATCACTCATTCATATTT[T/C]CATATGCACTATTCT-AAAAAAAAAAWTTCATATGCACTGACACATCTGTAGTTACAAAG	CTTTGTAACTACAGATGTGTCAGTGCATATGAAWTTTTTTTTTT-AGAATAGTGCATATG[A/G]AAATATGAATGAGTGATACACCACTGTATAGTATTCTGTACTACTAATCTAAAAATGAAA	1503
12331210-1_B_R_2584580623	12331210	High	BOT	[T/C]	48641328	ACAGTAAGGATTTTGCATTTGCTTGTAAACAAAATATGACTTTGTAACTA			7	12	9074224	diploid	Oryza sativa (japonica cultivar-group)	6K_ARRAY	1	TOP	TCATTCATATTTTCATATGCACTATTCTAAAAAAAAAA-TTCATATGCACTGACACATCT[A/G]TAGTTACAAAGTCATATTTTGTTTACAAGCAAATGCAAAATCCTTACTGTTAATTACTCA	TCATTCATATTTTCATATGCACTATTCTAAAAAAAAAA-TTCATATGCACTGACACATCT[A/G]TAGTTACAAAGTCATATTTTGTTTACAAGCAAATGCAAAATCCTTACTGTTAATTACTCA	1503
12342458-1_T_R_2584579950	12342458	Poor	TOP	[A/G]	67711449	TTTCAAGAATTGAAACATTTTTTCATTAACTGGAGCTTTATGGTGACCGG			7	12	9316996	diploid	Oryza sativa (japonica cultivar-group)	6K_ARRAY	1	BOT	TA-TTTTTAAAAAAWTCATACTCAATTGAATTAAGTATATACTCAATTTAAAACTTGGTG[T/C]CCGGTCACCATAAAGCTCCAGTTAATGAAAAAATGTTTCAATTCTTGAAAAACAGTGAAA	TTTCACTGTTTTTCAAGAATTGAAACATTTTTTCATTAACTGGAGCTTTATGGTGACCGG[A/G]CACCAAGTTTTAAATTGAGTATATACTTAATTCAATTGAGTATGAWTTTTTTAAAAA-TA	1503
12349692-1_T_F_2584584852	12349692	High	TOP	[A/G]	38760402	TTAATTTTGGATCGGTGGAAATGGCCTGCTACTACAAATGGTTTGGATCG			7	12	9465856	diploid	Oryza sativa (japonica cultivar-group)	6K_ARRAY	1	TOP	TGCATTTACTTTAATTTTGGATCGGTGGAAATGGCCTGCTACTACAAATGGTTTGGATCG[A/G]TCGGTCCACAGAGAAAATGGAATGGTGCGGKGTGGTGTTCTGGCACTACACCATGACCTA	TGCATTTACTTTAATTTTGGATCGGTGGAAATGGCCTGCTACTACAAATGGTTTGGATCG[A/G]TCGGTCCACAGAGAAAATGGAATGGTGCGGKGTGGTGTTCTGGCACTACACCATGACCTA	1503
12351619-1_B_F_2584579951	12351619	High	BOT	[T/C]	55764464	CTCCTTCTTTAGATGGCTATATTTGATTGAAAATGGAAATGCCAAATCAG			7	12	9508424	diploid	Oryza sativa (japonica cultivar-group)	6K_ARRAY	1	BOT	ATCTCTCATCCTCCTTCTTTAGATGGCTATATTTGATTGAAAATGGAAATGCCAAATCAG[T/C]GAGGGTATGTTGCGTGATTTGTAGGATTAGGT-CAT-GKGMATCAATCAATTATGAGGAG	CTCCTCATAATTGATTGATKCMC-ATG-ACCTAATCCTACAAATCACGCAACATACCCTC[A/G]CTGATTTGGCATTTCCATTTTCAATCAAATATAGCCATCTAAAGAAGGAGGATGAGAGAT	1503
12356108-1_T_F_2584584853	12356108	High	TOP	[A/G]	30706484	GAATTTGGGATCACTAAACTGATGATTAAAACTGATTCACTGAAGGTGAC			7	12	9588091	diploid	Oryza sativa (japonica cultivar-group)	6K_ARRAY	1	TOP	CCCGGTGGGGGAATTTGGGATCACTAAACTGATGATTAAAACTGATTCACTGAAGGTGAC[A/G]AATATGTGCCTCAAATAGAATTCGATAAATGATTTAGGACGTGAAAACARTACTAAATGG	CCCGGTGGGGGAATTTGGGATCACTAAACTGATGATTAAAACTGATTCACTGAAGGTGAC[A/G]AATATGTGCCTCAAATAGAATTCGATAAATGATTTAGGACGTGAAAACARTACTAAATGG	1503
12357055-1_T_R_2584579952	12357055	High	TOP	[A/G]	52687494	GGTTTCAAGCTAAAGGCCAAACTCGAGAGTTTTGAGTAGAGGGAAAAAGG			7	12	9608991	diploid	Oryza sativa (japonica cultivar-group)	6K_ARRAY	1	BOT	TAAGGATGAATCCAAAYCCGCTTCGTCTTTTCGACTCGGCCTCCCTCGGATTCCCTTCTC[T/C]CCTTTTTCCCTCTACTCAAAACTCTCGAGTTTGGCCTTTAGCTTGAAACCTTAAAWCYGT	ACRGWTTTAAGGTTTCAAGCTAAAGGCCAAACTCGAGAGTTTTGAGTAGAGGGAAAAAGG[A/G]GAGAAGGGAATCCGAGGGAGGCCGAGTCGAAAAGACGAAGCGGRTTTGGATTCATCCTTA	1503
12365900-1_B_F_2584581821	12365900	Fail	BOT	[T/C]	24602473	TAACAGAGTATGCACAATACAAAGAAAATTCTAGAGCTAGCTGCCTACAA			7	12	9762923	diploid	Oryza sativa (japonica cultivar-group)	6K_ARRAY	1	BOT	TTTCCGAAAATAACAGAGTATGCACAATACAAAGAAAATTCTAGAGCTAGCTGCCTACAA[T/C]AAAGAAATACTAGCACAARCAGCAACTAGACCTATARCGGCACCAAACAAGCAAAAAGTA	TACTTTTTGCTTGTTTGGTGCCGYTATAGGTCTAGTTGCTGYTTGTGCTAGTATTTCTTT[A/G]TTGTAGGCAGCTAGCTCTAGAATTTTCTTTGTATTGTGCATACTCTGTTATTTTCGGAAA	1503
12365932-1_B_R_2584581822	12365932	High	BOT	[T/C]	36805447	ATAGCCCACTCTCTCTACTTGTGTGGGTTGCTGGTCTGATCGGATATTTT			7	12	9763462	diploid	Oryza sativa (japonica cultivar-group)	6K_ARRAY	1	TOP	GAGGGGAAACAAGAAAGCAAGGCTYAAAAGTGAATCTCAAGATGAACAAGCCAAGGGCAC[A/G]AAAATATCCGATCAGACCAGCAACCCACACAAGTAGAGAGAGTGGGCTATTTATAGCCAC	GAGGGGAAACAAGAAAGCAAGGCTYAAAAGTGAATCTCAAGATGAACAAGCCAAGGGCAC[A/G]AAAATATCCGATCAGACCAGCAACCCACACAAGTAGAGAGAGTGGGCTATTTATAGCCAC	1503
12365977-1_T_R_2584578541	12365977	High	TOP	[A/G]	40668332	ATTTTTCTCAAGGTCCTAGATGTAAGCACAAAAGGAAATGTAGGAGGCAG			7	12	9764377	diploid	Oryza sativa (japonica cultivar-group)	6K_ARRAY	1	BOT	ACAAAATCATTAGGGGCCTAGATRCACTATGAGCTAGCAATGGGAGATTTTCATTTATGT[T/C]CTGCCTCCTACATTTCCTTTTGTGCTTACATCTAGGACCTTGAGAAAAATCTAGCTAGTT	AACTAGCTAGATTTTTCTCAAGGTCCTAGATGTAAGCACAAAAGGAAATGTAGGAGGCAG[A/G]ACATAAATGAAAATCTCCCATTGCTAGCTCATAGTGYATCTAGGCCCCTAATGATTTTGT	1503
1237300-1_B_F_2584581823	1237300	High	BOT	[T/C]	30692373	TTCTTCAGAATTGGGAAAGAAGAGCTTATGGTGGACGAATATGGAGATGA			7	1	38652270	diploid	Oryza sativa (japonica cultivar-group)	6K_ARRAY	1	BOT	CACTTCTGTGTTCTTCAGAATTGGGAAAGAAGAGCTTATGGTGGACGAATATGGAGATGA[T/C]GATATTGAATATGAACTAGCTCCTGTGTCTGCTCAGCTTGCTTATGTGCATCAGGTAATT	AATTACCTGATGCACATAAGCAAGCTGAGCAGACACAGGAGCTAGTTCATATTCAATATC[A/G]TCATCTCCATATTCGTCCACCATAAGCTCTTCTTTCCCAATTCTGAAGAACACAGAAGTG	1503
12375530-1_T_F_2584582028	12375530	Poor	TOP	[A/G]	36654400	TGAACCCTAAATTACTTTACTCTTGTCTTGCGGTGCCCATCTATTTCCTT			7	12	9946687	diploid	Oryza sativa (japonica cultivar-group)	6K_ARRAY	1	TOP	ATCGAACAATTGAACCCTAAATTACTTTACTCTTGTCTTGCGGTGCCCATCTATTTCCTT[A/G]TACTGTTTACTCTTCAATTCAGTGCAAATCCTTCAATTTAATCCCACTAGGGTAGCTACT	ATCGAACAATTGAACCCTAAATTACTTTACTCTTGTCTTGCGGTGCCCATCTATTTCCTT[A/G]TACTGTTTACTCTTCAATTCAGTGCAAATCCTTCAATTTAATCCCACTAGGGTAGCTACT	1503
12379451-1_B_F_2584578542	12379451	High	BOT	[T/G]	13623342	AGGTAAAGGGCACCTCTACCGTCCCTAACATAGAAAGAACCAGAGATAGA			7	12	10051752	diploid	Oryza sativa (japonica cultivar-group)	6K_ARRAY	1	BOT	TGTATRTGATAGGTAAAGGGCACCTCTACCGTCCCTAACATAGAAAGAACCAGAGATAGA[T/G]CAACATCACTATATAGATAATCATCGTTATGCCTTCATAATGATGGTAGCAGTTACTGGA	TCCAGTAACTGCTACCATCATTATGAAGGCATAACGATGATTATCTATATAGTGATGTTG[A/C]TCTATCTCTGGTTCTTTCTATGTTAGGGACGGTAGAGGTGCCCTTTACCTATCAYATACA	1503
12384668-1_T_F_2584578544	12384668	High	TOP	[A/G]	62701483	AGTGTAAACCAGAACTAGAATTTGCGCATGGGCTATACCATACTATGAAC			7	12	10148623	diploid	Oryza sativa (japonica cultivar-group)	6K_ARRAY	1	TOP	GGAGCTA---AGTGTAAACCAGAACTAGAATTTGCGCATGGGCTATACCATACTATGAAC[A/G]GACTGGGATATTAAARCTGGTGTAAAATAGTGGACCATTTTATATAGCTAGTTGAATAAA	GGAGCTA---AGTGTAAACCAGAACTAGAATTTGCGCATGGGCTATACCATACTATGAAC[A/G]GACTGGGATATTAAARCTGGTGTAAAATAGTGGACCATTTTATATAGCTAGTTGAATAAA	1503
1238760-1_T_R_2584578545	1238760	High	TOP	[A/G]	48680417	CATTTCATTTTTCCTGACTGGGGTAATTCTGAGGCAGACAATCTAATAAA			7	1	38706387	diploid	Oryza sativa (japonica cultivar-group)	6K_ARRAY	1	BOT	GGTTTGGTACAACRGTTTGATAAATTTGCAAGAWAACATGGGTGAATTGAGTAATAGCAT[T/C]TTTATTAGATTGTCTGCCTCAGAATTACCCCAGTCAGGAAAAATGAAATGGTGGATTGTT	AACAATCCACCATTTCATTTTTCCTGACTGGGGTAATTCTGAGGCAGACAATCTAATAAA[A/G]ATGCTATTACTCAATTCACCCATGTTWTCTTGCAAATTTATCAAACYGTTGTACCAAACC	1503
12389497-1_T_F_2584579870	12389497	Fail	TOP	[A/G]	18737357	GGGAATAAATTTTTCTGTGGGTTTTGGGTGTGGAATTTTGGGGCGGCAGG			7	12	10228185	diploid	Oryza sativa (japonica cultivar-group)	6K_ARRAY	1	TOP	TTGTGGATTTGGGAATAAATTTTTCTGTGGGTTTTGGGTGTGGAATTTTGGGGCGGCAGG[A/G]GCAGGTGGCGGCGGGAGCGGSCGGCGAGCTCGGGCGGCAGTGCCGCCGTCTGCRGCTAGG	TTGTGGATTTGGGAATAAATTTTTCTGTGGGTTTTGGGTGTGGAATTTTGGGGCGGCAGG[A/G]GCAGGTGGCGGCGGGAGCGGSCGGCGAGCTCGGGCGGCAGTGCCGCCGTCTGCRGCTAGG	1503
12395051-1_B_F_2584579871	12395051	Poor	BOT	[T/C]	25613375	GCGCCTTCATAGGGGATTCGATCACAAGAACTTTGAGTAGCCATATTGCA			7	12	10344454	diploid	Oryza sativa (japonica cultivar-group)	6K_ARRAY	1	BOT	GTCAATACATGCGCCTTCATAGGGGATTCGATCACAAGAACTTTGAGTAGCCATATTGCA[T/C]GGTATGCATGATAATTAGCTACTCAATGCAAAAGTCGATTYKAAAGTCGTATGAACTTAA	TTAAGTTCATACGACTTTMRAATCGACTTTTGCATTGAGTAGCTAATTATCATGCATACC[A/G]TGCAATATGGCTACTCAAAGTTCTTGTGATCGAATCCCCTATGAAGGCGCATGTATTGAC	1503
12396903-1_B_R_2584579872	12396903	Very High	BOT	[T/C]	40774476	TAGCGCATTCGTGCTAGCTTGAGCTAATTAGTTGGATGATGTTTTATTTG			7	12	10395725	diploid	Oryza sativa (japonica cultivar-group)	6K_ARRAY	1	TOP	TATACCAGCGTGKCCGCAAATAGACTGCAATTAAYTAAGGTATAGCAGCTAGATCATGGA[A/G]CAAATAAAACATCATCCAACTAATTAGCTCAAGCTAGCACGAATGCGCTATCGTATCGAT	TATACCAGCGTGKCCGCAAATAGACTGCAATTAAYTAAGGTATAGCAGCTAGATCATGGA[A/G]CAAATAAAACATCATCCAACTAATTAGCTCAAGCTAGCACGAATGCGCTATCGTATCGAT	1503
12401704-1_T_F_2584582030	12401704	High	TOP	[A/G]	11705404	ATTATAACTTGAGGGTGACAATCTTGCTTGATTACCCAGTTACACATGGC			7	12	10509878	diploid	Oryza sativa (japonica cultivar-group)	6K_ARRAY	1	TOP	TTTTCAAAAGATTATAACTTGAGGGTGACAATCTTGCTTGATTACCCAGTTACACATGGC[A/G]AAATAATAAGAGGTTGGCATGTTCCTACCCATACCCACCAGTAATTTAGTCAGTGGGCCA	TTTTCAAAAGATTATAACTTGAGGGTGACAATCTTGCTTGATTACCCAGTTACACATGGC[A/G]AAATAATAAGAGGTTGGCATGTTCCTACCCATACCCACCAGTAATTTAGTCAGTGGGCCA	1503
1240276-1_B_R_2584582032	1240276	High	BOT	[T/C]	74779319	TGGGTCCTCATGTTGAGGAGTACAACATCAAGCATTGGTCCACCTACGTT			7	1	38760678	diploid	Oryza sativa (japonica cultivar-group)	6K_ARRAY	1	TOP	GCCTGTTTGTGATTTGTCCCTGTATAGGTACTTCCYTGAAGRTATTGACATCTACTTTGA[A/G]AACGTAGGTGGACCAATGCTTGATGTTGTACTCCTCAACATGAGGACCCATGGTCGCATT	GCCTGTTTGTGATTTGTCCCTGTATAGGTACTTCCYTGAAGRTATTGACATCTACTTTGA[A/G]AACGTAGGTGGACCAATGCTTGATGTTGTACTCCTCAACATGAGGACCCATGGTCGCATT	1503
12409876-1_T_R_2584581322	12409876	High	TOP	[A/G]	15693501	TTGGTTTTGTGCATCACTAGCACGTTGGTCAGCAGCCTCAGCTCGTGCAT			7	12	10671246	diploid	Oryza sativa (japonica cultivar-group)	6K_ARRAY	1	BOT	CATTCGCGTRGTGYTGGCATTGGTGCAGTCAACCAAGGGGCTMAAGAAAGGTATAGGATT[T/C]ATGCACGAGCTGAGGCTGCTGACCAACGTGCTAGTGATGCACAAAACCAAGCAGCTGCAT	ATGCAGCTGCTTGGTTTTGTGCATCACTAGCACGTTGGTCAGCAGCCTCAGCTCGTGCAT[A/G]AATCCTATACCTTTCTTKAGCCCCTTGGTTGACTGCACCAATGCCARCACYACGCGAATG	1503
12413246-1_T_F_2584581323	12413246	Poor	TOP	[A/G]	74710467	TATGATCAACGGGAGCTAGCACCATATAAGCAACAAGTGCAAAGGCAATT			7	12	10740779	diploid	Oryza sativa (japonica cultivar-group)	6K_ARRAY	1	TOP	ACTGCAGTTTTATGATCAACGGGAGCTAGCACCATATAAGCAACAAGTGCAAAGGCAATT[A/G]TCAAGCTTGTGACYGAATTGRTCAWGAGAAATGCGGWTATCCCAAAGTTAKAKTGCCTTG	ACTGCAGTTTTATGATCAACGGGAGCTAGCACCATATAAGCAACAAGTGCAAAGGCAATT[A/G]TCAAGCTTGTGACYGAATTGRTCAWGAGAAATGCGGWTATCCCAAAGTTAKAKTGCCTTG	1503
12416805-1_T_R_2584582034	12416805	High	TOP	[A/G]	35741342	CGATCTGGATTAGAGTTTGGAGATGGAATAATGGATGGGAGGAAGGGGAA			7	12	10810714	diploid	Oryza sativa (japonica cultivar-group)	6K_ARRAY	1	BOT	TTATGATGGAAAGAACGTGCATTGCACGTGCACGATTACTAGTCAAACAGAAAAGTATCG[T/C]TTCCCCTTCCTCCCATCCATTATTCCATCTCCAAACTCTAATCCAGATCGAGTCTCCGTC	GACGGAGACTCGATCTGGATTAGAGTTTGGAGATGGAATAATGGATGGGAGGAAGGGGAA[A/G]CGATACTTTTCTGTTTGACTAGTAATCGTGCACGTGCAATGCACGTTCTTTCCATCATAA	1503
12417767-1_B_F_2584581324	12417767	High	BOT	[T/C]	10749379	CATCATTGATTTGATACCCAAGGTACGTTAGTCGCTGTCATTTATACTTC			7	12	10832806	diploid	Oryza sativa (japonica cultivar-group)	6K_ARRAY	1	BOT	TGAAGGAGGCCATCATTGATTTGATACCCAAGGTACGTTAGTCGCTGTCATTTATACTTC[T/C]TATGTCAACAAACAWTTTTTTTCATGATAATGAAATATAACTCTGGCAGCCTCTACATTG	CAATGTAGAGGCTGCCAGAGTTATATTTCATTATCATGAAAAAAAWTGTTTGTTGACATA[A/G]GAAGTATAAATGACAGCGACTAACGTACCTTGGGTATCAAATCAATGATGGCCTCCTTCA	1503
12423008-1_B_R_2584584972	12423008	High	BOT	[T/C]	15607353	TCCAGTTCTCATTTCATGTGATGTCTGCCTAGACAGCACATTTGGTAACA			7	12	10969611	diploid	Oryza sativa (japonica cultivar-group)	6K_ARRAY	1	TOP	GTTTGACCATGTTACAATATCCTCAATAGGAAGCATTGAACCTGGAAAAGATGAAGATCC[A/G]TGTTACCAAATGTGCTGTCTAGGCAGACATCACATGAAATGAGAACTGGATATGGATTCA	GTTTGACCATGTTACAATATCCTCAATAGGAAGCATTGAACCTGGAAAAGATGAAGATCC[A/G]TGTTACCAAATGTGCTGTCTAGGCAGACATCACATGAAATGAGAACTGGATATGGATTCA	1503
12426254-1_B_R_2584580842	12426254	High	BOT	[T/C]	69620414	AGCACTTACAATTTTACATTATACTCACCTTGAAAGTTAGTTTTACACTA			7	12	11062870	diploid	Oryza sativa (japonica cultivar-group)	6K_ARRAY	1	TOP	TTATCAGCTAGTATGTACGATAAGAACTTAACACCAGAAGGTCTAAGATGACCGATATAT[A/G]TAGTGTAAAACTAACTTTCAAGGTGAGTATAATGTAAAATTGTAAGTGCTCCATATAACA	TTATCAGCTAGTATGTACGATAAGAACTTAACACCAGAAGGTCTAAGATGACCGATATAT[A/G]TAGTGTAAAACTAACTTTCAAGGTGAGTATAATGTAAAATTGTAAGTGCTCCATATAACA	1503
12428328-1_T_R_2584580844	12428328	High	TOP	[A/G]	69641412	TTTACTCAAGCTTTCTCTGAAAATGAGTTCAAGTAATGATGCTAATAATC			7	12	11125448	diploid	Oryza sativa (japonica cultivar-group)	6K_ARRAY	1	BOT	CAACTCAAATTATTGTTTAAGATGTGAGTTTTGTTTTATTATTCATGATTAGATAGCATA[T/C]GATTATTAGCATCATTACTTGAACTCATTTTCAGAGAAAGCTTGAGTAAAGTAGAGATGT	ACATCTCTACTTTACTCAAGCTTTCTCTGAAAATGAGTTCAAGTAATGATGCTAATAATC[A/G]TATGCTATCTAATCATGAATAATAAAACAAAACTCACATCTTAAACAATAATTTGAGTTG	1508
12430769_ilmndup1-1_T_F_2585061579	12430769	High	TOP	[A/G]	73671317	AAATGTTTCCTAAGAAGAACAGCATGCAGCAATGTTTTTGAAAGGAGCAC			7	12	11229460	diploid	Oryza sativa (japonica cultivar-group)	6K_ARRAY	1	TOP	TTTTTTTAATAAATGTTTCCTAAGAAGAACAGCATGCAGCAATGTTTTTGAAAGGAGCAC[A/G]AAGAAAATTGAAGTGAGAAAACAAATGTGTGTTCACAAAATTTTTGACATGGAGCTTTGA	TTTTTTTAATAAATGTTTCCTAAGAAGAACAGCATGCAGCAATGTTTTTGAAAGGAGCAC[A/G]AAGAAAATTGAAGTGAGAAAACAAATGTGTGTTCACAAAATTTTTGACATGGAGCTTTGA	1508
1243398-1_B_F_2584578546	1243398	High	BOT	[T/C]	33739360	TATCAAGGATCAATCGATATATGTATGTAAACGTAGTGTCCTTACCGTTG			7	1	38847770	diploid	Oryza sativa (japonica cultivar-group)	6K_ARRAY	1	BOT	TGTAATCATTTATCAAGGATCAATCGATATATGTATGTAAACGTAGTGTCCTTACCGTTG[T/C]GAATATCCTGCAGGACGCGAACGTGGAGGGGCGTCGTCGKCGYCGTCTCGGCGGCTCCTT	AAGGAGCCGCCGAGACGRCGMCGACGACGCCCCTCCACGTTCGCGTCCTGCAGGATATTC[A/G]CAACGGTAAGGACACTACGTTTACATACATATATCGATTGATCCTTGATAAATGATTACA	1503
12435011-1_T_R_2584584973	12435011	High	TOP	[A/G]	15636435	AGGATTTTGCGCGGTGAACCTAGGAAAGCAGTTAGGCATTTGAACTGTTC			7	12	11365802	diploid	Oryza sativa (japonica cultivar-group)	6K_ARRAY	1	BOT	AGCTCTGAGGTYTACTAATGGTCTCATATCTTTTGCTTTTGGAAGAAACCTCACTCTTGA[T/C]GAACAGTTCAAATGCCTAACTGCTTTCCTAGGTTCACCGCGCAAAATCCTGAAGTTTTTC	GAAAAACTTCAGGATTTTGCGCGGTGAACCTAGGAAAGCAGTTAGGCATTTGAACTGTTC[A/G]TCAAGAGTGAGGTTTCTTCCAAAAGCAAAAGATATGAGACCATTAGTARACCTCAGAGCT	1503
12453446-1_B_F_2584578547	12453446	Very High	BOT	[T/C]	39646303	TAAAGAATTTTGTTTTTTCACCTCAAACCCTCTATGGTGTGTACTTCCTA			7	12	11720114	diploid	Oryza sativa (japonica cultivar-group)	6K_ARRAY	1	BOT	CCTTTATATGTAAAGAATTTTGTTTTTTCACCTCAAACCCTCTATGGTGTGTACTTCCTA[T/C]AGAGTAATAYGTAGCATGTTTTCTCTGTTCAAAATTTAAGGTCATATATAYATATTCATT	AATGAATATRTATATATGACCTTAAATTTTGAACAGAGAAAACATGCTACRTATTACTCT[A/G]TAGGAAGTACACACCATAGAGGGTTTGAGGTGAAAAAACAAAATTCTTTACATATAAAGG	1503
12461016-1_T_F_2584584974	12461016	High	TOP	[A/G]	74739486	GAGTTTCTACTGTGTCTTAGTCAGAAATTATTCGCAGCAAGTATCAAATG			7	12	11863577	diploid	Oryza sativa (japonica cultivar-group)	6K_ARRAY	1	TOP	TTAAAATGTGGAGTTTCTACTGTGTCTTAGTCAGAAATTATTCGCAGCAAGTATCAAATG[A/G]GCTACTTCTATTCATAGTATTTCAAAGTTACACTATGTGGTCCAAATTCCAATATATGTT	TTAAAATGTGGAGTTTCTACTGTGTCTTAGTCAGAAATTATTCGCAGCAAGTATCAAATG[A/G]GCTACTTCTATTCATAGTATTTCAAAGTTACACTATGTGGTCCAAATTCCAATATATGTT	1503
12462074-1_B_R_2584578549	12462074	Poor	BOT	[T/C]	44675398	CTCAGGACCTCTGCTATCTTGTTCGCTTCTTAGTGTGAGCGCTAATAAAG			7	12	11884677	diploid	Oryza sativa (japonica cultivar-group)	6K_ARRAY	1	TOP	ACTAGCTTCTCCAGGGTTGCGGTCTTCGCCTCGTTCCTAAGATGGATCCTCTACATAATG[A/G]CTTTATTAGCGCTCACACTAAGAAGCGAACAAGATAGCAGAGGTCCTGAGTCAAATAACT	ACTAGCTTCTCCAGGGTTGCGGTCTTCGCCTCGTTCCTAAGATGGATCCTCTACATAATG[A/G]CTTTATTAGCGCTCACACTAAGAAGCGAACAAGATAGCAGAGGTCCTGAGTCAAATAACT	1503
12476296-1_B_F_2584583411	12476296	High	BOT	[T/C]	48799351	CGAATAACATGGAGTTCAAATCAGTCAGTGTGAATAGCATGGAGTCATCA			7	12	12063791	diploid	Oryza sativa (japonica cultivar-group)	6K_ARRAY	1	BOT	GCGCGAATCACGAATAACATGGAGTTCAAATCAGTCAGTGTGAATAGCATGGAGTCATCA[T/C]AATTTCTATTGTAGCTCAGTTGCACACTGATTACCTGAAAGAAGATTGACCAAGAACATT	AATGTTCTTGGTCAATCTTCTTTCAGGTAATCAGTGTGCAACTGAGCTACAATAGAAATT[A/G]TGATGACTCCATGCTATTCACACTGACTGATTTGAACTCCATGTTATTCGTGATTCGCGC	1503
12476691-1_T_R_2584578550	12476691	High	TOP	[A/G]	64726452	ATCGAAAAGACACATGGGGAAATAAATCCAAAGACCTGAGGTATGACTCC			7	12	12075622	diploid	Oryza sativa (japonica cultivar-group)	6K_ARRAY	1	BOT	GCAGGACCTCCGCACCGACGGCCGCAGGCGSCTGCAGTTCCGGGCCATCTCGGTCGAGAC[T/C]GGAGTCATACCTCAGGTCTTTGGATTTATTTCCCCATGTGTCTTTTCGATTGGGCGTGCA	TGCACGCCCAATCGAAAAGACACATGGGGAAATAAATCCAAAGACCTGAGGTATGACTCC[A/G]GTCTCGACCGAGATGGCCCGGAACTGCAGSCGCCTGCGGCCGTCGGTGCGGAGGTCCTGC	1503
12480795_ilmndup1-1_T_R_2585061581	12480795	High	TOP	[A/G]	62726378	TTCGTAACTACTGAGCGGGCGTTCTTGCTGCTGTGTACGCACTTGTCTCA			7	12	12173423	diploid	Oryza sativa (japonica cultivar-group)	6K_ARRAY	1	BOT	GCTTGGAAGACTACGAGTCCTCYTCGGAGTCGCCAYGAGGTGTAAACGTGGTTGACAACA[T/C]TGAGACAAGTGCGTACACAGCAGCAAGAACGCCCGCTCAGTAGTTACGAACCTAAGATAC	GTATCTTAGGTTCGTAACTACTGAGCGGGCGTTCTTGCTGCTGTGTACGCACTTGTCTCA[A/G]TGTTGTCAACCACGTTTACACCTCRTGGCGACTCCGARGAGGACTCGTAGTCTTCCAAGC	1508
12488556-1_T_R_2584583413	12488556	High	TOP	[A/G]	24745324	GAAATAAAATATGAACAGAGTCCATTGCATTCTGTTGCACAAACTCTGAG			7	12	12405993	diploid	Oryza sativa (japonica cultivar-group)	6K_ARRAY	1	BOT	ATTTTATCTATRACGTTAAGAACTACCAACAACGGTGAGTGGAGGACCTYTCTAGAGCTT[T/C]CTCAGAGTTTGTGCAACAGAATGCAATGGACTCTGTTCATATTTTATTTCTTGCTATACA	TGTATAGCAAGAAATAAAATATGAACAGAGTCCATTGCATTCTGTTGCACAAACTCTGAG[A/G]AAGCTCTAGARAGGTCCTCCACTCACCGTTGTTGGTAGTTCTTAACGTYATAGATAAAAT	1503
12489614-1_B_F_2584583414	12489614	High	BOT	[T/C]	46798360	ATTTTGTGGAATACACAATAACATATTAACTTTTCTGTTTGCATGTTGAT			7	12	12432179	diploid	Oryza sativa (japonica cultivar-group)	6K_ARRAY	1	BOT	AATCAAATATATTTTGTGGAATACACAATAACATATTAACTTTTCTGTTTGCATGTTGAT[T/C]AAGGAAAAATCATCTAACCAAACTCCAAATAGAACAACATAATTTATTTTAGAACATTGC	GCAATGTTCTAAAATAAATTATGTTGTTCTATTTGGAGTTTGGTTAGATGATTTTTCCTT[A/G]ATCAACATGCAAACAGAAAAGTTAATATGTTATTGTGTATTCCACAAAATATATTTGATT	1508
12489803-1_B_R_2584583416	12489803	High	BOT	[T/G]	25669392	CTCACCTGCAACTACCGGACACAATGCTGGTGTCGGAGAAGCGCACCCAC			7	12	12439096	diploid	Oryza sativa (japonica cultivar-group)	6K_ARRAY	1	TOP	GGCCACCGATGCGTGTGTCCATGATGTCATCGAGCCYCATCTCCTGGATCACGTGCTCAG[A/C]GTGGGTGCGCTTCTCCGACACCAGCATTGTGTCCGGTAGTTGCAGGTGAGCTGAGTAGTA	GGCCACCGATGCGTGTGTCCATGATGTCATCGAGCCYCATCTCCTGGATCACGTGCTCAG[A/C]GTGGGTGCGCTTCTCCGACACCAGCATTGTGTCCGGTAGTTGCAGGTGAGCTGAGTAGTA	1503
12489963-1_B_F_2584579873	12489963	Fail	BOT	[T/G]	59770499	TACACACAAGAGTAAAAAACCATGACGCTACTGTGAAGGATTGGAATTTA			7	12	12444236	diploid	Oryza sativa (japonica cultivar-group)	6K_ARRAY	1	BOT	GCGGCTTATATACACACAAGAGTAAAAAACCATGACGCTACTGTGAAGGATTGGAATTTA[T/G]GATATCACATATTTACAATTGTCTTTTGTCTCATTTTATGTGTCAAAGCAAAATATGACT	AGTCATATTTTGCTTTGACACATAAAATGAGACAAAAGACAATTGTAAATATGTGATATC[A/C]TAAATTCCAATCCTTCACAGTAGCGTCATGGTTTTTTACTCTTGTGTGTATATAAGCCGC	1503
12492559-1_T_R_2584579875	12492559	High	TOP	[A/G]	40698362	GACCCATTTTTGGTGGACTTCTCCATTGTGGTCCCCATCATCCTAACTAC			7	12	12509917	diploid	Oryza sativa (japonica cultivar-group)	6K_ARRAY	1	BOT	AGGCTCTTGATAGGCTTCACTGCTTAGATTTGATTCATGATGTYGAGTGTCAATCCAAAT[T/C]GTAGTTAGGATGATGGGGACCACAATGGAGAAGTCCACCAAAAATGGGTCTTCAACRAGA	TCTYGTTGAAGACCCATTTTTGGTGGACTTCTCCATTGTGGTCCCCATCATCCTAACTAC[A/G]ATTTGGATTGACACTCRACATCATGAATCAAATCTAAGCAGTGAAGCCTATCAAGAGCCT	1503
12507534-1_B_R_2584579877	12507534	Fail	BOT	[T/C]	59790361	TTTACCATTCCGTCGACGAATTTTGCGAAGTCGGGATAGTTCTGAATCTT			7	12	12851426	diploid	Oryza sativa (japonica cultivar-group)	6K_ARRAY	1	TOP	CCGCACTCATATTTTTTTGACTTCCACCGAAGAAATGTTGCAAGAATCCTAAATTGATCA[A/G]AAGATTCAGAACTATCCCGACTTCGCAAAATTCGTCGACGGAATGGTAAACAAGGGACAG	CCGCACTCATATTTTTTTGACTTCCACCGAAGAAATGTTGCAAGAATCCTAAATTGATCA[A/G]AAGATTCAGAACTATCCCGACTTCGCAAAATTCGTCGACGGAATGGTAAACAAGGGACAG	1503
1250974-1_B_R_2584580356	1250974	High	BOT	[T/C]	14638412	CGCTGATGTTTCCCAAAGATAAATCCATTTTCTACTGACAAACTTACCAT			7	1	39076741	diploid	Oryza sativa (japonica cultivar-group)	6K_ARRAY	1	TOP	ATGAAAAGTGAA-AAAAAAACTACGGCTATGTTTCTTATRTAGCARGTTCYATGCAAGTG[A/G]ATGGTAAGTTTGTCAGTAGAAAATGGATTTATCTTTGGGAAACATCAGCGATATGGTGGT	ATGAAAAGTGAA-AAAAAAACTACGGCTATGTTTCTTATRTAGCARGTTCYATGCAAGTG[A/G]ATGGTAAGTTTGTCAGTAGAAAATGGATTTATCTTTGGGAAACATCAGCGATATGGTGGT	1508
1251387_ilmndup1-1_B_F_2585061585	1251387	High	BOT	[T/C]	10653334	CACATACATGAGATTTCTGTACACAGAATTTACGGTGTCGGTAACATAAA			7	1	39094696	diploid	Oryza sativa (japonica cultivar-group)	6K_ARRAY	1	BOT	CTCCATACATCACATACATGAGATTTCTGTACACAGAATTTACGGTGTCGGTAACATAAA[T/C]CACATAGTCAATAAACAAATAAACCCTCAAAGACAAAGTCTCAAAACAATTTCATTCATT	AATGAATGAAATTGTTTTGAGACTTTGTCTTTGAGGGTTTATTTGTTTATTGACTATGTG[A/G]TTTATGTTACCGACACCGTAAATTCTGTGTACAGAAATCTCATGTATGTGATGTATGGAG	1508
12515355-1_T_R_2584581826	12515355	High	TOP	[A/G]	22678375	AAAAGCTCCCAAGCTTTAAGATTTGAGAACCCCGTGCAGAGGCAGTGGAG			7	12	13023605	diploid	Oryza sativa (japonica cultivar-group)	6K_ARRAY	1	BOT	CTCTTGAGGCGGCAGCGGCGTCGCGTTGTCGTTGTCGGTTGTGGATGGCGACCTCCTCAG[T/C]CTCCACTGCCTCTGCACGGGGTTCTCAAATCTTAAAGCTTGGGAGCTTTTAGAGTCCTAG	CTAGGACTCTAAAAGCTCCCAAGCTTTAAGATTTGAGAACCCCGTGCAGAGGCAGTGGAG[A/G]CTGAGGAGGTCGCCATCCACAACCGACAACGACAACGCGACGCCGCTGCCGCCTCAAGAG	1503
12521760-1_B_F_2584580359	12521760	High	BOT	[T/C]	19767383	GAAATTTGTGATGCTACGTTCTGTCTGACCCAGGTGCATGCTTCCTACTA			7	12	13179157	diploid	Oryza sativa (japonica cultivar-group)	6K_ARRAY	1	BOT	TTTGTAATTGGAAATTTGTGATGCTACGTTCTGTCTGACCCAGGTGCATGCTTCCTACTA[T/C]AACCACACCATCYTTTTTCTCT-AAAAAAACCACACCATCTTTTTCTTTCAAGCAAAGAG	CTCTTTGCTTGAAAGAAAAAGATGGTGTGGTTTTTTT-AGAGAAAAARGATGGTGTGGTT[A/G]TAGTAGGAAGCATGCACCTGGGTCAGACAGAACGTAGCATCACAAATTTCCAATTACAAA	1503
12525380-1_T_F_2584580360	12525380	High	TOP	[A/G]	53787464	GTTAGCCGTCTGGTAACAAAGAACCGTCGCTCTGTGCCGCAAAAAGAGGA			7	12	13248798	diploid	Oryza sativa (japonica cultivar-group)	6K_ARRAY	1	TOP	CTGCGTGAGAGTTAGCCGTCTGGTAACAAAGAACCGTCGCTCTGTGCCGCAAAAAGAGGA[A/G]CTAGCGCCGTAGTTTCCGAAGAATCGAGAGAAAAAGAGAGARGGTTAGCGACTTTGGCGG	CTGCGTGAGAGTTAGCCGTCTGGTAACAAAGAACCGTCGCTCTGTGCCGCAAAAAGAGGA[A/G]CTAGCGCCGTAGTTTCCGAAGAATCGAGAGAAAAAGAGAGARGGTTAGCGACTTTGGCGG	1503
12536289-1_B_F_2584581827	12536289	High	BOT	[T/C]	39708331	AAAAGCAATTTTCACTGGCGGTCACGTAACTGCTCCGTCTATAAGAAATA			7	12	13562619	diploid	Oryza sativa (japonica cultivar-group)	6K_ARRAY	1	BOT	GCCGCCAGTAAAAAGCAATTTTCACTGGCGGTCACGTAACTGCTCCGTCTATAAGAAATA[T/C]TGTTATTTTTAATTGCGCATCTCTTAAAACGACCGTATTTGAAAATCGATTTTTAATGGC	GCCATTAAAAATCGATTTTCAAATACGGTCGTTTTAAGAGATGCGCAATTAAAAATAACA[A/G]TATTTCTTATAGACGGAGCAGTTACGTGACCGCCAGTGAAAATTGCTTTTTACTGGCGGC	1503
12545816-1_T_F_2584579961	12545816	High	TOP	[A/G]	58647313	ATATGGAGGATGATAGTGTGGAACACTTAAAATGGCAGAGGAACACTTAA			7	12	13761132	diploid	Oryza sativa (japonica cultivar-group)	6K_ARRAY	1	TOP	AATTGAAGGCATATGGAGGATGATAGTGTGGAACACTTAAAATGGCAGAGGAACACTTAA[A/G]ATGGCAGTTAATTTCGTAGTTAAAAACGTGCCAGAACAGCAGTTGGATTTGCCATTCTTT	AATTGAAGGCATATGGAGGATGATAGTGTGGAACACTTAAAATGGCAGAGGAACACTTAA[A/G]ATGGCAGTTAATTTCGTAGTTAAAAACGTGCCAGAACAGCAGTTGGATTTGCCATTCTTT	1503
12545879_ilmndup1-1_B_F_2585061587	12545879	High	BOT	[T/G]	24615507	ATATGTAGAGAGAGAACTCACGTGTATGGAACAACACCGATGGCTACAGA			7	12	13764151	diploid	Oryza sativa (japonica cultivar-group)	6K_ARRAY	1	BOT	TGGYATCTGTATATGTAGAGAGAGAACTCACGTGTATGGAACAACACCGATGGCTACAGA[T/G]ATTGAGTTTACTTTTGATCATCTGTATTGATTTAWGTGTGCAGGCTTAAYTTTTTTATTA	TAATAAAAAARTTAAGCCTGCACACWTAAATCAATACAGATGATCAAAAGTAAACTCAAT[A/C]TCTGTAGCCATCGGTGTTGTTCCATACACGTGAGTTCTCTCTCTACATATACAGATRCCA	1508
12548180-1_T_F_2584584510	12548180	High	TOP	[A/G]	46707480	AGTTAAGCTTTGCTTCTAATGCCATGCTGTGTTGGGCCCTTTATTTATTC			7	12	13812272	diploid	Oryza sativa (japonica cultivar-group)	6K_ARRAY	1	TOP	GCGATTTGCTAGTTAAGCTTTGCTTCTAATGCCATGCTGTGTTGGGCCCTTTATTTATTC[A/G]GAGAATGATTTAATGGARCTTTGCGCACATCTATTTTGCGTAAAATCTCCACCAAATTGG	GCGATTTGCTAGTTAAGCTTTGCTTCTAATGCCATGCTGTGTTGGGCCCTTTATTTATTC[A/G]GAGAATGATTTAATGGARCTTTGCGCACATCTATTTTGCGTAAAATCTCCACCAAATTGG	1503
12548260-1_T_F_2584579964	12548260	Very High	TOP	[A/G]	13703357	CTCTGTCGCCTTATTTCATTCACCACTTCATTTACTTTCCTGGAAAGTTC			7	12	13816472	diploid	Oryza sativa (japonica cultivar-group)	6K_ARRAY	1	TOP	ATAGGAGCATCTCTGTCGCCTTATTTCATTCACCACTTCATTTACTTTCCTGGAAAGTTC[A/G]TTATCATATTGCTCCAATACCAACTG-AAGAAATCAGCTATTGGTCAATCTCATTTGCAA	ATAGGAGCATCTCTGTCGCCTTATTTCATTCACCACTTCATTTACTTTCCTGGAAAGTTC[A/G]TTATCATATTGCTCCAATACCAACTG-AAGAAATCAGCTATTGGTCAATCTCATTTGCAA	1508
12561018-1_B_F_2584584511	12561018	High	BOT	[T/G]	34660303	GTTGAAGTCTAGATCTAGATGCGTCCCTAGTAATGTTGTTTGGTCCTCGT			7	12	14089879	diploid	Oryza sativa (japonica cultivar-group)	6K_ARRAY	1	BOT	TAGTGACATTGTTGAAGTCTAGATCTAGATGCGTCCCTAGTAATGTTGTTTGGTCCTCGT[T/G]TTGTTGGAGTCTAGACGGCTACATCTTKCCTATGGTAGAGTGATAGTTGGGCCATTGGGC	GCCCAATGGCCCAACTATCACTCTACCATAGGMAAGATGTAGCCGTCTAGACTCCAACAA[A/C]ACGAGGACCAAACAACATTACTAGGGACGCATCTAGATCTAGACTTCAACAATGTCACTA	1503
1256276-1_B_R_2584580632	1256276	High	BOT	[T/C]	51701359	CAAAGTAAGCAAAATCTCAATCTCTCCCCCAAAACCAAACCACAAGCCAG			7	1	39244791	diploid	Oryza sativa (japonica cultivar-group)	6K_ARRAY	1	TOP	GAGAGTTCATCGTCTYTGCTTGCTCGGATAATCAATCACCAATCCAGCGGGCGGCCGGCC[A/G]CTGGCTTGTGGTTTGGTTTTGGGGGAGAGATTGAGATTTTGCTTACTTTGAGTGAGATCT	GAGAGTTCATCGTCTYTGCTTGCTCGGATAATCAATCACCAATCCAGCGGGCGGCCGGCC[A/G]CTGGCTTGTGGTTTGGTTTTGGGGGAGAGATTGAGATTTTGCTTACTTTGAGTGAGATCT	1503
12565159-1_B_F_2584584512	12565159	Fail	BOT	[T/C]	15772472	AGCGGCTGGAAAGCCAATGGACGACGAGGAGATTGTCGCATACATCTTGG			7	12	14168244	diploid	Oryza sativa (japonica cultivar-group)	6K_ARRAY	1	BOT	ATGAGATGGCAGCGGCTGGAAAGCCAATGGACGACGAGGAGATTGTCGCATACATCTTGG[T/C]AGGCCTTGATGAAGAATACRACCYGGTGGTCTCGGTGATCACTGGGCGCACTGAAGCAGT	ACTGCTTCAGTGCGCCCAGTGATCACCGAGACCACCRGGTYGTATTCTTCATCAAGGCCT[A/G]CCAAGATGTATGCGACAATCTCCTCGTCGTCCATTGGCTTTCCAGCCGCTGCCATCTCAT	1503
12565979-1_B_R_2584580633	12565979	High	BOT	[T/C]	23731389	TCACTAAATAAGGAGTAGTTGGAGAGGGCAAGGGTGATTGGATTTAAGGC			7	12	14184747	diploid	Oryza sativa (japonica cultivar-group)	6K_ARRAY	1	TOP	MAATTATAAGGGRTTTGGAGTGCTACTTTCCCAATTGGACCATTTATTTAATTTTCTCTC[A/G]GCCTTAAATCCAATCACCCTTGCCCTCTCCAACTACTCCTTATTTAGTGACGGACATCTT	MAATTATAAGGGRTTTGGAGTGCTACTTTCCCAATTGGACCATTTATTTAATTTTCTCTC[A/G]GCCTTAAATCCAATCACCCTTGCCCTCTCCAACTACTCCTTATTTAGTGACGGACATCTT	1503
1257104-1_T_F_2584580634	1257104	High	TOP	[A/G]	25785476	AACCTAGAGCCTGGGGCACACGACACCTGGTAGGATGTTTGTTTTTGGCC			7	1	39282883	diploid	Oryza sativa (japonica cultivar-group)	6K_ARRAY	1	TOP	GAGAAGGTAGAACCTAGAGCCTGGGGCACACGACACCTGGTAGGATGTTTGTTTTTGGCC[A/G]TGTTAATTACAMTATTATTACTTGATAAGTAAACTATTAATAGGTATAGKAKACCTGMTA	GAGAAGGTAGAACCTAGAGCCTGGGGCACACGACACCTGGTAGGATGTTTGTTTTTGGCC[A/G]TGTTAATTACAMTATTATTACTTGATAAGTAAACTATTAATAGGTATAGKAKACCTGMTA	1503
12578331-1_T_F_2584580635	12578331	Poor	TOP	[A/C]	34708440	CCAGCTTCCGCTCCTGTTTTGATTCAAACATTTCTTCCCAAGAAAATGCT			7	12	14395330	diploid	Oryza sativa (japonica cultivar-group)	6K_ARRAY	1	TOP	TCATTGTTCGCCAGCTTCCGCTCCTGTTTTGATTCAAACATTTCTTCCCAAGAAAATGCT[A/C]TCTCATTCGTGTCTTCATATTTGGATGAGGAATATCCATCTTATTTGTCACTGCTTCAAT	TCATTGTTCGCCAGCTTCCGCTCCTGTTTTGATTCAAACATTTCTTCCCAAGAAAATGCT[A/C]TCTCATTCGTGTCTTCATATTTGGATGAGGAATATCCATCTTATTTGTCACTGCTTCAAT	1503
12578571-1_B_R_2584579879	12578571	High	BOT	[T/C]	74808307	GGCTGGGCGTGCTTATGTACGTACCGTACTTTTTTATTCCTTCCTACTTA			7	12	14400089	diploid	Oryza sativa (japonica cultivar-group)	6K_ARRAY	1	TOP	ATTATATCTATCTTAAAAGTCACCAATTAAATATATCCCCAAAACCGTTGCCACTGATCG[A/G]TAAGTAGGAAGGAATAAAAAAGTACGGTACGTACATAAGCACGCCCAGCCCCACGTCTTT	ATTATATCTATCTTAAAAGTCACCAATTAAATATATCCCCAAAACCGTTGCCACTGATCG[A/G]TAAGTAGGAAGGAATAAAAAAGTACGGTACGTACATAAGCACGCCCAGCCCCACGTCTTT	1503
12579134-1_B_F_2584579880	12579134	Very High	BOT	[T/C]	43652333	TGATTCCCGGTTCTGTACTAGTGTGGATATATGCTATGTCCGTATTCATT			7	12	14411312	diploid	Oryza sativa (japonica cultivar-group)	6K_ARRAY	1	BOT	AGCCTGATTGTGATTCCCGGTTCTGTACTAGTGTGGATATATGCTATGTCCGTATTCATT[T/C]TTTAGAAATTCG-TTTTTAGACGGGTTGCAAGAACAAGTTTGAGAGGAGTACAAGAAGAC	GTCTTCTTGTACTCCTCTCAAACTTGTTCTTGCAACCCGTCTAAAAA-CGAATTTCTAAA[A/G]AATGAATACGGACATAGCATATATCCACACTAGTACAGAACCGGGAATCACAATCAGGCT	1503
12581847-1_B_F_2584579881	12581847	High	BOT	[T/C]	56656321	GTTTTGGTGCATCATCAAAGTGTCAATAGCGATGCAGGATTTGTGTTGCG			7	12	14470116	diploid	Oryza sativa (japonica cultivar-group)	6K_ARRAY	1	BOT	GACACACAGTGTTTTGGTGCATCATCAAAGTGTCAATAGCGATGCAGGATTTGTGTTGCG[T/C]CCCAAAAGAAAWTCATCATCGTCGRAYGATGATTCATCCACAAGYCGTTGATACGAGGAG	CTCCTCGTATCAACGRCTTGTGGATGAATCATCRTYCGACGATGATGAWTTTCTTTTGGG[A/G]CGCAACACAAATCCTGCATCGCTATTGACACTTTGATGATGCACCAAAACACTGTGTGTC	1503
1259171_ilmndup1-1_T_F_2585061589	1259171	High	TOP	[A/G]	62619405	CTGCAAATAGAGGACTAGGAGGGTGTGGTTGTGTATATGTTTGTGAAGGG			7	1	39342234	diploid	Oryza sativa (japonica cultivar-group)	6K_ARRAY	1	TOP	CTGTAATGAACTGCAAATAGAGGACTAGGAGGGTGTGGTTGTGTATATGTTTGTGAAGGG[A/G]GATCGATTGATCGACATAGGGAGAATCGAGAGGAAGACAAGCCGTCAGGTGACATCCGGC	CTGTAATGAACTGCAAATAGAGGACTAGGAGGGTGTGGTTGTGTATATGTTTGTGAAGGG[A/G]GATCGATTGATCGACATAGGGAGAATCGAGAGGAAGACAAGCCGTCAGGTGACATCCGGC	1508
12593025-1_B_R_2584583657	12593025	High	BOT	[T/G]	63653413	CGAACAGATCACCAATTTCATAGAGCTAAGAACCAGCAGCTAAATAAACT			7	12	14661596	diploid	Oryza sativa (japonica cultivar-group)	6K_ARRAY	1	TOP	TTGCAAAGCAGTTCAYCTTATGGTGAACTTCAACTACTGTTTTTGCTGAGACGCGTGATG[A/C]AGTTTATTTAGCTGCTGGTTCTTAGCTCTATGAAATTGGTGATCTGTTCGTAGTAGGTCA	TTGCAAAGCAGTTCAYCTTATGGTGAACTTCAACTACTGTTTTTGCTGAGACGCGTGATG[A/C]AGTTTATTTAGCTGCTGGTTCTTAGCTCTATGAAATTGGTGATCTGTTCGTAGTAGGTCA	1503
1259861-1_T_F_2584583658	1259861	High	TOP	[A/G]	65723441	AATGGAACAGGATCAGGCGGCGCCACCTTGTAGCTGGTGTAGATGTCGGC			7	1	39362559	diploid	Oryza sativa (japonica cultivar-group)	6K_ARRAY	1	TOP	CCAATGGAGMAATGGAACAGGATCAGGCGGCGCCACCTTGTAGCTGGTGTAGATGTCGGC[A/G]GCGCGGACCCAGAACTCCGCGGAGCGGCTCCACGGGCGGAGGCGGTCGGTGATGCGGTCC	CCAATGGAGMAATGGAACAGGATCAGGCGGCGCCACCTTGTAGCTGGTGTAGATGTCGGC[A/G]GCGCGGACCCAGAACTCCGCGGAGCGGCTCCACGGGCGGAGGCGGTCGGTGATGCGGTCC	1503
12602270-1_T_R_2584578552	12602270	Poor	TOP	[A/C]	68693387	TCTCGTACGTCACCATTAGTCTGAACTTTAATTTCTTGAATTGAAAAACT			7	12	14824551	diploid	Oryza sativa (japonica cultivar-group)	6K_ARRAY	1	BOT	AATCAGTAATTTTGATTTTGTGCARTCGT-RAAAARGTGATAAATTTTACATGATGTTCC[T/G]AGTTTTTCAATTCAAGAAATTAAAGTTCAGACTAATGGTGACGTACGAGATCCAATTTCT	AGAAATTGGATCTCGTACGTCACCATTAGTCTGAACTTTAATTTCTTGAATTGAAAAACT[A/C]GGAACATCATGTAAAATTTATCACYTTTTY-ACGAYTGCACAAAATCAAAATTACTGATT	1503
12602855-1_T_R_2584578553	12602855	High	TOP	[A/G]	43722307	GAGGATGTTCAGGCCTTCTCCGACCTACTCCACCACTTTGGACAAGCAAC			7	12	14835375	diploid	Oryza sativa (japonica cultivar-group)	6K_ARRAY	1	BOT	GTCTAAGCTATCACATCRAATCGGTGCCACCTGTGACTTTTGYAGGTYTGTACATAATCC[T/C]GTTGCTTGTCCAAAGTGGTGGAGTAGGTCGGAGAAGGCCTGAACATCCTCTTTKCTTGGG	CCCAAGMAAAGAGGATGTTCAGGCCTTCTCCGACCTACTCCACCACTTTGGACAAGCAAC[A/G]GGATTATGTACARACCTRCAAAAGTCACAGGTGGCACCGATTYGATGTGATAGCTTAGAC	1508
12607113-1_T_F_2584578554	12607113	High	TOP	[A/G]	34649392	GAGAACTTCTTCGTAAAATTTTCGCTCACAAAAGGGTTAGTGCATGCTTT			7	12	14936674	diploid	Oryza sativa (japonica cultivar-group)	6K_ARRAY	1	TOP	CAGGGCATCTGAGAACTTCTTCGTAAAATTTTCGCTCACAAAAGGGTTAGTGCATGCTTT[A/G]AGAACGTTGGCYAACCATCCAAGCTTAAACAAGTAACAGCATTTCGTTCTCAAAGTCCTG	CAGGGCATCTGAGAACTTCTTCGTAAAATTTTCGCTCACAAAAGGGTTAGTGCATGCTTT[A/G]AGAACGTTGGCYAACCATCCAAGCTTAAACAAGTAACAGCATTTCGTTCTCAAAGTCCTG	1503
12609220-1_B_R_2584583661	12609220	High	BOT	[T/G]	51728377	AACCTCTAACCAGTACTCCCATAATTGTAGAATATATCTCTGTTGACTTT			7	12	14976595	diploid	Oryza sativa (japonica cultivar-group)	6K_ARRAY	1	TOP	CTATCTGCTATATATTTATAGTAAATTTTTAAATAAAATAAATGGTCAAACATTATGTAC[A/C]AAAGTCAACAGAGATATATTCTACAATTATGGGAGTACTGGTTAGAGGTTTCGTAAACCA	CTATCTGCTATATATTTATAGTAAATTTTTAAATAAAATAAATGGTCAAACATTATGTAC[A/C]AAAGTCAACAGAGATATATTCTACAATTATGGGAGTACTGGTTAGAGGTTTCGTAAACCA	1503
1261182-1_T_R_2584585033	1261182	High	TOP	[A/G]	52810467	AGAGGAGGGCACTACCTAAAAAGAAGAAAACATTTTTTTGTGGATCGCGT			7	1	39408253	diploid	Oryza sativa (japonica cultivar-group)	6K_ARRAY	1	BOT	CAAGTGCGCAGAGACCTACCGAGAAGAAGAGTACAGCCGCACGAGYGGCGAGCGGAGGAC[T/C]ACGCGATCCACAAAAAAATGTTTTCTTCTTTTTAGGTAGTGCCCTCCTCTCTTCACTCTG	CAGAGTGAAGAGAGGAGGGCACTACCTAAAAAGAAGAAAACATTTTTTTGTGGATCGCGT[A/G]GTCCTCCGCTCGCCRCTCGTGCGGCTGTACTCTTCTTCTCGGTAGGTCTCTGCGCACTTG	1503
12613148_ilmndup1-1_B_F_2585061592	12613148	High	BOT	[T/C]	53682473	CATGTAGATGGATAATTTATCCGTAACCAATGTCCGGTTCACTGATCCAA			7	12	15043709	diploid	Oryza sativa (japonica cultivar-group)	6K_ARRAY	1	BOT	TTGGAACTTGCATGTAGATGGATAATTTATCCGTAACCAATGTCCGGTTCACTGATCCAA[T/C]GGTAACCTCAATGATTGGAAACRCATACTGYGTAGCAGTAGTCTAAGCGCTGTCGCTGTG	CACAGCGACAGCGCTTAGACTACTGCTACRCAGTATGYGTTTCCAATCATTGAGGTTACC[A/G]TTGGATCAGTGAACCGGACATTGGTTACGGATAAATTATCCATCTACATGCAAGTTCCAA	1508
1261519-1_B_R_2584579965	1261519	High	BOT	[T/C]	58749303	TGATTTGTGGTGCATCCGTGCATGCACCTAATTGCTTTGTACTATTGGTG			7	1	39420824	diploid	Oryza sativa (japonica cultivar-group)	6K_ARRAY	1	TOP	CAGTCCATCTTTTGGAACAACTTTTGGACCAGATGGGAATGCAGSTTAAACGATCAACAC[A/G]CACCAATAGTACAAAGCAATTAGGTGCATGCACGGATGCACCACAAATCAACACAAGGCA	CAGTCCATCTTTTGGAACAACTTTTGGACCAGATGGGAATGCAGSTTAAACGATCAACAC[A/G]CACCAATAGTACAAAGCAATTAGGTGCATGCACGGATGCACCACAAATCAACACAAGGCA	1508
12617084_ilmndup1-1_T_F_2585061594	12617084	High	TOP	[A/G]	67731476	CCTCACCAAGCTAGAGCTTGGCGTGCTTCTCCGCTCGCTCAAGCTCCTTC			7	12	15112955	diploid	Oryza sativa (japonica cultivar-group)	6K_ARRAY	1	TOP	GYGAYGGGAGCCTCACCAAGCTAGAGCTTGGCGTGCTTCTCCGCTCGCTCAAGCTCCTTC[A/G]CTTGCTCAGCCTCCGCCTAGCCGCCGAGGATGAGATCCATGCCCTCCTCGCCATCATGGA	GYGAYGGGAGCCTCACCAAGCTAGAGCTTGGCGTGCTTCTCCGCTCGCTCAAGCTCCTTC[A/G]CTTGCTCAGCCTCCGCCTAGCCGCCGAGGATGAGATCCATGCCCTCCTCGCCATCATGGA	1508
12617235-1_T_R_2584579968	12617235	High	TOP	[A/C]	38701382	GCCGCCACGATATCGGGAGAACTACGCCGAAGAACGAAGAGGGAAGGAGT			7	12	15119412	diploid	Oryza sativa (japonica cultivar-group)	6K_ARRAY	1	BOT	GAGGGAGAGATAGAGAGAGGGAGGCTGTTTCGCGT---GAGGAGGAGCGTGGATTTCGGC[T/G]ACTCCTTCCCTCTTCGTTCTTCGGCGTAGTTCTCCCGATATCGTGGCGGCGAGATCGAGG	CCTCGATCTCGCCGCCACGATATCGGGAGAACTACGCCGAAGAACGAAGAGGGAAGGAGT[A/C]GCCGAAATCCACGCTCCTCCTC---ACGCGAAACAGCCTCCCTCTCTCTATCTCTCCCTC	1508
12617550-3.1_T_R_2584578556	12617550	High	TOP	[A/G]	58695406	GCAGTTGTTCCTAACTAAAAACTCATGCTGGCAAATCTTACTATGAGAGA			7	12	15127550	diploid	Oryza sativa (japonica cultivar-group)	6K_ARRAY	3.1	BOT	CTGTCAGTTATTATAGCAAAGCTGCTTGTRGTCRCACATATTGACTGCAGACAACTCAAT[T/C]TCTCTCATAGTAAGATTTGCCAGCATGAGTTTTTAGTTAGGAACAACTGCTTTTGGTCAC	GTGACCAAAAGCAGTTGTTCCTAACTAAAAACTCATGCTGGCAAATCTTACTATGAGAGA[A/G]ATTGAGTTGTCTGCAGTCAATATGTGYGACYACAAGCAGCTTTGCTATAATAACTGACAG	1503
12634141-1_B_F_2584585034	12634141	Poor	BOT	[T/C]	18641343	AAAGGTAGGAACTTAATTACCACTATCCTATATAAGTAAGTCTCTATTAG			7	12	15476726	diploid	Oryza sativa (japonica cultivar-group)	6K_ARRAY	1	BOT	TATACTCTGTAAAGGTAGGAACTTAATTACCACTATCCTATATAAGTAAGTCTCTATTAG[T/C]ACGTGCTAAAAAAATKYATTCCTGCTCGCGGCCGGGGTGTACATGCATGATGTCAAACAC	GTGTTTGACATCATGCATGTACACCCCGGCCGCGAGCAGGAATRMATTTTTTTAGCACGT[A/G]CTAATAGAGACTTACTTATATAGGATAGTGGTAATTAAGTTCCTACCTTTACAGAGTATA	1503
12638892-3.1_B_R_2584578557	12638892	Poor	BOT	[T/G]	46615404	TACAAAGTATTGCCTGACATCAGCGATGTAGCATGTCGTCTTCAGCTCCA			7	12	15573598	diploid	Oryza sativa (japonica cultivar-group)	6K_ARRAY	3.1	TOP	GTGCACCATGGAACGACTTTGACACAACAACGAKGAACACGCTGTGRATGCGTGCGCCGG[A/C]TGGAGCTGAAGACGACATGCTACATCGCTGATGTCAGGCAATACTTTGTAGGGTCCGTTG	GTGCACCATGGAACGACTTTGACACAACAACGAKGAACACGCTGTGRATGCGTGCGCCGG[A/C]TGGAGCTGAAGACGACATGCTACATCGCTGATGTCAGGCAATACTTTGTAGGGTCCGTTG	1508
12641039_ilmndup1-3.1_B_F_2585061598	12641039	High	BOT	[T/C]	31671325	CCTGATGCTTCCCAGGCATACACAGTCACACCTACGCTATCCAGCGTTTC			7	12	15623539	diploid	Oryza sativa (japonica cultivar-group)	6K_ARRAY	3.1	BOT	CATSAGAGCTCCTGATGCTTCCCAGGCATACACAGTCACACCTACGCTATCCAGCGTTTC[T/C]TTAATTTGTCTCTATGGAAYTCTGTTCGTTTCTGTCTTGGCATTGTAGCAWTGGGTCTAK	MTAGACCCAWTGCTACAATGCCAAGACAGAAACGAACAGARTTCCATAGAGACAAATTAA[A/G]GAAACGCTGGATAGCGTAGGTGTGACTGTGTATGCCTGGGAAGCATCAGGAGCTCTSATG	1508
12648606-3.1_B_F_2584578559	12648606	High	BOT	[T/C]	71631508	GTACAAGTTGGATTTGTGACTTTTGGGGAGTCACTCAAGACGTAAATAGA			7	12	15757091	diploid	Oryza sativa (japonica cultivar-group)	6K_ARRAY	3.1	BOT	AGGTCTGCTTGTACAAGTTGGATTTGTGACTTTTGGGGAGTCACTCAAGACGTAAATAGA[T/C]GAGGGGTTGAGACCTCTCGGTGTCAATTTTTTAAATACAATAGAAGCWTTAATGTTTGCT	AGCAAACATTAAWGCTTCTATTGTATTTAAAAAATTGACACCGAGAGGTCTCAACCCCTC[A/G]TCTATTTACGTCTTGAGTGACTCCCCAAAAGTCACAAATCCAACTTGTACAAGCAGACCT	1503
12648838_ilmndup1-1_T_R_2585061600	12648838	Very High	TOP	[A/G]	42714431	CTCCCAAAATACATATAGCATTAGTTATAACTCCAAATAGAGTGATTTCA			7	12	15760832	diploid	Oryza sativa (japonica cultivar-group)	6K_ARRAY	1	BOT	TGCATGGTGCACGTTTTAATTCATGGTAATTAAGGTCATAATGTTATCAGTTTAACAAAA[T/C]TGAAATCACTCTATTTGGAGTTATAACTAATGCTATATGTATTTTGGGAG-TTTTTTACT	AGTAAAAAA-CTCCCAAAATACATATAGCATTAGTTATAACTCCAAATAGAGTGATTTCA[A/G]TTTTGTTAAACTGATAACATTATGACCTTAATTACCATGAATTAAAACGTGCACCATGCA	1508
1264940-1_T_F_2584579884	1264940	High	TOP	[A/C]	33774318	AATGATGCTTTCATTGGATTGTGACGATAGTGACAACAAGATTATAGATA			7	1	39541771	diploid	Oryza sativa (japonica cultivar-group)	6K_ARRAY	1	TOP	AAAGCTTGCGAATGATGCTTTCATTGGATTGTGACGATAGTGACAACAAGATTATAGATA[A/C]CATCTCGTGTTTGGCACATAATTAATCTCTGTCAATATCAAGTATTAGTARTCGGTGCAG	AAAGCTTGCGAATGATGCTTTCATTGGATTGTGACGATAGTGACAACAAGATTATAGATA[A/C]CATCTCGTGTTTGGCACATAATTAATCTCTGTCAATATCAAGTATTAGTARTCGGTGCAG	1503
12650785-1_T_F_2584579886	12650785	High	TOP	[A/G]	48724363	ATTACCTAGTGTCCGTTTCTAATTGTTGAAAGTCAAAATGCTGGAAGAGG			7	12	15783426	diploid	Oryza sativa (japonica cultivar-group)	6K_ARRAY	1	TOP	GCTGCTCACCATTACCTAGTGTCCGTTTCTAATTGTTGAAAGTCAAAATGCTGGAAGAGG[A/G]TGGTTTTTTGGAATAGGTGCAAACAGTGGTGACATATGAGAAGCATGC-TTTTTTTTTAA	GCTGCTCACCATTACCTAGTGTCCGTTTCTAATTGTTGAAAGTCAAAATGCTGGAAGAGG[A/G]TGGTTTTTTGGAATAGGTGCAAACAGTGGTGACATATGAGAAGCATGC-TTTTTTTTTAA	1503
1265337-1_B_R_2584578560	1265337	High	BOT	[T/C]	24691492	CGGACAATGACCCTCTATGGTTGATTGTGGTGTATAATTGAACTCTCTTT			7	1	39556216	diploid	Oryza sativa (japonica cultivar-group)	6K_ARRAY	1	TOP	TGTTTGYATATTGAGCTTTARGTGTTTARTGGACAATAACTTTATAGAARGAAGATATTA[A/G]AAAGAGAGTTCAATTATACACCACAATCAACCATAGAGGGTCATTGTCCGGGAATAAGG-	TGTTTGYATATTGAGCTTTARGTGTTTARTGGACAATAACTTTATAGAARGAAGATATTA[A/G]AAAGAGAGTTCAATTATACACCACAATCAACCATAGAGGGTCATTGTCCGGGAATAAGG-	1503
12660593-1_B_R_2584578561	12660593	High	BOT	[T/C]	57640465	TATTCGGAGATGGAAGGAAGGTTCGAATTTGGAGTTGAAATTATGCTCCA			7	12	15960393	diploid	Oryza sativa (japonica cultivar-group)	6K_ARRAY	1	TOP	CTTCTATGATGTCTTGAAATATGGRTCCTATACCTATGTATTATGCTCCTCAAGAAAAGC[A/G]TGGAGCATAATTTCAACTCCAAATTCGAACCTTCCTTCCATCTCCGAATAACTGTAAGTC	CTTCTATGATGTCTTGAAATATGGRTCCTATACCTATGTATTATGCTCCTCAAGAAAAGC[A/G]TGGAGCATAATTTCAACTCCAAATTCGAACCTTCCTTCCATCTCCGAATAACTGTAAGTC	1503
12660671-1_B_R_2584585036	12660671	High	BOT	[T/C]	52640430	TGCCAGGAAGAAACCAACAAATGAAAATCCAGAGAGTGGAGCAAATTGTG			7	12	15961922	diploid	Oryza sativa (japonica cultivar-group)	6K_ARRAY	1	TOP	CCCGTCATGAAAGCTCGTGGTTGCACAGAAGCTATGAAGTGCAATGGCTGACCGACAAGT[A/G]CACAATTTGCTCCACTCTCTGGATTTTCATTTGTTGGTTTCTTCCTGGCAACGAAAGYGG	CCCGTCATGAAAGCTCGTGGTTGCACAGAAGCTATGAAGTGCAATGGCTGACCGACAAGT[A/G]CACAATTTGCTCCACTCTCTGGATTTTCATTTGTTGGTTTCTTCCTGGCAACGAAAGYGG	1503
12661368-1_B_R_2584578562	12661368	High	BOT	[T/G]	28641361	CACAGATAATTATCATCCATATATATCCATCCATCCAAACGTACATAGAA			7	12	15973503	diploid	Oryza sativa (japonica cultivar-group)	6K_ARRAY	1	TOP	CRCRACCAGCTCGGGGTTTCCCCGGCGTGTCACCATGA-----ACGAGTCGAGCTTCATG[A/C]TTCTATGTACGTTTGGATGGATGGATATATATGGATGATAATTATCTGTGTGACAACAAT	CRCRACCAGCTCGGGGTTTCCCCGGCGTGTCACCATGA-----ACGAGTCGAGCTTCATG[A/C]TTCTATGTACGTTTGGATGGATGGATATATATGGATGATAATTATCTGTGTGACAACAAT	1503
12664467-1_B_F_2584578563	12664467	Poor	BOT	[T/C]	16771447	TATCCTCTTTTGCTGCTCGCTCTTCTGCTTCACAAAAAAATTTCCCATTT			7	12	16061400	diploid	Oryza sativa (japonica cultivar-group)	6K_ARRAY	1	BOT	CTCTCAACCTTATCCTCTTTTGCTGCTCGCTCTTCTGCTTCACAAAAAAATTTCCCATTT[T/C]ACGAGCGAGGCGGCGAGAAGGTTGTGCGCCGCCGCAACTTCCTTGCCGCGATCCTCGGCG	CGCCGAGGATCGCGGCAAGGAAGTTGCGGCGGCGCACAACCTTCTCGCCGCCTCGCTCGT[A/G]AAATGGGAAATTTTTTTGTGAAGCAGAAGAGCGAGCAGCAAAAGAGGATAAGGTTGAGAG	1503
12667380-1_B_R_2584579969	12667380	High	BOT	[T/C]	44792458	ACCAATATCATGAGATGAGAGTAATTAGCATTATTGTACCAAATACCTGA			7	12	16146405	diploid	Oryza sativa (japonica cultivar-group)	6K_ARRAY	1	TOP	CTAYGTCATTATCTAAAAAA--ATATTAAATTGTCTACAATGGCTTGCATATATTAAACC[A/G]TCAGGTATTTGGTACAATAATGCTAATTACTCTCATCTCATGATATTGGTAGATGATGAC	CTAYGTCATTATCTAAAAAA--ATATTAAATTGTCTACAATGGCTTGCATATATTAAACC[A/G]TCAGGTATTTGGTACAATAATGCTAATTACTCTCATCTCATGATATTGGTAGATGATGAC	1503
12672592-1_B_R_2584585038	12672592	High	BOT	[T/G]	68652464	TAGGTGCAGCCAATACTACTTCGGCAACCAAATCAAATTGCATATATAAA			7	12	16284664	diploid	Oryza sativa (japonica cultivar-group)	6K_ARRAY	1	TOP	ARATTGTATGCGGGAATTTAGTTAATAGTATTTAGTAACACCATGCATCATGCTTGAAGT[A/C]TTTATATATGCAATTTGATTTGGTTGCCGAAGTAGTATTGGCTGCACCTAGCATAAGACA	ARATTGTATGCGGGAATTTAGTTAATAGTATTTAGTAACACCATGCATCATGCTTGAAGT[A/C]TTTATATATGCAATTTGATTTGGTTGCCGAAGTAGTATTGGCTGCACCTAGCATAAGACA	1503
12672760-1_B_F_2584579970	12672760	High	BOT	[T/C]	17630328	CTAATGTTTGAGAGAGGTCTTTAGTTCCAATGTTGCTTGAAGCATATCTA			7	12	16286946	diploid	Oryza sativa (japonica cultivar-group)	6K_ARRAY	1	BOT	TCCAASACAACTAATGTTTGAGAGAGGTCTTTAGTTCCAATGTTGCTTGAAGCATATCTA[T/C]GAATATGGGTTGTAAAAATCATGGGACYWGTGGAAGGGAAATATTACTGTATAGGTACCA	TGGTACCTATACAGTAATATTTCCCTTCCACWRGTCCCATGATTTTTACAACCCATATTC[A/G]TAGATATGCTTCAAGCAACATTGGAACTAAAGACCTCTCTCAAACATTAGTTGTSTTGGA	1503
12672785-1_T_R_2584579972	12672785	High	TOP	[A/C]	39750315	TTTGTATCTTCAGATTATATACAGTTCTGTCCAAGAATTTCAAGCTTGAT			7	12	16287347	diploid	Oryza sativa (japonica cultivar-group)	6K_ARRAY	1	BOT	AAGGCATTGCAAAACATGGTGATGAACAGGTATCCGTGATTTAGTGGTGAGAAATATATT[T/G]ATCAAGCTTGAAATTCTTGGACAGAACTGTATATAATCTGAAGATACAAATATTTCAAAA	TTTTGAAATATTTGTATCTTCAGATTATATACAGTTCTGTCCAAGAATTTCAAGCTTGAT[A/C]AATATATTTCTCACCACTAAATCACGGATACCTGTTCATCACCATGTTTTGCAATGCCTT	1503
12685213-1_T_R_2584585039	12685213	High	TOP	[A/C]	44696351	TGGTTGACATAAATTGCGGCACTAATCTCGTACTCGTGGGTGGATTTCTG			7	12	16538412	diploid	Oryza sativa (japonica cultivar-group)	6K_ARRAY	1	BOT	TGCCGAGCTCTTCACTCCCTGCAGYTCTCAGATGCCGCAATGATGGTAAACAAGCATCAC[T/G]CAGAAATCCACCCACGAGTACGAGATTAGTGCCGCAATTTATGTCAACCACTTGCAAATA	TATTTGCAAGTGGTTGACATAAATTGCGGCACTAATCTCGTACTCGTGGGTGGATTTCTG[A/C]GTGATGCTTGTTTACCATCATTGCGGCATCTGAGARCTGCAGGGAGTGAAGAGCTCGGCA	1503
12696260-3.1_B_R_2584578227	12696260	Poor	BOT	[T/C]	35706392	ATGATTCTGAAAAAGCTAGCTGCAAGGGGGTGACTGGAAAACCAGCAAGA			7	12	16758478	diploid	Oryza sativa (japonica cultivar-group)	6K_ARRAY	3.1	TOP	TGGAGGACTTCCTGATTTKCGGCATGGGACGACTGGATGTTTTCTTCTTCGGGTTAGCTT[A/G]TCTTGCTGGTTTTCCAGTCACCCCCTTGCAGCTAGCTTTTTCAGAATCATCATTTTCATC	TGGAGGACTTCCTGATTTKCGGCATGGGACGACTGGATGTTTTCTTCTTCGGGTTAGCTT[A/G]TCTTGCTGGTTTTCCAGTCACCCCCTTGCAGCTAGCTTTTTCAGAATCATCATTTTCATC	1508
12698631-1_B_R_2584581829	12698631	Poor	BOT	[T/C]	54636374	TTAGGGAAGGAGATTCAAATGGGTTTGGTTAGGCTGAGGTGTTAATTAAT			7	12	16862221	diploid	Oryza sativa (japonica cultivar-group)	6K_ARRAY	1	TOP	ATGGGRAWCAACATTTCGCAATTGACTYTTCTACACTCAACCCAACTTGYRGCCTCAGTT[A/G]ATTAATTAACACCTCAGCCTAACCAAACCCATTTGAATCTCCTTCCCTAATCGAGCAGCT	ATGGGRAWCAACATTTCGCAATTGACTYTTCTACACTCAACCCAACTTGYRGCCTCAGTT[A/G]ATTAATTAACACCTCAGCCTAACCAAACCCATTTGAATCTCCTTCCCTAATCGAGCAGCT	1508
12701543-1_T_R_2584581830	12701543	Poor	TOP	[A/G]	60749354	AGCATGAAGTTATTGGCCACGTCTGCCGGCGGTGACCCATCCATCTCGTC			7	12	16965411	diploid	Oryza sativa (japonica cultivar-group)	6K_ARRAY	1	BOT	KGCCRAYAACCTCATGGTRAGGAGCAAGAGGAACGGTGAAATCAGTCGACTGCTGCTCGA[T/C]GACGAGATGGATGGGTCACCGCCGGCAGACGTGGCCAATAACTTCATGCTACGGTGCAAG	CTTGCACCGTAGCATGAAGTTATTGGCCACGTCTGCCGGCGGTGACCCATCCATCTCGTC[A/G]TCGAGCAGCAGTCGACTGATTTCACCGTTCCTCTTGCTCCTYACCATGAGGTTRTYGGCM	1503
12702072-3.1_B_R_2584578228	12702072	High	BOT	[T/G]	44748490	TGGTTGTTTTGGATGTCGATCCAACGGTTTAGGGCCTGATGGCCTGTTCC			7	12	16986495	diploid	Oryza sativa (japonica cultivar-group)	6K_ARRAY	3.1	TOP	GCYAATTTATTAAAATTYTAGYAWYACYAAATTTTAAAATGGTTCATTTTAACACTAAAG[A/C]GGAACAGGCCATCAGGCCCTAAACCGTTGGATCGACATCCAAAACAACCAAGTCASTAGT	GCYAATTTATTAAAATTYTAGYAWYACYAAATTTTAAAATGGTTCATTTTAACACTAAAG[A/C]GGAACAGGCCATCAGGCCCTAAACCGTTGGATCGACATCCAAAACAACCAAGTCASTAGT	1503
12702126-3.1_T_R_2584578229	12702126	Poor	TOP	[A/G]	61684329	CATCATGTACCACTAACACTAACGATTGCATACGTGGGGCTTTTTAGAAC			7	12	16987476	diploid	Oryza sativa (japonica cultivar-group)	6K_ARRAY	3.1	BOT	ACAAGTTAGCAATGTTAGTATTAAGCTTCCAAAAGGYACTCCAAYAT-TTTTTTTGTTTG[T/C]GTTCTAAAAAGCCCCACGTATGCAATCGTTAGTGTTAGTGGTACATGATGGGAGGAATGA	TCATTCCTCCCATCATGTACCACTAACACTAACGATTGCATACGTGGGGCTTTTTAGAAC[A/G]CAAACAAAAAAA-ATRTTGGAGTRCCTTTTGGAAGCTTAATACTAACATTGCTAACTTGT	1503
12702327-3.1_T_F_2584578230	12702327	High	TOP	[A/C]	14773477	TCCTTCGAGTACACCAACTCCTTCCCCTACAAGCTCTCCGTCTCCGTCGC			7	12	16990670	diploid	Oryza sativa (japonica cultivar-group)	6K_ARRAY	3.1	TOP	CGAGACCGTCTCCTTCGAGTACACCAACTCCTTCCCCTACAAGCTCTCCGTCTCCGTCGC[A/C]ACCTGCGTCGTCGACCCCGCCGCCCCATAGCCGC-------CGCCGCAMSGAAAAAGTAG	CGAGACCGTCTCCTTCGAGTACACCAACTCCTTCCCCTACAAGCTCTCCGTCTCCGTCGC[A/C]ACCTGCGTCGTCGACCCCGCCGCCCCATAGCCGC-------CGCCGCAMSGAAAAAGTAG	1503
12703353-1_B_R_2584579887	12703353	Poor	BOT	[T/C]	29740492	AGCATATTTCGGACTCCGGAAAGTGACGCGATAAAAGACGCATGCATATG			7	12	17003142	diploid	Oryza sativa (japonica cultivar-group)	6K_ARRAY	1	TOP	AAAGTTGCAGCAGTGGRCAAMCGAGCCATGCGTGCGTGCTTCGCRTATTCATATCAGCAT[A/G]CATATGCATGCGTCTTTTATCGCGTCACTTTCCGGAGTCCGAAATATGCTAATTGCTGGG	AAAGTTGCAGCAGTGGRCAAMCGAGCCATGCGTGCGTGCTTCGCRTATTCATATCAGCAT[A/G]CATATGCATGCGTCTTTTATCGCGTCACTTTCCGGAGTCCGAAATATGCTAATTGCTGGG	1503
12707111-1_B_F_2584579888	12707111	High	BOT	[T/C]	26696383	CATCCAAAAAGAAGTGACAATACTGCCTCCCGTCCAATAGTGTTGGAGCT			7	12	17066946	diploid	Oryza sativa (japonica cultivar-group)	6K_ARRAY	1	BOT	AACAACATATCATCCAAAAAGAAGTGACAATACTGCCTCCCGTCCAATAGTGTTGGAGCT[T/C]ATTGTAATTGAAGTGGACCAGAGGCAGACCATCCAAAAAGATGCAACAATACTGCCTCCA	TGGAGGCAGTATTGTTGCATCTTTTTGGATGGTCTGCCTCTGGTCCACTTCAATTACAAT[A/G]AGCTCCAACACTATTGGACGGGAGGCAGTATTGTCACTTCTTTTTGGATGATATGTTGTT	1503
1271624-1_T_F_2584579890	1271624	High	TOP	[A/G]	51789364	AAATCAGGTTCAGAAGGACACAGTGTTAACCAATCCCAGTTCTTGAGCGT			7	1	39791791	diploid	Oryza sativa (japonica cultivar-group)	6K_ARRAY	1	TOP	GCTAAATAGAAAATCAGGTTCAGAAGGACACAGTGTTAACCAATCCCAGTTCTTGAGCGT[A/G]GGCCTGATCTCGTCTCCCTAAGGTGGGTCATCAGCATCTCCAGACTTTGYTTCTGATCAG	GCTAAATAGAAAATCAGGTTCAGAAGGACACAGTGTTAACCAATCCCAGTTCTTGAGCGT[A/G]GGCCTGATCTCGTCTCCCTAAGGTGGGTCATCAGCATCTCCAGACTTTGYTTCTGATCAG	1503
1272679-1_B_R_2584580361	1272679	High	BOT	[T/G]	31690376	GTTAGGAAGCGCCAAATGCCACGGTAATACTGTGTTCGTATAGTGGATTA			7	1	39833556	diploid	Oryza sativa (japonica cultivar-group)	6K_ARRAY	1	TOP	TAGTAYTTAATTAATTATRTACTGATCTGTTTCTTTTTTACAARTGTGAAGGATTAGTTT[A/C]TAATCCACTATACGAACACAGTATTACCGTGGCATTTGGCGCTTCCTAACTCCMAAGCTT	TAGTAYTTAATTAATTATRTACTGATCTGTTTCTTTTTTACAARTGTGAAGGATTAGTTT[A/C]TAATCCACTATACGAACACAGTATTACCGTGGCATTTGGCGCTTCCTAACTCCMAAGCTT	1503
12731194-1_B_F_2584584529	12731194	High	BOT	[T/C]	68646387	CATCATTTCTAAATGTGTGTGCATGTTGCCGGCCTGGAGGGTGAGATTTA			7	12	17546633	diploid	Oryza sativa (japonica cultivar-group)	6K_ARRAY	1	BOT	CAAATTTGTGCATCATTTCTAAATGTGTGTGCATGTTGCCGGCCTGGAGGGTGAGATTTA[T/C]AGAGTTACCACAAATTAAATACATAYCTACTCYATCTGTCTCAAAATAAACACTACGCTG	CAGCGTAGTGTTTATTTTGAGACAGATRGAGTAGRTATGTATTTAATTTGTGGTAACTCT[A/G]TAAATCTCACCCTCCAGGCCGGCAACATGCACACACATTTAGAAATGATGCACAAATTTG	1503
12732307-1_T_R_2584580362	12732307	High	TOP	[A/G]	60693404	CCCAAAAAGTTGCATAGGCTTCTCTAGACTTGTACCGTCTTAAAACAATC			7	12	17571428	diploid	Oryza sativa (japonica cultivar-group)	6K_ARRAY	1	BOT	ATAAGACSGAYGATCMAARTTGAACGA-----AACTTAYGRTTACACTTTAAAAAACTTA[T/C]GATTGTTTTAAGACGGTACAAGTCTAGAGAAGCCTATGCAACTTTTTGGGGATGGAAGAT	ATCTTCCATCCCCAAAAAGTTGCATAGGCTTCTCTAGACTTGTACCGTCTTAAAACAATC[A/G]TAAGTTTTTTAAAGTGTAAYCRTAAGTT-----TCGTTCAAYTTKGATCRTCSGTCTTAT	1503
12736641-1_B_R_2584580363	12736641	High	BOT	[T/C]	59722402	TGGCACGTGATGATTATAAATTTGCTGGAGGTTGCGCATTTCCGCAGCCA			7	12	17655336	diploid	Oryza sativa (japonica cultivar-group)	6K_ARRAY	1	TOP	TCCAGSCTCTGKAGTAGTTACAACAATTGGSCTTTCTTCCAACAATGGTAATCAATTAAG[A/G]TGGCTGCGGAAATGCGCAACCTCCAGCAAATTTATAATCATCACGTGCCAACACGATCGA	TCCAGSCTCTGKAGTAGTTACAACAATTGGSCTTTCTTCCAACAATGGTAATCAATTAAG[A/G]TGGCTGCGGAAATGCGCAACCTCCAGCAAATTTATAATCATCACGTGCCAACACGATCGA	1503
12740129-1_T_F_2584580364	12740129	High	TOP	[A/G]	34710336	AGGTGATCACTGCTTCCTTCCTGCAAAGAATCGCCGGCGATGGCGATGGT			7	12	17779545	diploid	Oryza sativa (japonica cultivar-group)	6K_ARRAY	1	TOP	TGTGGGTTCGAGGTGATCACTGCTTCCTTCCTGCAAAGAATCGCCGGCGATGGCGATGGT[A/G]GCGGCAGCAYCACCGTTCCCGTTCGAATCCACGCCACCGATGGCCGCGACGGCGACTTCC	TGTGGGTTCGAGGTGATCACTGCTTCCTTCCTGCAAAGAATCGCCGGCGATGGCGATGGT[A/G]GCGGCAGCAYCACCGTTCCCGTTCGAATCCACGCCACCGATGGCCGCGACGGCGACTTCC	1503
12740411-1_B_F_2584579973	12740411	Fail	BOT	[T/C]	70737490	GGACTAACATTCGGTGGGGTTTTTGTAATTTTCCCAACTTCAAATTCCAG			7	12	17785842	diploid	Oryza sativa (japonica cultivar-group)	6K_ARRAY	1	BOT	TCAAACTCAAGGACTAACATTCGGTGGGGTTTTTGTAATTTTCCCAACTTCAAATTCCAG[T/C]CCATTTCGAATTCGATCGATCCASAGGAGTTTCAATYCACTACCAGTCTCTGACCGACGT	ACGTCGGTCAGAGACTGGTAGTGRATTGAAACTCCTSTGGATCGATCGAATTCGAAATGG[A/G]CTGGAATTTGAAGTTGGGAAAATTACAAAAACCCCACCGAATGTTAGTCCTTGAGTTTGA	1503
12740505-1_T_R_2584579974	12740505	High	TOP	[A/G]	42644358	ACGTATGATCACCACCTCCTTGAACGCCCGTGAGCTCTGGTCTGAATTGA			7	12	17788006	diploid	Oryza sativa (japonica cultivar-group)	6K_ARRAY	1	BOT	GCAAGAATTCARTTCTAAAATGTGTTCAAATYTTCATGAGATTTCTWGATTGATTTCGTG[T/C]TCAATTCAGACCAGAGCTCACGGGCGTTCAAGGAGGTGGTGATCATACGTCACCCGAGGA	TCCTCGGGTGACGTATGATCACCACCTCCTTGAACGCCCGTGAGCTCTGGTCTGAATTGA[A/G]CACGAAATCAATCWAGAAATCTCATGAARATTTGAACACATTTTAGAAYTGAATTCTTGC	1503
12747830-1_T_R_2584579975	12747830	High	TOP	[A/G]	10735484	ACACAAACTGTTTCATCTTCCCACTAATTATCGTTCAAAACAACTGAAAA			7	12	17902839	diploid	Oryza sativa (japonica cultivar-group)	6K_ARRAY	1	BOT	GACGGAGTTCATGAACACGWGTCTAACT---GATGATGGATGACTAAT-TAACCTATATA[T/C]TTTTCAGTTGTTTTGAACGATAATTAGTGGGAAGATGAAACAGTTTGTGTATTATTACTG	CAGTAATAATACACAAACTGTTTCATCTTCCCACTAATTATCGTTCAAAACAACTGAAAA[A/G]TATATAGGTTA-ATTAGTCATCCATCATC---AGTTAGACWCGTGTTCATGAACTCCGTC	1503
12748535-1_B_R_2584584531	12748535	High	BOT	[T/C]	47720303	ACCACATTACCGCTCGCTTAAAAACGGAGGGAACTCAAAGCATGAAGTGA			7	12	17919388	diploid	Oryza sativa (japonica cultivar-group)	6K_ARRAY	1	TOP	TGTCCCCAGAGCACACCCTGTATGATTTCCTAGCTCATGTATTATTTTTCTTTAATCTTT[A/G]TCACTTCATGCTTTGAGTTCCCTCCGTTTTTAAGCGAGCGGTAATGTGGTATTGTACTAT	TGTCCCCAGAGCACACCCTGTATGATTTCCTAGCTCATGTATTATTTTTCTTTAATCTTT[A/G]TCACTTCATGCTTTGAGTTCCCTCCGTTTTTAAGCGAGCGGTAATGTGGTATTGTACTAT	1503
12750459-1_B_F_2584584532	12750459	High	BOT	[T/C]	49651459	AGCTATGGGGACTTCATTACTTAATTTATAGGGACTGAAGTTGTTGTTAT			7	12	17958383	diploid	Oryza sativa (japonica cultivar-group)	6K_ARRAY	1	BOT	CGATCACAAGAGCTATGGGGACTTCATTACTTAATTTATAGGGACTGAAGTTGTTGTTAT[T/C]AGTGCAGTTAAAGCGAAAAGTACACTAAGACGCAATARTATTATATTGCCTYAGGTACAA	TTGTACCTRAGGCAATATAATAYTATTGCGTCTTAGTGTACTTTTCGCTTTAACTGCACT[A/G]ATAACAACAACTTCAGTCCCTATAAATTAAGTAATGAAGTCCCCATAGCTCTTGTGATCG	1503
1275374-1_T_F_2584578292	1275374	High	TOP	[A/C]	51722458	CTTGAAATTTTTCAGCTACAAAAAAATAAAGTTCCGCCATTCCACAACCA			7	1	39971552	diploid	Oryza sativa (japonica cultivar-group)	6K_ARRAY	1	TOP	GCATGCTCAACTTGAAATTTTTCAGCTACAAAAAAATAAAGTTCCGCCATTCCACAACCA[A/C]AGTTGTTTTGCTACRTAAGGGTTACATCTTGTTAACAGAAGGTACCTATATTTAAAGATA	GCATGCTCAACTTGAAATTTTTCAGCTACAAAAAAATAAAGTTCCGCCATTCCACAACCA[A/C]AGTTGTTTTGCTACRTAAGGGTTACATCTTGTTAACAGAAGGTACCTATATTTAAAGATA	1503
1275423-1_T_R_2584584534	1275423	High	TOP	[A/G]	38797303	GGAAAACCCACGGCACCGTATCGCGTTCACAATTTTTCGCGCAGACCTCC			7	1	39976095	diploid	Oryza sativa (japonica cultivar-group)	6K_ARRAY	1	BOT	CGAGAGCGAGACGCGCCCCGGGGGGGGGGGGGTGGGGGGGGGGAAGGACGGCGACGGAGG[T/C]GGAGGTCTGCGCGAAAAATTGTGAACGCGATACGGTGCCGTGGGTTTTCCCGTCTCGAGA	TCTCGAGACGGGAAAACCCACGGCACCGTATCGCGTTCACAATTTTTCGCGCAGACCTCC[A/G]CCTCCGTCGCCGTCCTTCCCCCCCCCCACCCCCCCCCCCCCGGGGCGCGTCTCGCTCTCG	1503
12761946-1_B_F_2584582282	12761946	Poor	BOT	[T/C]	66605379	GCATGCACATCAATTGCATGGTATCTGAGATAATCTACGGATCCTTTGAT			7	12	18184381	diploid	Oryza sativa (japonica cultivar-group)	6K_ARRAY	1	BOT	GGCCATACTAGCATGCACATCAATTGCATGGTATCTGAGATAATCTACGGATCCTTTGAT[T/C]AGTGCTTTGCGCGTATCATMTGTATGTCACAAATCTTAGTCCTTTGTGTTGGAATTAATG	CATTAATTCCAACACAAAGGACTAAGATTTGTGACATACAKATGATACGCGCAAAGCACT[A/G]ATCAAAGGATCCGTAGATTATCTCAGATACCATGCAATTGATGTGCATGCTAGTATGGCC	1508
12764122-1_B_R_2584578294	12764122	Poor	BOT	[T/C]	70605330	TGCTACGTGGTTGATATCATGCATGTTGTCAGTGGTGGTGATATTGTTCA			7	12	18266176	diploid	Oryza sativa (japonica cultivar-group)	6K_ARRAY	1	TOP	GTCCAGGAAGGTTTCCTCCTACTACAGTTGTTAAGTTGTATTCACTACACACACTTCTAC[A/G]TGAACAATATCACCACCACTGACAACATGCATGATATCAACCACGTAGCAYGGATTTTAT	GTCCAGGAAGGTTTCCTCCTACTACAGTTGTTAAGTTGTATTCACTACACACACTTCTAC[A/G]TGAACAATATCACCACCACTGACAACATGCATGATATCAACCACGTAGCAYGGATTTTAT	1503
1277001-1_B_F_2584582283	1277001	High	BOT	[T/G]	15750403	TTGTTTCTTGCAATCTCACATCAGTAACTGGTTCACCAAATTCAGCCCCA			7	1	40032941	diploid	Oryza sativa (japonica cultivar-group)	6K_ARRAY	1	BOT	CTGGCTGGAGTTGTTTCTTGCAATCTCACATCAGTAACTGGTTCACCAAATTCAGCCCCA[T/G]GGTAAAGCTAAACACATACTAACAAACATAGAAGCGTACAACCATGACATTCAACACAGA	TCTGTGTTGAATGTCATGGTTGTACGCTTCTATGTTTGTTAGTATGTGTTTAGCTTTACC[A/C]TGGGGCTGAATTTGGTGAACCAGTTACTGATGTGAGATTGCAAGAAACAACTCCAGCCAG	1503
12770495-1_B_F_2584578295	12770495	High	BOT	[T/C]	74690378	TGTGACGGGAGGCTAAAATCTCTCATCATGATCGATGGGACGGGGCCAGG			7	12	18444355	diploid	Oryza sativa (japonica cultivar-group)	6K_ARRAY	1	BOT	CRCCCYCGRTTGTGACGGGAGGCTAAAATCTCTCATCATGATCGATGGGACGGGGCCAGG[T/C]GCACGCCGCCTGGCACGCGYGGTAGTGYGCCTGACGCCTCGRTCCCATCAGTCAATCAAC	GTTGATTGACTGATGGGAYCGAGGCGTCAGGCRCACTACCRCGCGTGCCAGGCGGCGTGC[A/G]CCTGGCCCCGTCCCATCGATCATGATGAGAGATTTTAGCCTCCCGTCACAAYCGRGGGYG	1503
12775942-1_T_R_2584578296	12775942	High	TOP	[A/C]	66697331	GAGAGAATCCAATATTTTTGACCGATTCACATGCATAGCGTAGGCCGTAG			7	12	18588058	diploid	Oryza sativa (japonica cultivar-group)	6K_ARRAY	1	BOT	TAGAAATAGGGAACYCAGAACAACAAACTCTGAGTGCGCTAGCAATCCTATTCCTATGCC[T/G]CTACGGCCTACGCTATGCATGTGAATCGGTCAAAAATATTGGATTCTCTCGAATTTCTTC	GAAGAAATTCGAGAGAATCCAATATTTTTGACCGATTCACATGCATAGCGTAGGCCGTAG[A/C]GGCATAGGAATAGGATTGCTAGCGCACTCAGAGTTTGTTGTTCTGRGTTCCCTATTTCTA	1503
12776589-1_T_F_2584579891	12776589	High	TOP	[A/G]	67792419	AACGAGCTCTAACCCGCTCCATATATTGATGTGGCATGCTATGGTAGTGC			7	12	18595427	diploid	Oryza sativa (japonica cultivar-group)	6K_ARRAY	1	TOP	TATAGATTCAAACGAGCTCTAACCCGCTCCATATATTGATGTGGCATGCTATGGTAGTGC[A/G]TACTTGTTAGTCYGACCMATGTGTCGGTCACATAGGAAAAAATAAAATTAAAAAAACATG	TATAGATTCAAACGAGCTCTAACCCGCTCCATATATTGATGTGGCATGCTATGGTAGTGC[A/G]TACTTGTTAGTCYGACCMATGTGTCGGTCACATAGGAAAAAATAAAATTAAAAAAACATG	1503
12776735-1_B_F_2584579892	12776735	High	BOT	[T/C]	51631375	CTATTTCTCTCTTCTTCCACAACTCAAACATTTGCAACAGCGTGTCTATC			7	12	18597553	diploid	Oryza sativa (japonica cultivar-group)	6K_ARRAY	1	BOT	TAAATTTTATCTATTTCTCTCTTCTTCCACAACTCAAACATTTGCAACAGCGTGTCTATC[T/C]TCTCTTATTACCARCTCAAACATCTTTAGTAACCAAACYAGTGCTTTATCCATMTATAGC	GCTATAKATGGATAAAGCACTRGTTTGGTTACTAAAGATGTTTGAGYTGGTAATAAGAGA[A/G]GATAGACACGCTGTTGCAAATGTTTGAGTTGTGGAAGAAGAGAGAAATAGATAAAATTTA	1503
12782890_ilmndup1-1_B_R_2585061605	12782890	High	BOT	[T/C]	59726371	TCCAAGCTCATCGAGAGCATGGAACAGCCGAGGTTCAAGGACCTGAAGAA			7	12	18763833	diploid	Oryza sativa (japonica cultivar-group)	6K_ARRAY	1	TOP	GGCGAACTTGAGCATTACAGCTTCCATGGATGCGAGCTCGGCCCTGAGGGACTTCAAGTC[A/G]TTCTTCAGGTCCTTGAACCTCGGCTGTTCCATGCTCTCGATGAGCTTGGACAGCAAAGGG	GGCGAACTTGAGCATTACAGCTTCCATGGATGCGAGCTCGGCCCTGAGGGACTTCAAGTC[A/G]TTCTTCAGGTCCTTGAACCTCGGCTGTTCCATGCTCTCGATGAGCTTGGACAGCAAAGGG	1508
12782927-1_B_R_2584582286	12782927	Poor	BOT	[T/C]	36761325	TCAAATCGCTCAAATTTCGTATGGAGATGAACAGATATACCCCTATGTCT			7	12	18764751	diploid	Oryza sativa (japonica cultivar-group)	6K_ARRAY	1	TOP	TTTTTTCAATAAGACAAATGATCAAATATGTTTAAAAAAATCAATGGCGTCAAATATTTA[A/G]AGACATAGGGGTATATCTGTTCATCTCCATACGAAATTTGAGCGATTTGAAATWAAAAAA	TTTTTTCAATAAGACAAATGATCAAATATGTTTAAAAAAATCAATGGCGTCAAATATTTA[A/G]AGACATAGGGGTATATCTGTTCATCTCCATACGAAATTTGAGCGATTTGAAATWAAAAAA	1503
12784460-1_B_R_2584581013	12784460	High	BOT	[T/C]	40745334	GAAACACAAGAAGAGGATTTGATCCTCTACTTACACGTACACCAATAAAA			7	12	18802280	diploid	Oryza sativa (japonica cultivar-group)	6K_ARRAY	1	TOP	ACAATATTGGTTTTCTAGCTCGTACATTGAACCGGGGGGKKG-GGGGGGGGACGGTTTAG[A/G]TTTTATTGGTGTACGTGTAAGTAGAGGATCAAATCCTCTTCTTGTGTTTCATAYATGTGA	ACAATATTGGTTTTCTAGCTCGTACATTGAACCGGGGGGKKG-GGGGGGGGACGGTTTAG[A/G]TTTTATTGGTGTACGTGTAAGTAGAGGATCAAATCCTCTTCTTGTGTTTCATAYATGTGA	1503
12796677-1_T_F_2584581014	12796677	High	TOP	[A/G]	66685407	GCCTACTGTTGCTGGTGCTCAGCTTCTTTGGAATTTCACCAATAACAGGG			7	12	19161731	diploid	Oryza sativa (japonica cultivar-group)	6K_ARRAY	1	TOP	ACGCGTTTGAGCCTACTGTTGCTGGTGCTCAGCTTCTTTGGAATTTCACCAATAACAGGG[A/G]CATTATTAAAACAACTCGTATGTCATGTACCATTTCAAATTTTAAGCACTGAACATCAGC	ACGCGTTTGAGCCTACTGTTGCTGGTGCTCAGCTTCTTTGGAATTTCACCAATAACAGGG[A/G]CATTATTAAAACAACTCGTATGTCATGTACCATTTCAAATTTTAAGCACTGAACATCAGC	1503
12800671-1_T_R_2584581016	12800671	High	TOP	[A/G]	24713508	TTACACTATATTATTTTTCCTGGTTTGAAAGTCCAGAATGAGAAAGGTGG			7	12	19252404	diploid	Oryza sativa (japonica cultivar-group)	6K_ARRAY	1	BOT	ATTGATTTTTACCA--GTGTCAGTTGATTCCTAACAATTTGTGCCCCAACATCCTTTCCA[T/C]CCACCTTTCTCATTCTGGACTTTCAAACCAGGAAAAATAATATAGTGTAAACCATATATG	CATATATGGTTTACACTATATTATTTTTCCTGGTTTGAAAGTCCAGAATGAGAAAGGTGG[A/G]TGGAAAGGATGTTGGGGCACAAATTGTTAGGAATCAACTGACAC--TGGTAAAAATCAAT	1503
1280193-1_T_F_2584584067	1280193	High	TOP	[A/G]	18682485	GATTTTCACCTTCCTGATTATGGCATTACATTACCACGAAATAGAACCTC			7	1	40154802	diploid	Oryza sativa (japonica cultivar-group)	6K_ARRAY	1	TOP	CTTCAACATAGATTTTCACCTTCCTGATTATGGCATTACATTACCACGAAATAGAACCTC[A/G]TCCCCACTTTGTTCCCTTATCATAACACAACCAGAAGGGCAAGCCGCTTGAAATCTGATA	CTTCAACATAGATTTTCACCTTCCTGATTATGGCATTACATTACCACGAAATAGAACCTC[A/G]TCCCCACTTTGTTCCCTTATCATAACACAACCAGAAGGGCAAGCCGCTTGAAATCTGATA	1503
12807322-1_B_R_2584579977	12807322	High	BOT	[T/C]	70808458	ACCTTTCTTTCTGAGAGATTCGGCGACGATGAAGAGATGTTGTGTCCATG			7	12	19372972	diploid	Oryza sativa (japonica cultivar-group)	6K_ARRAY	1	TOP	AATATGCAAGTGATCATGCACCCGTCCTTTAAATTGGGGAACCCGATTCAAACACCGACG[A/G]CATGGACACAACATCTCTTCATCGTCGCCGAATCTCTCAGAAAGAAAGGTCATGAATTCA	AATATGCAAGTGATCATGCACCCGTCCTTTAAATTGGGGAACCCGATTCAAACACCGACG[A/G]CATGGACACAACATCTCTTCATCGTCGCCGAATCTCTCAGAAAGAAAGGTCATGAATTCA	1503
12807535-1_B_R_2584579978	12807535	Fail	BOT	[T/C]	66719449	CAAACGACGATAGTGATGGTGATTATGATTTGCCCTGCAGTAAAAGAACA			7	12	19375517	diploid	Oryza sativa (japonica cultivar-group)	6K_ARRAY	1	TOP	TTCTATGGCTGCAGGYAATGGCGTAT--ATGGAATGCAGTGTTGCAT-TCCATGTTGCCG[A/G]TGTTCTTTTACTGCAGGGCAAATCATAATCACCATCACTATCGTCGTTTGTTGTTCGATC	TTCTATGGCTGCAGGYAATGGCGTAT--ATGGAATGCAGTGTTGCAT-TCCATGTTGCCG[A/G]TGTTCTTTTACTGCAGGGCAAATCATAATCACCATCACTATCGTCGTTTGTTGTTCGATC	1503
12807606-1_T_R_2584584070	12807606	Fail	TOP	[A/C]	36653312	TCTCTCTCATCTCTCTCAATCTCACTCTGTCTCCTCTCTCTCAATCTCTC			7	12	19376763	diploid	Oryza sativa (japonica cultivar-group)	6K_ARRAY	1	BOT	GCTAAGCCACGCGGTGCCCTGCTGCCGTCCGCACTGCCGGGCGCGCTCGCTGCATCGACC[T/G]GAGAGATTGAGAGAGAGGAGACAGAGTGAGATTGAGAGAGATGAGAGAGAGGATAAGGAT	ATCCTTATCCTCTCTCTCATCTCTCTCAATCTCACTCTGTCTCCTCTCTCTCAATCTCTC[A/C]GGTCGATGCAGCGAGCGCGCCCGGCAGTGCGGACGGCAGCAGGGCACCGCGTGGCTTAGC	1503
12808434-1_T_F_2584584071	12808434	High	TOP	[A/G]	48760434	GCTCCGGGTAGTTAAACTGCCTTACAAATCCAAATCCCATACATAATTTC			7	12	19394054	diploid	Oryza sativa (japonica cultivar-group)	6K_ARRAY	1	TOP	TAAATAAMAAGCTCCGGGTAGTTAAACTGCCTTACAAATCCAAATCCCATACATAATTTC[A/G]TAAGCTAATMGTTCGATTTATCYGTTGCCATCTGATGTTTGAATAAATTRATTTCTCCCG	TAAATAAMAAGCTCCGGGTAGTTAAACTGCCTTACAAATCCAAATCCCATACATAATTTC[A/G]TAAGCTAATMGTTCGATTTATCYGTTGCCATCTGATGTTTGAATAAATTRATTTCTCCCG	1503
12811945-1_B_R_2584579980	12811945	High	BOT	[T/C]	20779387	GCCCTCACATGCCCCTGTCCAAAGTTGGTGAAACGAACCAAAATCTGATC			7	12	19463599	diploid	Oryza sativa (japonica cultivar-group)	6K_ARRAY	1	TOP	TGTTCTCTCGCAAGATAGTTCTATTTAGCATCGTACTAGATTTTGCATTCATCCTGCACA[A/G]GATCAGATTTTGGTTCGTTTCACCAACTTTGGACAGGGGCATGTGAGGGCAGCTACACTG	TGTTCTCTCGCAAGATAGTTCTATTTAGCATCGTACTAGATTTTGCATTCATCCTGCACA[A/G]GATCAGATTTTGGTTCGTTTCACCAACTTTGGACAGGGGCATGTGAGGGCAGCTACACTG	1503
12812507-1_B_F_2584584072	12812507	High	BOT	[T/C]	69654342	TTATGTAATAACCTAGTCCCCAGGTCCATCCTTTTTGTGCTTCAATGGTA			7	12	19480235	diploid	Oryza sativa (japonica cultivar-group)	6K_ARRAY	1	BOT	CACCCATTTATTATGTAATAACCTAGTCCCCAGGTCCATCCTTTTTGTGCTTCAATGGTA[T/C]AATGGTACTACTACCTAAAGTCCATGTCTCTACTGATACAAAGTTCYTTCAGGCATTATG	CATAATGCCTGAARGAACTTTGTATCAGTAGAGACATGGACTTTAGGTAGTAGTACCATT[A/G]TACCATTGAAGCACAAAAAGGATGGACCTGGGGACTAGGTTATTACATAATAAATGGGTG	1503
12813267-1_B_F_2584584073	12813267	High	BOT	[T/G]	56680453	TTAAAATATTAGCATCTGATAAATGGATGCTACGTGAATTGCTCTATCTG			7	12	19502147	diploid	Oryza sativa (japonica cultivar-group)	6K_ARRAY	1	BOT	GYRTAAACTGTTAAAATATTAGCATCTGATAAATGGATGCTACGTGAATTGCTCTATCTG[T/G]ATTTTATATCTTTGGACAACCGTGTTTCTGTTTTTTTTTAAGGTGGGACCATGTTTCTGT	ACAGAAACATGGTCCCACCTTAAAAAAAAACAGAAACACGGTTGTCCAAAGATATAAAAT[A/C]CAGATAGAGCAATTCACGTAGCATCCATTTATCAGATGCTAATATTTTAACAGTTTAYRC	1503
12813937-3.1_B_R_2584578231	12813937	High	BOT	[T/C]	61720372	TTATTCAATGACGTGGCACATGGTAGAAATATTTTGGGAAAGAACTTTCA			7	12	19511737	diploid	Oryza sativa (japonica cultivar-group)	6K_ARRAY	3.1	TOP	TTAGCCTGCAAWTTTTTTAAAAATGGAGTTGTTCCTCGTTTACCCTGCAAATCTCTATAA[A/G]TGAAAGTTCTTTCCCAAAATATTTCTACCATGTGCCACGTCATTGAATAAATATTGGCCA	TTAGCCTGCAAWTTTTTTAAAAATGGAGTTGTTCCTCGTTTACCCTGCAAATCTCTATAA[A/G]TGAAAGTTCTTTCCCAAAATATTTCTACCATGTGCCACGTCATTGAATAAATATTGGCCA	1508
12817508-3.1_T_R_2584578233	12817508	High	TOP	[A/G]	18712429	ACATTTTTTTCAGGGGCGATGGTCAGATGCACATTTCTGCCACAAAATAG			7	12	19578931	diploid	Oryza sativa (japonica cultivar-group)	6K_ARRAY	3.1	BOT	TCACTCCTTGTAGCCTTTGAAAGTGCGTAGGCCACACTCATGAACCCTGGAAAAAGTTGC[T/C]CTATTTTGTGGCAGAAATGTGCATCTGACCATCGCCCCTGAAAAAAATGTTAGAATAAAA	TTTTATTCTAACATTTTTTTCAGGGGCGATGGTCAGATGCACATTTCTGCCACAAAATAG[A/G]GCAACTTTTTCCAGGGTTCATGAGTGTGGCCTACGCACTTTCAAAGGCTACAAGGAGTGA	1503
12824974-3.1_T_F_2584578234	12824974	High	TOP	[A/G]	25704366	ATTGTCTACAGTACTACCGCTGCAGTGGCTGCTACATTTTGCATATATCT			7	12	19786034	diploid	Oryza sativa (japonica cultivar-group)	6K_ARRAY	3.1	TOP	ATGGATGGAGATTGTCTACAGTACTACCGCTGCAGTGGCTGCTACATTTTGCATATATCT[A/G]TCCAAATTAATCAGGACTAATTCAGYTTGTAATCAACAGCAT------AA------ATTA	ATGGATGGAGATTGTCTACAGTACTACCGCTGCAGTGGCTGCTACATTTTGCATATATCT[A/G]TCCAAATTAATCAGGACTAATTCAGYTTGTAATCAACAGCAT------AA------ATTA	1503
12827606-1_B_F_2584581831	12827606	Very High	BOT	[T/C]	44640344	TATGGTAGCAACTTGAACATTGGGGGTTAATGAAACAAGAAGCAACCCAA			7	12	19829588	diploid	Oryza sativa (japonica cultivar-group)	6K_ARRAY	1	BOT	AAGATGCCAATATGGTAGCAACTTGAACATTGGGGGTTAATGAAACAAGAAGCAACCCAA[T/C]ATAAATATAGGAGAGACTTGAACAAAATGTAGTGTAGAAGAACCATATGAATTTGTGTGT	ACACACAAATTCATATGGTTCTTCTACACTACATTTTGTTCAAGTCTCTCCTATATTTAT[A/G]TTGGGTTGCTTCTTGTTTCATTAACCCCCAATGTTCAAGTTGCTACCATATTGGCATCTT	1503
12833472-3.1_T_F_2584578235	12833472	High	TOP	[A/G]	46665394	GTGACAAATAGTTAATTATTACCCTTTTCTATACTAAGATATAAAAAGGA			7	12	19954818	diploid	Oryza sativa (japonica cultivar-group)	6K_ARRAY	3.1	TOP	TTACTGGTAAGTGACAAATAGTTAATTATTACCCTTTTCTATACTAAGATATAAAAAGGA[A/G]GAATTTACCCTTMCAAT-CAACATGTGTAATCTCTGCCSTCCATCTGCATCTRTATTGCC	TTACTGGTAAGTGACAAATAGTTAATTATTACCCTTTTCTATACTAAGATATAAAAAGGA[A/G]GAATTTACCCTTMCAAT-CAACATGTGTAATCTCTGCCSTCCATCTGCATCTRTATTGCC	1503
12835408-1_T_F_2584581833	12835408	High	TOP	[A/G]	35626332	AAGGTTGTATGTAGTGACATGCTTGGATCAATAAATAAATGTGGCCATTG			7	12	19995071	diploid	Oryza sativa (japonica cultivar-group)	6K_ARRAY	1	TOP	AATGCACTAAAAGGTTGTATGTAGTGACATGCTTGGATCAATAAATAAATGTGGCCATTG[A/G]TTTGTGTTCATATAAATCATGAGAATAGGCGTCTACGCATAAATTCTWCATATTGAAAGC	AATGCACTAAAAGGTTGTATGTAGTGACATGCTTGGATCAATAAATAAATGTGGCCATTG[A/G]TTTGTGTTCATATAAATCATGAGAATAGGCGTCTACGCATAAATTCTWCATATTGAAAGC	1503
12839386-3.1_T_F_2584578236	12839386	High	TOP	[A/G]	57679442	CAGTACAAGTGATCTGAGCTCTCTTTCCCTTGTGTCAAAGCGTCTCTACA			7	12	20085496	diploid	Oryza sativa (japonica cultivar-group)	6K_ARRAY	3.1	TOP	AGAGGGTTAGCAGTACAAGTGATCTGAGCTCTCTTTCCCTTGTGTCAAAGCGTCTCTACA[A/G]AATTGAGGCAGAGAGCAGGCATACGATCCACATARGCTGTAGCCTTSGACCAGCAACAGA	AGAGGGTTAGCAGTACAAGTGATCTGAGCTCTCTTTCCCTTGTGTCAAAGCGTCTCTACA[A/G]AATTGAGGCAGAGAGCAGGCATACGATCCACATARGCTGTAGCCTTSGACCAGCAACAGA	1503
12844001-1_T_R_2584579895	12844001	Fail	TOP	[A/G]	63656395	CAATTTTCTTTTGTTGTCTTTTAGCTAGAAATTTTTCTTTGATTAGGGGG			7	12	20193991	diploid	Oryza sativa (japonica cultivar-group)	6K_ARRAY	1	BOT	CTACTGTAATCAGATTCATACCTCAMTAATGTGTTTCAATCTTACCATTTTTCTCAATCT[T/C]CCCCCTAATCAAAGAAAAATTTCTAGCTAAAAGACAACAAAAGAAAATTGTTCCATWYAC	GTRWATGGAACAATTTTCTTTTGTTGTCTTTTAGCTAGAAATTTTTCTTTGATTAGGGGG[A/G]AGATTGAGAAAAATGGTAAGATTGAAACACATTAKTGAGGTATGAATCTGATTACAGTAG	1503
12848085-1_B_R_2584579896	12848085	Fail	BOT	[T/G]	71720508	ACTAAGTGTATGAATTTGAGGGAAAACTATGAAAGCTTGGATGAACTTGA			7	12	20359617	diploid	Oryza sativa (japonica cultivar-group)	6K_ARRAY	1	TOP	GCCGAGAGAGGGAAWTCCACCCCATTTCAACACATTTTCATTCCCTCTCCAAAGTTTGCT[A/C]TCAAGTTCATCCAAGCTTTCATAGTTTTCCCTCAAATTCATACACTTAGTTGCATACATA	GCCGAGAGAGGGAAWTCCACCCCATTTCAACACATTTTCATTCCCTCTCCAAAGTTTGCT[A/C]TCAAGTTCATCCAAGCTTTCATAGTTTTCCCTCAAATTCATACACTTAGTTGCATACATA	1508
12849431-1_B_F_2584580365	12849431	Fail	BOT	[T/G]	29701393	GACACCATGTTAGATGTACCTCATCTTCCTACTGTCACGACCTTGAAGAT			7	12	20404887	diploid	Oryza sativa (japonica cultivar-group)	6K_ARRAY	1	BOT	GAACATGGCAGACACCATGTTAGATGTACCTCATCTTCCTACTGTCACGACCTTGAAGAT[T/G]AAAGCGAGGGCATGGA--TGGGTGGGCATTCCATAAGTYCAACCMTAGCCAGATTTCTTT	AAAGAAATCTGGCTAKGGTTGRACTTATGGAATGCCCACCCA--TCCATGCCCTCGCTTT[A/C]ATCTTCAAGGTCGTGACAGTAGGAAGATGAGGTACATCTAACATGGTGTCTGCCATGTTC	1503
12851007-1_T_F_2584581834	12851007	Fail	TOP	[A/G]	28610455	TAATCCTGAGGCCTTTTTCCTTCATTCATTTTGCGGTAGCTTACGCGTCA			7	12	20499665	diploid	Oryza sativa (japonica cultivar-group)	6K_ARRAY	1	TOP	TTAGTCTTTCTAATCCTGAGGCCTTTTTCCTTCATTCATTTTGCGGTAGCTTACGCGTCA[A/G]AAAAAGGCCTCCTTTCCGGCCCGGAAGATCGCTTCGCTTCTGGCGACTAGCTTCTACCCA	TTAGTCTTTCTAATCCTGAGGCCTTTTTCCTTCATTCATTTTGCGGTAGCTTACGCGTCA[A/G]AAAAAGGCCTCCTTTCCGGCCCGGAAGATCGCTTCGCTTCTGGCGACTAGCTTCTACCCA	1503
12851047-1_B_F_2584583056	12851047	Fail	BOT	[T/C]	60723444	GCTCGTGGTACCTGCTGCCCACCCTTCCTCCGCTTTGATAACCGTGTGAA			7	12	20504797	diploid	Oryza sativa (japonica cultivar-group)	6K_ARRAY	1	BOT	GGGACAGAGGGCTCGTGGTACCTGCTGCCCACCCTTCCTCCGCTTTGATAACCGTGTGAA[T/C]GGAGAGTGGGTAGAGCAAAAGGGAAGGAGGTCCTCATACGGAGTCGCACACTTGAGCAGT	ACTGCTCAAGTGTGCGACTCCGTATGAGGACCTCCTTCCCTTTTGCTCTACCCACTCTCC[A/G]TTCACACGGTTATCAAAGCGGAGGAAGGGTGGGCAGCAGGTACCACGAGCCCTCTGTCCC	1503
12851167-1_T_F_2584580366	12851167	Fail	TOP	[A/G]	57602427	GTTAATCTACAGAGTAGTAGCTCGGGGCGTTAAAAAAAAGATTTAAAAAG			7	12	20521378	diploid	Oryza sativa (japonica cultivar-group)	6K_ARRAY	1	TOP	GGAGACACTAGTTAATCTACAGAGTAGTAGCTCGGGGCGTTAAAAAAAAGATTTAAAAAG[A/G]TAAACTGGAATGTGCAGAATATCTAGTCGAGTTCGCAGATTTGACTGAACACAGATAAAC	GGAGACACTAGTTAATCTACAGAGTAGTAGCTCGGGGCGTTAAAAAAAAGATTTAAAAAG[A/G]TAAACTGGAATGTGCAGAATATCTAGTCGAGTTCGCAGATTTGACTGAACACAGATAAAC	1503
12851328-1_B_F_2584580368	12851328	High	BOT	[T/C]	13704406	CTTCATTTCGTATAGCGATAACGCTTTCTCTTTCTTAGCGCTCCACCCCG			7	12	20539712	diploid	Oryza sativa (japonica cultivar-group)	6K_ARRAY	1	BOT	CTAGCCGCTGCTTCATTTCGTATAGCGATAACGCTTTCTCTTTCTTAGCGCTCCACCCCG[T/C]GGAGAACTCTGGTTGCGCTTTGGTTGGCTTTCTCTTTTTTTCTATTTTCTCTGACTTGAC	GTCAAGTCAGAGAAAATAGAAAAAAAGAGAAAGCCAACCAAAGCGCAACCAGAGTTCTCC[A/G]CGGGGTGGAGCGCTAAGAAAGAGAAAGCGTTATCGCTATACGAAATGAAGCAGCGGCTAG	1503
12852637-1_T_F_2584580370	12852637	High	TOP	[A/G]	17692432	CTGGCGCTTCAAAGGGCTTAGATTCTAAGGTAGGGGTGGAAGCCGTGAAA			7	12	20626088	diploid	Oryza sativa (japonica cultivar-group)	6K_ARRAY	1	TOP	GCTACAACTACTGGCGCTTCAAAGGGCTTAGATTCTAAGGTAGGGGTGGAAGCCGTGAAA[A/G]CCTTTGGTACTTTAGTCAGGCGAGCAGCCCTTAAACAAAATCAAAGGCGCGACCATCCCC	GCTACAACTACTGGCGCTTCAAAGGGCTTAGATTCTAAGGTAGGGGTGGAAGCCGTGAAA[A/G]CCTTTGGTACTTTAGTCAGGCGAGCAGCCCTTAAACAAAATCAAAGGCGCGACCATCCCC	1503
12852964-1_T_R_2584579982	12852964	Fail	TOP	[A/G]	41692340	TTTGAAAAAGCTTTATCCGCCCCGTGCGAGAGAGTTGAACAAATAGCATA			7	12	20644305	diploid	Oryza sativa (japonica cultivar-group)	6K_ARRAY	1	BOT	TCCATCTTTCCACTGACAGCTGCGAAGAGCTCCCCTTCACTAGGGCCAACATCCCAGAGG[T/C]TATGCTATTTGTTCAACTCTCTCGCACGGGGCGGATAAAGCTTTTTCAAAAAGAATAGAC	GTCTATTCTTTTTGAAAAAGCTTTATCCGCCCCGTGCGAGAGAGTTGAACAAATAGCATA[A/G]CCTCTGGGATGTTGGCCCTAGTGAAGGGGAGCTCTTCGCAGCTGTCAGTGGAAAGATGGA	1503
12853828-1_T_R_2584579983	12853828	High	TOP	[A/G]	30803375	CCAAAGAAAGAACATTTTAAAAATCATGTACATGTAATGCTTGAAGGACA			7	12	20730995	diploid	Oryza sativa (japonica cultivar-group)	6K_ARRAY	1	BOT	TAGCCATCCATAATCCACAGCTGTAATTC-ATCGATTTCAACTCTATAGAGCTGAAAATA[T/C]TGTCCTTCAAGCATTACATGTACATGATTTTTAAAATGTTCTTTCTTTGGACTTATWTAT	ATAWATAAGTCCAAAGAAAGAACATTTTAAAAATCATGTACATGTAATGCTTGAAGGACA[A/G]TATTTTCAGCTCTATAGAGTTGAAATCGAT-GAATTACAGCTGTGGATTATGGATGGCTA	1508
12855627-1_T_R_2584583058	12855627	High	TOP	[A/G]	56752453	TGCATAAATACGCCTCCATGTTATTTGTACGCTCTCTTGTCTCTTCATAT			7	12	20791675	diploid	Oryza sativa (japonica cultivar-group)	6K_ARRAY	1	BOT	TATGTGCACTGATTGCGAGTGCGCCGGCACTGGAGAAAATGATTGTMGCATTGCACGAGT[T/C]ATATGAAGAGACAAGAGAGCGTACAAATAACATGGAGGCGTATTTATGCATTCCAAGCTG	CAGCTTGGAATGCATAAATACGCCTCCATGTTATTTGTACGCTCTCTTGTCTCTTCATAT[A/G]ACTCGTGCAATGCKACAATCATTTTCTCCAGTGCCGGCGCACTCGCAATCAGTGCACATA	1508
1285569-1_T_F_2584579984	1285569	Fail	TOP	[A/C]	10740370	ACTCCTATTCTAATTTTCTAGCACTGTTGGATCTGGGTTTGGCAAAGTTC			7	1	40392028	diploid	Oryza sativa (japonica cultivar-group)	6K_ARRAY	1	TOP	AATGATGGAAACTCCTATTCTAATTTTCTAGCACTGTTGGATCTGGGTTTGGCAAAGTTC[A/C]ATTTTCCACTGTTTGTTGGTGATTACTCCAATACTATCTAATCATGTTCTTATTTAGTGA	AATGATGGAAACTCCTATTCTAATTTTCTAGCACTGTTGGATCTGGGTTTGGCAAAGTTC[A/C]ATTTTCCACTGTTTGTTGGTGATTACTCCAATACTATCTAATCATGTTCTTATTTAGTGA	1503
1285866-1_B_F_2584583059	1285866	High	BOT	[T/G]	30759395	CATGATCGGTTCATCATCACACATAAGACTCCTCATAAGCCACCGAGTAA			7	1	40398232	diploid	Oryza sativa (japonica cultivar-group)	6K_ARRAY	1	BOT	ATTGCAGAATCATGATCGGTTCATCATCACACATAAGACTCCTCATAAGCCACCGAGTAA[T/G]AAAGTTCTTTGGGTTTAGCTTCTGAGATACTTGTTTCAAGCTTGCACTTACTTCGTTTTA	TAAAACGAAGTAAGTGCAAGCTTGAAACAAGTATCTCAGAAGCTAAACCCAAAGAACTTT[A/C]TTACTCGGTGGCTTATGAGGAGTCTTATGTGTGATGATGAACCGATCATGATTCTGCAAT	1508
12865307-1_B_F_2584579986	12865307	Fail	BOT	[T/C]	36707412	TCTGTTAGTGTACAAATAAATATTCTGTATATAGAAGGATGAATGATGCA			7	12	21051666	diploid	Oryza sativa (japonica cultivar-group)	6K_ARRAY	1	BOT	GMTTAACTCATCTGTTAGTGTACAAATAAATATTCTGTATATAGAAGGATGAATGATGCA[T/C]GGCATGATTATCAGTTAATCCATGCACGCAGATTGGATCAGCACGCYGTGTGCATGTYTT	AARACATGCACACRGCGTGCTGATCCAATCTGCGTGCATGGATTAACTGATAATCATGCC[A/G]TGCATCATTCATCCTTCTATATACAGAATATTTATTTGTACACTAACAGATGAGTTAAKC	1503
1286531-1_B_F_2584579987	1286531	High	BOT	[T/C]	21775426	CAAGCAGCAAATACATGTTTGGTTTTGGTTTGCTCGAGAGAGAGATAGAT			7	1	40425312	diploid	Oryza sativa (japonica cultivar-group)	6K_ARRAY	1	BOT	CTATTAAGAACAAGCAGCAAATACATGTTTGGTTTTGGTTTGCTCGAGAGAGAGATAGAT[T/C]ATATATATAATAGCTAGACAG--AGATATATTATGCATGGTCAATTTCATGCCTCCCCTA	TAGGGGAGGCATGAAATTGACCATGCATAATATATCT--CTGTCTAGCTATTATATATAT[A/G]ATCTATCTCTCTCTCGAGCAAACCAAAACCAAACATGTATTTGCTGCTTGTTCTTAATAG	1503
12867067-1_B_F_2584580283	12867067	High	BOT	[T/C]	16669389	AAGAGAATTGAGGAATCTGGTGGGGGATCATTTTGTGTGGAGATATGTGG			7	12	21100322	diploid	Oryza sativa (japonica cultivar-group)	6K_ARRAY	1	BOT	CCTTTTCAGAAAGAGAATTGAGGAATCTGGTGGGGGATCATTTTGTGTGGAGATATGTGG[T/C]TGCTATTGGACACTCT-RGGGGATCATGACTGGGGTGAGAGATCTAATGTTTGATATCCT	AGGATATCAAACATTAGATCTCTCACCCCAGTCATGATCCCCY-AGAGTGTCCAATAGCA[A/G]CCACATATCTCCACACAAAATGATCCCCCACCAGATTCCTCAATTCTCTTTCTGAAAAGG	1503
12870161-1_T_R_2584580284	12870161	High	TOP	[A/G]	40804425	TGAATAGCATGGTCCAATGATTCAAGAAAATGAGTGAATATATATACTTT			7	12	21176473	diploid	Oryza sativa (japonica cultivar-group)	6K_ARRAY	1	BOT	CCATAATACTAATAACTRTGGGTARATT-CTAATCATATAGATATGCGTACGCATTGAAC[T/C]AAAGTATATATATTCACTCATTTTCTTGAATCATTGGACCATGCTATTCACCAGTAGG-T	A-CCTACTGGTGAATAGCATGGTCCAATGATTCAAGAAAATGAGTGAATATATATACTTT[A/G]GTTCAATGCGTACGCATATCTATATGATTAG-AATYTACCCAYAGTTATTAGTATTATGG	1503
12879110-1_B_R_2584583062	12879110	High	BOT	[T/C]	13777344	TATAATATCTCAATGGAGATGTTTGAGTTTGAGAATTAGGCCAAACTTAA			7	12	21429545	diploid	Oryza sativa (japonica cultivar-group)	6K_ARRAY	1	TOP	ATTGAAGTAATGCATACCACTTTATATACATTTCAATGCTAGTTTAGAAAAGAGATTAGT[A/G]TTAAGTTTGGCCTAATTCTCAAACTCAAACATCTCCATTGAGATATTATATATCAAKATR	ATTGAAGTAATGCATACCACTTTATATACATTTCAATGCTAGTTTAGAAAAGAGATTAGT[A/G]TTAAGTTTGGCCTAATTCTCAAACTCAAACATCTCCATTGAGATATTATATATCAAKATR	1503
12879546-1_B_F_2584580285	12879546	High	BOT	[T/G]	39787310	AATGGTAAGTTTTGTTGATCTCTCTCTCCCTCTCATTCCCCTGCACATGG			7	12	21446549	diploid	Oryza sativa (japonica cultivar-group)	6K_ARRAY	1	BOT	AGTCTTTGTCAATGGTAAGTTTTGTTGATCTCTCTCTCCCTCTCATTCCCCTGCACATGG[T/G]AATTCTACACTTAAATGAAATATTGAATTTATACACCATCATG----ATCTAATGGTC--	--GACCATTAGAT----CATGATGGTGTATAAATTCAATATTTCATTTAAGTGTAGAATT[A/C]CCATGTGCAGGGGAATGAGAGGGAGAGAGAGATCAACAAAACTTACCATTGACAAAGACT	1503
12883287_ilmndup1-1_T_F_2585061612	12883287	High	TOP	[A/G]	61632454	TGTGAGGTGTTGAGGACTGTAAAGCCTGCTTCTTGGGTGTGCTAATTGCC			7	12	21529304	diploid	Oryza sativa (japonica cultivar-group)	6K_ARRAY	1	TOP	CTGGTTGGCGTGTGAGGTGTTGAGGACTGTAAAGCCTGCTTCTTGGGTGTGCTAATTGCC[A/G]CAGATGGAGAAGCTGTTGCARTGGATGGTGGGGAAGAAYAACCAACCTCAATTACTTTTG	CTGGTTGGCGTGTGAGGTGTTGAGGACTGTAAAGCCTGCTTCTTGGGTGTGCTAATTGCC[A/G]CAGATGGAGAAGCTGTTGCARTGGATGGTGGGGAAGAAYAACCAACCTCAATTACTTTTG	1508
12884255-1_B_F_2584579898	12884255	High	BOT	[T/C]	40616477	TAGAGCTTACGAGTGGTGTGTCATGTGCCATAGGTATGTACGCTCAATAG			7	12	21562147	diploid	Oryza sativa (japonica cultivar-group)	6K_ARRAY	1	BOT	AATAAGCACTTAGAGCTTACGAGTGGTGTGTCATGTGCCATAGGTATGTACGCTCAATAG[T/C]CTGAGAGTTAGCGAGGTCATTAGGATAATTGTTGTTTTTTTGTTTCCTGATTCGCAATTC	GAATTGCGAATCAGGAAACAAAAAAACAACAATTATCCTAATGACCTCGCTAACTCTCAG[A/G]CTATTGAGCGTACATACCTATGGCACATGACACACCACTCGTAAGCTCTAAGTGCTTATT	1508
12884721-1_T_F_2584583662	12884721	High	TOP	[A/C]	34622394	GGCCTGTTTGGAGGCGATGCATCGAAGATTAAGACTGAATGATGTTGTTA			7	12	21576330	diploid	Oryza sativa (japonica cultivar-group)	6K_ARRAY	1	TOP	TGGTACTGCTGGCCTGTTTGGAGGCGATGCATCGAAGATTAAGACTGAATGATGTTGTTA[A/C]ACATATACTCCCTCCGTTTCATAATACAAGACTTTCTAGCATTGCTCATATTTATATATA	TGGTACTGCTGGCCTGTTTGGAGGCGATGCATCGAAGATTAAGACTGAATGATGTTGTTA[A/C]ACATATACTCCCTCCGTTTCATAATACAAGACTTTCTAGCATTGCTCATATTTATATATA	1503
12884952-1_B_F_2584583664	12884952	High	BOT	[T/C]	55790468	GAAAAAGCAAATCACCATATCATGTGTATAACTTTGACCTCTATAGTAAA			7	12	21585946	diploid	Oryza sativa (japonica cultivar-group)	6K_ARRAY	1	BOT	ATATACAAAAGAAAAAGCAAATCACCATATCATGTGTATAACTTTGACCTCTATAGTAAA[T/C]ATGCTATGGCTGCTTTTTAGCTCTAATATAACTTTGACYATAGCATACATGTTATCTCTA	TAGAGATAACATGTATGCTATRGTCAAAGTTATATTAGAGCTAAAAAGCAGCCATAGCAT[A/G]TTTACTATAGAGGTCAAAGTTATACACATGATATGGTGATTTGCTTTTTCTTTTGTATAT	1503
12890989_ilmndup1-1_T_R_2585061616	12890989	High	TOP	[A/G]	44710424	CAGTTTTACACTCAGTGCATTCAGCATATCATGGCTGTCTGAAGAGAGCG			7	12	21731973	diploid	Oryza sativa (japonica cultivar-group)	6K_ARRAY	1	BOT	AAGTACATCATCGATAAAATTATGAACAGTAGCTAAGAAAGCGTGGATGTATAGTATAAA[T/C]CGCTCTCTTCAGACAGCCATGATATGCTGAATGCACTGAGTGTAAAACTGTTTGTCTTCA	TGAAGACAAACAGTTTTACACTCAGTGCATTCAGCATATCATGGCTGTCTGAAGAGAGCG[A/G]TTTATACTATACATCCACGCTTTCTTAGCTACTGTTCATAATTTTATCGATGATGTACTT	1508
12903145-1_T_F_2584580372	12903145	High	TOP	[A/C]	13675386	CTGTTGGTCCGTAGGAGTCCTGTCTGATTCAATGTTCTTTCTTTAGGATT			7	12	21995891	diploid	Oryza sativa (japonica cultivar-group)	6K_ARRAY	1	TOP	GATTAACTAGCTGTTGGTCCGTAGGAGTCCTGTCTGATTCAATGTTCTTTCTTTAGGATT[A/C]ACCTTTTTGGCACAGTTAGGTTCTTCTACTTKTCCTTTCAGAAAGTACAACCACAACTCG	GATTAACTAGCTGTTGGTCCGTAGGAGTCCTGTCTGATTCAATGTTCTTTCTTTAGGATT[A/C]ACCTTTTTGGCACAGTTAGGTTCTTCTACTTKTCCTTTCAGAAAGTACAACCACAACTCG	1503
1290367-1_T_F_2584583665	1290367	High	TOP	[A/G]	58701315	CAACAGTGAACTGTACGCACAAAGAAAGCATAGCAGAAGTAAGCAACAAC			7	1	40551798	diploid	Oryza sativa (japonica cultivar-group)	6K_ARRAY	1	TOP	TTTAATACATCAACAGTGAACTGTACGCACAAAGAAAGCATAGCAGAAGTAAGCAACAAC[A/G]CCCTCATGAACACACAACATGGCAGAAGCAGAACGAACATACATACACAGAGGGAAGAAG	TTTAATACATCAACAGTGAACTGTACGCACAAAGAAAGCATAGCAGAAGTAAGCAACAAC[A/G]CCCTCATGAACACACAACATGGCAGAAGCAGAACGAACATACATACACAGAGGGAAGAAG	1503
12905758-1_B_F_2584584861	12905758	High	BOT	[T/G]	28718440	TCTGAATTTTGTCGGAACAGCTACAGAGTGCGCCCAAAGTGTTCGTCCAT			7	12	22054291	diploid	Oryza sativa (japonica cultivar-group)	6K_ARRAY	1	BOT	CTTCCTTTGCTCTGAATTTTGTCGGAACAGCTACAGAGTGCGCCCAAAGTGTTCGTCCAT[T/G]GTTCTTCCCAACAAAACTAATTCTAATGAATAAATAATMTTTTATTTTGCAAAATATAAT	ATTATATTTTGCAAAATAAAAKATTATTTATTCATTAGAATTAGTTTTGTTGGGAAGAAC[A/C]ATGGACGAACACTTTGGGCGCACTCTGTAGCTGTTCCGACAAAATTCAGAGCAAAGGAAG	1503
12910830-1_B_F_2584580373	12910830	High	BOT	[T/C]	70618404	TTAACAAGTTCGCCCATCTGTAGCCATGATTTTTATACATTTCCTGCTTG			7	12	22163541	diploid	Oryza sativa (japonica cultivar-group)	6K_ARRAY	1	BOT	TTTTTTTTTTTTAACAAGTTCGCCCATCTGTAGCCATGATTTTTATACATTTCCTGCTTG[T/C]GAACCTGAATTCCACTATAAGAAGTT-GAGTATTCAGTC--GAGACATCGCAATCTTCGG	CCGAAGATTGCGATGTCTC--GACTGAATACTC-AACTTCTTATAGTGGAATTCAGGTTC[A/G]CAAGCAGGAAATGTATAAAAATCATGGCTACAGATGGGCGAACTTGTTAAAAAAAAAAAA	1503
12911233-1_T_F_2584580374	12911233	High	TOP	[A/G]	38630446	AGCCGCAGCCGCTGCTGAAAAATGACAGCTGAACACACCCATTAGAAAAA			7	12	22172536	diploid	Oryza sativa (japonica cultivar-group)	6K_ARRAY	1	TOP	GAACAGTTGCAGCCGCAGCCGCTGCTGAAAAATGACAGCTGAACACACCCATTAGAAAAA[A/G]GAAAATAGTTAAAAGAAGCAAAATGGGATGAGGTTAAGCTTGATTACACGAGTTACTGGA	GAACAGTTGCAGCCGCAGCCGCTGCTGAAAAATGACAGCTGAACACACCCATTAGAAAAA[A/G]GAAAATAGTTAAAAGAAGCAAAATGGGATGAGGTTAAGCTTGATTACACGAGTTACTGGA	1503
12915589-1_B_R_2584584862	12915589	High	BOT	[T/C]	35706486	GAGGGAGCAGCTTATAAGGATGAGCAGCCCAGTCACTACAACTCCGATTC			7	12	22277106	diploid	Oryza sativa (japonica cultivar-group)	6K_ARRAY	1	TOP	GACCACACCTAACACTGCAACTCACTGKGTTTTTCGTCCTCGCTTTAACGCAAAAATTCC[A/G]GAATCGGAGTTGTAGTGACTGGGCTGCTCATCCTTATAAGCTGCTCCCTCTCTTCTCAAA	GACCACACCTAACACTGCAACTCACTGKGTTTTTCGTCCTCGCTTTAACGCAAAAATTCC[A/G]GAATCGGAGTTGTAGTGACTGGGCTGCTCATCCTTATAAGCTGCTCCCTCTCTTCTCAAA	1508
12922255-1_B_F_2584579922	12922255	High	BOT	[T/C]	16624495	TGGGATCTAAACAAGGCCATATAGATGATATAACTGGCCGCTGTGTATTT			7	12	22439155	diploid	Oryza sativa (japonica cultivar-group)	6K_ARRAY	1	BOT	AATTTTARGGTGGGATCTAAACAAGGCCATATAGATGATATAACTGGCCGCTGTGTATTT[T/C]TGCGAAGTATTAAAGTATAAATGTCACAACTTTATATAACTATGTAGGAGTAATATTTAG	CTAAATATTACTCCTACATAGTTATATAAAGTTGTGACATTTATACTTTAATACTTCGCA[A/G]AAATACACAGCGGCCAGTTATATCATCTATATGGCCTTGTTTAGATCCCACCYTAAAATT	1508
12926167-1_B_F_2584579924	12926167	High	BOT	[T/C]	73609493	TGGCAGTTTATCTGTCCCAAGTACACTGCCAATGAAGACCATCTGCCTAG			7	12	22544640	diploid	Oryza sativa (japonica cultivar-group)	6K_ARRAY	1	BOT	TGCTGGTGCATGGCAGTTTATCTGTCCCAAGTACACTGCCAATGAAGACCATCTGCCTAG[T/C]TGCACTCTTGCTCATGACC-AAAGTGTTGGTGCACATGTGTGATGTGTCTGCCAATTTGC	GCAAATTGGCAGACACATCACACATGTGCACCAACACTTT-GGTCATGAGCAAGAGTGCA[A/G]CTAGGCAGATGGTCTTCATTGGCAGTGTACTTGGGACAGATAAACTGCCATGCACCAGCA	1503
12928240-1_T_R_2584584863	12928240	High	TOP	[A/C]	52659459	CAGATGTGTGATTAATTGGTTCTTATAAGGCCATCCCCAACCATCCATAT			7	12	22587936	diploid	Oryza sativa (japonica cultivar-group)	6K_ARRAY	1	BOT	CTCTTGCCACATYAGATTTTTRCTTATGTGRCAATGCATTAAATGCTAYGGACACTAGAT[T/G]ATATGGATGGTTGGGGATGGCCTTATAAGAACCAATTAATCACACATCTGATCTGTGGAA	TTCCACAGATCAGATGTGTGATTAATTGGTTCTTATAAGGCCATCCCCAACCATCCATAT[A/C]ATCTAGTGTCCRTAGCATTTAATGCATTGYCACATAAGYAAAAATCTRATGTGGCAAGAG	1508
12928411-1_B_F_2584579925	12928411	High	BOT	[T/C]	54691502	ATACAAGACCAAAATAGTGGTGTGCGACAGCGCAACTCACGTGCTAAAGG			7	12	22593019	diploid	Oryza sativa (japonica cultivar-group)	6K_ARRAY	1	BOT	CAGGGAGCGTATACAAGACCAAAATAGTGGTGTGCGACAGCGCAACTCACGTGCTAAAGG[T/C]TGAGGTGTTGGAGGTTAAGAGCAGGGTGGGCAACCTCAAGTCGCACTCSACGGAGACGAA	TTCGTCTCCGTSGAGTGCGACTTGAGGTTGCCCACCCTGCTCTTAACCTCCAACACCTCA[A/G]CCTTTAGCACGTGAGTTGCGCTGTCGCACACCACTATTTTGGTCTTGTATACGCTCCCTG	1503
12939027-1_T_R_2584584864	12939027	Fail	TOP	[A/G]	11642337	ATTGCGTCCATGCTATATCCTCCAGCCTATGGATATATCAAACAAAACAT			7	12	22858063	diploid	Oryza sativa (japonica cultivar-group)	6K_ARRAY	1	BOT	ATGGAGATTAGGGCGCGTTTRGTTCACGGTCATAAGTGGATGGGGATGGGATAACCCATC[T/C]ATGTTTTGTTTGATATATCCATAGGCTGGAGGATATAGCATGGACGCAATAAGTCAGTGG	CCACTGACTTATTGCGTCCATGCTATATCCTCCAGCCTATGGATATATCAAACAAAACAT[A/G]GATGGGTTATCCCATCCCCATCCACTTATGACCGTGAACYAAACGCGCCCTAATCTCCAT	1503
12947053-1_T_R_2584581454	12947053	High	TOP	[A/C]	21629422	GCCCTTATTCTGGCCCAAATACATCAAATAAGGCTTCAGACCAGTGCCAC			7	12	23074510	diploid	Oryza sativa (japonica cultivar-group)	6K_ARRAY	1	BOT	AAAGAATCCATCAAGAATGCAGAATTTGATCAACTAATTAGGAGAGAAGAGAGGGAAATT[T/G]GTGGCACTGGTCTGAAGCCTTATTTGATGTATTTGGGCCAGAATAAGGGCTACATATATG	CATATATGTAGCCCTTATTCTGGCCCAAATACATCAAATAAGGCTTCAGACCAGTGCCAC[A/C]AATTTCCCTCTCTTCTCTCCTAATTAGTTGATCAAATTCTGCATTCTTGATGGATTCTTT	1508
12947532_ilmndup1-1_B_F_2585061625	12947532	High	BOT	[T/C]	71612357	GTAGCTCTAGAGTTCAAGGCTCGCTTGAATTTAGATTATTGCCACGAATT			7	12	23089842	diploid	Oryza sativa (japonica cultivar-group)	6K_ARRAY	1	BOT	TATGTAAATTGTAGCTCTAGAGTTCAAGGCTCGCTTGAATTTAGATTATTGCCACGAATT[T/C]TATCTACTTGATTATAGTGATAAATTAAATATTGAAAACAAACTTAACAAATAATTTAAA	TTTAAATTATTTGTTAAGTTTGTTTTCAATATTTAATTTATCACTATAATCAAGTAGATA[A/G]AATTCGTGGCAATAATCTAAATTCAAGCGAGCCTTGAACTCTAGAGCTACAATTTACATA	1508
12948266-1_T_R_2584581457	12948266	High	TOP	[A/G]	33736385	TCGCTAGTGATACCTGGTGTAATCTCTCCTTCAGCTAATAACTGGTTCAT			7	12	23108164	diploid	Oryza sativa (japonica cultivar-group)	6K_ARRAY	1	BOT	CTTGTAAAAGAATCMAAGATAAGTCTACTTAAGAGTTATTATTTTATAATGCTGCAACAA[T/C]ATGAACCAGTTATTAGCTGAAGGAGAGATTACACCAGGTATCACTAGCGATGAGTACATC	GATGTACTCATCGCTAGTGATACCTGGTGTAATCTCTCCTTCAGCTAATAACTGGTTCAT[A/G]TTGTTGCAGCATTATAAAATAATAACTCTTAAGTAGACTTATCTTKGATTCTTTTACAAG	1503
1295108-3.1_B_F_2584578239	1295108	High	BOT	[T/C]	20720306	TGTAAACTAGCTTCACTAGCAAATTCATCTGCTCAAGCATGCTTCAGAAC			7	1	40729888	diploid	Oryza sativa (japonica cultivar-group)	6K_ARRAY	3.1	BOT	ATTGGCGAGATGTAAACTAGCTTCACTAGCAAATTCATCTGCTCAAGCATGCTTCAGAAC[T/C]AATTTGACTTCCGATTGACCAACTATGACTCATTCGTGCACCGCGACAGTTCAAACCATC	GATGGTTTGAACTGTCGCGGTGCACGAATGAGTCATAGTTGGTCAATCGGAAGTCAAATT[A/G]GTTCTGAAGCATGCTTGAGCAGATGAATTTGCTAGTGAAGCTAGTTTACATCTCGCCAAT	1503
12951919_ilmndup1-3.1_B_R_2585061627	12951919	High	BOT	[T/C]	66705438	CACAATGTGCAGACACCTTAGTTGCTCATACACACGTCATCCAAATGATA			7	12	23190179	diploid	Oryza sativa (japonica cultivar-group)	6K_ARRAY	3.1	TOP	TTGATTTACAATAATTTTTTTWAAAAAATGA--TATATATCGAAAGTTTTTACCAAAACC[A/G]TATCATTTGGATGACGTGTGTATGAGCAACTAAGGTGTCTGCACATTGTGCACAAGCCGA	TTGATTTACAATAATTTTTTTWAAAAAATGA--TATATATCGAAAGTTTTTACCAAAACC[A/G]TATCATTTGGATGACGTGTGTATGAGCAACTAAGGTGTCTGCACATTGTGCACAAGCCGA	1508
[truncated: 6,234 more rows]
