# Supplementary material for: An improved 7K SNP array, the C7AIR, provides a wealth of validated SNP markers for rice breeding and genetics studies
Source: PLoS One. 2020 May 14;15(5):e0232479. doi: 10.1371/journal.pone.0232479 (PMC7224494; doi:10.1371/journal.pone.0232479)
Supplement: S4 Table — (XLSX) [file pone.0232479.s004.xlsx]

## Sheet: Sup3-ClusterPlusIRRIF1V2.GenoPl
S4 Table. SNP genotype data matrix for 7,098 SNPs across 544 Oryza accessions, along with plant height data for a subset of accessions.
rs	alleles	chrom	pos	strand	assembly	center	protLSID	assayLSID	panelLSID	QCcode	WG0252580DNAA01	WG0252580DNAA02	WG0252580DNAA03	WG0252580DNAA04	WG0252580DNAA05	WG0252580DNAA06	WG0252580DNAA08	WG0252580DNAA09	WG0252580DNAA10	WG0252580DNAA11	WG0252580DNAA12	WG0252580DNAB01	WG0252580DNAB02	WG0252580DNAB03	WG0252580DNAB04	WG0252580DNAB05	WG0252580DNAB06	WG0252580DNAB07	WG0252580DNAB08	WG0252580DNAB09	WG0252580DNAB10	WG0252580DNAB11	WG0252580DNAB12	WG0252580DNAC01	WG0252580DNAC02	WG0252580DNAC03	WG0252580DNAC04	WG0252580DNAC05	WG0252580DNAC06	WG0252580DNAC07	WG0252580DNAC08	WG0252580DNAC09	WG0252580DNAC10	WG0252580DNAC11	WG0252580DNAC12	WG0252580DNAD01	WG0252580DNAD02	WG0252580DNAD03	WG0252580DNAD04
Height											NA	NA	NA	NA	NA	NA	NA	NA	NA	NA	NA	NA	NA	NA	NA	NA	NA	NA	NA	NA	NA	NA	NA	NA	NA	NA	NA	NA	NA	NA	NA	NA	NA	NA	NA	NA	NA	NA	NA
10001132	A/G	10	2317028	-	NA	NA	NA	NA	NA	NA	AA	AA	AA	AA	AA	AA	AA	AA	AA	AA	AA	AA	AA	AA	AA	AA	AA	AA	AA	AA	AA	AA	AA	AA	AA	AA	AA	AA	AA	AA	AA	AA	AA	AA	AA	AA	AA	AA	AA
10003037	T/G	10	2337027	-	NA	NA	NA	NA	NA	NA	AA	AA	AA	CC	AA	AA	AA	AA	AA	AA	AA	AA	AA	AA	CC	AA	AA	--	AA	AA	AA	AA	AA	AA	AA	AA	--	AA	AA	--	AA	AA	AA	AA	AA	AA	AA	AA	CC
10012489	T/C	10	2549260	-	NA	NA	NA	NA	NA	NA	GG	GG	GG	GG	GG	GG	GG	GG	GG	GG	GG	GG	GG	GG	GG	GG	GG	--	GG	GG	GG	GG	GG	GG	GG	GG	--	GG	GG	--	GG	GG	GG	GG	AA	GG	AA	GG	--
10015956	A/C	10	2620942	+	NA	NA	NA	NA	NA	NA	CC	CC	CC	CC	CC	AA	CC	CC	CC	CC	CC	CC	CC	CC	CC	CC	CC	--	CC	CC	CC	CC	CC	CC	CC	CC	--	CC	CC	--	CC	CC	CC	CC	CC	CC	--	CC	CC
10017499	A/G	10	2658813	-	NA	NA	NA	NA	NA	NA	GG	GG	GG	GG	GG	GG	GG	GG	GG	GG	GG	GG	GG	GG	GG	GG	AA	AA	GG	GG	GG	GG	GG	GG	GG	GG	AA	GG	AA	AA	AA	GG	GG	GG	GG	GG	--	GG	AA
10017869	A/G	10	2668730	-	NA	NA	NA	NA	NA	NA	AA	AA	AA	AA	AA	AA	AA	AA	AA	AA	AA	AA	AA	AA	AA	AA	GG	--	AA	AA	AA	AA	AA	AA	AA	AA	--	AA	GG	--	--	AA	AA	AA	AA	AA	AA	AA	--
10022789	T/C	10	2792487	+	NA	NA	NA	NA	NA	NA	GG	GG	GG	GG	GG	GG	GG	GG	GG	GG	GG	GG	GG	GG	GG	GG	GG	GG	GG	GG	GG	GG	GG	GG	GG	GG	GG	GG	GG	GG	GG	GG	GG	GG	GG	GG	AA	GG	GG
10022933	A/G	10	2795336	-	NA	NA	NA	NA	NA	NA	AA	GG	AA	GG	GG	GG	AA	GG	AA	AA	AA	AA	GG	AA	GG	GG	GG	GG	AA	--	--	AA	AA	AA	AA	GG	GG	GG	GG	GG	GG	AA	AA	AA	AA	AA	GG	AA	GG
10032781	A/G	10	2995901	+	NA	NA	NA	NA	NA	NA	GG	AA	GG	AA	AA	GG	GG	AA	GG	GG	GG	GG	AA	GG	AA	AA	GG	GG	GG	--	--	GG	GG	GG	GG	AA	GG	GG	GG	GG	GG	GG	GG	GG	GG	GG	GG	GG	GG
10060149	A/G	10	3358419	-	NA	NA	NA	NA	NA	NA	AA	AA	AA	GG	AA	AA	AA	AA	AA	AA	AA	AA	GG	AA	AA	AA	GG	GG	AA	--	AA	AA	AA	AA	AA	AA	GG	GG	AA	GG	GG	GG	AA	AA	AA	AA	AA	AA	GG
10063204	A/G	10	3400212	-	NA	NA	NA	NA	NA	NA	AA	AA	AA	GG	AA	AA	AA	AA	AA	AA	AA	AA	GG	AA	AA	AA	AA	AA	AA	AA	AA	AA	AA	AA	AA	AA	AA	AA	AA	AA	AA	AA	AA	AA	AA	AA	AA	AA	AA
1006459	T/C	1	30318336	+	NA	NA	NA	NA	NA	NA	AA	GG	AA	GG	GG	AA	AA	GG	AA	AA	AA	AA	AA	AA	GG	GG	AA	AA	AA	--	--	AA	AA	AA	AA	GG	AA	AA	AA	AA	AA	AA	AA	AA	AA	AA	AA	AA	AA
10066953	A/G	10	3501622	-	NA	NA	NA	NA	NA	NA	GG	GG	GG	GG	GG	GG	GG	GG	GG	GG	GG	GG	GG	GG	GG	GG	GG	GG	GG	GG	GG	GG	GG	GG	GG	GG	GG	GG	GG	GG	GG	GG	GG	GG	GG	GG	AA	GG	GG
1007340	T/C	1	30340643	+	NA	NA	NA	NA	NA	NA	GG	GG	GG	GG	GG	GG	GG	GG	GG	GG	GG	GG	GG	GG	GG	GG	GG	GG	GG	GG	GG	GG	GG	GG	GG	GG	GG	GG	GG	GG	GG	GG	GG	GG	GG	GG	GG	GG	GG
10076803	T/C	10	3699694	+	NA	NA	NA	NA	NA	NA	AA	AA	AA	--	AA	AA	AA	--	AA	AA	AA	AA	AA	AA	AA	--	AA	AA	AA	AA	AA	AA	AA	AA	AA	--	AA	GG	GG	AA	AA	AA	AA	AA	AA	AA	GG	AA	AA
10077150	A/G	10	3705384	-	NA	NA	NA	NA	NA	NA	AA	GG	AA	GG	GG	AA	GG	GG	AA	AA	AA	AA	GG	AG	GG	GG	GG	GG	AA	GG	GG	GG	AA	AA	AA	GG	GG	GG	GG	GG	GG	GG	GG	GG	GG	AA	GG	AA	GG
1007944	A/G	1	30373171	-	NA	NA	NA	NA	NA	NA	GG	GG	GG	GG	GG	GG	GG	GG	GG	AA	GG	GG	AA	GG	GG	GG	GG	GG	GG	GG	GG	GG	GG	GG	GG	GG	GG	GG	AA	GG	GG	AA	GG	GG	AA	AA	GG	GG	GG
10080584	A/G	10	3765006	-	NA	NA	NA	NA	NA	NA	--	--	--	--	--	--	--	--	--	--	--	--	--	--	--	--	--	--	--	--	--	--	--	--	--	--	--	--	--	--	--	--	--	--	--	--	--	--	--
10086999	T/G	10	3949037	-	NA	NA	NA	NA	NA	NA	AA	CC	AA	CC	CC	CC	CC	CC	AA	AA	AA	AA	CC	AA	CC	CC	CC	CC	AA	--	CC	CC	AA	AA	AA	CC	CC	CC	CC	CC	CC	AA	CC	CC	AA	AA	CC	AA	CC
10087881	T/C	10	3969321	-	NA	NA	NA	NA	NA	NA	GG	GG	GG	GG	GG	GG	GG	GG	GG	GG	GG	GG	GG	GG	GG	GG	GG	GG	GG	GG	GG	GG	GG	GG	GG	GG	GG	GG	AA	GG	GG	GG	GG	GG	GG	GG	AA	GG	GG
10093765	A/G	10	4195932	+	NA	NA	NA	NA	NA	NA	--	--	--	--	--	--	--	--	--	--	--	--	--	--	--	--	--	--	--	--	--	--	--	--	--	--	--	--	--	--	--	--	--	--	--	--	--	--	--
10094721	A/G	10	4224865	+	NA	NA	NA	NA	NA	NA	--	--	--	--	--	--	--	--	--	--	--	--	--	--	--	--	--	--	--	--	--	--	--	--	--	--	--	--	--	--	--	--	--	--	--	--	--	--	--
10098336	A/G	10	4281052	-	NA	NA	NA	NA	NA	NA	GG	GG	GG	AA	AA	GG	GG	GG	GG	GG	GG	GG	GG	GG	AA	GG	GG	GG	GG	GG	GG	GG	GG	GG	GG	GG	GG	GG	GG	GG	GG	GG	GG	GG	GG	GG	GG	GG	GG
10099158	A/G	10	4312250	-	NA	NA	NA	NA	NA	NA	AA	AA	AA	GG	GG	GG	GG	AA	AA	GG	AA	AA	AA	AA	GG	GG	GG	GG	AA	GG	AA	AA	AA	AA	AA	AA	GG	GG	AA	GG	GG	AA	GG	AA	AA	AA	GG	AA	GG
1010821	T/C	1	30483755	+	NA	NA	NA	NA	NA	NA	GG	GG	GG	GG	GG	GG	GG	GG	AA	AA	GG	GG	AA	GG	GG	GG	GG	GG	AA	GG	GG	GG	GG	GG	GG	GG	GG	GG	AA	GG	GG	GG	GG	GG	AA	AA	GG	GG	GG
1010829	A/G	1	30484084	-	NA	NA	NA	NA	NA	NA	GG	AA	GG	AA	AA	AA	AA	AA	GG	GG	GG	GG	GG	GG	AA	AA	AA	AA	GG	AA	--	GG	GG	GG	GG	AA	AA	AA	GG	AA	AA	GG	AA	GG	GG	GG	GG	GG	AA
10108417	T/C	10	4475759	+	NA	NA	NA	NA	NA	NA	AA	GG	AA	GG	GG	GG	GG	GG	AA	GG	AA	AA	GG	AA	GG	GG	GG	GG	AA	--	--	AA	AA	AA	AA	GG	GG	GG	AA	GG	GG	AA	GG	AA	AA	AA	GG	AA	GG
10110880	T/G	10	4521396	-	NA	NA	NA	NA	NA	NA	CC	CC	CC	CC	CC	CC	CC	CC	CC	CC	CC	CC	CC	CC	CC	CC	CC	--	CC	CC	CC	CC	CC	CC	CC	CC	--	CC	CC	--	CC	CC	CC	CC	CC	CC	AA	CC	--
1011161	T/C	1	30499880	+	NA	NA	NA	NA	NA	NA	GG	AA	GG	AA	AA	GG	GG	AA	GG	GG	GG	GG	GG	GG	AA	AA	GG	GG	GG	--	--	GG	GG	GG	GG	AA	GG	AA	GG	GG	GG	GG	GG	GG	GG	GG	GG	GG	GG
10122356	T/C	10	4701969	-	NA	NA	NA	NA	NA	NA	GG	GG	GG	GG	GG	GG	GG	GG	GG	GG	GG	GG	GG	GG	GG	GG	GG	GG	GG	GG	GG	GG	GG	GG	GG	GG	GG	GG	GG	GG	GG	GG	GG	GG	GG	GG	AA	GG	GG
10127179	T/C	10	4779002	-	NA	NA	NA	NA	NA	NA	GG	AA	GG	AA	AA	GG	GG	GG	GG	GG	GG	GG	GG	GG	AA	GG	GG	--	GG	GG	GG	GG	GG	GG	GG	GG	--	GG	GG	--	--	GG	GG	GG	GG	GG	GG	GG	--
10133263	A/C	10	4915106	+	NA	NA	NA	NA	NA	NA	CC	AA	CC	AA	AA	AA	AA	AA	CC	AA	CC	CC	AA	CC	AA	AA	AA	AA	CC	AA	AA	AA	CC	CC	CC	AA	AA	AA	CC	AA	AA	AA	AA	AA	CC	CC	CC	CC	AA
10140130	T/C	10	5044901	+	NA	NA	NA	NA	NA	NA	AA	GG	AA	GG	GG	GG	GG	GG	AA	GG	AA	AA	GG	AA	GG	GG	GG	GG	AA	GG	GG	GG	AA	AA	AA	GG	GG	GG	AA	GG	GG	GG	GG	GG	AA	AA	AA	AA	GG
10140145	T/C	10	5045145	+	NA	NA	NA	NA	NA	NA	AA	GG	AA	GG	GG	GG	GG	GG	AA	GG	AA	AA	GG	AA	GG	GG	GG	GG	AA	GG	GG	GG	AA	AA	AA	GG	GG	GG	AA	GG	GG	GG	GG	GG	AA	AA	AA	AA	GG
10154319	A/G	10	5189508	+	NA	NA	NA	NA	NA	NA	GG	AA	GG	AA	AA	AA	AA	GG	GG	GG	GG	GG	GG	GG	AA	AA	AA	GG	GG	AA	GG	GG	GG	GG	GG	GG	GG	GG	GG	GG	AG	GG	AA	GG	GG	GG	GG	GG	--
10158573	A/G	10	5281828	+	NA	NA	NA	NA	NA	NA	AA	GG	AA	GG	GG	GG	GG	GG	AA	GG	AA	AA	GG	AA	GG	GG	GG	GG	AA	--	GG	GG	AA	AA	AA	GG	GG	GG	AA	GG	GG	GG	GG	GG	AA	AA	AA	AA	GG
10160967	A/G	10	5338202	-	NA	NA	NA	NA	NA	NA	AA	GG	AA	GG	GG	AA	AA	AA	AA	AA	AA	AA	AA	AA	AA	AA	AA	AA	AA	AA	AA	AA	AA	AA	AA	AA	AA	AA	AA	AA	AA	AA	AA	AA	AA	AA	AA	AA	AA
10161806	A/G	10	5357843	-	NA	NA	NA	NA	NA	NA	GG	GG	GG	GG	GG	GG	GG	GG	GG	GG	GG	GG	GG	GG	GG	GG	GG	--	GG	GG	GG	GG	GG	GG	GG	GG	--	GG	AA	--	GG	GG	GG	GG	GG	GG	AA	GG	--
10174812	T/C	10	5578226	-	NA	NA	NA	NA	NA	NA	AA	GG	AA	GG	GG	GG	GG	GG	AA	GG	AA	AA	GG	AA	GG	GG	GG	GG	AA	GG	GG	GG	AA	AA	AA	GG	GG	GG	AA	GG	GG	GG	GG	GG	AA	GG	AA	AA	GG
10180621	T/C	10	5714528	-	NA	NA	NA	NA	NA	NA	GG	GG	GG	GG	GG	GG	GG	GG	GG	GG	GG	GG	GG	GG	GG	GG	GG	--	GG	GG	GG	GG	GG	GG	GG	GG	--	GG	GG	--	GG	GG	GG	GG	GG	GG	GG	GG	--
10184671	T/C	10	5787146	-	NA	NA	NA	NA	NA	NA	AA	GG	AA	GG	GG	GG	GG	GG	GG	GG	AA	AA	GG	AA	GG	GG	GG	GG	GG	GG	GG	GG	AA	AA	AA	GG	GG	GG	GG	GG	GG	GG	GG	GG	AA	GG	GG	AA	GG
10186546	A/C	10	5826161	-	NA	NA	NA	NA	NA	NA	CC	AA	CC	AA	AA	AA	AA	CC	AA	CC	CC	CC	AA	CC	AA	AA	AA	AA	AA	AA	CC	CC	CC	CC	CC	AA	AA	AA	CC	AA	AA	CC	AA	CC	CC	CC	AA	CC	AA
10186796	T/C	10	5832355	-	NA	NA	NA	NA	NA	NA	AA	GG	AA	GG	GG	AA	AA	AA	GG	AA	AA	AA	AA	AA	AA	GG	AA	--	GG	GG	AA	AA	AA	AA	AA	AA	--	GG	AA	--	GG	--	AA	AA	AA	AA	AA	AA	--
101887	T/C	1	3088667	+	NA	NA	NA	NA	NA	NA	GG	GG	AA	GG	GG	GG	GG	GG	AA	GG	GG	GG	GG	AA	GG	GG	GG	GG	AA	GG	--	AA	GG	GG	AA	GG	GG	GG	GG	GG	GG	--	GG	AA	GG	AA	GG	GG	GG
1019173	A/G	1	30739571	-	NA	NA	NA	NA	NA	NA	GG	GG	GG	GG	GG	GG	GG	GG	GG	AA	GG	GG	GG	GG	GG	GG	GG	GG	GG	GG	GG	GG	GG	GG	GG	GG	GG	GG	GG	GG	GG	GG	GG	GG	GG	GG	GG	GG	GG
10200896	T/C	10	6149421	-	NA	NA	NA	NA	NA	NA	GG	AA	GG	AA	AA	GG	GG	GG	GG	GG	GG	GG	GG	GG	GG	AA	GG	GG	GG	GG	GG	GG	GG	GG	GG	GG	GG	GG	GG	GG	GG	GG	GG	GG	GG	GG	GG	GG	GG
10209562	T/G	10	6362812	+	NA	NA	NA	NA	NA	NA	CC	CC	CC	CC	CC	CC	CC	CC	CC	CC	CC	CC	CC	CC	CC	CC	CC	CC	CC	CC	CC	CC	CC	CC	CC	CC	CC	CC	CC	CC	CC	CC	CC	CC	CC	CC	AA	CC	CC
10219243	A/C	10	6567041	+	NA	NA	NA	NA	NA	NA	AA	CC	AA	CC	CC	CC	CC	AA	AA	AA	AA	AA	CC	AA	CC	CC	CC	CC	AA	CC	--	CC	AA	AA	AA	CC	CC	CC	AA	CC	CC	CC	CC	CC	AA	CC	CC	AA	CC
10223029	T/C	10	6648158	-	NA	NA	NA	NA	NA	NA	AA	GG	AA	GG	GG	GG	GG	AA	AA	AA	AA	AA	GG	AA	GG	GG	GG	GG	AA	GG	--	GG	AA	AA	AA	GG	GG	GG	AA	GG	GG	GG	GG	GG	AA	GG	GG	AA	GG
10228202	T/C	10	6781971	+	NA	NA	NA	NA	NA	NA	AA	--	AA	--	--	--	--	--	AA	--	AA	AA	--	AA	--	--	--	GG	AA	AA	--	--	AA	AA	AA	--	GG	--	AA	--	--	--	--	--	AA	--	GG	AA	GG
10230747	A/G	10	6837687	+	NA	NA	NA	NA	NA	NA	GG	GG	GG	AA	AA	GG	GG	GG	GG	GG	GG	GG	GG	GG	GG	AA	GG	GG	GG	GG	GG	GG	GG	GG	GG	GG	GG	AA	GG	GG	GG	GG	GG	GG	GG	GG	GG	GG	GG
10233429	T/G	10	6907232	-	NA	NA	NA	NA	NA	NA	CC	CC	CC	AA	AA	CC	CC	CC	CC	CC	CC	CC	CC	CC	CC	AA	CC	CC	CC	CC	CC	CC	CC	CC	CC	CC	CC	CC	CC	CC	CC	CC	CC	CC	CC	CC	CC	CC	CC
10244777	A/G	10	7109787	-	NA	NA	NA	NA	NA	NA	GG	GG	GG	GG	GG	GG	GG	GG	GG	GG	GG	GG	GG	GG	GG	GG	GG	AA	GG	GG	--	AA	GG	GG	GG	GG	AA	GG	GG	AA	--	--	GG	AA	GG	AA	AA	GG	--
10244815	A/G	10	7110671	-	NA	NA	NA	NA	NA	NA	GG	GG	GG	GG	GG	AA	AA	GG	GG	GG	GG	GG	GG	GG	GG	GG	AA	GG	GG	GG	GG	GG	GG	GG	GG	GG	GG	GG	GG	GG	GG	GG	AA	GG	GG	GG	GG	GG	GG
10259243	T/G	10	7387860	+	NA	NA	NA	NA	NA	NA	CC	CC	CC	CC	CC	CC	CC	CC	CC	CC	CC	CC	CC	CC	CC	CC	CC	AA	CC	--	--	AA	CC	CC	CC	CC	AA	CC	CC	AA	AA	AA	CC	AA	CC	AA	AA	CC	AA
10259438	T/C	10	7397104	-	NA	NA	NA	NA	NA	NA	AA	GG	AA	GG	GG	GG	GG	AA	AA	AA	AA	AA	GG	AA	GG	GG	GG	GG	AA	GG	--	GG	AA	AA	AA	GG	GG	GG	AA	GG	GG	GG	GG	GG	AA	GG	GG	AA	GG
10259629	A/G	10	7402221	-	NA	NA	NA	NA	NA	NA	GG	GG	GG	AA	AA	GG	GG	GG	GG	GG	GG	GG	GG	GG	GG	AA	GG	GG	GG	GG	GG	GG	GG	GG	GG	GG	GG	GG	GG	GG	GG	GG	GG	GG	GG	GG	GG	GG	GG
10268528	A/G	10	7612267	+	NA	NA	NA	NA	NA	NA	--	--	--	--	--	--	--	--	--	--	--	--	--	--	--	--	--	--	--	--	--	--	--	--	--	--	--	--	--	--	--	--	--	--	--	--	--	--	--
10274804	T/C	10	7762841	-	NA	NA	NA	NA	NA	NA	--	--	--	--	--	--	--	--	--	--	--	--	--	--	--	--	--	--	--	--	--	--	--	--	--	--	--	--	--	--	--	--	--	--	--	--	--	--	--
1027660	A/G	1	30970379	+	NA	NA	NA	NA	NA	NA	GG	AA	GG	AA	AA	GG	GG	AA	GG	GG	GG	GG	AA	GG	AA	AA	GG	GG	GG	AG	AG	GG	GG	GG	GG	AA	GG	GG	GG	GG	GG	GG	GG	GG	GG	GG	GG	GG	GG
1027975	A/G	1	30986786	+	NA	NA	NA	NA	NA	NA	AA	GG	AA	GG	GG	GG	GG	GG	AA	AA	AA	AA	GG	AA	GG	GG	GG	GG	AA	--	--	AA	AA	AA	AA	GG	GG	GG	AG	GG	GG	--	GG	AA	AA	AA	AA	AA	GG
1028287	T/G	1	30994656	-	NA	NA	NA	NA	NA	NA	CC	CC	CC	CC	CC	CC	CC	CC	CC	AA	CC	CC	CC	CC	CC	CC	CC	CC	CC	CC	CC	CC	CC	CC	CC	CC	CC	CC	CC	CC	CC	CC	CC	CC	AA	CC	AA	CC	CC
10284883	A/G	10	7943103	+	NA	NA	NA	NA	NA	NA	AA	AA	AA	AA	AA	AA	AA	AA	AA	AA	AA	AA	AA	AA	AA	AA	AA	GG	AA	AG	AG	GG	AA	AA	AA	AA	GG	AA	AA	GG	GG	GG	AA	GG	AA	GG	GG	AA	GG
10285053	A/G	10	7946342	-	NA	NA	NA	NA	NA	NA	AA	--	AA	GG	GG	GG	GG	GG	GG	GG	AA	AA	--	AA	--	GG	GG	GG	GG	GG	GG	GG	AA	AA	AA	--	GG	GG	AA	GG	GG	GG	GG	GG	AA	GG	GG	AA	GG
10285055	T/C	10	7946589	+	NA	NA	NA	NA	NA	NA	AA	AA	AA	GG	GG	AA	AA	AA	AA	AA	AA	AA	AA	AA	AA	GG	AA	AA	AA	AA	AA	AA	AA	AA	AA	AA	AA	AA	AA	AA	AA	AA	AA	AA	AA	AA	AA	AA	AA
1029229	A/C	1	31033632	+	NA	NA	NA	NA	NA	NA	CC	AA	CC	AA	AA	AA	AA	AA	CC	CC	CC	CC	AA	CC	AA	AA	AA	AA	CC	--	--	CC	CC	CC	CC	AA	AA	AA	CC	AA	AA	CC	AA	CC	CC	CC	CC	CC	AA
10302278	T/C	10	8228826	+	NA	NA	NA	NA	NA	NA	GG	GG	GG	GG	GG	GG	GG	GG	--	GG	GG	GG	GG	GG	GG	GG	GG	GG	--	GG	GG	GG	GG	GG	GG	GG	GG	GG	GG	GG	GG	GG	GG	GG	GG	GG	AA	GG	GG
10309364	A/G	10	8404652	-	NA	NA	NA	NA	NA	NA	GG	AA	GG	GG	GG	GG	GG	GG	GG	GG	GG	GG	AA	GG	AA	GG	GG	GG	GG	--	GG	GG	GG	GG	GG	AA	GG	GG	GG	GG	GG	GG	GG	GG	GG	GG	GG	GG	GG
10311823	A/G	10	8463592	+	NA	NA	NA	NA	NA	NA	--	--	--	--	--	--	--	--	--	--	--	--	--	--	--	--	--	--	--	--	--	--	--	--	--	--	--	--	--	--	--	--	--	--	--	--	--	--	--
10321676	A/C	10	8662578	+	NA	NA	NA	NA	NA	NA	CC	CC	CC	CC	CC	AA	AA	CC	AA	CC	CC	CC	CC	CC	CC	CC	AA	--	AA	--	--	AA	CC	CC	CC	CC	--	CC	CC	--	--	AA	AA	AA	CC	AA	CC	CC	--
10322732	A/G	10	8697575	-	NA	NA	NA	NA	NA	NA	AA	AA	AA	GG	GG	AA	AA	AA	AA	AA	AA	AA	AA	AA	AA	GG	AA	AA	AA	AA	AA	AA	AA	AA	AA	AA	AA	AA	AA	AA	AA	AA	AA	AA	AA	AA	AA	AA	AA
10327055	T/C	10	8782415	+	NA	NA	NA	NA	NA	NA	GG	GG	GG	GG	GG	GG	GG	GG	GG	GG	GG	GG	GG	GG	GG	GG	GG	GG	GG	GG	GG	GG	GG	GG	GG	GG	GG	GG	GG	GG	GG	GG	GG	GG	GG	GG	AA	GG	GG
1033389	A/G	1	31209690	-	NA	NA	NA	NA	NA	NA	AA	AA	AA	AA	AA	AA	AA	AA	AA	GG	AA	AA	AA	AA	AA	AA	AA	AA	AA	AA	AA	AA	AA	AA	AA	AA	AA	AA	AA	AA	AA	AA	AA	AA	GG	AA	GG	AA	AA
10334301	A/C	10	8974246	-	NA	NA	NA	NA	NA	NA	AA	AA	AA	CC	CC	AA	AA	AA	AA	AA	AA	AA	AA	AA	AA	CC	AA	AA	AA	AA	AA	AA	AA	AA	AA	AA	AA	AA	AA	AA	AA	AA	AA	AA	AA	AA	AA	AA	AA
10334609	T/G	10	8981195	-	NA	NA	NA	NA	NA	NA	CC	CC	CC	CC	CC	CC	CC	CC	CC	CC	CC	CC	CC	CC	CC	CC	CC	AA	CC	--	--	AA	CC	CC	CC	CC	AA	CC	CC	AA	AA	AA	CC	AA	CC	AA	AA	CC	AA
10335336	T/C	10	9001344	-	NA	NA	NA	NA	NA	NA	GG	GG	GG	GG	GG	GG	GG	AA	GG	AA	GG	GG	GG	GG	GG	GG	GG	GG	GG	GG	--	GG	GG	GG	GG	GG	GG	GG	GG	GG	GG	GG	GG	GG	GG	GG	GG	GG	GG
10338556	T/C	10	9054982	+	NA	NA	NA	NA	NA	NA	AA	GG	AA	GG	GG	GG	GG	GG	GG	GG	AA	AA	GG	AA	GG	GG	GG	GG	GG	GG	GG	GG	AA	AA	AA	GG	GG	GG	AA	GG	GG	GG	GG	GG	AA	GG	GG	AA	GG
10340265	T/C	10	9095431	-	NA	NA	NA	NA	NA	NA	AA	AA	AA	GG	GG	GG	GG	GG	AA	GG	AA	AA	AA	AA	AA	GG	GG	GG	AA	--	GG	GG	AA	AA	AA	AA	GG	GG	AA	GG	GG	GG	GG	GG	AA	GG	GG	AA	GG
10348161	T/C	10	9260265	-	NA	NA	NA	NA	NA	NA	AA	GG	AA	GG	AA	GG	GG	GG	AA	AA	AA	AA	AA	AA	GG	GG	GG	GG	AA	GG	GG	AA	AA	AA	AA	AA	GG	GG	GG	GG	GG	--	GG	AA	AA	AA	AA	AA	GG
10355983	T/C	10	9377500	+	NA	NA	NA	NA	NA	NA	GG	GG	GG	GG	GG	GG	GG	GG	GG	GG	GG	GG	GG	GG	GG	GG	GG	--	GG	GG	GG	GG	GG	GG	GG	GG	--	GG	GG	--	GG	GG	GG	GG	GG	GG	AA	GG	GG
10362204	T/C	10	9469681	-	NA	NA	NA	NA	NA	NA	AA	AA	AA	AA	AA	AA	AA	--	AA	--	AA	AA	AA	AA	AA	AA	AA	--	AA	AA	GG	GG	AA	AA	AA	AA	--	AA	AA	--	AA	GG	AA	GG	AA	GG	AA	AA	--
10369116	T/C	10	9598281	-	NA	NA	NA	NA	NA	NA	--	--	--	--	--	--	--	--	--	--	--	--	--	--	--	--	--	--	--	--	--	--	--	--	--	--	--	--	--	--	--	--	--	--	--	--	--	--	--
10373554	A/C	10	9667065	+	NA	NA	NA	NA	NA	NA	CC	--	CC	AA	AA	CC	CC	CC	CC	CC	CC	CC	--	CC	--	CC	CC	CC	CC	CC	CC	CC	CC	CC	CC	--	CC	CC	CC	CC	CC	CC	CC	--	CC	--	CC	CC	--
10375425	A/G	10	9705040	-	NA	NA	NA	NA	NA	NA	AA	AA	AA	AA	AA	AA	AA	AA	AA	AA	AA	AA	AA	AA	AA	AA	AA	GG	AA	--	AG	GG	AA	AA	AA	AA	GG	AA	AA	GG	GG	GG	AA	GG	AA	GG	AA	AA	GG
10378687	T/C	10	9758956	-	NA	NA	NA	NA	NA	NA	GG	GG	GG	AA	AA	GG	GG	GG	GG	GG	GG	GG	GG	GG	GG	AA	GG	GG	GG	GG	GG	GG	GG	GG	GG	GG	GG	AA	GG	GG	GG	GG	GG	GG	GG	GG	GG	GG	GG
10384846	A/G	10	9898699	-	NA	NA	NA	NA	NA	NA	AA	AA	AA	AA	AA	AA	AA	AA	AA	AA	AA	AA	AA	AA	AA	AA	AA	GG	AA	AA	--	GG	AA	AA	AA	AA	GG	AA	AA	GG	GG	GG	AA	GG	AA	GG	GG	GG	GG
10387506	A/C	10	9968948	-	NA	NA	NA	NA	NA	NA	AA	AA	AA	CC	CC	AA	AA	AA	AA	AA	AA	AA	AA	AA	AA	CC	AA	AA	AA	AA	AA	AA	AA	AA	AA	AA	AA	AA	AA	AA	AA	AA	AA	AA	AA	AA	AA	AA	AA
10387594	T/C	10	9971402	+	NA	NA	NA	NA	NA	NA	GG	AA	GG	AA	AA	AA	AA	AA	GG	AA	GG	GG	AA	GG	AA	AA	AA	AA	GG	AA	AA	AA	GG	GG	GG	AA	AA	AA	GG	AA	AA	AA	AA	AA	GG	AA	AA	AA	AA
10393012	T/C	10	10093774	+	NA	NA	NA	NA	NA	NA	GG	GG	GG	GG	GG	GG	GG	GG	GG	GG	GG	GG	GG	GG	GG	GG	GG	GG	GG	GG	GG	GG	GG	GG	GG	GG	GG	GG	GG	GG	GG	GG	GG	GG	GG	GG	AA	GG	GG
10396612	T/C	10	10159905	-	NA	NA	NA	NA	NA	NA	AA	AA	AA	AA	AA	AA	AA	AA	AA	AA	AA	AA	AA	AA	AA	AA	AA	AA	AA	AA	AA	AA	AA	AA	AA	AA	AA	AA	AA	AA	AA	AA	AA	AA	AA	AA	GG	AA	AA
10402305	T/G	10	10283730	+	NA	NA	NA	NA	NA	NA	AA	AA	AA	AA	AA	AA	AA	AA	AA	AA	AA	AA	AA	AA	AA	AA	AA	CC	AA	--	--	CC	AA	AA	AA	AA	CC	AA	AA	CC	CC	CC	AA	CC	AA	CC	CC	CC	CC
10402510	A/C	10	10293012	+	NA	NA	NA	NA	NA	NA	CC	AA	CC	AA	AA	AA	CC	CC	CC	CC	CC	CC	AA	CC	AA	AA	AA	AA	CC	AA	--	AA	CC	CC	CC	AA	AA	AA	CC	AA	AA	AA	CC	AA	CC	AA	AA	AA	AA
1040379	A/C	1	31474094	-	NA	NA	NA	NA	NA	NA	CC	AA	CC	AA	AA	AA	CC	AA	CC	CC	CC	CC	AA	CC	AA	AA	AA	CC	CC	CC	--	CC	CC	CC	CC	AA	CC	CC	CC	CC	CC	CC	CC	CC	CC	CC	CC	CC	CC
1040474	T/C	1	31479743	-	NA	NA	NA	NA	NA	NA	GG	GG	GG	GG	GG	GG	GG	GG	GG	AA	GG	GG	GG	GG	GG	GG	GG	GG	GG	GG	GG	GG	GG	GG	GG	GG	GG	GG	GG	GG	GG	GG	GG	GG	GG	GG	AA	GG	GG
10409430	T/C	10	10466307	+	NA	NA	NA	NA	NA	NA	GG	AA	GG	AA	AA	AA	AA	AA	AA	AA	GG	GG	AA	GG	AA	AA	AA	GG	AA	AA	AA	AA	GG	GG	GG	AA	GG	AA	AA	GG	GG	AA	AA	AA	GG	AA	GG	AA	GG
10419809	A/G	10	10688281	+	NA	NA	NA	NA	NA	NA	GG	GG	GG	GG	GG	GG	GG	GG	GG	GG	GG	GG	GG	GG	GG	GG	GG	--	GG	GG	GG	GG	GG	GG	GG	GG	--	GG	GG	--	GG	GG	GG	GG	GG	GG	GG	GG	--
10423137	A/G	10	10749757	-	NA	NA	NA	NA	NA	NA	AA	AA	AA	AA	AA	AA	AA	AA	AA	AA	AA	AA	AA	AA	AA	AA	AA	AA	AA	AA	AA	AA	AA	AA	AA	AA	AA	AA	AA	AA	AA	AA	AA	AA	AA	AA	GG	AA	AA
10423381	A/G	10	10755400	-	NA	NA	NA	NA	NA	NA	GG	GG	GG	GG	GG	GG	GG	AA	GG	GG	GG	GG	GG	GG	GG	GG	GG	GG	GG	GG	--	GG	GG	GG	GG	GG	GG	GG	GG	GG	GG	GG	GG	GG	GG	GG	GG	GG	GG
10423584	T/C	10	10759717	-	NA	NA	NA	NA	NA	NA	GG	AA	GG	AA	AA	AA	AA	--	GG	GG	GG	GG	AA	GG	AA	AA	AA	GG	GG	AA	GG	GG	GG	GG	GG	AA	GG	AA	AA	GG	GG	GG	AA	GG	GG	GG	GG	GG	GG
10425796	A/G	10	10921847	-	NA	NA	NA	NA	NA	NA	AA	GG	AA	GG	GG	GG	GG	GG	AA	GG	AA	AA	GG	AA	GG	GG	GG	GG	AA	GG	--	AA	AA	AA	AA	GG	GG	GG	GG	GG	GG	GG	GG	AA	AA	AA	GG	AA	GG
10425823	T/G	10	10922910	-	NA	NA	NA	NA	NA	NA	CC	AA	CC	AA	AA	AA	AA	CC	CC	CC	CC	CC	AA	CC	AA	AA	AA	AA	CC	--	CC	CC	CC	CC	CC	AA	AA	AA	AA	AA	AA	CC	AA	CC	CC	CC	CC	CC	AA
10425828	A/G	10	10923085	-	NA	NA	NA	NA	NA	NA	--	--	--	--	--	--	--	--	--	--	--	--	--	--	--	--	--	--	--	--	--	--	--	--	--	--	--	--	--	--	--	--	--	--	--	--	--	--	--
10430775	T/C	10	11051662	-	NA	NA	NA	NA	NA	NA	GG	AA	AA	AA	AA	AA	AA	AA	AA	AA	AA	AA	AA	AA	AA	AA	AA	GG	AA	AA	--	GG	AA	GG	AA	AA	GG	AA	AA	GG	GG	AA	AA	GG	AA	GG	AA	GG	GG
10432540	T/C	10	11087428	-	NA	NA	NA	NA	NA	NA	GG	GG	GG	AA	AA	GG	GG	GG	GG	GG	GG	GG	AA	GG	AA	AA	GG	GG	GG	--	GG	GG	GG	GG	GG	AA	GG	GG	GG	GG	GG	GG	GG	GG	GG	GG	GG	GG	GG
10449886	A/G	10	11535609	+	NA	NA	NA	NA	NA	NA	--	--	--	--	--	--	--	GG	--	--	--	--	--	--	--	--	--	--	--	--	GG	--	--	--	--	--	--	--	--	--	--	--	--	--	--	--	AA	--	--
10451278	A/G	10	11563555	-	NA	NA	NA	NA	NA	NA	GG	GG	GG	AA	--	GG	GG	GG	GG	GG	GG	GG	AA	GG	AA	--	GG	GG	GG	GG	GG	GG	GG	GG	GG	AA	GG	GG	GG	GG	GG	GG	GG	GG	GG	GG	GG	GG	GG
10454323	A/C	10	11640183	-	NA	NA	NA	NA	NA	NA	CC	CC	AA	CC	CC	CC	CC	CC	CC	CC	AA	AA	CC	AA	CC	CC	CC	CC	CC	CC	CC	CC	AA	CC	AA	CC	CC	CC	CC	CC	CC	CC	CC	CC	AA	CC	CC	CC	CC
10461895	A/G	10	11841516	-	NA	NA	NA	NA	NA	NA	GG	AA	GG	AA	GG	GG	GG	GG	GG	GG	GG	GG	AA	GG	AA	GG	GG	GG	GG	GG	GG	GG	GG	GG	GG	AA	GG	GG	GG	GG	GG	GG	GG	GG	GG	GG	GG	GG	GG
10462488	A/G	10	11850928	+	NA	NA	NA	NA	NA	NA	GG	AA	AA	AA	AA	AA	AA	AA	AA	AA	AA	AA	AA	AA	AA	AA	AA	AA	AA	AA	--	GG	AA	GG	AA	AA	AA	AA	AA	AA	AA	AA	AA	GG	AA	GG	GG	GG	AA
10463921	A/G	10	11875206	+	NA	NA	NA	NA	NA	NA	GG	GG	GG	GG	AA	GG	GG	GG	GG	AA	GG	GG	GG	GG	GG	GG	GG	GG	GG	AA	GG	GG	GG	GG	GG	GG	GG	GG	GG	GG	GG	AA	GG	GG	GG	GG	GG	GG	GG
10465477	A/C	10	11918679	-	NA	NA	NA	NA	NA	NA	AA	AA	AA	AA	CC	CC	CC	CC	AA	CC	AA	AA	AA	AA	AA	CC	CC	--	AA	CC	--	AA	AA	AA	AA	AA	--	CC	CC	--	--	CC	CC	AA	AA	AA	AA	AA	--
10469362	T/G	10	12048430	+	NA	NA	NA	NA	NA	NA	CC	CC	CC	CC	CC	AA	AA	CC	AA	CC	CC	CC	AA	CC	CC	CC	AA	CC	AA	CC	CC	CC	CC	CC	CC	AA	CC	CC	AA	CC	CC	CC	AA	CC	CC	CC	CC	CC	CC
1047154	A/C	1	31710765	-	NA	NA	NA	NA	NA	NA	AA	CC	AA	CC	CC	AA	CC	CC	AA	CC	AA	AA	CC	AA	CC	CC	AA	AA	AA	--	--	AA	AA	AA	AA	CC	AA	CC	AA	AA	AA	AA	CC	AA	AA	AA	CC	AA	AA
10472641	A/G	10	12145295	-	NA	NA	NA	NA	NA	NA	GG	AA	GG	AA	GG	GG	GG	AA	GG	GG	GG	GG	GG	GG	GG	GG	GG	GG	GG	GG	--	GG	GG	GG	GG	GG	GG	AA	GG	GG	GG	GG	GG	GG	GG	GG	AA	GG	GG
10473879	T/C	10	12179803	-	NA	NA	NA	NA	NA	NA	AA	GG	AA	GG	GG	GG	GG	GG	GG	GG	AA	AA	GG	GG	GG	GG	GG	GG	GG	GG	GG	GG	AA	GG	AA	GG	GG	GG	GG	GG	GG	GG	GG	GG	AA	GG	GG	AA	GG
10474957	A/G	10	12206447	-	NA	NA	NA	NA	NA	NA	--	--	--	--	--	--	--	--	--	--	--	--	--	--	--	--	--	--	--	--	--	--	--	--	--	--	--	--	--	--	--	--	--	--	--	--	--	--	--
1047678	A/G	1	31727227	-	NA	NA	NA	NA	NA	NA	AA	AA	GG	AA	AA	AA	AA	AA	AA	AA	AA	AA	AA	AA	AA	AA	AA	AA	AA	AA	AA	AA	AA	AA	AA	AA	AA	AA	AA	AA	AA	AA	AA	AA	AA	AA	AA	AA	AA
10480545	A/G	10	12310115	+	NA	NA	NA	NA	NA	NA	GG	GG	GG	GG	GG	GG	GG	GG	GG	GG	GG	GG	AA	GG	GG	GG	GG	GG	GG	GG	GG	GG	GG	GG	GG	AA	GG	GG	GG	GG	GG	GG	GG	GG	GG	GG	GG	GG	GG
10487718	A/G	10	12482072	-	NA	NA	NA	NA	NA	NA	GG	GG	GG	GG	GG	GG	GG	GG	GG	GG	GG	GG	GG	GG	GG	GG	GG	--	GG	GG	GG	GG	GG	GG	GG	GG	--	GG	GG	--	GG	GG	GG	GG	GG	GG	AA	GG	--
10488645	T/C	10	12513450	+	NA	NA	NA	NA	NA	NA	AA	GG	AA	GG	GG	GG	GG	GG	GG	AA	AA	AA	GG	GG	GG	GG	GG	--	GG	GG	GG	AA	AA	AA	AA	GG	--	GG	GG	--	GG	AA	GG	AA	AA	AA	AA	AA	--
10489505	T/C	10	12536934	-	NA	NA	NA	NA	NA	NA	AA	GG	AA	GG	GG	GG	GG	GG	GG	AA	AA	AA	GG	AA	GG	GG	GG	--	GG	--	--	AA	AA	AA	AA	GG	--	GG	GG	--	GG	AA	GG	AA	AA	AA	AA	AA	--
10493478	T/C	10	12658334	+	NA	NA	NA	NA	NA	NA	--	--	--	--	--	--	--	--	--	--	--	--	--	--	--	--	--	--	--	--	--	--	--	--	--	--	--	--	--	--	--	--	--	--	--	--	--	--	--
10495122	A/G	10	12726953	+	NA	NA	NA	NA	NA	NA	AA	GG	AA	GG	GG	GG	GG	GG	GG	AA	AA	AA	GG	AA	GG	GG	GG	GG	GG	--	--	AA	AA	AA	AA	GG	GG	GG	GG	GG	GG	AA	GG	AA	AA	AA	AA	AA	GG
10496421	A/G	10	12780901	+	NA	NA	NA	NA	NA	NA	GG	GG	GG	GG	AA	GG	GG	GG	AA	GG	GG	GG	AA	GG	AA	AA	GG	GG	AA	--	GG	GG	GG	GG	GG	AA	GG	GG	GG	GG	GG	GG	GG	GG	GG	GG	GG	GG	GG
10497366	T/C	10	12811869	+	NA	NA	NA	NA	NA	NA	--	--	--	--	--	--	--	--	--	--	--	--	--	--	--	--	--	--	--	--	--	--	--	--	--	--	--	--	--	--	--	--	--	--	--	--	--	--	--
10503285	T/C	10	12944850	-	NA	NA	NA	NA	NA	NA	GG	AA	GG	AA	AA	AA	AA	AA	AA	GG	GG	GG	AA	GG	AA	AA	AA	AA	AA	AA	--	GG	GG	GG	GG	AA	AA	AA	AA	AA	AA	GG	AA	GG	GG	GG	GG	GG	AA
10508765	T/C	10	13079931	-	NA	NA	NA	NA	NA	NA	AA	GG	GG	GG	GG	GG	GG	GG	AA	GG	GG	GG	GG	AA	GG	GG	GG	GG	AA	GG	--	AA	GG	AA	GG	GG	GG	GG	GG	GG	GG	GG	GG	--	GG	GG	GG	GG	GG
10515733	A/G	10	13299621	+	NA	NA	NA	NA	NA	NA	AA	GG	AA	GG	GG	AA	AA	GG	AA	AA	AA	AA	GG	AA	GG	GG	AA	AA	AA	--	--	AA	AA	AA	AA	GG	AA	AA	AA	AA	AA	AA	AA	AA	AA	AA	AA	AA	AA
10517005	A/G	10	13335008	+	NA	NA	NA	NA	NA	NA	GG	GG	GG	GG	GG	GG	GG	GG	AA	AA	GG	GG	GG	AA	GG	GG	GG	GG	AA	--	GG	GG	GG	GG	GG	GG	GG	GG	AA	GG	GG	AA	GG	GG	GG	GG	GG	GG	GG
10525852	T/C	10	13556772	+	NA	NA	NA	NA	NA	NA	GG	AA	AA	AA	AA	AA	AA	AA	AA	GG	GG	GG	AA	AA	AA	AA	AA	AA	AA	AA	--	GG	GG	GG	GG	AA	AA	AA	AA	AA	AA	GG	AA	GG	GG	AA	AA	AA	AA
10527975	A/G	10	13608720	+	NA	NA	NA	NA	NA	NA	GG	AA	GG	AA	AA	GG	GG	AA	GG	GG	GG	GG	AA	GG	AA	AA	GG	GG	GG	GG	AA	GG	GG	GG	GG	AA	GG	GG	GG	GG	GG	GG	GG	GG	GG	GG	GG	GG	GG
10534927	A/G	10	13774668	-	NA	NA	NA	NA	NA	NA	GG	AA	GG	AA	AA	GG	GG	GG	GG	GG	GG	GG	AA	GG	AA	AA	GG	GG	GG	--	GG	GG	GG	GG	GG	AA	GG	AA	GG	GG	GG	GG	GG	GG	GG	GG	GG	GG	GG
105375	T/C	1	3184247	-	NA	NA	NA	NA	NA	NA	GG	AA	GG	AA	AA	GG	GG	AA	GG	GG	GG	AA	AA	GG	AA	AA	GG	GG	GG	--	--	GG	GG	GG	GG	AA	GG	GG	GG	GG	GG	GG	GG	GG	GG	GG	GG	GG	GG
10537985	T/C	10	13882800	-	NA	NA	NA	NA	NA	NA	AA	AA	AA	AA	AA	AA	AA	AA	AA	AA	AA	AA	AA	AA	AA	AA	AA	AA	AA	AA	AA	AA	AA	AA	AA	AA	AA	AA	AA	AA	AA	AA	AA	AA	AA	AA	GG	AA	AA
10538316	A/G	10	13897640	-	NA	NA	NA	NA	NA	NA	GG	GG	GG	GG	GG	GG	GG	GG	GG	GG	GG	GG	GG	GG	GG	GG	GG	GG	GG	GG	GG	GG	GG	GG	GG	GG	GG	GG	AA	GG	GG	GG	GG	GG	GG	GG	GG	GG	GG
10539852	T/C	10	13952256	-	NA	NA	NA	NA	NA	NA	AA	--	AA	--	--	--	--	--	GG	GG	AA	AA	--	AA	--	--	--	--	GG	GG	AA	AA	AA	AA	AA	--	--	--	GG	--	GG	GG	--	AA	AA	AA	GG	AA	--
10541695	A/G	10	14010866	-	NA	NA	NA	NA	NA	NA	AA	GG	AA	GG	GG	GG	GG	GG	AA	AA	AA	AA	GG	AA	GG	GG	GG	--	AA	--	--	AA	AA	AA	AA	GG	--	GG	AA	--	--	AA	GG	AA	AA	AA	AA	AA	GG
10547077	A/G	10	14170879	-	NA	NA	NA	NA	NA	NA	AA	--	AA	--	--	--	--	--	AA	AA	AA	AA	--	AA	--	--	--	GG	AA	AG	AA	AA	AA	AA	AA	--	--	--	AA	GG	GG	AA	--	AA	AA	AA	AA	AA	GG
10551378	A/G	10	14259003	+	NA	NA	NA	NA	NA	NA	GG	AA	GG	AA	AA	AA	AA	AA	GG	AA	GG	GG	AA	GG	AA	AA	AA	AA	GG	AA	--	GG	GG	GG	GG	AA	AA	AA	AA	AA	AA	GG	AA	GG	GG	GG	AA	GG	AA
10552169	T/C	10	14287709	+	NA	NA	NA	NA	NA	NA	AA	--	AA	--	--	--	--	--	AA	AA	AA	AA	--	AA	--	--	--	GG	AA	--	AA	AA	AA	AA	AA	--	GG	--	GG	GG	GG	AA	--	AA	AA	AA	GG	AA	GG
10555615	A/G	10	14428360	+	NA	NA	NA	NA	NA	NA	AA	GG	AA	GG	AA	AA	AA	GG	AA	AA	AA	AA	GG	AA	GG	GG	AA	AA	AA	--	--	AA	AA	AA	AA	GG	AA	GG	AA	AA	AA	AA	AA	AA	AA	AA	AA	AA	AA
10555828	T/C	10	14438582	+	NA	NA	NA	NA	NA	NA	--	--	--	--	--	--	--	--	--	--	--	--	--	--	--	--	--	--	--	--	--	--	--	--	--	--	--	--	--	--	--	--	--	--	--	--	--	--	--
10557644	A/G	10	14490330	-	NA	NA	NA	NA	NA	NA	GG	GG	GG	GG	GG	GG	GG	GG	GG	AA	GG	GG	GG	GG	GG	GG	GG	GG	GG	GG	GG	GG	GG	GG	GG	GG	GG	GG	GG	GG	GG	AA	GG	GG	GG	GG	GG	GG	GG
10557866	T/C	10	14503250	+	NA	NA	NA	NA	NA	NA	GG	GG	GG	GG	GG	GG	GG	GG	GG	GG	GG	GG	GG	GG	GG	GG	GG	GG	GG	GG	GG	GG	GG	GG	GG	GG	GG	GG	GG	GG	GG	GG	GG	GG	GG	GG	GG	GG	GG
10559364	T/C	10	14559932	+	NA	NA	NA	NA	NA	NA	GG	GG	GG	AA	GG	GG	GG	GG	GG	GG	GG	GG	AA	GG	GG	AA	GG	GG	GG	GG	GG	GG	GG	GG	GG	AA	GG	GG	GG	GG	GG	GG	GG	GG	GG	GG	GG	GG	GG
10562661	A/G	10	14640458	+	NA	NA	NA	NA	NA	NA	AA	GG	AA	AA	GG	GG	GG	GG	AA	AA	AA	AA	AA	AA	AA	AA	GG	AA	AA	AA	--	AA	AA	AA	AA	GG	AA	GG	GG	AA	AA	AA	GG	AA	AA	AA	AA	AA	AA
10563128	A/G	10	14651937	-	NA	NA	NA	NA	NA	NA	AA	GG	AA	GG	AA	AA	AA	GG	AA	AA	AA	AA	GG	AA	GG	GG	AA	AA	AA	AG	AG	AA	AA	AA	AA	GG	AA	AA	AA	AA	AA	AA	AA	AA	AA	AA	AA	AA	AA
10568786	T/C	10	14800937	+	NA	NA	NA	NA	NA	NA	--	--	--	--	--	--	--	--	--	--	--	--	--	--	--	--	--	--	--	--	--	--	--	--	--	--	--	--	--	--	--	--	--	--	--	--	--	--	--
10571869	T/G	10	14889860	+	NA	NA	NA	NA	NA	NA	CC	AA	CC	AA	--	--	--	AA	CC	CC	CC	CC	AA	CC	AA	AA	--	AA	CC	AA	--	CC	CC	CC	CC	AA	AA	AA	CC	AA	--	CC	--	CC	CC	CC	CC	CC	AA
10573204	A/G	10	14953486	+	NA	NA	NA	NA	NA	NA	GG	GG	GG	GG	GG	GG	GG	GG	GG	GG	GG	GG	GG	GG	GG	GG	GG	GG	GG	GG	GG	GG	GG	GG	GG	GG	GG	GG	GG	GG	GG	GG	GG	GG	GG	GG	GG	GG	GG
10578235	T/C	10	15098978	+	NA	NA	NA	NA	NA	NA	AA	GG	AA	GG	GG	GG	GG	GG	AA	AA	AA	AA	GG	AA	GG	GG	GG	GG	AA	--	AG	AA	AA	AA	AA	GG	GG	GG	GG	GG	GG	--	GG	AA	AA	AA	AA	AA	GG
10579252	A/C	10	15128247	-	NA	NA	NA	NA	NA	NA	CC	AA	CC	CC	AA	CC	CC	AA	CC	CC	CC	CC	AA	CC	AA	AA	CC	CC	CC	--	--	CC	CC	CC	CC	AA	CC	CC	CC	CC	CC	CC	CC	CC	CC	CC	CC	CC	CC
10583875	A/G	10	15267484	-	NA	NA	NA	NA	NA	NA	GG	--	GG	--	--	--	--	--	AA	AA	GG	GG	--	AA	AA	--	--	AA	AA	AA	AA	AA	GG	GG	AA	--	AA	--	--	AA	AA	AA	--	AA	AA	AA	AA	AA	AA
10585903	T/C	10	15365576	+	NA	NA	NA	NA	NA	NA	AA	AA	AA	AA	AA	GG	GG	AA	AA	AA	AA	AA	AA	AA	AA	AA	GG	AA	AA	AA	AA	AA	AA	AA	AA	AA	AA	AA	GG	AA	AA	AA	GG	AA	AA	AA	AA	AA	AA
1058637	T/C	1	32090338	+	NA	NA	NA	NA	NA	NA	AA	AA	AA	AA	AA	AA	GG	AA	AA	GG	AA	AA	AA	AA	GG	AA	AA	GG	AA	AA	--	AA	AA	AA	AA	AA	GG	GG	AA	GG	GG	AA	GG	AA	AA	AA	GG	AA	GG
10586997	T/C	10	15399261	+	NA	NA	NA	NA	NA	NA	GG	AA	GG	AA	GG	GG	GG	AA	GG	GG	GG	GG	AA	GG	GG	AA	GG	GG	GG	GG	--	GG	GG	GG	GG	AA	GG	AA	GG	GG	GG	GG	GG	GG	GG	GG	GG	GG	GG
10591126	A/G	10	15524547	+	NA	NA	NA	NA	NA	NA	GG	AA	GG	AA	AA	GG	GG	AA	GG	GG	GG	GG	AA	GG	AA	AA	GG	GG	GG	AA	--	GG	GG	GG	GG	AA	GG	AA	GG	GG	GG	GG	GG	GG	GG	GG	GG	GG	GG
10594456	T/C	10	15590320	-	NA	NA	NA	NA	NA	NA	GG	AA	GG	AA	AA	AA	AA	AA	GG	GG	GG	GG	AA	GG	AA	AA	AA	--	GG	AA	--	GG	GG	GG	GG	AA	--	AA	AA	AA	--	GG	AA	GG	GG	GG	GG	GG	AA
10595927	A/G	10	15638292	-	NA	NA	NA	NA	NA	NA	AA	GG	AA	GG	GG	GG	GG	GG	AA	AA	AA	AA	GG	AA	GG	GG	GG	GG	AA	--	--	AA	AA	AA	AA	GG	GG	GG	GG	GG	GG	AA	GG	AA	AA	AA	AA	AA	GG
1059782	A/G	1	32141932	-	NA	NA	NA	NA	NA	NA	AA	AA	AA	AA	AA	AA	AA	AA	AA	GG	AA	AA	AA	AA	GG	AA	AA	GG	AA	AA	AA	AA	AA	AA	AA	AA	GG	AA	AA	GG	GG	AA	AA	AA	AA	AA	GG	AA	GG
10599085	A/C	10	15730749	-	NA	NA	NA	NA	NA	NA	CC	CC	CC	CC	CC	CC	CC	CC	CC	CC	CC	CC	CC	CC	CC	CC	CC	CC	CC	CC	CC	CC	CC	CC	CC	CC	CC	CC	CC	CC	CC	CC	CC	CC	CC	CC	AA	CC	CC
10599839	A/C	10	15756938	-	NA	NA	NA	NA	NA	NA	CC	AA	AA	AA	AA	AA	AA	AA	AA	CC	AA	CC	AA	CC	AA	AA	AA	AA	AA	AA	AA	AA	CC	CC	AA	AA	AA	AA	AA	AA	AA	CC	AA	AA	AA	AA	CC	AA	AA
10603169	A/C	10	15824896	-	NA	NA	NA	NA	NA	NA	AA	CC	AA	CC	CC	CC	CC	CC	AA	CC	AA	AA	CC	AA	CC	CC	CC	CC	AA	CC	--	AA	AA	AA	AA	CC	CC	CC	CC	CC	CC	CC	CC	AA	AA	AA	CC	AA	CC
10604302	T/G	10	15844126	-	NA	NA	NA	NA	NA	NA	AA	AA	AA	AA	AA	AA	AA	AA	AA	CC	AA	AA	AA	AA	AA	AA	AA	AA	AA	AA	AA	AA	AA	AA	AA	AA	AA	AA	AA	AA	AA	AA	AA	AA	AA	AA	CC	AA	AA
10609721	T/C	10	15981692	+	NA	NA	NA	NA	NA	NA	--	--	--	--	--	--	--	--	--	--	--	--	--	--	--	--	--	--	--	--	--	--	--	--	--	--	--	--	--	--	--	--	--	--	--	--	--	--	--
1061305	A/G	1	32187111	+	NA	NA	NA	NA	NA	NA	AA	AA	AA	AA	AA	GG	GG	AA	AA	GG	AA	AA	AA	AA	GG	AA	GG	GG	AA	AA	--	AA	AA	AA	AA	AA	GG	GG	AA	GG	GG	AA	GG	AA	AA	AA	GG	AA	GG
10615773	T/C	10	16131499	+	NA	NA	NA	NA	NA	NA	GG	AA	GG	AA	AA	AA	AA	AA	GG	GG	GG	GG	AA	GG	AA	AA	AA	GG	GG	AA	--	GG	GG	GG	GG	AA	GG	AA	AA	GG	GG	GG	AA	GG	GG	GG	GG	GG	GG
10618874	T/G	10	16229530	-	NA	NA	NA	NA	NA	NA	CC	AA	CC	AA	AA	CC	CC	AA	CC	CC	CC	CC	AA	CC	CC	AA	CC	CC	CC	CC	--	CC	CC	CC	CC	AA	CC	CC	CC	CC	CC	CC	CC	CC	CC	CC	CC	CC	CC
10625322	T/C	10	16394096	-	NA	NA	NA	NA	NA	NA	--	GG	--	GG	GG	GG	GG	GG	--	GG	--	--	GG	--	GG	--	GG	--	--	GG	GG	GG	--	--	--	GG	--	GG	GG	--	GG	GG	GG	--	--	--	GG	--	--
10630308	A/C	10	16515142	+	NA	NA	NA	NA	NA	NA	--	--	--	--	--	--	--	--	--	--	--	--	--	--	--	--	--	--	--	--	--	--	--	--	--	--	--	--	--	--	--	--	--	--	--	--	--	--	--
10634097	A/C	10	16605745	+	NA	NA	NA	NA	NA	NA	AA	AA	CC	AA	AA	AA	AA	AA	AA	AA	CC	CC	AA	AA	AA	AA	AA	AA	AA	AA	AA	AA	CC	AA	AA	AA	AA	AA	AA	AA	AA	AA	AA	AA	AA	AA	AA	AA	AA
10635878	A/C	10	16645172	-	NA	NA	NA	NA	NA	NA	CC	CC	CC	AA	AA	CC	CC	AA	CC	CC	CC	CC	CC	CC	AA	AA	CC	CC	CC	--	--	CC	CC	CC	CC	AA	CC	CC	CC	CC	CC	CC	CC	CC	CC	CC	CC	CC	CC
10637829	A/G	10	16708627	-	NA	NA	NA	NA	NA	NA	AA	GG	AA	GG	GG	GG	GG	GG	AA	AA	AA	AA	GG	AA	GG	GG	GG	GG	AA	--	--	AA	AA	AA	AA	GG	GG	GG	GG	GG	GG	AA	GG	AA	AA	AA	AA	AA	GG
10638230	T/C	10	16742656	+	NA	NA	NA	NA	NA	NA	GG	GG	GG	AA	GG	GG	GG	GG	GG	GG	GG	GG	GG	GG	GG	GG	GG	GG	GG	GG	GG	GG	GG	GG	GG	AA	GG	GG	GG	GG	GG	GG	GG	GG	GG	GG	GG	GG	GG
10638560	T/G	10	16758599	-	NA	NA	NA	NA	NA	NA	AA	CC	AA	CC	CC	CC	CC	CC	AA	AA	AA	AA	CC	AA	CC	CC	CC	CC	AA	CC	CC	AA	AA	AA	AA	CC	--	CC	CC	CC	CC	AA	CC	AA	AA	AA	AA	AA	CC
10641824	A/C	10	16870820	-	NA	NA	NA	NA	NA	NA	AA	AA	CC	AA	AA	AA	AA	AA	CC	CC	CC	CC	AA	AA	AA	AA	AA	CC	CC	--	AA	AA	CC	AA	AA	AA	CC	AA	AA	CC	CC	AA	AA	AA	AA	AA	CC	AA	CC
10646949	T/C	10	17031708	-	NA	NA	NA	NA	NA	NA	GG	AA	GG	AA	AA	AA	AA	AA	GG	AA	GG	GG	AA	GG	AA	AA	AA	--	GG	AA	AA	GG	GG	GG	GG	AA	--	AA	AA	--	--	AA	AA	GG	GG	GG	AA	GG	AA
1064737	T/C	1	32323875	+	NA	NA	NA	NA	NA	NA	AA	GG	AA	GG	GG	GG	GG	GG	AA	AA	AA	AA	GG	AA	AA	GG	GG	AA	AA	--	--	AA	AA	AA	AA	GG	AA	AA	AA	AA	AA	AA	GG	AA	AA	AA	AA	AA	AA
10651050	A/G	10	17152794	+	NA	NA	NA	NA	NA	NA	AA	AA	AA	AA	AA	GG	AA	AA	AA	AA	AA	AA	GG	AA	AA	AA	GG	AA	AA	AA	AA	AA	AA	AA	AA	AA	AA	AA	GG	AA	AA	AA	AA	AA	AA	AA	AA	AA	AA
1065453	A/C	1	32357754	-	NA	NA	NA	NA	NA	NA	AA	CC	CC	CC	CC	CC	CC	CC	CC	CC	AA	AA	CC	AA	CC	CC	CC	CC	CC	CC	CC	CC	AA	AA	AA	CC	CC	CC	CC	CC	CC	CC	CC	CC	AA	AA	CC	AA	CC
10656557	T/G	10	17310176	+	NA	NA	NA	NA	NA	NA	CC	AA	CC	AA	AA	AA	AA	CC	CC	CC	CC	CC	AA	CC	AA	CC	AA	CC	CC	AA	CC	CC	CC	CC	CC	AA	CC	AA	AA	CC	--	CC	AA	CC	CC	CC	CC	CC	CC
10657139	A/G	10	17321074	+	NA	NA	NA	NA	NA	NA	--	--	--	--	--	--	--	--	--	--	--	--	--	--	--	--	--	--	--	--	--	--	--	--	--	--	--	--	--	--	--	--	--	--	--	--	--	--	--
10658498	A/G	10	17364862	-	NA	NA	NA	NA	NA	NA	AA	GG	AA	GG	GG	GG	GG	AA	AA	AA	AA	AA	GG	AA	GG	AG	GG	GG	AA	GG	AG	AA	AA	AA	AA	GG	GG	GG	GG	GG	GG	--	GG	AA	AA	AA	AA	AA	GG
10659848	A/G	10	17397576	+	NA	NA	NA	NA	NA	NA	GG	AA	GG	AA	AA	GG	AA	GG	GG	GG	GG	GG	GG	GG	AA	AA	GG	--	GG	AA	--	GG	GG	GG	GG	AA	--	GG	GG	--	--	GG	AA	GG	GG	GG	GG	GG	--
10662351	T/C	10	17483235	-	NA	NA	NA	NA	NA	NA	AA	GG	AA	GG	GG	GG	GG	GG	AA	AA	AA	AA	GG	AA	GG	GG	GG	GG	AA	GG	GG	AA	AA	AA	AA	GG	GG	GG	AA	GG	GG	--	GG	AA	AA	AA	AA	AA	GG
10673151	A/G	10	17831415	-	NA	NA	NA	NA	NA	NA	GG	AA	GG	AA	AA	AA	AA	AA	GG	GG	GG	GG	AA	GG	AA	AA	AA	GG	GG	--	--	GG	GG	GG	GG	AA	GG	GG	GG	GG	GG	GG	AA	GG	GG	GG	GG	GG	GG
10674115	A/G	10	17859491	+	NA	NA	NA	NA	NA	NA	GG	AA	GG	AA	AA	AA	AA	AA	GG	GG	AA	GG	AA	GG	AA	AA	AA	GG	GG	AA	AA	GG	GG	GG	GG	AA	GG	AA	GG	GG	GG	AA	AA	GG	GG	GG	GG	GG	GG
10675458	T/C	10	17908351	+	NA	NA	NA	NA	NA	NA	AA	GG	AA	GG	GG	AA	AA	GG	AA	AA	AA	AA	AA	AA	GG	GG	AA	AA	AA	--	--	AA	AA	AA	AA	GG	AA	AA	AA	AA	AA	AA	AA	AA	AA	GG	AA	AA	AA
10677003	T/C	10	17962293	-	NA	NA	NA	NA	NA	NA	--	--	--	--	--	--	--	--	--	--	--	--	--	--	--	--	--	--	--	--	--	--	--	--	--	--	--	--	--	--	--	--	--	--	--	--	--	--	--
10678532	A/G	10	18007355	-	NA	NA	NA	NA	NA	NA	AA	GG	AA	GG	GG	GG	GG	GG	AA	AA	AA	AA	GG	AA	GG	GG	GG	AA	AA	--	--	AA	AA	AA	AA	GG	AA	GG	AA	AA	AA	GG	GG	AA	AA	GG	AA	AA	AA
10678891	A/G	10	18019644	-	NA	NA	NA	NA	NA	NA	GG	GG	GG	GG	GG	AA	AA	GG	GG	GG	GG	GG	GG	GG	GG	GG	AA	GG	GG	GG	GG	GG	GG	GG	GG	GG	GG	AA	GG	GG	GG	AA	AA	GG	GG	GG	GG	GG	GG
10680806	A/G	10	18067271	-	NA	NA	NA	NA	NA	NA	GG	GG	GG	GG	GG	GG	GG	GG	GG	GG	GG	GG	GG	GG	GG	GG	GG	GG	GG	--	GG	GG	GG	GG	GG	GG	GG	GG	GG	GG	GG	AA	GG	GG	GG	GG	GG	GG	GG
10683471	T/C	10	18138508	-	NA	NA	NA	NA	NA	NA	GG	AA	GG	AA	AA	AA	AA	AA	GG	GG	GG	GG	AA	GG	AA	AA	AA	AA	GG	AA	--	GG	GG	GG	GG	AA	AA	AA	GG	AA	AA	AA	AA	GG	GG	AA	GG	GG	AA
10685019	T/C	10	18182133	-	NA	NA	NA	NA	NA	NA	AA	AA	AA	AA	AA	AA	AA	AA	AA	AG	AA	AA	AA	AA	AA	AA	AA	AA	AA	AA	AA	AA	AA	AA	AA	AA	AA	AA	AA	AA	AA	AA	AA	AA	AA	AA	AG	AA	AA
10687325	A/G	10	18233999	-	NA	NA	NA	NA	NA	NA	GG	GG	GG	GG	GG	GG	GG	GG	GG	GG	GG	GG	GG	GG	GG	GG	GG	GG	GG	GG	GG	GG	GG	GG	GG	GG	GG	GG	GG	GG	GG	GG	GG	GG	GG	GG	AA	GG	GG
10701801	T/C	10	18759262	+	NA	NA	NA	NA	NA	NA	AA	GG	GG	GG	GG	GG	GG	GG	GG	GG	AA	AA	GG	GG	GG	GG	GG	GG	GG	GG	GG	GG	AA	AA	GG	GG	GG	GG	GG	GG	GG	GG	GG	GG	AA	GG	GG	GG	GG
10703329	T/G	10	18820606	-	NA	NA	NA	NA	NA	NA	AA	CC	CC	AA	CC	CC	CC	CC	CC	AA	AA	AA	AA	CC	AA	CC	AA	AA	CC	--	CC	CC	AA	AA	CC	AA	AA	AA	AA	AA	AA	AA	CC	CC	AA	CC	AA	CC	AA
10704657	T/C	10	18852690	-	NA	NA	NA	NA	NA	NA	AA	GG	GG	GG	GG	GG	GG	GG	GG	AA	AA	AA	AA	GG	AA	GG	GG	GG	GG	GG	GG	GG	AA	AA	GG	AA	GG	GG	GG	GG	GG	--	GG	GG	AA	GG	AA	GG	GG
10704777	A/G	10	18864441	+	NA	NA	NA	NA	NA	NA	AA	AA	AA	AA	AA	AA	AA	AA	AA	AA	AA	AA	AA	AA	AA	AA	AA	GG	AA	AA	AA	AA	AA	AA	AA	AA	GG	AA	GG	GG	GG	AA	AA	AA	AA	AA	AA	AA	GG
10705056	A/G	10	18877199	+	NA	NA	NA	NA	NA	NA	AA	AA	GG	GG	GG	AA	GG	AA	GG	AA	AA	AA	AA	GG	AA	AA	AA	AA	GG	AA	--	GG	AA	AA	GG	AA	AA	AA	AA	AA	AA	AA	GG	GG	AA	GG	AA	GG	AA
10709875	T/C	10	19010335	+	NA	NA	NA	NA	NA	NA	GG	GG	GG	GG	GG	GG	AA	GG	GG	GG	GG	GG	GG	GG	GG	GG	GG	GG	GG	GG	GG	GG	GG	GG	GG	GG	GG	GG	GG	GG	GG	GG	AA	GG	GG	GG	GG	GG	GG
10710	A/G	1	418761	-	NA	NA	NA	NA	NA	NA	GG	GG	GG	GG	GG	GG	GG	GG	GG	GG	GG	GG	GG	GG	GG	GG	GG	GG	GG	GG	--	AA	GG	GG	GG	GG	GG	GG	GG	GG	GG	AA	GG	AA	AA	AA	GG	GG	GG
10714548	A/G	10	19183599	+	NA	NA	NA	NA	NA	NA	AA	GG	GG	GG	GG	GG	GG	GG	GG	AA	AA	AA	GG	GG	GG	GG	GG	--	GG	--	GG	GG	AA	AA	GG	GG	--	GG	GG	--	GG	AA	GG	GG	AA	GG	AA	GG	--
10721590	A/C	10	19403147	-	NA	NA	NA	NA	NA	NA	CC	AA	AA	AA	AA	AA	AA	AA	AA	CC	CC	CC	AA	AA	AA	AA	AA	CC	AA	AA	AA	AA	CC	CC	AA	AA	CC	AA	AA	CC	CC	CC	AA	AA	CC	AA	CC	AA	CC
10722207	A/G	10	19421322	-	NA	NA	NA	NA	NA	NA	GG	GG	GG	GG	GG	AA	GG	AA	GG	GG	GG	GG	GG	GG	GG	GG	GG	GG	GG	GG	GG	GG	GG	GG	GG	GG	GG	GG	GG	GG	GG	GG	GG	GG	GG	GG	GG	GG	GG
10722530	A/G	10	19431036	-	NA	NA	NA	NA	NA	NA	GG	AA	AA	AA	AA	AA	AA	AA	AA	GG	GG	GG	AA	AA	AA	AA	AA	AA	AA	AA	AA	AA	GG	GG	AA	AA	AA	AA	AA	AA	AA	--	AA	AA	GG	AA	GG	AA	AA
10723745	T/G	10	19485535	-	NA	NA	NA	NA	NA	NA	AA	AA	AA	AA	AA	AA	AA	AA	AA	CC	AA	AA	AA	AA	AA	AA	AA	AA	AA	--	AA	AA	AA	AA	AA	AA	AA	AA	AA	AA	AA	CC	AA	AA	AA	AA	CC	AA	AA
10727927	T/C	10	19635616	-	NA	NA	NA	NA	NA	NA	GG	GG	GG	AA	GG	AA	AA	GG	GG	AA	GG	GG	GG	GG	AA	GG	GG	AA	GG	AA	GG	GG	GG	GG	GG	AA	AA	AA	AA	AA	AA	AA	AA	GG	GG	GG	AA	GG	AA
10728126	A/G	10	19644864	-	NA	NA	NA	NA	NA	NA	GG	GG	GG	AA	GG	AA	AA	GG	GG	AA	GG	GG	GG	GG	AA	GG	GG	AA	GG	AA	GG	GG	GG	GG	GG	AA	AA	AA	AA	AA	AA	AA	AA	GG	GG	GG	AA	GG	AA
10730949	T/G	10	19738460	-	NA	NA	NA	NA	NA	NA	CC	CC	CC	CC	CC	CC	CC	CC	CC	AA	CC	CC	CC	CC	CC	CC	CC	CC	CC	CC	CC	CC	CC	CC	CC	CC	CC	CC	CC	CC	CC	AA	CC	CC	CC	CC	AA	CC	CC
10732011	T/C	10	19780519	-	NA	NA	NA	NA	NA	NA	AA	AA	AA	GG	AA	AA	GG	AA	AA	AA	AA	AA	AA	AA	GG	AA	AA	AA	AA	--	AA	AA	AA	AA	AA	GG	AA	AA	GG	AA	AA	AA	GG	AA	AA	AA	AA	AA	AA
10734306	A/G	10	19860755	+	NA	NA	NA	NA	NA	NA	GG	GG	AA	GG	GG	GG	GG	GG	AA	GG	GG	GG	GG	GG	GG	GG	GG	GG	GG	GG	GG	GG	GG	GG	AA	GG	GG	GG	GG	GG	GG	GG	GG	GG	GG	AA	GG	AA	GG
10735601	T/C	10	19899160	+	NA	NA	NA	NA	NA	NA	GG	GG	AA	AA	GG	AA	AA	AA	AA	AA	GG	GG	GG	GG	AA	GG	AA	AA	AA	AA	--	AA	GG	GG	AA	AA	AA	AA	AA	AA	AA	AA	AA	AA	GG	AA	AA	AA	AA
1073877	T/G	1	32644667	-	NA	NA	NA	NA	NA	NA	CC	CC	CC	CC	CC	CC	CC	CC	CC	CC	CC	CC	CC	CC	AA	CC	CC	CC	CC	CC	CC	CC	CC	CC	CC	CC	CC	CC	CC	CC	CC	CC	CC	CC	CC	CC	CC	CC	CC
10744000	A/G	10	20213386	-	NA	NA	NA	NA	NA	NA	GG	GG	GG	GG	GG	GG	GG	AA	GG	GG	GG	GG	AA	GG	GG	GG	GG	GG	GG	GG	GG	GG	GG	GG	GG	GG	GG	GG	GG	GG	GG	GG	GG	GG	GG	GG	GG	GG	GG
10746432	T/C	10	20272810	+	NA	NA	NA	NA	NA	NA	GG	GG	GG	GG	AA	GG	AA	AA	GG	GG	GG	GG	AA	GG	AA	GG	GG	GG	GG	--	GG	GG	GG	GG	GG	AA	GG	AA	GG	GG	GG	GG	AA	GG	GG	GG	GG	GG	GG
10747905	A/G	10	20313484	+	NA	NA	NA	NA	NA	NA	GG	AA	GG	AA	AA	AA	AA	AA	GG	GG	GG	GG	AA	GG	AA	AA	AA	AA	GG	--	AA	AA	GG	GG	GG	AA	AA	AA	AA	AA	AA	GG	AA	AA	GG	GG	GG	GG	AA
10749839	A/G	10	20370030	-	NA	NA	NA	NA	NA	NA	AA	GG	AA	GG	GG	GG	GG	GG	AA	AA	AA	AA	GG	AA	GG	GG	GG	AA	AA	--	GG	GG	AA	AA	AA	GG	AA	GG	GG	AA	AA	AA	GG	GG	AA	AA	AA	AA	AA
10750511	A/G	10	20399301	-	NA	NA	NA	NA	NA	NA	GG	GG	GG	GG	GG	AA	GG	GG	GG	GG	GG	GG	GG	GG	GG	GG	GG	GG	GG	GG	GG	GG	GG	GG	GG	GG	GG	GG	AA	GG	GG	GG	GG	GG	GG	GG	GG	GG	GG
107507	T/G	1	3236648	+	NA	NA	NA	NA	NA	NA	CC	AA	CC	AA	AA	CC	CC	CC	CC	CC	CC	AA	AA	CC	AA	AA	CC	CC	CC	AA	--	CC	CC	CC	CC	AA	CC	CC	CC	CC	CC	CC	CC	CC	CC	CC	CC	CC	CC
1075431	A/G	1	32714389	-	NA	NA	NA	NA	NA	NA	AA	AA	AA	AA	AA	AA	AA	AA	AA	GG	AA	AA	AA	AA	GG	AA	AA	GG	AA	AA	AA	AA	AA	AA	AA	AA	GG	AA	GG	GG	GG	AA	AA	AA	AA	AA	GG	AA	GG
10758581	A/C	10	20639824	-	NA	NA	NA	NA	NA	NA	CC	CC	CC	CC	CC	CC	CC	CC	CC	CC	CC	CC	CC	CC	CC	CC	CC	CC	CC	CC	CC	CC	CC	CC	CC	CC	CC	CC	AA	CC	CC	CC	CC	CC	CC	CC	CC	CC	CC
10760503	T/C	10	20723502	+	NA	NA	NA	NA	NA	NA	GG	GG	GG	GG	GG	GG	GG	AA	GG	GG	GG	GG	AA	GG	GG	GG	GG	GG	GG	GG	GG	GG	GG	GG	GG	GG	GG	GG	GG	GG	GG	GG	GG	GG	GG	GG	GG	GG	GG
10760864	T/G	10	20743450	-	NA	NA	NA	NA	NA	NA	AA	CC	AA	CC	CC	CC	AA	CC	AA	AA	AA	AA	CC	AA	CC	CC	CC	CC	AA	--	--	AA	AA	AA	AA	CC	CC	CC	CC	CC	CC	AA	AA	AA	AA	AA	AA	AA	CC
10761169	A/G	10	20751386	-	NA	NA	NA	NA	NA	NA	GG	GG	AA	GG	GG	GG	GG	GG	GG	GG	GG	GG	GG	GG	GG	GG	GG	GG	GG	GG	--	AA	GG	GG	GG	GG	GG	GG	GG	GG	GG	GG	GG	AA	AA	GG	GG	GG	GG
107614	T/G	1	3238852	-	NA	NA	NA	NA	NA	NA	AA	CC	--	CC	CC	AA	AA	CC	--	CC	AA	CC	CC	--	CC	CC	AA	--	--	CC	CC	--	AA	AA	--	CC	--	CC	AA	--	--	--	AA	--	CC	--	CC	AA	--
10765744	A/G	10	20898297	+	NA	NA	NA	NA	NA	NA	AA	GG	GG	GG	GG	GG	GG	GG	GG	GG	AA	AA	GG	AA	GG	GG	GG	GG	GG	GG	GG	GG	AA	AA	AA	GG	GG	GG	GG	GG	GG	GG	GG	GG	GG	GG	GG	GG	GG
10772448	T/G	10	21139023	+	NA	NA	NA	NA	NA	NA	CC	CC	CC	CC	CC	CC	CC	CC	CC	AA	CC	CC	CC	CC	CC	CC	CC	CC	CC	CC	CC	CC	CC	CC	CC	CC	CC	CC	CC	CC	CC	CC	CC	CC	CC	AA	AA	AA	CC
10773506	T/C	10	21179724	+	NA	NA	NA	NA	NA	NA	GG	GG	AA	GG	GG	GG	GG	GG	GG	GG	GG	GG	GG	GG	GG	GG	GG	GG	GG	GG	--	AA	GG	GG	GG	GG	GG	GG	AA	GG	GG	GG	GG	AA	AA	GG	GG	GG	GG
10777272	A/G	10	21312166	+	NA	NA	NA	NA	NA	NA	--	--	--	--	--	--	--	--	--	--	--	--	--	--	--	--	--	--	--	--	--	--	--	--	--	--	--	--	--	--	--	--	--	--	--	--	--	--	--
10778744	A/G	10	21397933	-	NA	NA	NA	NA	NA	NA	AA	GG	AA	GG	GG	AA	AA	GG	AA	AA	AA	AA	GG	AA	GG	GG	AA	AA	AA	AA	--	AA	AA	AA	AA	GG	AA	AA	AA	AA	AA	AA	AA	AA	AA	AA	AA	AA	AA
10779885	T/C	10	21453768	+	NA	NA	NA	NA	NA	NA	GG	GG	GG	GG	GG	GG	AA	GG	GG	GG	GG	GG	GG	GG	GG	GG	AA	--	GG	GG	GG	GG	GG	GG	GG	GG	--	GG	GG	--	GG	GG	AA	GG	GG	GG	GG	GG	GG
10780461	T/C	10	21491939	-	NA	NA	NA	NA	NA	NA	GG	AA	GG	AA	AA	AA	GG	AA	GG	GG	GG	GG	AA	GG	AA	AA	GG	GG	GG	AG	AG	GG	GG	GG	GG	AA	GG	GG	GG	GG	GG	GG	GG	GG	GG	GG	GG	GG	GG
10782336	T/G	10	21518351	+	NA	NA	NA	NA	NA	NA	CC	AA	CC	AA	AA	AA	AA	AA	CC	CC	CC	CC	AA	CC	AA	AA	AA	--	CC	AA	--	CC	CC	CC	CC	AA	--	AA	CC	--	AA	CC	AA	CC	CC	CC	CC	CC	--
10782474	A/G	10	21524527	-	NA	NA	NA	NA	NA	NA	AA	AA	AA	AA	AA	AA	AA	AA	AA	AA	AA	AA	AA	AA	AA	AA	AA	AA	AA	AA	AA	AA	AA	AA	AA	AA	AA	AA	AA	AA	AA	AA	AA	AA	AA	AA	AA	AA	AA
10786716	A/G	10	21706879	-	NA	NA	NA	NA	NA	NA	GG	AA	GG	AA	AA	GG	GG	AA	GG	GG	GG	GG	AA	GG	AA	AA	GG	GG	GG	GG	--	GG	GG	GG	GG	AA	GG	GG	GG	GG	GG	GG	GG	GG	GG	GG	GG	GG	GG
10787652	T/C	10	21738003	-	NA	NA	NA	NA	NA	NA	AA	GG	GG	GG	GG	GG	GG	GG	GG	GG	GG	GG	GG	GG	GG	GG	GG	--	GG	GG	GG	GG	AA	AA	GG	GG	--	GG	GG	--	GG	GG	GG	GG	GG	AA	AA	AA	--
10788559	T/C	10	21779399	-	NA	NA	NA	NA	NA	NA	--	--	--	--	--	--	--	--	--	--	--	--	--	--	--	--	--	--	--	--	--	--	--	--	--	--	--	--	--	--	--	--	--	--	--	--	--	--	--
10792894	A/G	10	21980330	+	NA	NA	NA	NA	NA	NA	AA	AA	AA	GG	AA	AA	AA	GG	AA	AA	AA	AA	GG	AA	GG	AA	AA	AA	AA	--	--	AA	AA	AA	AA	GG	AA	AA	AA	AA	AA	AA	AA	AA	AA	AA	AA	AA	AA
10794778	T/G	10	22078159	-	NA	NA	NA	NA	NA	NA	AA	CC	AA	AA	CC	AA	AA	AA	AA	AA	AA	AA	AA	AA	AA	CC	CC	--	AA	CC	AA	AA	AA	AA	AA	AA	--	CC	AA	--	--	AA	AA	AA	AA	AA	AA	AA	--
10797349	A/G	10	22217647	-	NA	NA	NA	NA	NA	NA	AA	AA	AA	AA	AA	AA	AA	AA	AA	AA	AA	AA	AA	AA	AA	AA	AA	AA	AA	AA	AA	AA	AA	AA	AA	AA	AA	AA	AA	AA	AA	AA	AA	AA	AA	AA	AA	AA	AA
10798978	A/G	10	22328748	+	NA	NA	NA	NA	NA	NA	AA	AA	AA	AA	AA	AA	AA	AA	AA	AA	AA	AA	AA	AA	AA	AA	AA	AA	AA	AA	AA	AA	AA	AA	AA	AA	AA	AA	AA	AA	AA	AA	AA	AA	AA	AA	AA	AA	AA
10807445	T/C	10	22684386	+	NA	NA	NA	NA	NA	NA	GG	AA	GG	AA	AA	AA	AA	AA	GG	GG	GG	GG	AA	GG	AA	AA	AA	GG	GG	--	--	GG	GG	GG	GG	AA	GG	GG	GG	GG	GG	GG	AA	GG	GG	GG	GG	GG	GG
10827454	A/C	11	256688	-	NA	NA	NA	NA	NA	NA	CC	CC	CC	CC	AA	AA	AA	AA	CC	CC	AA	CC	AA	CC	AA	AA	AA	--	CC	--	CC	CC	CC	CC	CC	AA	--	AA	AA	--	--	CC	AA	CC	AA	AA	AA	AA	CC
10831672	A/G	11	430255	+	NA	NA	NA	NA	NA	NA	GG	GG	GG	GG	GG	AA	AA	GG	GG	GG	GG	GG	GG	GG	GG	GG	AA	AA	GG	GG	GG	GG	GG	GG	GG	GG	AA	AA	GG	AA	AA	GG	AA	GG	GG	GG	GG	GG	AA
10832069	T/C	11	445063	-	NA	NA	NA	NA	NA	NA	--	--	--	--	--	--	--	--	--	--	--	--	--	--	--	--	--	--	--	--	--	--	--	--	--	--	--	--	--	--	--	--	--	--	--	--	--	--	--
10837545	A/G	11	681967	+	NA	NA	NA	NA	NA	NA	GG	AA	GG	AA	AA	AA	AA	AA	GG	GG	GG	GG	AA	GG	AA	AA	AA	GG	GG	AA	AA	GG	GG	GG	GG	AA	GG	AA	GG	GG	GG	GG	AA	GG	GG	GG	GG	GG	GG
10839709	A/G	11	758449	+	NA	NA	NA	NA	NA	NA	AA	GG	AA	GG	GG	GG	GG	GG	AA	AA	AA	AA	GG	AA	GG	GG	GG	GG	AA	--	--	AA	AA	AA	AA	GG	GG	GG	AA	GG	GG	AA	GG	AA	AA	AA	AA	AA	GG
10839773	T/G	11	760429	+	NA	NA	NA	NA	NA	NA	--	--	--	--	--	--	--	--	--	--	--	--	--	--	--	--	--	--	--	--	--	--	--	--	--	--	--	--	--	--	--	--	--	--	--	--	--	--	--
10840785	T/C	11	805590	+	NA	NA	NA	NA	NA	NA	--	--	--	--	--	--	--	--	--	--	--	--	--	--	--	--	--	--	--	--	--	--	--	--	--	--	--	--	--	--	--	--	--	--	--	--	--	--	--
10843148	A/G	11	888708	+	NA	NA	NA	NA	NA	NA	AA	AA	AA	AA	AA	AA	AA	AA	GG	GG	AA	AA	AA	AA	AA	AA	AA	AA	GG	--	--	--	AA	AA	AA	AA	AA	AA	AA	AA	AA	AA	AA	--	GG	AA	GG	AA	AA
10844846	T/C	11	945911	+	NA	NA	NA	NA	NA	NA	AA	GG	AA	GG	GG	GG	GG	GG	AA	AA	AA	AA	GG	GG	GG	GG	GG	GG	AA	--	--	AA	AA	AA	AA	GG	GG	GG	GG	GG	GG	AA	GG	AA	GG	AA	GG	AA	GG
10851261	T/C	11	1121680	-	NA	NA	NA	NA	NA	NA	--	--	--	--	--	--	--	--	--	--	--	--	--	--	--	--	--	--	--	--	--	--	--	--	--	--	--	--	--	--	--	--	--	--	--	--	--	--	--
10852712	T/G	11	1161089	+	NA	NA	NA	NA	NA	NA	CC	CC	AA	CC	CC	CC	CC	CC	AA	CC	AA	CC	CC	CC	CC	CC	CC	CC	AA	--	CC	CC	AA	CC	CC	CC	CC	CC	CC	CC	CC	AA	CC	CC	AA	AA	AA	AA	CC
1085563	T/C	1	33145570	-	NA	NA	NA	NA	NA	NA	GG	AA	GG	AA	AA	AA	AA	AA	GG	GG	GG	GG	AA	GG	AA	AA	AA	GG	GG	AA	AA	GG	GG	GG	GG	AA	GG	AA	GG	GG	GG	GG	AA	GG	GG	GG	GG	GG	GG
10858811	A/G	11	1378959	-	NA	NA	NA	NA	NA	NA	AA	GG	AA	GG	GG	GG	GG	GG	AA	AA	AA	AA	GG	GG	GG	GG	GG	AA	AA	GG	GG	AA	AA	AA	AA	GG	AA	AA	AA	AA	AA	AA	GG	AA	AA	AA	AA	AA	AA
10859595	T/C	11	1417174	+	NA	NA	NA	NA	NA	NA	GG	AA	GG	AA	AA	AA	AA	AA	GG	GG	GG	GG	AA	AA	AA	AA	AA	GG	GG	AA	--	GG	GG	GG	GG	AA	GG	AA	GG	GG	GG	GG	AA	GG	GG	GG	GG	GG	GG
10860295	A/G	11	1442640	+	NA	NA	NA	NA	NA	NA	AA	AA	AA	AA	AA	AA	AA	AA	GG	GG	AA	AA	AA	AA	AA	AA	AA	AA	GG	--	--	GG	AA	AA	AA	AA	AA	AA	AA	AA	AA	GG	AA	GG	GG	AA	AA	AA	AA
1086147	A/G	1	33164035	+	NA	NA	NA	NA	NA	NA	GG	GG	GG	AA	GG	AA	AA	AA	GG	GG	GG	GG	GG	GG	GG	GG	AA	GG	GG	GG	GG	GG	GG	GG	GG	GG	GG	GG	GG	GG	GG	GG	AA	GG	GG	GG	GG	GG	GG
10864572	A/G	11	1604878	+	NA	NA	NA	NA	NA	NA	--	--	--	--	--	--	--	--	--	--	--	--	--	--	--	--	--	--	--	--	--	--	--	--	--	--	--	--	--	--	--	--	--	--	--	--	--	--	--
10865711	T/G	11	1669035	-	NA	NA	NA	NA	NA	NA	CC	AA	CC	AA	AA	AA	AA	AA	CC	CC	CC	CC	AA	AA	AA	AA	AA	AA	CC	AA	--	CC	CC	CC	CC	AA	AA	AA	CC	AA	--	AA	AA	CC	CC	CC	CC	CC	AA
10866672	T/C	11	1706087	+	NA	NA	NA	NA	NA	NA	GG	AA	GG	AA	GG	AA	GG	AA	GG	GG	GG	GG	GG	GG	AA	GG	AA	--	GG	AA	--	GG	GG	GG	GG	AA	--	GG	GG	--	--	GG	GG	GG	GG	GG	GG	GG	--
10868898	A/C	11	1826094	+	NA	NA	NA	NA	NA	NA	AA	CC	AA	CC	CC	CC	CC	CC	AA	CC	AA	AA	CC	CC	CC	CC	CC	CC	AA	CC	--	AA	AA	AA	AA	CC	CC	CC	AA	CC	CC	CC	CC	AA	AA	AA	AA	AA	CC
10871563	T/C	11	1936453	-	NA	NA	NA	NA	NA	NA	--	--	--	--	--	--	--	--	--	--	--	--	--	--	--	--	--	--	--	--	--	--	--	--	--	--	--	--	--	--	--	--	--	--	--	--	--	--	--
10877568	T/G	11	2195349	-	NA	NA	NA	NA	NA	NA	AA	AA	AA	AA	AA	AA	AA	AA	AA	CC	AA	AA	AA	AA	AA	AA	AA	AA	AA	AA	AA	AA	AA	AA	AA	AA	AA	AA	CC	AA	AA	AA	AA	AA	AA	AA	AA	AA	AA
10877755	A/C	11	2208347	-	NA	NA	NA	NA	NA	NA	CC	AA	CC	AA	CC	CC	CC	AA	CC	CC	CC	CC	CC	CC	AA	CC	CC	CC	CC	--	AC	CC	CC	CC	CC	AA	CC	CC	CC	CC	CC	CC	CC	CC	CC	CC	CC	CC	CC
10880230	T/G	11	2319030	-	NA	NA	NA	NA	NA	NA	CC	AA	CC	AA	CC	CC	AA	AA	CC	CC	CC	CC	CC	CC	AA	CC	CC	CC	CC	AA	--	CC	CC	CC	CC	AA	CC	CC	AA	CC	CC	CC	AA	CC	CC	CC	CC	CC	CC
10880752	A/G	11	2333913	-	NA	NA	NA	NA	NA	NA	GG	AA	GG	AA	GG	AA	AA	AA	GG	GG	GG	GG	GG	GG	AA	GG	AA	GG	GG	--	--	GG	GG	GG	GG	AA	GG	GG	AA	GG	GG	GG	AA	GG	GG	GG	GG	GG	GG
10880911	T/C	11	2344969	+	NA	NA	NA	NA	NA	NA	GG	AA	GG	AA	GG	AA	AA	AA	GG	GG	GG	GG	GG	GG	AA	GG	AA	GG	GG	--	AG	GG	GG	GG	GG	AA	GG	GG	GG	GG	GG	GG	AA	GG	GG	GG	GG	GG	GG
10886052	T/C	11	2517230	-	NA	NA	NA	NA	NA	NA	GG	AA	GG	AA	AA	AA	AA	AA	GG	GG	GG	GG	AA	AA	AA	AA	AA	AA	GG	AA	--	--	GG	GG	GG	AA	AA	AA	AA	AA	AA	AA	AA	--	GG	GG	GG	GG	AA
1088950	A/C	1	33268652	+	NA	NA	NA	NA	NA	NA	CC	CC	CC	CC	CC	CC	CC	CC	CC	AA	CC	CC	CC	CC	AA	CC	CC	CC	CC	CC	CC	CC	CC	CC	CC	CC	CC	CC	AA	CC	CC	CC	CC	CC	CC	CC	AA	CC	CC
10893745	A/G	11	2763639	-	NA	NA	NA	NA	NA	NA	GG	GG	GG	GG	GG	GG	GG	GG	GG	GG	GG	GG	GG	GG	GG	GG	GG	GG	GG	GG	GG	GG	GG	GG	GG	GG	GG	GG	GG	GG	GG	GG	GG	GG	GG	GG	AA	GG	GG
10895190	T/C	11	2814156	-	NA	NA	NA	NA	NA	NA	AA	AA	AA	AA	AA	AA	AA	AA	AA	AA	AA	AA	AA	AA	AA	AA	AA	AA	AA	AA	AA	AA	AA	AA	AA	AA	AA	AA	GG	AA	AA	AA	AA	AA	AA	AA	AA	AA	AA
10896517	T/C	11	2876450	+	NA	NA	NA	NA	NA	NA	GG	AA	GG	AA	AA	AA	GG	AA	GG	GG	GG	GG	AA	GG	AA	GG	AA	AA	GG	--	GG	GG	GG	GG	GG	AA	AA	AA	GG	AA	AA	GG	GG	GG	GG	GG	GG	GG	AA
10902608	T/C	11	3097506	-	NA	NA	NA	NA	NA	NA	AA	AA	AA	AA	AA	AA	AA	AA	AA	AA	AA	AA	AA	AA	AA	AA	AA	AA	AA	AA	AA	AA	AA	AA	AA	AA	AA	AA	AA	AA	AA	AA	AA	AA	AA	AA	AA	AA	AA
10903313	T/C	11	3137967	-	NA	NA	NA	NA	NA	NA	--	--	--	--	--	--	--	--	--	--	--	--	--	--	--	--	--	--	--	--	--	--	--	--	--	--	--	--	--	--	--	--	--	--	--	--	--	--	--
1090447	A/G	1	33321905	+	NA	NA	NA	NA	NA	NA	AA	GG	AA	GG	GG	GG	GG	GG	AA	GG	AA	AA	GG	AA	GG	GG	GG	GG	AA	--	--	AA	AA	AA	AA	GG	GG	GG	GG	GG	GG	AA	GG	AA	AA	AA	GG	AA	GG
10905465	A/C	11	3222142	+	NA	NA	NA	NA	NA	NA	AA	--	AA	--	AA	--	--	--	AA	AA	AA	AA	--	--	--	--	--	CC	AA	AC	--	--	AA	AA	--	--	CC	--	--	CC	CC	AA	--	--	--	--	AA	AA	CC
10907196	A/C	11	3287548	-	NA	NA	NA	NA	NA	NA	CC	AA	CC	AA	AA	CC	CC	AA	CC	CC	CC	CC	AA	AA	AA	AA	CC	CC	CC	AA	AA	AA	CC	CC	AA	AA	CC	CC	CC	CC	CC	CC	CC	AA	AA	AA	CC	CC	CC
10909377	T/C	11	3366380	-	NA	NA	NA	NA	NA	NA	GG	GG	GG	GG	GG	GG	GG	GG	GG	GG	GG	GG	GG	GG	GG	GG	GG	GG	GG	GG	GG	GG	GG	GG	GG	GG	GG	GG	GG	GG	GG	GG	GG	GG	GG	GG	GG	GG	GG
10912183	A/G	11	3475073	+	NA	NA	NA	NA	NA	NA	AA	GG	AA	GG	GG	GG	GG	GG	AA	AA	AA	AA	GG	GG	GG	GG	GG	AA	AA	--	GG	GG	AA	AA	GG	GG	GG	GG	AA	AA	GG	AA	GG	GG	GG	GG	AA	AA	GG
10912978	T/G	11	3516253	-	NA	NA	NA	NA	NA	NA	AA	AA	AA	CC	AA	CC	AA	CC	AA	AA	AA	AA	CC	AA	CC	AA	CC	AA	AA	--	--	AA	AA	AA	AA	CC	AA	AA	AA	AA	AA	AA	AA	AA	AA	AA	AA	AA	AA
10915466	A/C	11	3583526	+	NA	NA	NA	NA	NA	NA	CC	CC	CC	CC	CC	CC	--	CC	CC	AA	CC	CC	CC	CC	CC	CC	CC	CC	CC	CC	CC	CC	CC	CC	CC	CC	CC	CC	CC	CC	CC	AA	--	CC	CC	CC	AA	CC	CC
10918294	T/C	11	3651426	+	NA	NA	NA	NA	NA	NA	AA	GG	AA	AA	GG	GG	GG	AA	AA	GG	AA	AA	AA	AA	AA	AA	GG	GG	AA	--	AA	AA	AA	AA	AA	AA	GG	GG	AA	GG	GG	GG	GG	AA	AA	AA	GG	AA	GG
10919433	T/C	11	3681039	-	NA	NA	NA	NA	NA	NA	AA	AA	AA	AA	GG	GG	GG	AA	AA	AA	AA	AA	AA	AA	AA	AA	GG	GG	AA	--	AA	AA	AA	AA	AA	AA	GG	--	AA	GG	GG	AA	GG	AA	AA	AA	AA	AA	GG
10920543	A/G	11	3705229	-	NA	NA	NA	NA	NA	NA	GG	GG	GG	GG	GG	GG	GG	GG	GG	GG	GG	GG	GG	GG	GG	GG	GG	GG	GG	GG	GG	GG	GG	GG	GG	GG	GG	GG	GG	GG	GG	GG	GG	GG	GG	GG	AA	GG	GG
1092139	T/G	1	33365454	+	NA	NA	NA	NA	NA	NA	CC	CC	CC	CC	CC	CC	CC	CC	CC	AA	CC	CC	CC	CC	AA	CC	CC	CC	CC	CC	CC	CC	CC	CC	CC	CC	CC	CC	AA	CC	CC	CC	CC	CC	CC	CC	AA	CC	CC
10922039	T/C	11	3758339	-	NA	NA	NA	NA	NA	NA	GG	GG	GG	GG	AA	AA	AA	GG	GG	AA	GG	GG	GG	GG	GG	GG	AA	AA	GG	--	--	AA	GG	GG	GG	GG	AA	AA	GG	AA	AA	AA	AA	--	AA	GG	AA	GG	AA
10923499	A/G	11	3806212	+	NA	NA	NA	NA	NA	NA	AA	AA	AA	GG	AA	AA	AA	GG	AA	GG	AA	AA	GG	AA	GG	AA	AA	AA	AA	--	GG	GG	AA	AA	AA	GG	AA	AA	AA	AA	AA	GG	AA	--	GG	AA	GG	AA	AA
10923991	T/C	11	3827762	+	NA	NA	NA	NA	NA	NA	GG	GG	GG	AA	GG	GG	GG	AA	GG	AA	GG	GG	AA	GG	AA	GG	GG	GG	GG	AA	AA	AA	GG	GG	GG	AA	GG	GG	GG	GG	GG	AA	GG	--	AA	GG	AA	GG	GG
1092818	T/C	1	33391681	-	NA	NA	NA	NA	NA	NA	GG	GG	GG	GG	GG	GG	GG	GG	GG	GG	GG	GG	GG	GG	GG	GG	GG	GG	GG	GG	GG	GG	GG	GG	GG	GG	GG	GG	AA	GG	GG	GG	GG	GG	GG	GG	GG	GG	GG
10930912	T/C	11	4024298	-	NA	NA	NA	NA	NA	NA	AA	AA	AA	AA	AA	AA	AA	AA	AA	GG	AA	AA	AA	AA	AA	AA	AA	AA	AA	AA	AA	AA	AA	AA	AA	AA	AA	AA	AA	AA	AA	AA	AA	AA	AA	AA	AA	AA	AA
10931576	A/G	11	4051138	+	NA	NA	NA	NA	NA	NA	GG	AA	GG	AA	AA	AA	AA	AA	AA	AA	GG	GG	AA	GG	AA	AA	AA	AA	AA	AA	AA	AA	GG	GG	AA	AA	AA	AA	AA	AA	AA	AA	AA	AA	AA	AA	AA	GG	AA
109354	T/C	1	3284561	-	NA	NA	NA	NA	NA	NA	GG	GG	AA	GG	GG	GG	GG	GG	AA	GG	GG	GG	GG	AA	GG	GG	GG	AG	AA	--	--	AA	GG	GG	AA	GG	AG	GG	GG	AG	AG	--	GG	AA	GG	AA	GG	GG	AG
10936033	T/C	11	4221783	+	NA	NA	NA	NA	NA	NA	GG	AA	GG	GG	GG	AA	AA	GG	AA	AA	GG	GG	GG	GG	GG	GG	GG	GG	AA	--	--	AA	GG	GG	AA	GG	GG	GG	GG	GG	GG	AA	AA	AA	AA	GG	AA	GG	GG
10938623	A/G	11	4289151	-	NA	NA	NA	NA	NA	NA	AA	GG	AA	AA	AA	GG	GG	AA	GG	GG	AA	AA	AA	AA	AA	AA	GG	AA	GG	AA	--	GG	AA	AA	GG	AA	AA	GG	GG	AA	AA	--	GG	GG	GG	AA	GG	AA	AA
10940247	A/C	11	4328174	+	NA	NA	NA	NA	NA	NA	CC	CC	CC	CC	CC	CC	CC	CC	CC	CC	CC	CC	CC	CC	CC	CC	CC	CC	CC	CC	--	AA	CC	CC	AA	CC	CC	CC	CC	CC	CC	CC	CC	AA	AA	CC	AA	CC	CC
10943015	T/C	11	4419880	-	NA	NA	NA	NA	NA	NA	GG	AA	GG	AA	AA	AA	AA	AA	GG	AA	GG	GG	AA	GG	AA	AA	AA	AA	GG	--	--	GG	GG	GG	GG	AA	AA	AA	GG	AA	AA	GG	AA	--	GG	AA	GG	GG	AA
10944235	A/G	11	4448674	-	NA	NA	NA	NA	NA	NA	GG	AA	GG	GG	GG	--	AA	GG	GG	AA	GG	GG	GG	GG	GG	GG	AA	AA	GG	--	GG	GG	GG	GG	GG	GG	AA	GG	GG	AA	AA	GG	AA	GG	GG	GG	GG	GG	AA
10946097	A/C	11	4519613	-	NA	NA	NA	NA	NA	NA	--	--	--	--	--	--	--	--	--	--	--	--	--	--	--	--	--	--	--	--	--	--	--	--	--	--	--	--	--	--	--	--	--	--	--	--	--	--	--
10950749	T/G	11	4684539	+	NA	NA	NA	NA	NA	NA	CC	AA	CC	CC	--	AA	AA	CC	CC	AA	CC	CC	CC	CC	CC	CC	AA	--	CC	CC	CC	CC	CC	CC	CC	CC	--	CC	CC	--	CC	CC	AA	CC	CC	CC	CC	CC	--
10952480	A/G	11	4749678	-	NA	NA	NA	NA	NA	NA	GG	AA	GG	GG	GG	AA	AA	GG	GG	AA	GG	GG	GG	GG	GG	--	AG	GG	GG	GG	GG	GG	GG	GG	GG	GG	GG	GG	AA	GG	GG	GG	AA	GG	GG	GG	GG	GG	GG
10954410	A/G	11	4808297	-	NA	NA	NA	NA	NA	NA	AA	GG	GG	GG	GG	GG	GG	GG	AA	GG	AA	GG	GG	GG	GG	GG	GG	GG	AA	--	--	AA	AA	AA	AA	GG	GG	GG	GG	GG	GG	AA	GG	--	AA	AA	AA	AA	GG
10955157	T/G	11	4826905	-	NA	NA	NA	NA	NA	NA	CC	CC	CC	AA	CC	CC	CC	AA	CC	CC	CC	CC	AA	CC	AA	AA	CC	--	CC	--	--	CC	CC	CC	CC	AA	--	CC	CC	--	AC	CC	CC	CC	CC	CC	CC	CC	--
10963017	T/C	11	5016102	+	NA	NA	NA	NA	NA	NA	--	AA	--	AA	--	GG	GG	AA	--	GG	--	--	AA	--	AA	AA	GG	GG	--	AA	AA	--	--	--	--	AA	GG	AA	GG	GG	GG	--	GG	--	--	--	--	--	GG
10964497	T/C	11	5063771	-	NA	NA	NA	NA	NA	NA	AA	AA	AA	AA	AA	GG	GG	AA	AA	AA	AA	AA	AA	AA	AA	AA	GG	AA	AA	AA	AA	AA	AA	AA	AA	AA	AA	AA	GG	AA	AA	AA	GG	AA	AA	AA	AA	AA	AA
10969097	T/G	11	5198000	-	NA	NA	NA	NA	NA	NA	AA	AA	AA	CC	AA	--	AA	CC	AA	AA	AA	AA	CC	AA	CC	CC	AA	--	AA	--	--	AA	AA	AA	AA	CC	--	AA	AA	--	--	AA	AA	AA	AA	AA	AA	AA	--
10973715	A/G	11	5335992	-	NA	NA	NA	NA	NA	NA	GG	GG	GG	GG	GG	--	GG	GG	GG	AA	GG	GG	GG	GG	GG	GG	GG	GG	GG	GG	GG	GG	GG	GG	GG	GG	GG	GG	AA	GG	GG	GG	GG	GG	GG	GG	GG	GG	GG
10973805	T/G	11	5339007	+	NA	NA	NA	NA	NA	NA	CC	CC	CC	CC	CC	CC	AA	CC	CC	CC	CC	CC	CC	CC	CC	CC	AA	--	CC	CC	CC	CC	CC	CC	CC	CC	--	CC	CC	--	CC	CC	AA	CC	CC	CC	CC	CC	--
10973952	T/C	11	5343883	-	NA	NA	NA	NA	NA	NA	AA	GG	AA	GG	AA	GG	GG	GG	AA	GG	AA	AA	GG	AA	GG	GG	GG	GG	AA	--	--	AA	AA	AA	AA	GG	GG	GG	GG	GG	GG	AA	GG	AA	AA	AA	AA	AA	GG
10975038	T/G	11	5376015	+	NA	NA	NA	NA	NA	NA	CC	CC	CC	CC	CC	CC	CC	CC	CC	CC	CC	CC	CC	CC	CC	CC	CC	--	CC	CC	CC	CC	CC	CC	CC	CC	--	CC	CC	--	CC	CC	CC	CC	CC	CC	CC	CC	--
10983929	T/C	11	5615885	+	NA	NA	NA	NA	NA	NA	GG	GG	GG	AA	GG	GG	GG	AA	GG	GG	GG	GG	AA	GG	GG	GG	GG	GG	GG	GG	AG	GG	GG	GG	GG	AA	GG	GG	GG	GG	GG	GG	GG	GG	GG	GG	GG	GG	GG
10985279	A/G	11	5645993	+	NA	NA	NA	NA	NA	NA	AA	GG	AA	GG	GG	GG	GG	GG	GG	GG	AA	AA	GG	AA	GG	GG	GG	GG	GG	GG	GG	GG	AA	AA	GG	GG	GG	GG	GG	GG	GG	GG	GG	GG	GG	AA	GG	AA	GG
10986245	A/G	11	5676283	-	NA	NA	NA	NA	NA	NA	GG	GG	GG	GG	GG	GG	GG	GG	AA	GG	GG	GG	GG	GG	GG	GG	GG	GG	AA	GG	--	AA	GG	GG	AA	GG	GG	GG	GG	GG	GG	AA	GG	AA	AA	GG	GG	GG	GG
10987441	A/G	11	5698484	-	NA	NA	NA	NA	NA	NA	AA	GG	AA	GG	GG	GG	GG	GG	AA	AA	AA	AA	GG	AA	GG	GG	GG	GG	AA	--	--	AA	AA	AA	AA	GG	GG	GG	AA	GG	GG	AA	GG	AA	AA	AA	AA	AA	GG
10987941	T/C	11	5709778	+	NA	NA	NA	NA	NA	NA	GG	AA	GG	AA	AA	AA	AA	AA	AA	GG	GG	GG	AA	GG	AA	AA	AA	--	AA	AA	AA	AA	GG	GG	AA	AA	--	AA	AA	--	--	AA	AA	AA	AA	GG	GG	GG	--
1099618	T/C	1	33630310	-	NA	NA	NA	NA	NA	NA	GG	GG	GG	GG	GG	GG	GG	GG	GG	GG	GG	GG	GG	GG	AA	GG	GG	GG	GG	GG	GG	GG	GG	GG	GG	GG	GG	GG	GG	GG	GG	GG	GG	GG	GG	GG	GG	GG	GG
10996639	A/G	11	5909358	+	NA	NA	NA	NA	NA	NA	AA	GG	AA	GG	GG	GG	GG	GG	AA	AA	AA	AA	GG	AA	AA	GG	GG	--	AA	--	--	AA	AA	AA	AA	GG	--	GG	AA	--	--	AA	GG	AA	AA	AA	GG	AA	GG
11004162	T/C	11	6088667	-	NA	NA	NA	NA	NA	NA	AA	AA	AA	GG	AA	AA	AA	GG	AA	AA	AA	AA	GG	AA	AA	GG	AA	AA	AA	--	GG	GG	AA	AA	AA	GG	AA	AA	AA	AA	AA	AA	AA	GG	AA	AA	AA	AA	AA
11012905	T/C	11	6301206	-	NA	NA	NA	NA	NA	NA	AA	GG	AA	AA	AA	AA	AA	AA	AA	AA	AA	AA	AA	AA	AA	AA	AA	AA	AA	AA	AA	AA	AA	AA	AA	AA	AA	AA	AA	AA	AA	AA	AA	AA	AA	AA	AA	AA	AA
11013136	A/G	11	6306904	-	NA	NA	NA	NA	NA	NA	AA	AA	AA	AA	AA	AA	AA	AA	GG	GG	AA	GG	AA	GG	AA	AA	AA	AA	GG	AA	AA	AA	AA	AA	GG	AA	AA	AA	GG	AA	AA	GG	AA	AA	GG	AA	GG	AA	AA
11016880	T/C	11	6389747	-	NA	NA	NA	NA	NA	NA	GG	GG	GG	GG	GG	GG	GG	GG	AA	AA	GG	AA	GG	AA	GG	GG	GG	GG	AA	GG	GG	GG	GG	GG	AA	GG	GG	GG	AA	GG	GG	AA	GG	GG	AA	GG	AA	GG	GG
11019786	A/C	11	6472086	+	NA	NA	NA	NA	NA	NA	AA	AA	AA	CC	AA	AA	AA	CC	AA	AA	AA	AA	CC	AA	AA	CC	AA	AA	AA	--	CC	CC	AA	AA	AA	CC	AA	AA	AA	AA	AA	AA	AA	CC	AA	AA	AA	AA	AA
11026210	A/G	11	6600908	-	NA	NA	NA	NA	NA	NA	GG	GG	GG	GG	AA	AA	AA	GG	AA	AA	GG	AA	GG	AA	AA	GG	AA	GG	AA	GG	GG	GG	GG	GG	AA	AA	GG	AA	AA	GG	GG	AA	AA	GG	AA	GG	GG	GG	GG
11026489	T/C	11	6604999	+	NA	NA	NA	NA	NA	NA	GG	GG	GG	AA	GG	AA	AA	AA	AA	AA	GG	AA	AA	AA	AA	AA	AA	AA	AA	AA	AA	AA	GG	GG	AA	AA	AA	AA	AA	AA	AA	AA	AA	AA	AA	GG	AA	GG	AA
11039200	T/G	11	6868154	+	NA	NA	NA	NA	NA	NA	--	--	--	--	--	--	--	--	--	--	--	--	--	--	--	--	--	--	--	--	--	--	--	--	--	--	--	--	--	--	--	--	--	--	--	--	--	--	--
11039241	A/G	11	6869072	-	NA	NA	NA	NA	NA	NA	AA	GG	AA	--	GG	GG	GG	--	--	--	AA	--	--	--	GG	--	GG	--	--	--	--	--	AA	AA	--	--	--	GG	--	--	--	--	GG	--	--	AA	AA	AA	--
11042869	A/G	11	6948421	+	NA	NA	NA	NA	NA	NA	AA	GG	AA	AA	AA	AA	AA	AA	GG	GG	AA	GG	AA	GG	AA	GG	AA	AA	GG	--	--	GG	AA	AA	GG	GG	AA	AA	GG	AA	AA	GG	AA	GG	GG	AA	GG	AA	AA
11047664	A/G	11	7040122	-	NA	NA	NA	NA	NA	NA	GG	GG	GG	AA	AA	AA	AA	AA	GG	GG	GG	GG	AA	GG	AA	GG	AA	GG	GG	GG	--	GG	GG	GG	GG	GG	GG	GG	GG	GG	GG	GG	AA	GG	GG	GG	GG	GG	GG
11064387	T/C	11	7481933	-	NA	NA	NA	NA	NA	NA	AA	GG	AA	GG	GG	GG	GG	GG	AA	GG	AA	AA	GG	AA	GG	GG	GG	GG	AA	GG	GG	GG	AA	AA	GG	GG	GG	GG	GG	GG	GG	GG	GG	GG	AA	AA	AA	AA	GG
11066376	A/G	11	7537920	+	NA	NA	NA	NA	NA	NA	AA	AA	AA	AA	AA	AA	AA	AA	AA	AA	AA	AA	AA	AA	AA	AA	AA	AA	AA	AA	AA	AA	AA	AA	AA	AA	AA	AA	AA	AA	AA	AA	AA	AA	AA	AA	AA	AA	AA
11066495	A/G	11	7542820	-	NA	NA	NA	NA	NA	NA	GG	AA	GG	AA	GG	GG	GG	AA	GG	GG	GG	GG	AA	GG	GG	GG	GG	GG	GG	GG	--	GG	GG	GG	GG	AA	GG	AA	GG	GG	GG	GG	GG	GG	GG	GG	GG	GG	GG
11067344	T/C	11	7573969	+	NA	NA	NA	NA	NA	NA	GG	GG	GG	GG	GG	AA	AA	GG	GG	GG	GG	GG	GG	GG	GG	GG	AA	GG	GG	GG	GG	GG	GG	GG	GG	GG	GG	GG	GG	GG	GG	GG	AA	GG	GG	GG	AA	GG	GG
11068516	T/G	11	7616967	+	NA	NA	NA	NA	NA	NA	CC	--	CC	--	--	AA	AA	--	CC	CC	CC	CC	--	CC	--	--	AA	CC	CC	CC	--	--	CC	CC	CC	--	CC	--	CC	CC	CC	CC	AA	--	CC	CC	AA	CC	CC
11073372	T/C	11	7811988	+	NA	NA	NA	NA	NA	NA	GG	AA	GG	AA	AA	GG	GG	AA	GG	GG	GG	GG	AA	GG	AA	GG	GG	GG	GG	GG	--	GG	GG	GG	GG	GG	GG	GG	GG	GG	GG	GG	GG	GG	GG	GG	GG	GG	GG
11075456	A/G	11	7863624	+	NA	NA	NA	NA	NA	NA	GG	GG	GG	GG	GG	GG	GG	GG	GG	GG	GG	GG	GG	GG	GG	GG	GG	--	GG	GG	AG	AA	GG	GG	GG	GG	--	GG	GG	--	GG	GG	GG	AA	GG	GG	AA	GG	--
1108154	A/C	1	33901317	-	NA	NA	NA	NA	NA	NA	CC	CC	CC	AA	CC	CC	CC	AA	CC	CC	CC	CC	CC	CC	CC	CC	CC	CC	CC	CC	--	CC	CC	CC	CC	CC	CC	CC	CC	CC	CC	CC	CC	CC	CC	CC	CC	CC	--
11083523	T/C	11	8083891	+	NA	NA	NA	NA	NA	NA	AA	AA	AA	GG	AA	AA	AA	AA	AA	AA	AA	AA	AA	AA	GG	GG	AA	AA	AA	--	AA	AA	AA	AA	AA	GG	AA	AA	AA	AA	AA	AA	AA	AA	AA	AA	AA	AA	AA
11083524	A/G	11	8084005	+	NA	NA	NA	NA	NA	NA	AA	GG	AA	GG	GG	GG	GG	GG	AA	AA	AA	AA	GG	AA	GG	GG	GG	AA	AA	--	--	AA	AA	AA	AA	GG	AA	GG	AA	AA	AA	AA	GG	AA	AA	AA	AA	GG	AA
11088315	A/G	11	8247118	-	NA	NA	NA	NA	NA	NA	--	--	--	AA	--	GG	GG	--	AA	AA	--	--	--	--	AA	GG	GG	GG	AA	--	AA	AA	--	--	AA	GG	GG	AA	AA	GG	GG	--	GG	AA	AA	--	AA	GG	GG
11093105	A/G	11	8342515	-	NA	NA	NA	NA	NA	NA	GG	--	GG	--	--	--	--	--	AA	AA	GG	GG	--	GG	--	--	--	GG	AA	AG	AA	AA	GG	GG	AA	--	GG	--	AA	GG	GG	AA	--	AA	AA	GG	AA	--	GG
11095170	A/C	11	8384804	+	NA	NA	NA	NA	NA	NA	--	AA	--	AA	AA	CC	CC	AA	CC	CC	--	--	AA	--	AA	CC	CC	CC	CC	CC	--	CC	--	--	CC	CC	CC	CC	CC	CC	CC	CC	CC	CC	CC	--	CC	CC	CC
11097395	A/G	11	8439177	-	NA	NA	NA	NA	NA	NA	AA	AA	AA	AA	AA	AA	AA	AA	AA	GG	AA	AA	AA	AA	AA	AA	AA	AA	AA	AA	AA	AA	AA	AA	AA	AA	AA	AA	AA	AA	AA	AA	AA	AA	GG	AA	GG	AA	AA
11097900	A/G	11	8457829	+	NA	NA	NA	NA	NA	NA	GG	GG	GG	GG	GG	GG	GG	GG	AA	GG	GG	GG	GG	GG	GG	GG	GG	GG	AA	--	GG	GG	GG	GG	GG	GG	GG	GG	GG	GG	GG	AA	GG	GG	GG	GG	GG	GG	GG
1110244	T/C	1	33970323	+	NA	NA	NA	NA	NA	NA	AA	GG	AA	GG	GG	GG	GG	GG	AA	AA	AA	AA	GG	AA	AA	GG	GG	GG	AA	--	--	AA	AA	AA	AA	GG	GG	GG	AA	GG	GG	AA	GG	AA	AA	AA	AA	AA	GG
11108034	A/C	11	8688939	+	NA	NA	NA	NA	NA	NA	AA	--	AA	AA	--	AA	AA	--	AA	CC	AA	AA	--	AA	AA	AA	AA	--	AA	AA	AA	AA	AA	AA	AA	AA	--	AA	AA	--	AA	AA	AA	AA	AA	AA	AA	AA	--
11111063	T/C	11	8759552	-	NA	NA	NA	NA	NA	NA	GG	GG	GG	GG	GG	GG	GG	GG	AA	AA	GG	GG	GG	GG	GG	GG	GG	GG	AA	--	--	AA	GG	GG	AA	GG	GG	GG	AA	GG	GG	AA	GG	AA	AA	GG	AA	GG	GG
11112384	A/G	11	8786491	+	NA	NA	NA	NA	NA	NA	GG	AA	GG	AA	AA	GG	GG	AA	GG	GG	GG	GG	AA	GG	AA	GG	GG	GG	GG	GG	--	GG	GG	GG	GG	GG	GG	GG	GG	GG	GG	GG	GG	GG	GG	GG	GG	GG	GG
11112426	T/C	11	8788201	-	NA	NA	NA	NA	NA	NA	AA	GG	AA	GG	GG	GG	GG	GG	GG	GG	AA	AA	GG	AA	GG	GG	GG	GG	GG	GG	GG	GG	AA	AA	GG	GG	GG	GG	GG	GG	GG	GG	GG	GG	GG	AA	GG	GG	GG
11122733	A/G	11	9015316	+	NA	NA	NA	NA	NA	NA	GG	GG	GG	GG	GG	GG	GG	GG	GG	AA	GG	GG	GG	GG	GG	GG	GG	GG	GG	GG	AG	AA	GG	GG	AA	GG	GG	GG	GG	GG	GG	GG	GG	AA	AA	GG	AA	GG	GG
1112327	T/C	1	34039502	+	NA	NA	NA	NA	NA	NA	GG	GG	GG	GG	GG	GG	GG	GG	GG	GG	GG	GG	GG	GG	GG	GG	GG	GG	GG	GG	GG	GG	GG	GG	GG	GG	GG	GG	GG	GG	GG	GG	GG	GG	GG	GG	GG	GG	GG
1112409	A/G	1	34042152	+	NA	NA	NA	NA	NA	NA	GG	AA	GG	AA	AA	AA	AA	AA	GG	GG	GG	GG	AA	GG	GG	AA	AA	AA	GG	--	--	GG	GG	GG	GG	AA	AA	AA	GG	AA	AA	GG	AA	GG	GG	GG	GG	GG	AA
11129011	A/G	11	9183139	+	NA	NA	NA	NA	NA	NA	GG	GG	GG	AA	GG	GG	GG	GG	GG	GG	GG	GG	GG	GG	AA	AA	GG	GG	GG	--	GG	GG	GG	GG	GG	GG	GG	GG	GG	GG	GG	GG	GG	GG	GG	GG	GG	GG	GG
11130152	A/G	11	9215533	-	NA	NA	NA	NA	NA	NA	GG	GG	GG	GG	GG	GG	GG	GG	GG	AA	GG	GG	GG	GG	GG	GG	GG	--	GG	GG	GG	GG	GG	GG	GG	GG	--	GG	GG	--	GG	GG	GG	GG	GG	GG	AA	GG	GG
11130155	A/G	11	9215690	-	NA	NA	NA	NA	NA	NA	AA	GG	AA	GG	GG	AA	AA	GG	AA	AA	AA	AA	GG	AA	GG	GG	AA	--	AA	GG	--	AA	AA	AA	AA	GG	--	GG	AA	--	--	AA	AA	AA	GG	AA	AA	GG	GG
11130199	A/G	11	9217367	-	NA	NA	NA	NA	NA	NA	AA	GG	AA	GG	GG	GG	GG	GG	GG	GG	AA	AA	GG	AA	GG	GG	GG	--	GG	GG	GG	GG	AA	AA	GG	GG	--	GG	GG	--	GG	GG	GG	GG	GG	AA	GG	GG	--
11140670	T/C	11	9413614	+	NA	NA	NA	NA	NA	NA	GG	GG	GG	AA	GG	GG	GG	GG	GG	GG	GG	GG	GG	GG	AA	AA	GG	--	GG	AA	GG	GG	GG	GG	GG	GG	--	GG	GG	--	--	GG	GG	GG	GG	GG	GG	GG	GG
11141821	T/C	11	9447360	+	NA	NA	NA	NA	NA	NA	AA	GG	AA	GG	GG	GG	GG	GG	AA	AA	AA	AA	GG	AA	GG	GG	GG	GG	AA	--	--	AA	AA	AA	AA	GG	GG	GG	AA	GG	GG	--	GG	AA	GG	AA	AA	GG	GG
11147305	T/C	11	9607864	-	NA	NA	NA	NA	NA	NA	GG	--	GG	--	--	--	--	--	GG	GG	GG	GG	--	GG	--	--	--	--	GG	GG	GG	GG	GG	GG	GG	--	--	--	GG	--	--	GG	--	GG	--	GG	AA	--	--
11148258	T/G	11	9671849	+	NA	NA	NA	NA	NA	NA	AA	CC	AA	CC	CC	CC	CC	CC	AA	AA	AA	AA	CC	AA	CC	CC	CC	--	AA	--	--	AA	AA	AA	AA	CC	CC	CC	AA	--	--	AA	CC	AA	CC	AA	AA	CC	--
11155000	T/C	11	9845898	+	NA	NA	NA	NA	NA	NA	GG	AA	GG	AA	GG	GG	GG	AA	GG	GG	GG	GG	AA	GG	AA	GG	GG	--	GG	--	--	GG	GG	GG	GG	GG	GG	GG	GG	GG	GG	GG	GG	GG	GG	GG	GG	GG	GG
11155706	T/C	11	9864107	+	NA	NA	NA	NA	NA	NA	GG	GG	GG	GG	GG	GG	GG	GG	GG	GG	GG	GG	GG	GG	GG	GG	GG	GG	GG	AG	--	AA	GG	GG	GG	GG	GG	GG	GG	GG	GG	AA	GG	AA	GG	GG	GG	GG	GG
11158004	A/G	11	9931715	+	NA	NA	NA	NA	NA	NA	--	--	--	--	--	--	--	--	--	--	--	--	--	--	--	--	--	--	--	--	--	--	--	--	--	--	--	--	--	--	--	--	--	--	--	--	--	--	--
11159267	T/C	11	9969502	+	NA	NA	NA	NA	NA	NA	AA	GG	AA	GG	GG	GG	GG	GG	AA	AA	AA	AA	GG	AA	GG	--	GG	AA	AA	GG	--	AA	AA	AA	AA	GG	--	--	AA	--	--	AA	GG	AA	GG	AA	AA	GG	AA
11163294	A/C	11	10054271	+	NA	NA	NA	NA	NA	NA	--	--	--	--	--	--	--	--	--	--	--	--	--	--	--	--	--	--	--	--	--	--	--	--	--	--	--	--	--	--	--	--	--	--	--	--	--	--	--
11166327	A/G	11	10116476	-	NA	NA	NA	NA	NA	NA	GG	GG	GG	GG	GG	GG	GG	GG	GG	GG	GG	GG	GG	GG	GG	GG	GG	GG	GG	GG	GG	GG	GG	GG	GG	GG	GG	GG	GG	GG	GG	GG	GG	GG	GG	GG	AA	GG	GG
1117341	A/G	1	34201543	+	NA	NA	NA	NA	NA	NA	GG	GG	GG	AA	GG	AA	AA	AA	GG	GG	GG	GG	GG	GG	GG	GG	AA	GG	GG	GG	AA	GG	GG	GG	GG	GG	GG	AA	GG	GG	GG	GG	AA	GG	GG	GG	GG	GG	GG
1118221	T/C	1	34219739	-	NA	NA	NA	NA	NA	NA	AA	GG	AA	GG	GG	GG	GG	GG	AA	AA	AA	AA	GG	AA	AA	GG	GG	GG	AA	GG	GG	GG	AA	AA	AA	GG	GG	GG	AA	GG	GG	GG	GG	GG	AA	AA	AA	AA	GG
11183256	T/G	11	10470536	+	NA	NA	NA	NA	NA	NA	AA	AA	AA	AA	AA	AA	AA	AA	AA	AA	AA	AA	AA	AA	AA	AA	AA	AA	AA	AA	AA	AA	AA	AA	AA	AA	AA	AA	AA	AA	AA	AA	AA	AA	AA	AA	AA	AA	AA
11187889	T/C	11	10563410	+	NA	NA	NA	NA	NA	NA	AA	GG	GG	GG	GG	GG	GG	GG	GG	GG	AA	GG	GG	GG	GG	GG	GG	AA	GG	GG	GG	GG	AA	AA	GG	GG	AA	GG	GG	GG	GG	GG	GG	GG	GG	AA	GG	GG	GG
11188934	A/G	11	10580420	-	NA	NA	NA	NA	NA	NA	AA	AA	AA	AA	AA	AA	AA	AA	AA	AA	AA	AA	AA	AA	AA	AA	AA	AA	AA	AA	AA	AA	AA	AA	AA	AA	AA	AA	AA	AA	AA	AA	AA	AA	AA	AA	AA	AA	AA
11194621	A/G	11	10713472	+	NA	NA	NA	NA	NA	NA	AA	GG	AA	GG	GG	GG	GG	GG	AA	AA	AA	AA	GG	AA	GG	GG	GG	GG	AA	--	AG	AA	AA	AA	GG	GG	GG	GG	AA	GG	GG	--	GG	AA	GG	AA	AA	GG	GG
11194923	T/C	11	10722191	-	NA	NA	NA	NA	NA	NA	AA	AA	AA	GG	AA	AA	AA	AA	AA	AA	AA	AA	AA	AA	AA	GG	AA	AA	AA	--	AA	AA	AA	AA	AA	AA	AA	AA	AA	AA	AA	AA	AA	AA	AA	AA	AA	GG	AA
11202999	T/C	11	10951890	-	NA	NA	NA	NA	NA	NA	AA	GG	AA	GG	GG	GG	GG	GG	AA	AA	AA	AA	GG	AA	GG	GG	GG	GG	AA	GG	--	AA	AA	AA	AA	GG	GG	GG	AA	GG	GG	AA	GG	AA	GG	AA	AA	GG	GG
11213962	T/C	11	11229807	-	NA	NA	NA	NA	NA	NA	GG	--	GG	AA	GG	--	--	--	GG	GG	GG	GG	--	GG	GG	AA	--	--	GG	--	GG	GG	GG	GG	GG	--	--	GG	GG	--	--	GG	--	GG	--	GG	GG	AA	--
11215362	A/G	11	11264445	-	NA	NA	NA	NA	NA	NA	--	--	--	--	--	--	--	--	--	--	--	--	--	--	--	--	--	--	--	--	--	--	--	--	--	--	--	--	--	--	--	--	--	--	--	--	--	--	--
11218466	A/G	11	11338204	+	NA	NA	NA	NA	NA	NA	--	--	--	--	--	--	--	--	--	--	--	--	--	--	--	--	--	--	--	--	--	--	--	--	--	--	--	--	--	--	--	--	--	--	--	--	--	--	--
11218663	T/C	11	11346682	+	NA	NA	NA	NA	NA	NA	GG	GG	GG	GG	GG	GG	GG	GG	GG	AA	GG	GG	GG	GG	GG	GG	GG	GG	GG	GG	GG	GG	GG	GG	GG	GG	GG	GG	GG	GG	GG	GG	GG	GG	GG	GG	AA	GG	GG
11219652	A/C	11	11383226	-	NA	NA	NA	NA	NA	NA	CC	CC	CC	CC	CC	CC	CC	CC	CC	CC	CC	CC	CC	CC	CC	CC	CC	CC	CC	CC	--	AA	CC	CC	CC	CC	CC	CC	CC	CC	CC	AA	CC	AA	CC	CC	CC	CC	CC
11223687	T/C	11	11484685	-	NA	NA	NA	NA	NA	NA	GG	GG	GG	GG	GG	AA	AA	GG	GG	GG	GG	GG	GG	GG	GG	GG	AA	GG	GG	GG	GG	GG	GG	GG	GG	GG	GG	GG	GG	GG	GG	GG	AA	GG	GG	GG	GG	GG	GG
1122670	A/G	1	34348949	-	NA	NA	NA	NA	NA	NA	GG	AA	GG	AA	AA	AA	AA	AA	GG	GG	GG	GG	AA	GG	AA	AA	AA	GG	GG	--	--	GG	GG	GG	GG	AA	GG	AA	GG	GG	GG	GG	AA	GG	GG	GG	GG	GG	GG
11228619	T/C	11	11600170	-	NA	NA	NA	NA	NA	NA	GG	GG	GG	AA	GG	GG	GG	GG	GG	GG	GG	GG	GG	GG	GG	AA	GG	GG	GG	--	GG	GG	GG	GG	GG	GG	GG	GG	GG	GG	GG	GG	GG	GG	GG	GG	GG	AA	GG
11230386	A/G	11	11648013	+	NA	NA	NA	NA	NA	NA	AA	GG	AA	GG	GG	GG	GG	GG	AA	AA	AA	AA	GG	AA	GG	GG	GG	GG	AA	--	--	AA	AA	AA	AA	GG	GG	GG	AA	GG	GG	AA	GG	AA	GG	AA	AA	GG	GG
1123262	T/G	1	34363755	+	NA	NA	NA	NA	NA	NA	AA	CC	AA	CC	AA	AA	AA	CC	AA	AA	AA	AA	AA	AA	AA	AA	AA	AA	AA	AA	--	AA	AA	AA	AA	AA	AA	AA	AA	AA	AA	AA	AA	AA	AA	AA	AA	AA	AA
11233430	A/G	11	11715177	-	NA	NA	NA	NA	NA	NA	GG	GG	GG	AA	AA	GG	GG	GG	GG	GG	GG	GG	GG	GG	AA	AA	GG	--	GG	AG	GG	GG	GG	GG	GG	GG	--	AA	GG	--	--	GG	GG	GG	GG	GG	GG	AA	--
11237949	A/G	11	11861644	-	NA	NA	NA	NA	NA	NA	--	--	--	--	--	--	--	--	--	--	--	--	--	--	--	--	--	--	--	--	--	--	--	--	--	--	--	--	--	--	--	--	--	--	--	--	--	--	--
11238303	A/G	11	11872676	+	NA	NA	NA	NA	NA	NA	GG	GG	GG	GG	GG	GG	GG	GG	GG	AA	GG	GG	GG	GG	GG	GG	GG	GG	GG	GG	GG	GG	GG	GG	GG	GG	GG	GG	GG	GG	GG	GG	GG	GG	GG	GG	AA	GG	GG
11241439	A/G	11	11957203	-	NA	NA	NA	NA	NA	NA	AA	--	AA	GG	GG	--	--	--	GG	GG	AA	AA	--	AA	GG	GG	--	GG	GG	GG	AA	AA	AA	AA	GG	--	GG	GG	GG	GG	GG	--	--	AA	--	AA	GG	GG	GG
11242765	T/G	11	12011458	+	NA	NA	NA	NA	NA	NA	--	--	--	--	--	--	--	--	--	--	--	--	--	--	--	--	--	--	--	--	--	--	--	--	--	--	--	--	--	--	--	--	--	--	--	--	--	--	--
11244854	T/C	11	12066584	-	NA	NA	NA	NA	NA	NA	GG	GG	GG	GG	GG	GG	GG	GG	GG	AG	GG	GG	GG	GG	GG	GG	GG	GG	GG	GG	GG	GG	GG	GG	GG	GG	GG	GG	GG	GG	GG	GG	GG	GG	GG	GG	AG	GG	GG
11246387	T/C	11	12142966	+	NA	NA	NA	NA	NA	NA	AA	GG	AA	AA	AA	GG	GG	GG	AA	AA	AA	AA	GG	AA	AA	AA	GG	AA	AA	AA	GG	AA	AA	AA	AA	GG	AA	AA	AA	AA	AA	AA	GG	AA	GG	AA	AA	AA	AA
11247855	A/G	11	12193293	+	NA	NA	NA	NA	NA	NA	AA	AA	AA	AA	AA	AA	AA	AA	AA	AA	AA	AA	AA	AA	AA	AA	AA	--	AA	AA	AA	AA	AA	AA	AA	AA	--	AA	AG	--	--	AA	AA	AA	AA	AA	AA	AA	--
11247964	A/G	11	12198359	-	NA	NA	NA	NA	NA	NA	AA	GG	AA	GG	GG	GG	GG	GG	AA	AA	AA	AA	GG	AA	GG	GG	GG	GG	AA	--	--	AA	AA	AA	AA	GG	GG	GG	AG	GG	GG	AA	GG	AA	GG	AA	AA	GG	GG
11254956	A/G	11	12573397	-	NA	NA	NA	NA	NA	NA	--	--	--	--	--	--	--	--	--	--	--	--	--	--	--	--	--	--	--	--	--	--	--	--	--	--	--	--	--	--	--	--	--	--	--	--	--	--	--
11255522	T/C	11	12583306	+	NA	NA	NA	NA	NA	NA	GG	AA	GG	GG	GG	GG	GG	AA	GG	GG	GG	GG	AA	GG	GG	GG	GG	--	GG	GG	--	GG	GG	GG	GG	AA	--	GG	GG	--	GG	GG	GG	GG	AA	GG	GG	GG	GG
11263793	T/C	11	12758567	-	NA	NA	NA	NA	NA	NA	--	--	--	--	--	--	--	--	--	--	--	--	--	--	--	--	--	--	--	--	--	--	--	--	--	--	--	--	--	--	--	--	--	--	--	--	--	--	--
11267465	T/C	11	12865354	+	NA	NA	NA	NA	NA	NA	GG	AA	GG	AA	AA	AA	AA	AA	GG	GG	GG	GG	AA	GG	AA	AA	AA	GG	GG	--	--	GG	GG	GG	GG	AA	GG	AA	GG	GG	GG	GG	AA	GG	AA	GG	GG	AA	GG
11271494	A/G	11	12948403	+	NA	NA	NA	NA	NA	NA	GG	--	GG	--	AA	AA	AA	--	GG	AG	GG	GG	--	GG	AA	--	AA	--	GG	--	GG	GG	GG	GG	GG	--	--	AA	GG	--	GG	AG	AA	GG	--	GG	GG	--	--
11275485	T/G	11	13020856	+	NA	NA	NA	NA	NA	NA	AA	AA	AA	CC	CC	--	--	AA	AA	AA	AA	AA	AA	AA	CC	CC	--	--	AA	CC	AA	AA	AA	AA	AA	AA	--	CC	AA	--	--	AA	--	AA	AA	AA	AA	CC	--
11279251	A/G	11	13086675	-	NA	NA	NA	NA	NA	NA	AA	GG	AA	GG	GG	GG	GG	GG	AA	AA	AA	AA	GG	AA	GG	GG	GG	GG	AA	GG	--	AA	AA	AA	AA	GG	GG	GG	AA	GG	GG	AA	GG	AA	GG	AA	AA	GG	GG
11280316	T/G	11	13114042	+	NA	NA	NA	NA	NA	NA	CC	AA	CC	AA	AA	AA	AA	AA	CC	CC	CC	CC	AA	CC	AA	AA	AA	AA	CC	AA	--	CC	CC	CC	CC	AA	AA	AA	CC	AA	AA	CC	AA	CC	AA	CC	CC	AA	AA
11291206	T/C	11	13349058	-	NA	NA	NA	NA	NA	NA	GG	GG	GG	GG	GG	GG	GG	GG	GG	GG	GG	GG	GG	GG	GG	GG	GG	GG	GG	GG	GG	GG	GG	GG	GG	GG	GG	GG	GG	GG	GG	GG	GG	GG	GG	GG	GG	GG	GG
11291231	T/G	11	13350829	+	NA	NA	NA	NA	NA	NA	CC	AA	CC	AA	AA	AA	AA	AA	AA	AA	CC	CC	AA	CC	AA	AA	AA	AA	AA	AA	AC	CC	CC	CC	AA	AA	AA	AA	AA	AA	AA	CC	AA	CC	AA	CC	AA	AA	AA
11294640	A/G	11	13422342	-	NA	NA	NA	NA	NA	NA	GG	AA	GG	AA	AA	AA	AA	AA	GG	GG	GG	GG	AA	GG	AA	AA	AA	GG	GG	--	AG	GG	GG	GG	GG	AA	GG	AA	GG	GG	GG	GG	AA	GG	AA	GG	GG	AA	GG
11294678	T/G	11	13424394	+	NA	NA	NA	NA	NA	NA	AA	AA	AA	AA	AA	AA	AA	AA	CC	CC	AA	AA	AA	AA	AA	AA	AA	--	CC	--	AA	AA	AA	AA	AA	AA	--	AA	AA	--	--	AA	AA	AA	AA	AA	CC	AA	--
1129633	A/G	1	34553900	+	NA	NA	NA	NA	NA	NA	GG	AA	GG	GG	GG	GG	GG	GG	GG	GG	GG	GG	GG	GG	GG	GG	GG	GG	GG	GG	GG	GG	GG	GG	GG	GG	GG	GG	GG	GG	GG	GG	GG	GG	GG	GG	GG	GG	GG
11305380	A/G	11	13665090	-	NA	NA	NA	NA	NA	NA	GG	GG	GG	GG	GG	GG	GG	GG	GG	GG	GG	GG	GG	GG	GG	GG	GG	GG	GG	GG	--	AA	GG	GG	GG	GG	GG	GG	GG	GG	GG	AA	GG	AA	GG	GG	GG	GG	GG
11313017	T/C	11	13881882	-	NA	NA	NA	NA	NA	NA	GG	GG	GG	GG	GG	AA	AA	GG	GG	GG	GG	GG	GG	GG	GG	GG	AA	GG	GG	GG	GG	GG	GG	GG	GG	GG	GG	GG	GG	GG	GG	GG	AA	GG	GG	GG	GG	GG	GG
11314657	T/C	11	13926471	+	NA	NA	NA	NA	NA	NA	GG	GG	GG	AA	GG	GG	GG	GG	GG	GG	GG	GG	GG	GG	GG	AA	GG	GG	GG	--	GG	GG	GG	GG	GG	GG	GG	GG	GG	GG	GG	GG	GG	GG	GG	GG	GG	AA	GG
11317293	A/G	11	14030387	-	NA	NA	NA	NA	NA	NA	GG	GG	GG	GG	GG	GG	GG	GG	GG	GG	GG	GG	GG	GG	GG	GG	GG	GG	GG	GG	GG	GG	GG	GG	GG	GG	GG	GG	GG	GG	GG	GG	GG	GG	GG	GG	AA	GG	GG
11318639	A/G	11	14070665	-	NA	NA	NA	NA	NA	NA	GG	--	GG	GG	--	GG	GG	--	GG	GG	GG	GG	--	GG	--	GG	GG	GG	GG	GG	GG	GG	GG	GG	GG	--	GG	GG	GG	GG	GG	GG	GG	GG	--	GG	AA	GG	GG
11318877	A/G	11	14080036	+	NA	NA	NA	NA	NA	NA	--	--	--	--	--	--	--	--	--	--	--	--	--	--	--	--	--	--	--	--	--	--	--	--	--	--	--	--	--	--	--	--	--	--	--	--	--	--	--
11327721	A/G	11	14310975	+	NA	NA	NA	NA	NA	NA	--	--	--	--	--	--	--	--	--	--	--	--	--	--	--	--	--	--	--	--	--	--	--	--	--	--	--	--	--	--	--	--	--	--	--	--	--	--	--
1133718	T/C	1	34706964	-	NA	NA	NA	NA	NA	NA	GG	AA	GG	AA	AA	AA	AA	AA	GG	GG	GG	GG	AA	AA	AA	AA	AA	AA	GG	AA	AA	AA	GG	GG	AA	AA	AA	AA	AA	AA	AA	AA	AA	AA	GG	AA	GG	AA	AA
11337326	A/C	11	14565502	-	NA	NA	NA	NA	NA	NA	CC	CC	CC	CC	CC	CC	CC	CC	CC	AA	CC	CC	CC	CC	CC	CC	CC	CC	CC	CC	CC	CC	CC	CC	AA	CC	CC	CC	CC	CC	CC	CC	CC	CC	CC	CC	AA	CC	CC
1133916	T/C	1	34721535	+	NA	NA	NA	NA	NA	NA	GG	GG	GG	GG	GG	GG	GG	GG	GG	GG	GG	GG	GG	AA	GG	GG	GG	GG	GG	GG	--	AA	GG	GG	AA	GG	GG	GG	AA	GG	GG	AA	GG	AA	GG	AA	GG	AA	GG
11345455	A/G	11	14741103	-	NA	NA	NA	NA	NA	NA	GG	GG	GG	GG	GG	AA	AA	GG	GG	GG	GG	GG	GG	GG	GG	GG	AA	GG	GG	GG	GG	GG	GG	GG	GG	GG	GG	GG	GG	GG	GG	GG	AA	GG	GG	GG	GG	GG	GG
11347184	T/C	11	14779176	-	NA	NA	NA	NA	NA	NA	AA	GG	AA	GG	GG	GG	GG	GG	AA	AA	AA	AA	GG	AA	GG	GG	GG	GG	AA	--	--	AA	AA	AA	AA	GG	GG	GG	AA	GG	GG	--	GG	AA	GG	AA	AA	GG	GG
1134909	A/G	1	34761634	+	NA	NA	NA	NA	NA	NA	AA	GG	AA	GG	GG	GG	GG	GG	AA	AA	AA	AA	GG	AA	GG	GG	GG	GG	AA	GG	--	AA	AA	AA	AA	GG	GG	GG	AA	GG	GG	AA	GG	AA	AA	AA	AA	AA	GG
11349241	A/C	11	14825954	-	NA	NA	NA	NA	NA	NA	AA	CC	AA	CC	CC	CC	CC	CC	AA	CC	AA	AA	CC	AA	CC	CC	CC	CC	AA	CC	--	AA	AA	AA	AA	CC	CC	CC	AA	CC	CC	AA	CC	AA	CC	AA	AA	CC	CC
11351350	A/G	11	14885148	-	NA	NA	NA	NA	NA	NA	AA	GG	GG	GG	GG	GG	GG	GG	AA	GG	AA	GG	GG	GG	GG	GG	GG	GG	AA	GG	GG	GG	AA	AA	GG	GG	GG	GG	GG	GG	GG	GG	GG	GG	GG	AA	GG	GG	GG
11353682	A/G	11	14940628	-	NA	NA	NA	NA	NA	NA	--	--	--	--	--	--	--	--	--	--	--	--	--	--	--	--	--	--	--	--	--	--	--	--	--	--	--	--	--	--	--	--	--	--	--	--	--	--	--
11356474	A/C	11	15004553	-	NA	NA	NA	NA	NA	NA	--	--	--	--	--	--	--	--	--	--	--	--	--	--	--	--	--	--	--	--	--	--	--	--	--	--	--	--	--	--	--	--	--	--	--	--	--	--	--
1136031	T/C	1	34792186	-	NA	NA	NA	NA	NA	NA	GG	GG	AA	GG	GG	GG	GG	GG	AA	GG	GG	GG	GG	GG	GG	GG	GG	GG	AA	GG	AG	GG	GG	GG	GG	GG	GG	GG	GG	GG	GG	GG	GG	GG	GG	GG	GG	GG	GG
11360398	T/C	11	15074297	-	NA	NA	NA	NA	NA	NA	GG	GG	GG	AA	GG	GG	GG	GG	GG	GG	GG	GG	GG	GG	GG	AA	GG	GG	GG	--	GG	GG	GG	GG	GG	GG	GG	AA	GG	GG	GG	GG	GG	GG	GG	GG	GG	AA	GG
11367847	T/C	11	15222106	-	NA	NA	NA	NA	NA	NA	AA	AA	AA	AA	AA	AA	AA	AA	AA	AA	AA	AA	AA	AA	AA	AA	AA	AA	AA	AA	--	GG	AA	AA	AA	AA	AA	AA	AA	AA	AA	GG	AA	GG	AA	AA	AA	AA	AA
11375164	A/C	11	15378285	+	NA	NA	NA	NA	NA	NA	AA	AA	AA	AA	--	AA	AA	AA	AA	AA	AA	AA	AA	AA	--	AA	AA	AA	AA	AA	AA	AA	AA	AA	AA	AA	AA	AA	AA	AA	AA	AA	AA	AA	AA	AA	CC	AA	AA
11377817	T/G	11	15440445	-	NA	NA	NA	NA	NA	NA	CC	CC	CC	CC	CC	CC	CC	CC	CC	CC	CC	CC	CC	CC	CC	CC	CC	CC	CC	CC	CC	CC	CC	CC	CC	CC	CC	CC	AA	CC	CC	CC	CC	CC	CC	CC	CC	CC	CC
11387335	A/G	11	15638505	-	NA	NA	NA	NA	NA	NA	AA	GG	AA	AA	AA	GG	AA	GG	AA	AA	AA	AA	GG	AA	AA	AA	AA	AA	AA	AA	--	AA	AA	AA	AA	GG	AA	AA	AA	AA	AA	AA	AA	AA	GG	AA	AA	AA	AA
11388299	T/C	11	15655700	-	NA	NA	NA	NA	NA	NA	AA	GG	AA	GG	GG	GG	GG	GG	AA	AA	AA	AA	GG	AA	GG	GG	GG	GG	AA	GG	--	AA	AA	AA	GG	GG	GG	GG	AA	GG	GG	AA	GG	AA	GG	AA	AA	GG	GG
11391672	A/G	11	15734749	-	NA	NA	NA	NA	NA	NA	GG	AA	GG	AA	AA	AA	AA	AA	GG	GG	GG	GG	AA	GG	AA	AA	AA	AA	GG	--	--	GG	GG	GG	AA	AA	AA	AA	GG	AA	AA	GG	AA	GG	AA	GG	GG	AA	AA
11393170	T/C	11	15768564	-	NA	NA	NA	NA	NA	NA	AA	GG	AA	GG	GG	GG	GG	GG	AA	AA	AA	AA	GG	AA	GG	GG	GG	GG	AA	--	--	AA	AA	AA	GG	GG	GG	GG	AA	GG	GG	AA	GG	AA	GG	AA	AA	GG	GG
11396738	A/C	11	15850522	+	NA	NA	NA	NA	NA	NA	CC	CC	CC	AA	CC	CC	CC	CC	CC	CC	CC	CC	CC	CC	CC	AA	CC	CC	CC	--	CC	CC	CC	CC	AA	CC	CC	AA	CC	CC	CC	CC	CC	CC	CC	CC	CC	AA	CC
1140330	T/G	1	34942766	+	NA	NA	NA	NA	NA	NA	--	--	--	--	--	--	--	--	--	--	--	--	--	--	--	--	--	--	--	--	--	--	--	--	--	--	--	--	--	--	--	--	--	--	--	--	--	--	--
1140601	A/G	1	34962827	+	NA	NA	NA	NA	NA	NA	AA	AA	AA	GG	GG	AA	AA	GG	AA	AA	AA	AA	GG	AA	GG	GG	AA	AA	AA	--	--	AA	AA	AA	AA	GG	AA	AA	AA	AA	AA	AA	AA	AA	AA	AA	AA	AA	AA
11407547	A/G	11	16070483	+	NA	NA	NA	NA	NA	NA	GG	GG	GG	GG	GG	GG	GG	GG	GG	GG	GG	GG	GG	GG	GG	GG	GG	--	GG	GG	GG	GG	GG	GG	GG	GG	--	GG	AA	--	--	GG	GG	GG	GG	GG	AA	GG	--
1141020	A/G	1	34972329	+	NA	NA	NA	NA	NA	NA	AA	GG	AA	GG	GG	GG	GG	GG	AA	AA	AA	AA	GG	AA	GG	GG	GG	GG	AA	GG	--	AA	AA	AA	AA	GG	GG	GG	GG	GG	GG	AA	GG	AA	AA	AA	AA	AA	GG
11412704	A/G	11	16165494	-	NA	NA	NA	NA	NA	NA	GG	AA	GG	AA	AA	AA	AA	AA	GG	GG	GG	GG	AA	GG	AA	AA	AA	GG	GG	--	--	GG	GG	GG	AA	AA	GG	AA	GG	GG	GG	GG	AA	GG	AA	GG	GG	AA	GG
11413935	T/G	11	16201400	+	NA	NA	NA	NA	NA	NA	AA	CC	AA	AA	AA	CC	CC	CC	AA	AA	AA	AA	CC	AA	AA	AA	AA	AA	AA	AA	--	AA	AA	AA	AA	CC	AA	AA	AA	AA	AA	AA	CC	AA	CC	AA	AA	AA	AA
11416825	T/C	11	16250245	-	NA	NA	NA	NA	NA	NA	AA	GG	AA	GG	GG	GG	GG	GG	AA	AA	AA	AA	GG	AA	GG	GG	GG	GG	AA	--	--	AA	AA	AA	GG	GG	GG	GG	AA	GG	GG	AA	GG	AA	GG	AA	AA	GG	GG
11417835	T/C	11	16283395	-	NA	NA	NA	NA	NA	NA	GG	GG	GG	AA	GG	GG	GG	GG	GG	GG	GG	GG	GG	GG	GG	AA	GG	GG	GG	--	GG	GG	GG	GG	GG	GG	GG	GG	GG	GG	GG	GG	GG	GG	GG	GG	GG	AA	GG
11443276	A/G	11	16734718	-	NA	NA	NA	NA	NA	NA	GG	AA	GG	AA	AA	AA	AA	AA	GG	GG	GG	GG	AA	GG	AA	AA	AA	AA	GG	--	--	GG	GG	GG	AA	AA	AA	AA	AA	AA	AA	GG	AA	GG	GG	GG	AA	AA	AA
11445341	A/G	11	16783187	-	NA	NA	NA	NA	NA	NA	AA	AA	AA	AA	AA	AA	GG	--	AA	AA	AA	AA	--	AA	--	AA	AA	AA	AA	AA	AA	AA	AA	AA	--	--	AA	--	GG	AA	AA	AA	GG	AA	AA	AA	GG	AA	AA
11445344	A/C	11	16784043	-	NA	NA	NA	NA	NA	NA	CC	CC	CC	CC	CC	CC	CC	--	CC	CC	CC	CC	--	CC	--	CC	CC	CC	CC	CC	CC	CC	CC	CC	--	--	CC	--	CC	CC	CC	CC	CC	CC	CC	CC	AA	CC	CC
11447710	T/C	11	16866175	+	NA	NA	NA	NA	NA	NA	AA	GG	AA	AA	AA	GG	GG	AA	AA	AA	AA	AA	AA	AA	--	AA	GG	--	AA	AA	AA	AA	AA	AA	AA	AA	--	AA	GG	--	AA	AA	GG	AA	AA	AA	GG	AA	--
11448974	A/G	11	16900725	-	NA	NA	NA	NA	NA	NA	GG	GG	GG	GG	GG	AA	AA	GG	GG	GG	GG	GG	GG	GG	--	GG	--	GG	GG	GG	GG	GG	GG	GG	GG	GG	GG	GG	GG	GG	GG	GG	AA	GG	GG	GG	GG	GG	GG
1145008	T/C	1	35101685	-	NA	NA	NA	NA	NA	NA	AA	AA	AA	AA	AA	AA	AA	AA	AA	AA	AA	AA	AA	AA	AA	AA	AA	AA	AA	AA	AA	AA	AA	AA	AA	AA	AA	AA	AA	AA	AA	AA	AA	AA	AA	AA	AA	AA	AA
11455383	A/G	11	17047762	-	NA	NA	NA	NA	NA	NA	GG	GG	GG	AA	GG	GG	GG	AA	GG	GG	GG	GG	AA	GG	GG	GG	GG	GG	GG	GG	--	GG	GG	GG	GG	AA	GG	GG	GG	GG	GG	GG	GG	GG	GG	GG	GG	GG	GG
11458401	T/C	11	17107943	-	NA	NA	NA	NA	NA	NA	AA	AA	AA	AA	AA	AA	AA	AA	AA	AA	AA	AA	AA	AA	AA	AA	AA	--	AA	AA	AA	AA	AA	AA	AA	AA	--	AA	AA	--	AA	AA	AA	AA	AA	AA	GG	AA	AA
1145958	T/C	1	35123303	+	NA	NA	NA	NA	NA	NA	GG	GG	GG	AA	AA	GG	GG	GG	GG	GG	GG	GG	AA	GG	AA	AA	GG	GG	GG	--	GG	GG	GG	GG	GG	AA	GG	GG	GG	GG	GG	GG	GG	GG	GG	GG	GG	GG	GG
11465012	A/G	11	17228449	+	NA	NA	NA	NA	NA	NA	GG	AA	GG	AA	AA	AA	AA	AA	GG	GG	GG	GG	AA	GG	AA	AA	AA	AA	GG	--	--	GG	GG	GG	AA	AA	AA	AA	GG	AA	AA	GG	AA	GG	GG	GG	GG	GG	AA
11465340	A/G	11	17238363	+	NA	NA	NA	NA	NA	NA	AA	GG	AA	GG	GG	AA	AA	GG	AA	AA	AA	AA	GG	AA	GG	GG	GG	AA	AA	--	--	AA	AA	AA	GG	GG	AA	GG	AA	AA	AA	AA	AA	AA	AA	AA	AA	AA	AA
11468426	A/C	11	17292835	-	NA	NA	NA	NA	NA	NA	AA	AA	AA	CC	CC	AA	AA	CC	AA	AA	AA	AA	CC	AA	CC	CC	AA	CC	AA	AA	--	AA	AA	AA	AA	CC	CC	CC	AA	CC	--	AA	AA	AA	AA	AA	AA	AA	CC
11484085	T/C	11	17596430	-	NA	NA	NA	NA	NA	NA	GG	GG	GG	GG	GG	GG	GG	GG	GG	AA	GG	GG	GG	GG	GG	GG	AA	GG	GG	--	--	AA	GG	GG	GG	GG	GG	GG	GG	GG	GG	AA	GG	AA	AA	GG	AA	GG	GG
11488293	T/C	11	17692327	+	NA	NA	NA	NA	NA	NA	AA	GG	AA	GG	GG	GG	GG	GG	AA	GG	AA	AA	GG	AA	GG	GG	GG	GG	AA	--	AG	AA	AA	AA	AA	GG	GG	GG	GG	GG	GG	--	GG	AA	AA	AA	GG	AA	GG
11492663	A/C	11	17799279	+	NA	NA	NA	NA	NA	NA	AA	CC	AA	CC	CC	CC	CC	CC	AA	CC	AA	AA	CC	AA	CC	CC	CC	CC	AA	--	--	AA	AA	AA	AA	CC	CC	CC	CC	CC	CC	AA	CC	AA	AA	AA	CC	AA	CC
11499828	A/G	11	17908099	+	NA	NA	NA	NA	NA	NA	AA	AA	AA	GG	AA	AA	GG	AA	AA	AA	AA	AA	AA	AA	GG	AA	AA	AA	AA	AA	AA	AA	AA	AA	AA	AA	AA	AA	AA	AA	AA	AA	GG	AA	AA	AA	AA	AA	AA
11503624	T/C	11	17981204	+	NA	NA	NA	NA	NA	NA	GG	GG	GG	AA	AA	--	AA	AA	GG	GG	GG	GG	AA	GG	AA	AA	GG	AA	GG	AA	AA	GG	GG	GG	GG	AA	--	GG	--	AA	AA	GG	AA	GG	GG	GG	GG	GG	AA
115078	T/C	1	3434124	-	NA	NA	NA	NA	NA	NA	GG	AA	AA	AA	AA	GG	GG	AA	GG	GG	GG	AA	AA	AA	AA	AA	GG	AA	GG	AA	AA	AA	GG	GG	AA	AA	AA	AA	GG	AA	AA	AA	GG	AA	GG	AA	GG	GG	AA
11514197	T/C	11	18227033	+	NA	NA	NA	NA	NA	NA	GG	GG	GG	GG	AA	GG	GG	AA	GG	GG	GG	GG	AA	GG	GG	GG	GG	GG	GG	AA	AA	AA	GG	GG	GG	AA	GG	AA	GG	GG	GG	AA	GG	AA	AA	GG	GG	GG	GG
11514349	A/C	11	18229870	+	NA	NA	NA	NA	NA	NA	CC	AA	CC	CC	CC	AA	CC	CC	CC	AA	CC	CC	CC	CC	CC	CC	CC	AA	CC	CC	CC	AA	CC	CC	CC	CC	AA	CC	AA	AA	AA	AA	CC	AA	AA	CC	AA	CC	AA
11520952	T/C	11	18353873	-	NA	NA	NA	NA	NA	NA	GG	AA	GG	GG	--	--	GG	--	GG	AA	GG	GG	--	GG	GG	GG	GG	GG	GG	GG	GG	GG	GG	GG	GG	--	GG	GG	--	GG	GG	GG	GG	GG	GG	GG	AA	GG	GG
1152251	A/G	1	35367274	-	NA	NA	NA	NA	NA	NA	GG	GG	GG	AA	AA	GG	GG	GG	GG	GG	GG	GG	AA	AA	AA	AA	GG	GG	GG	--	GG	GG	GG	GG	GG	AA	GG	GG	GG	GG	GG	GG	GG	GG	GG	GG	GG	GG	GG
11526737	T/C	11	18483298	-	NA	NA	NA	NA	NA	NA	AA	AA	AA	GG	AA	GG	GG	AA	AA	AA	AA	AA	AA	AA	GG	GG	GG	AA	AA	AA	AA	AA	AA	AA	AA	AA	AA	AA	AA	AA	AA	AA	GG	AA	AA	AA	AA	AA	AA
11526991	T/C	11	18486614	+	NA	NA	NA	NA	NA	NA	AA	AA	AA	AA	AA	AA	AA	AA	AA	AA	AA	AA	AA	AA	AA	AA	AA	AA	AA	AA	AA	AA	AA	AA	AA	AA	AA	AA	AA	AA	AA	AA	AA	AA	AA	AA	GG	AA	AA
11532858	A/G	11	18660569	-	NA	NA	NA	NA	NA	NA	AA	AA	AA	AA	AA	AA	AA	AA	AA	AA	AA	AA	AA	AA	AA	AA	AA	AA	AA	AA	AA	AA	AA	AA	AA	AA	AA	AA	GG	AA	AA	AA	AA	AA	AA	AA	AA	AA	AA
11548084	A/G	11	18936070	+	NA	NA	NA	NA	NA	NA	GG	GG	GG	AA	AA	GG	GG	GG	GG	GG	GG	GG	GG	GG	GG	AA	GG	GG	GG	--	GG	GG	GG	GG	GG	GG	GG	GG	GG	GG	GG	GG	GG	GG	GG	GG	GG	GG	GG
11550353	T/C	11	18993024	-	NA	NA	NA	NA	NA	NA	AA	GG	AA	AA	AA	GG	GG	GG	GG	AA	AA	AA	GG	AA	GG	AA	GG	--	AA	AA	--	AA	AA	AA	AA	GG	--	AA	AA	--	AA	AA	GG	AA	AA	AA	GG	AA	GG
115511	A/G	1	3440579	+	NA	NA	NA	NA	NA	NA	GG	AA	GG	AA	GG	AA	AA	AA	GG	GG	GG	AA	GG	GG	AA	GG	GG	GG	GG	AA	AA	AA	GG	GG	GG	AA	GG	--	GG	GG	GG	AA	AA	AA	GG	GG	GG	GG	GG
11552950	A/G	11	19029798	-	NA	NA	NA	NA	NA	NA	AA	AA	AA	GG	GG	AA	GG	GG	AA	AA	AA	AA	AA	AA	AA	GG	GG	AA	AA	--	--	AA	AA	AA	AA	GG	AA	GG	AA	AA	AA	AA	GG	AA	AA	AA	AA	AA	AA
1155660	A/C	1	35515027	+	NA	NA	NA	NA	NA	NA	AA	AA	AA	AA	AA	AA	AA	AA	AA	AA	AA	AA	AA	AA	AA	AA	AA	AA	AA	AA	AA	AA	AA	AA	AA	AA	AA	AA	CC	AA	AA	AA	AA	AA	AA	AA	AA	AA	AA
11566032	T/C	11	19340990	-	NA	NA	NA	NA	NA	NA	AA	GG	AA	GG	GG	GG	GG	GG	GG	AA	AA	AA	GG	AA	GG	GG	GG	GG	AA	--	--	AA	AA	AA	AA	GG	GG	GG	AA	GG	GG	--	GG	AA	AA	AA	AA	AA	GG
1156816	A/G	1	35555521	-	NA	NA	NA	NA	NA	NA	GG	AA	GG	AA	AA	AA	AA	AA	GG	GG	GG	GG	AA	AA	AA	AA	AA	AA	GG	AA	--	GG	GG	GG	GG	AA	AA	AA	GG	AA	AA	GG	AA	GG	GG	GG	GG	GG	AA
11569364	A/G	11	19420647	+	NA	NA	NA	NA	NA	NA	GG	GG	GG	GG	GG	GG	GG	GG	GG	GG	GG	GG	GG	GG	GG	GG	GG	GG	GG	GG	GG	GG	GG	GG	GG	GG	GG	GG	GG	GG	GG	GG	GG	GG	GG	GG	AA	GG	GG
11569433	A/G	11	19425472	+	NA	NA	NA	NA	NA	NA	AA	GG	AA	GG	GG	GG	GG	GG	GG	AA	AA	AA	GG	AA	GG	GG	GG	GG	AA	--	--	AA	AA	AA	AA	GG	GG	GG	GG	GG	GG	AA	GG	AA	AA	AA	AA	AA	GG
11571856	T/C	11	19476777	-	NA	NA	NA	NA	NA	NA	AA	AA	AA	GG	AA	GG	AA	GG	AA	AA	AA	AA	AA	AA	AA	AA	AA	AA	AA	--	--	AA	AA	AA	AA	GG	AA	AA	AA	AA	AA	AA	AA	AA	AA	AA	AA	AA	AA
11585521	T/C	11	19803747	+	NA	NA	NA	NA	NA	NA	--	--	--	--	--	--	--	--	--	--	--	--	--	--	--	--	--	--	--	--	--	--	--	--	--	--	--	--	--	--	--	--	--	--	--	--	--	--	--
11586293	T/C	11	19832176	+	NA	NA	NA	NA	NA	NA	--	--	--	--	--	--	--	--	--	--	--	--	--	--	--	--	--	--	--	--	--	--	--	--	--	--	--	--	--	--	--	--	--	--	--	--	--	--	--
11593239	T/C	11	19966898	-	NA	NA	NA	NA	NA	NA	GG	AA	GG	GG	GG	GG	GG	GG	GG	GG	GG	GG	AA	GG	GG	GG	GG	AA	GG	--	--	AA	GG	GG	GG	GG	AA	GG	AA	AA	AA	AA	GG	AA	GG	GG	AA	GG	AA
11596998	A/G	11	20074439	-	NA	NA	NA	NA	NA	NA	AA	AA	AA	GG	AA	GG	AA	AA	AA	AA	AA	AA	AA	AA	AA	AA	AA	--	AA	GG	AA	--	AA	AA	AA	AA	--	AA	AA	--	--	--	AA	--	AA	AA	AA	AA	--
11598756	A/G	11	20108668	+	NA	NA	NA	NA	NA	NA	AA	AA	AA	AA	AA	AA	AA	AA	AA	AA	AA	AA	AA	AA	AA	AA	AA	AA	AA	AA	AA	AA	AA	AA	AA	AA	AA	AA	GG	AA	AA	AA	AA	AA	AA	AA	GG	AA	AA
11603884	A/G	11	20239426	+	NA	NA	NA	NA	NA	NA	--	--	--	--	--	--	--	--	--	--	--	--	--	--	--	--	--	--	--	--	--	--	--	--	--	--	--	--	--	--	--	--	--	--	--	--	--	--	--
11604566	T/C	11	20256900	-	NA	NA	NA	NA	NA	NA	--	--	--	AA	--	AA	GG	GG	--	--	--	--	--	--	--	GG	GG	--	--	AA	GG	GG	--	--	--	GG	--	GG	GG	--	AA	GG	GG	GG	--	--	GG	--	--
11606526	T/C	11	20313437	+	NA	NA	NA	NA	NA	NA	GG	GG	GG	AA	GG	AA	AA	AA	AA	GG	GG	GG	GG	GG	GG	AA	AA	AA	GG	AA	AA	AA	GG	GG	GG	AA	AA	AA	AA	AA	AA	AA	AA	AA	GG	GG	AA	GG	AA
11608239	T/C	11	20353609	-	NA	NA	NA	NA	NA	NA	GG	GG	GG	AA	GG	AA	AA	AA	GG	GG	GG	GG	GG	GG	GG	AA	GG	AA	GG	--	AA	AA	GG	GG	GG	AA	AA	AA	AA	AA	AA	AA	AA	AA	GG	GG	AA	GG	AA
11609887	A/G	11	20414053	+	NA	NA	NA	NA	NA	NA	--	--	--	--	--	--	--	--	--	--	--	--	--	--	--	--	--	--	--	--	--	--	--	--	--	--	--	--	--	--	--	--	--	--	--	--	--	--	--
11618004	A/G	11	20647651	+	NA	NA	NA	NA	NA	NA	GG	GG	GG	AA	GG	GG	GG	GG	GG	GG	GG	GG	AA	GG	GG	AA	AA	--	GG	GG	GG	GG	GG	GG	GG	GG	--	GG	GG	GG	GG	GG	GG	GG	GG	GG	GG	GG	GG
11618220	T/G	11	20653107	-	NA	NA	NA	NA	NA	NA	CC	AA	CC	AA	AA	AA	CC	AA	AA	CC	CC	CC	AA	CC	AA	AA	AA	--	CC	AA	AA	CC	CC	CC	CC	AA	--	AA	CC	AA	AA	CC	CC	CC	CC	CC	CC	CC	AA
11619512	A/G	11	20681498	+	NA	NA	NA	NA	NA	NA	GG	GG	GG	AA	GG	GG	GG	GG	GG	GG	GG	GG	AA	GG	GG	GG	GG	--	GG	GG	GG	GG	GG	GG	GG	GG	--	GG	GG	GG	GG	GG	GG	GG	GG	GG	GG	GG	GG
11628064	A/G	11	20837771	-	NA	NA	NA	NA	NA	NA	AA	AA	AA	AA	GG	AA	AA	GG	AA	AA	AA	AA	AA	AA	GG	AA	--	--	AA	--	AG	AA	AA	AA	AA	GG	--	GG	AA	--	AG	AA	AA	AA	AA	AA	AA	AA	--
1163456	A/C	1	35825579	-	NA	NA	NA	NA	NA	NA	CC	CC	CC	CC	CC	CC	AA	CC	CC	CC	CC	CC	CC	CC	CC	CC	AA	CC	CC	CC	--	CC	CC	CC	CC	CC	CC	CC	CC	CC	CC	CC	AA	CC	CC	CC	CC	CC	CC
11641947	T/C	11	21084315	+	NA	NA	NA	NA	NA	NA	--	--	--	--	--	--	--	--	--	--	--	--	--	--	--	--	--	--	--	--	--	--	--	--	--	--	--	--	--	--	--	--	--	--	--	--	--	--	--
11645573	A/G	11	21145088	+	NA	NA	NA	NA	NA	NA	GG	GG	GG	GG	GG	GG	--	--	GG	GG	GG	GG	GG	GG	--	GG	GG	GG	GG	GG	GG	GG	GG	GG	GG	GG	GG	GG	GG	GG	GG	GG	--	GG	AA	GG	AA	GG	GG
11649048	T/C	11	21213958	+	NA	NA	NA	NA	NA	NA	GG	GG	GG	GG	GG	GG	--	GG	GG	GG	GG	GG	GG	GG	GG	GG	GG	GG	GG	GG	GG	GG	GG	GG	GG	GG	GG	GG	GG	GG	GG	GG	--	GG	AA	GG	AA	GG	GG
11650133	A/G	11	21233762	-	NA	NA	NA	NA	NA	NA	GG	AA	GG	AA	AA	AA	--	AA	GG	GG	GG	GG	AA	GG	AA	AA	AA	GG	GG	--	AG	GG	GG	GG	GG	AA	GG	AA	--	GG	GG	GG	--	GG	GG	GG	GG	GG	GG
1165109	T/C	1	35913322	-	NA	NA	NA	NA	NA	NA	AA	GG	AA	GG	GG	GG	AA	GG	AA	AA	AA	AA	GG	GG	GG	GG	AA	AA	AA	--	--	AA	AA	AA	AA	GG	AA	AA	AA	AA	AA	AA	AA	AA	AA	AA	AA	AA	AA
11658330	A/C	11	21393571	-	NA	NA	NA	NA	NA	NA	CC	CC	CC	CC	CC	CC	CC	CC	CC	CC	CC	CC	CC	CC	CC	CC	CC	CC	CC	CC	CC	CC	CC	CC	CC	CC	CC	CC	CC	CC	CC	CC	CC	CC	CC	CC	CC	CC	CC
11660128	T/C	11	21415415	-	NA	NA	NA	NA	NA	NA	GG	GG	GG	AA	GG	GG	GG	GG	GG	GG	GG	GG	AA	GG	AA	GG	GG	GG	GG	--	GG	GG	GG	GG	GG	GG	GG	GG	GG	GG	GG	GG	GG	GG	GG	GG	GG	GG	GG
11664079	A/G	11	21508416	+	NA	NA	NA	NA	NA	NA	GG	GG	GG	GG	GG	GG	GG	GG	GG	AA	GG	GG	GG	GG	GG	GG	GG	GG	AA	GG	GG	GG	GG	GG	GG	GG	GG	GG	GG	GG	GG	GG	GG	GG	GG	GG	GG	GG	GG
11664882	T/C	11	21528858	+	NA	NA	NA	NA	NA	NA	AA	--	AA	GG	--	--	--	--	GG	--	AA	GG	GG	AA	GG	--	GG	GG	--	--	AA	AA	--	AA	AA	--	GG	GG	--	GG	GG	--	--	AA	AA	--	GG	--	GG
11673017	T/C	11	21689303	+	NA	NA	NA	NA	NA	NA	GG	AA	GG	GG	AA	AA	AA	AA	GG	AA	GG	GG	GG	GG	GG	AA	GG	GG	AA	GG	AG	GG	AA	GG	GG	AA	GG	GG	AA	GG	GG	GG	AA	GG	GG	AA	GG	AA	GG
11673053	T/C	11	21691103	-	NA	NA	NA	NA	NA	NA	AA	AA	AA	GG	AA	AA	AA	AA	AA	AA	AA	AA	GG	AA	GG	AA	GG	AA	AA	--	AA	AA	AA	AA	AA	AA	AA	AA	AA	AA	AA	AA	AA	AA	AA	AA	AA	AA	AA
11688144	A/G	11	21964661	+	NA	NA	NA	NA	NA	NA	AA	AA	AA	AA	AA	GG	GG	AA	AA	GG	AA	AA	AA	AA	AA	AA	AA	GG	GG	--	--	GG	AA	AA	AA	AA	GG	AA	GG	GG	GG	GG	GG	GG	GG	AA	GG	AA	GG
11694255	A/G	11	22065416	+	NA	NA	NA	NA	NA	NA	GG	GG	GG	GG	GG	--	--	GG	GG	GG	GG	GG	GG	GG	GG	GG	GG	GG	GG	GG	GG	GG	GG	GG	GG	GG	GG	GG	GG	GG	GG	GG	--	GG	GG	GG	AA	GG	GG
11694589	T/G	11	22071896	+	NA	NA	NA	NA	NA	NA	CC	AA	CC	CC	AA	--	--	CC	CC	CC	CC	CC	CC	CC	CC	AA	AA	AA	AA	--	--	AA	AA	CC	CC	CC	AA	AA	AA	AA	AA	AA	--	AA	AA	AA	AA	AA	AA
11697728	A/G	11	22141169	+	NA	NA	NA	NA	NA	NA	GG	GG	GG	GG	GG	GG	GG	GG	GG	GG	GG	GG	GG	GG	GG	GG	AA	GG	GG	GG	GG	GG	GG	GG	GG	GG	GG	AA	GG	GG	GG	GG	GG	GG	GG	GG	GG	GG	GG
11697829	A/G	11	22144940	+	NA	NA	NA	NA	NA	NA	GG	GG	GG	GG	GG	GG	GG	GG	GG	GG	GG	GG	GG	GG	GG	GG	GG	GG	GG	--	--	AA	GG	GG	GG	GG	GG	GG	GG	GG	GG	AA	GG	AA	AA	GG	GG	GG	GG
1170870	T/C	1	36083567	+	NA	NA	NA	NA	NA	NA	GG	AA	GG	GG	GG	GG	GG	GG	GG	GG	GG	GG	GG	GG	GG	GG	GG	GG	GG	GG	GG	GG	GG	GG	GG	GG	GG	AA	AA	GG	GG	GG	GG	GG	GG	GG	GG	GG	GG
11709108	T/G	11	22367329	+	NA	NA	NA	NA	NA	NA	--	--	--	--	--	CC	--	--	CC	--	--	--	--	--	--	--	--	--	CC	CC	CC	CC	--	--	--	--	--	CC	AA	--	--	CC	--	CC	CC	--	CC	--	--
11712665	A/C	11	22439562	+	NA	NA	NA	NA	NA	NA	CC	AA	CC	AA	AA	AA	AA	AA	AA	CC	CC	CC	AA	CC	AA	AA	AA	AA	AA	AA	AA	AA	AA	CC	CC	AA	AA	AA	AA	AA	AA	AA	AA	AA	AA	AA	AA	AA	AA
11712754	T/C	11	22440795	+	NA	NA	NA	NA	NA	NA	GG	GG	GG	AA	AA	GG	GG	AA	GG	GG	GG	GG	AA	GG	AA	AA	GG	GG	GG	--	--	GG	GG	GG	GG	AA	GG	GG	GG	GG	GG	GG	GG	GG	GG	GG	GG	GG	GG
11713518	A/G	11	22453819	-	NA	NA	NA	NA	NA	NA	--	--	--	--	--	--	--	--	--	--	--	--	--	--	--	--	--	--	--	--	--	--	--	--	--	--	--	--	--	--	--	--	--	--	--	--	--	--	--
1171780	A/G	1	36107132	+	NA	NA	NA	NA	NA	NA	AA	GG	GG	GG	GG	GG	GG	GG	GG	GG	GG	GG	GG	GG	GG	GG	GG	GG	AA	--	--	AA	GG	AA	AA	GG	GG	GG	GG	GG	GG	AA	GG	--	GG	AA	GG	AA	GG
11720074	T/C	11	22562351	+	NA	NA	NA	NA	NA	NA	AA	AA	AA	GG	AA	GG	AA	AA	GG	GG	AA	AA	GG	AA	AA	AA	GG	GG	GG	GG	--	GG	AA	AA	AA	AA	GG	AA	GG	GG	GG	GG	AA	GG	GG	AA	GG	AA	GG
1172748	T/C	1	36143155	+	NA	NA	NA	NA	NA	NA	GG	AA	GG	AA	AA	AA	AA	AA	GG	GG	GG	GG	AA	AA	AA	AA	AA	AA	GG	AA	--	GG	GG	GG	GG	AA	AA	AA	AA	AA	AA	GG	AA	GG	GG	GG	GG	GG	AA
11730518	T/G	11	22816430	+	NA	NA	NA	NA	NA	NA	--	--	--	--	--	--	--	--	--	--	--	--	--	--	--	--	--	--	--	--	--	--	--	--	--	--	--	--	--	--	--	--	--	--	--	--	--	--	--
11732122	T/C	11	22861567	-	NA	NA	NA	NA	NA	NA	GG	GG	GG	GG	GG	--	--	GG	GG	--	GG	GG	GG	GG	GG	GG	--	--	--	GG	GG	GG	GG	GG	GG	GG	GG	--	GG	--	GG	GG	--	GG	GG	GG	AG	GG	GG
11733398	A/C	11	22881161	-	NA	NA	NA	NA	NA	NA	CC	CC	CC	CC	AA	AA	CC	CC	CC	CC	CC	CC	CC	CC	CC	AA	CC	CC	CC	CC	CC	CC	CC	CC	CC	CC	CC	AA	CC	CC	CC	CC	CC	CC	CC	CC	CC	CC	CC
117345	A/C	1	3506597	-	NA	NA	NA	NA	NA	NA	CC	AA	CC	AA	AA	AA	AA	AA	CC	CC	CC	AA	AA	CC	AA	AA	CC	AA	CC	--	AA	AA	CC	CC	CC	AA	AA	AA	CC	AA	AA	AA	AA	AA	CC	CC	CC	CC	AA
11734873	T/G	11	22912310	+	NA	NA	NA	NA	NA	NA	CC	CC	CC	AA	CC	CC	AA	CC	CC	CC	CC	CC	AA	CC	CC	CC	AA	CC	CC	CC	CC	CC	CC	CC	CC	CC	CC	CC	AA	CC	CC	CC	AA	CC	CC	CC	CC	CC	CC
1174325	T/C	1	36201339	-	NA	NA	NA	NA	NA	NA	AA	GG	AA	GG	GG	GG	GG	GG	AA	AA	AA	AA	GG	GG	GG	GG	GG	GG	AA	--	AG	AA	AA	AA	AA	GG	GG	GG	AA	GG	GG	--	GG	AA	AA	AA	AA	AA	GG
11751056	A/G	11	23231455	+	NA	NA	NA	NA	NA	NA	GG	GG	GG	GG	GG	GG	GG	GG	AA	GG	GG	GG	GG	GG	GG	AA	GG	GG	AA	GG	--	AA	GG	GG	GG	GG	GG	GG	GG	GG	GG	GG	GG	AA	AA	GG	AA	GG	GG
11756589	T/C	11	23356123	+	NA	NA	NA	NA	NA	NA	GG	GG	GG	GG	AA	GG	GG	GG	AA	GG	GG	GG	GG	GG	GG	AA	GG	GG	AA	AA	--	AA	GG	GG	GG	GG	GG	AA	AA	GG	GG	GG	GG	AA	AA	GG	GG	GG	GG
11759023	A/G	11	23411076	-	NA	NA	NA	NA	NA	NA	--	--	--	--	--	--	--	--	--	--	--	--	--	--	--	--	--	--	--	--	--	--	--	--	--	--	--	--	--	--	--	--	--	--	--	--	--	--	--
11760343	T/C	11	23438263	-	NA	NA	NA	NA	NA	NA	AA	GG	AA	GG	AA	AA	AA	GG	AA	GG	AA	AA	GG	AA	GG	AA	AA	AA	AA	AA	--	AA	AA	AA	AA	GG	AA	AA	AA	AA	AA	GG	AA	AA	AA	AA	AA	AA	AA
1176291	A/G	1	36251646	+	NA	NA	NA	NA	NA	NA	AA	GG	AA	GG	GG	GG	AA	GG	AA	AA	AA	AA	GG	GG	GG	GG	AA	AA	AA	--	--	AA	AA	AA	AA	GG	AA	GG	AA	AA	AA	AA	AA	AA	AA	AA	AA	AA	AA
1176444	T/G	1	36262201	-	NA	NA	NA	NA	NA	NA	--	--	--	--	--	--	--	--	--	--	--	--	--	--	--	--	--	--	--	--	--	--	--	--	--	--	--	--	--	--	--	--	--	--	--	--	--	--	--
11765718	T/C	11	23554090	-	NA	NA	NA	NA	NA	NA	AA	GG	AA	GG	AA	GG	GG	GG	GG	GG	AA	AA	GG	AA	GG	--	GG	AA	GG	--	GG	GG	AA	AA	AA	GG	AA	GG	AA	AA	AA	GG	GG	GG	AA	AA	AA	AA	AA
11765883	A/G	11	23556480	-	NA	NA	NA	NA	NA	NA	GG	GG	GG	GG	GG	GG	GG	GG	AA	AA	GG	GG	GG	GG	GG	--	GG	GG	AA	--	--	AA	GG	GG	GG	GG	GG	GG	--	GG	GG	AA	GG	AA	GG	GG	GG	GG	GG
11769276	T/C	11	23660957	+	NA	NA	NA	NA	NA	NA	AA	--	AA	GG	GG	GG	GG	GG	AA	GG	AA	AA	GG	AA	GG	AA	GG	--	AA	GG	GG	GG	AA	AA	AA	--	--	GG	GG	--	--	GG	GG	GG	GG	AA	GG	AA	--
11769696	A/G	11	23671213	+	NA	NA	NA	NA	NA	NA	GG	--	GG	GG	GG	GG	GG	GG	GG	AA	GG	GG	GG	GG	GG	GG	GG	--	GG	GG	GG	GG	GG	GG	GG	--	--	GG	GG	--	--	AA	GG	GG	GG	GG	GG	GG	--
1177204	T/C	1	36291334	+	NA	NA	NA	NA	NA	NA	GG	GG	GG	GG	GG	GG	GG	GG	GG	AA	GG	GG	GG	GG	GG	GG	GG	GG	GG	GG	GG	GG	GG	GG	GG	GG	GG	GG	GG	GG	GG	GG	GG	GG	GG	GG	AA	GG	GG
11789170	A/G	11	24085313	+	NA	NA	NA	NA	NA	NA	--	--	--	--	--	GG	GG	AA	GG	--	--	--	--	--	--	--	AA	--	GG	GG	AA	--	--	--	--	--	--	AA	--	--	GG	--	GG	GG	GG	--	GG	--	--
11789220	T/C	11	24086207	-	NA	NA	NA	NA	NA	NA	AA	AA	AA	AA	AA	GG	GG	GG	GG	AA	AA	AA	AA	AA	AA	AA	GG	--	GG	AA	--	AA	AA	AA	AA	AA	--	GG	AA	--	--	AA	GG	--	GG	AA	GG	AA	--
117898	A/G	1	3531609	+	NA	NA	NA	NA	NA	NA	GG	GG	GG	AA	AA	GG	GG	GG	GG	GG	GG	GG	GG	GG	GG	GG	GG	GG	GG	GG	GG	GG	GG	GG	GG	GG	GG	GG	GG	GG	GG	GG	GG	GG	GG	GG	GG	GG	GG
11789957	A/G	11	24100905	-	NA	NA	NA	NA	NA	NA	GG	AA	GG	AA	AA	GG	GG	GG	GG	GG	GG	GG	AA	GG	AA	AA	GG	GG	GG	--	GG	GG	GG	GG	GG	AA	GG	GG	GG	GG	GG	GG	GG	GG	GG	GG	GG	GG	GG
11792121	T/G	11	24159456	-	NA	NA	NA	NA	NA	NA	CC	CC	CC	CC	CC	AA	AA	CC	AA	AA	CC	CC	CC	CC	CC	CC	AA	CC	AA	CC	CC	CC	CC	CC	CC	CC	CC	AA	AA	CC	CC	AA	AA	--	AA	CC	CC	CC	CC
11792672	A/G	11	24171632	-	NA	NA	NA	NA	NA	NA	GG	AA	GG	AA	AA	GG	GG	AA	AA	AA	GG	GG	AA	GG	AA	AA	GG	AA	AA	AA	--	GG	GG	GG	GG	AA	AA	AA	GG	AA	AA	AA	GG	GG	GG	GG	AA	GG	AA
11799375	A/G	11	24303688	-	NA	NA	NA	NA	NA	NA	GG	AA	GG	AA	AA	AA	AA	AA	GG	GG	GG	GG	AA	GG	AA	AA	AA	--	GG	--	--	GG	GG	GG	GG	AA	--	AA	AA	--	AG	GG	AA	GG	GG	GG	GG	GG	--
11802853	A/G	11	24397959	+	NA	NA	NA	NA	NA	NA	GG	AA	GG	GG	GG	GG	GG	AA	GG	GG	GG	GG	GG	GG	GG	AA	GG	GG	GG	GG	--	GG	GG	GG	GG	GG	GG	GG	AA	GG	GG	GG	GG	GG	AA	GG	GG	GG	AA
11807166	T/C	11	24470833	-	NA	NA	NA	NA	NA	NA	AG	GG	AG	GG	GG	GG	GG	GG	AG	GG	AG	AG	GG	AG	GG	GG	GG	GG	AG	GG	--	AG	AG	AG	AG	GG	GG	GG	GG	GG	GG	GG	GG	AG	AG	AG	GG	AG	GG
11809322	A/G	11	24566456	-	NA	NA	NA	NA	NA	NA	AA	--	AA	GG	--	GG	GG	--	AA	--	AA	AA	GG	AA	GG	--	GG	--	AA	--	AA	AA	AA	AA	AA	GG	--	GG	GG	--	--	--	GG	AA	AA	AA	--	AA	GG
11812111	A/G	11	24629195	+	NA	NA	NA	NA	NA	NA	AA	GG	AA	GG	GG	GG	GG	GG	GG	GG	AA	AA	GG	AA	GG	GG	GG	--	GG	GG	--	AA	AA	AA	AA	GG	--	GG	AA	--	GG	GG	GG	AA	GG	AA	GG	AA	--
11819865	T/C	11	24779246	+	NA	NA	NA	NA	NA	NA	GG	AA	GG	AA	GG	GG	GG	AA	GG	AA	AA	GG	AA	GG	AA	GG	GG	GG	GG	--	AA	AA	GG	GG	GG	AA	GG	GG	GG	GG	GG	AA	GG	AA	GG	GG	GG	GG	GG
11822584	A/C	11	24833261	+	NA	NA	NA	NA	NA	NA	AA	AA	AA	AA	AA	AA	AA	AA	AA	CC	AA	AA	AA	AA	AA	AA	AA	--	AA	AA	AA	AA	AA	AA	AA	AA	--	AA	AA	--	AA	CC	AA	AA	AA	AA	AA	AA	--
11827101	A/G	11	24926596	+	NA	NA	NA	NA	NA	NA	GG	AA	GG	AA	AA	AA	AA	AA	GG	AA	AA	GG	AA	GG	AA	AA	AA	AA	GG	AA	AA	AA	GG	GG	GG	AA	AA	AA	GG	AA	AA	AA	AA	AA	GG	GG	GG	GG	AA
11837165	T/C	11	25132894	+	NA	NA	NA	NA	NA	NA	AA	GG	AA	GG	GG	GG	GG	GG	GG	GG	AA	AA	GG	AA	GG	GG	GG	GG	GG	GG	--	AA	AA	AA	AA	GG	GG	GG	GG	GG	GG	GG	GG	AA	GG	AA	GG	AA	GG
11837210	T/C	11	25135188	+	NA	NA	NA	NA	NA	NA	GG	GG	GG	AA	AA	--	--	GG	GG	GG	GG	GG	AA	GG	GG	GG	--	GG	GG	AA	GG	GG	GG	GG	GG	GG	GG	GG	GG	GG	GG	AA	--	GG	GG	GG	GG	GG	GG
11840487	A/C	11	25212665	-	NA	NA	NA	NA	NA	NA	CC	CC	CC	CC	CC	CC	CC	CC	CC	AA	CC	CC	CC	CC	CC	CC	CC	--	CC	CC	CC	CC	CC	CC	CC	CC	--	CC	CC	--	CC	CC	CC	CC	CC	CC	CC	CC	CC
1184074	T/C	1	36536946	-	NA	NA	NA	NA	NA	NA	AA	AA	AA	AA	AA	AA	AA	AA	AA	AA	AA	AA	AA	AA	AA	AA	AA	AA	AA	AA	AA	AA	AA	AA	AA	AA	AA	AA	AA	AA	AA	AA	AA	AA	AA	AA	AA	AA	AA
11846033	A/G	11	25359525	+	NA	NA	NA	NA	NA	NA	--	--	--	GG	--	AA	GG	--	GG	AA	AA	--	GG	--	GG	--	AA	AA	GG	--	AA	AA	--	--	--	AA	AA	AA	AA	AA	AA	AA	GG	AA	GG	--	GG	--	AA
11846268	A/G	11	25368735	+	NA	NA	NA	NA	NA	NA	GG	GG	GG	GG	GG	AA	GG	GG	GG	GG	AA	GG	GG	GG	GG	GG	AA	GG	GG	GG	--	AA	GG	GG	GG	GG	GG	GG	AA	GG	GG	--	GG	AA	GG	GG	GG	GG	GG
11846273	A/G	11	25369009	+	NA	NA	NA	NA	NA	NA	AA	AA	AA	AA	AA	AA	AA	AA	AA	AA	AA	AA	AA	AA	AA	AA	AA	AA	AA	AA	AA	AA	AA	AA	AA	GG	AA	AA	AA	AA	AA	AA	AA	AA	AA	AA	AA	AA	AA
11853141	A/G	11	25531988	+	NA	NA	NA	NA	NA	NA	GG	GG	GG	GG	GG	GG	GG	GG	GG	AA	GG	GG	GG	GG	GG	GG	GG	GG	GG	GG	GG	GG	GG	GG	GG	GG	GG	GG	GG	GG	GG	GG	GG	GG	GG	GG	GG	GG	GG
11855950	A/G	11	25593531	+	NA	NA	NA	NA	NA	NA	GG	GG	GG	GG	GG	GG	GG	GG	GG	GG	GG	GG	GG	GG	GG	GG	GG	AA	GG	GG	GG	GG	GG	GG	GG	GG	AA	GG	GG	AA	AA	GG	GG	GG	AA	GG	AA	GG	AA
11861698	A/G	11	25703303	+	NA	NA	NA	NA	NA	NA	--	--	--	--	--	--	--	--	--	--	--	--	--	--	--	--	--	--	--	--	--	--	--	--	--	--	--	--	--	--	--	--	--	--	--	--	--	--	--
11863321	A/G	11	25754925	+	NA	NA	NA	NA	NA	NA	--	--	--	--	--	--	--	--	--	--	--	--	--	--	--	--	--	--	--	--	--	--	--	--	--	--	--	--	--	--	--	--	--	--	--	--	--	--	--
11866168	A/G	11	25811598	-	NA	NA	NA	NA	NA	NA	AA	AA	AA	GG	AA	AA	AA	AA	AA	AA	AA	AA	GG	AA	AA	AA	AA	--	AA	GG	AA	AA	AA	AA	AA	AA	AA	AA	AA	--	--	AA	AA	AA	AA	AA	AA	AA	--
11874690	T/C	11	26028278	+	NA	NA	NA	NA	NA	NA	AA	AA	AA	GG	AA	GG	GG	AA	AA	AA	AA	AA	GG	AA	GG	AA	GG	GG	AA	GG	AA	AA	AA	AA	AA	GG	AA	GG	GG	GG	GG	AA	GG	AA	AA	AA	AA	AA	GG
11881800	A/G	11	26199202	+	NA	NA	NA	NA	NA	NA	GG	GG	GG	GG	GG	GG	--	GG	GG	GG	GG	GG	GG	GG	--	--	--	--	GG	GG	GG	GG	GG	GG	GG	--	GG	GG	GG	--	GG	GG	--	GG	GG	GG	GG	GG	GG
1188296	A/G	1	36683766	+	NA	NA	NA	NA	NA	NA	GG	AA	GG	AA	AA	AA	AA	AA	GG	GG	GG	GG	AA	AA	GG	AA	AA	AA	GG	--	--	GG	GG	GG	GG	AA	AA	AA	GG	AA	AA	GG	AA	GG	GG	GG	GG	GG	AA
11885065	T/C	11	26301538	-	NA	NA	NA	NA	NA	NA	GG	GG	GG	AA	GG	GG	GG	GG	GG	GG	GG	GG	AA	GG	GG	AA	GG	GG	GG	GG	GG	GG	GG	GG	GG	GG	GG	GG	GG	GG	GG	GG	GG	GG	GG	GG	GG	GG	GG
11887397	A/C	11	26376645	+	NA	NA	NA	NA	NA	NA	AA	CC	AA	CC	CC	CC	CC	CC	AA	AA	AA	AA	CC	AA	CC	CC	CC	CC	AA	AC	--	AA	AA	AA	AA	CC	AA	CC	AA	CC	CC	AA	CC	AA	AA	AA	AA	AA	CC
11887431	T/G	11	26377706	-	NA	NA	NA	NA	NA	NA	AA	CC	AA	AA	AA	CC	CC	CC	AA	AA	AA	AA	AA	AA	CC	AA	CC	CC	AA	CC	--	AA	AA	AA	AA	CC	AA	CC	AA	CC	CC	--	CC	AA	CC	AA	CC	AA	CC
11892433	T/C	11	26476839	+	NA	NA	NA	NA	NA	NA	AA	AA	AA	--	GG	AA	AA	AA	GG	GG	AA	AA	--	AA	--	--	GG	--	GG	--	AG	GG	AA	AA	GG	--	GG	GG	GG	--	--	GG	AA	GG	GG	AA	GG	AA	--
1189290	A/G	1	36734765	-	NA	NA	NA	NA	NA	NA	GG	AA	GG	AA	AA	GG	GG	AA	GG	GG	GG	GG	AA	AA	GG	AA	GG	GG	GG	--	GG	GG	GG	GG	GG	AA	GG	GG	GG	GG	GG	GG	GG	GG	GG	GG	GG	GG	GG
11893268	A/C	11	26488851	-	NA	NA	NA	NA	NA	NA	CC	AA	AA	AA	AA	AA	AA	AA	AA	AA	CC	CC	AA	CC	CC	AA	AA	AA	AA	AA	AA	AA	CC	CC	AA	AA	AA	AA	AA	AA	AA	AA	AA	AA	CC	AA	CC	CC	AA
11894392	T/G	11	26516772	+	NA	NA	NA	NA	NA	NA	--	--	--	--	--	--	--	--	--	--	--	--	--	--	--	--	--	--	--	--	--	--	--	--	--	--	--	--	--	--	--	--	--	--	--	--	--	--	--
11904469	A/G	11	26785308	-	NA	NA	NA	NA	NA	NA	--	GG	--	--	GG	GG	GG	GG	AA	AA	--	--	--	--	GG	GG	AA	--	AA	AA	--	AA	--	--	AA	GG	AA	GG	AA	--	AA	AA	GG	AA	GG	--	GG	--	--
11906972	A/C	11	26839555	-	NA	NA	NA	NA	NA	NA	--	CC	--	--	CC	CC	CC	CC	AA	AA	--	--	--	--	CC	CC	CC	--	AA	AA	--	AA	--	--	AA	CC	AA	CC	AA	--	--	AA	CC	AA	CC	--	CC	--	--
11910765	T/C	11	26947515	-	NA	NA	NA	NA	NA	NA	GG	AA	GG	GG	GG	GG	GG	AA	GG	GG	GG	GG	GG	GG	GG	AA	GG	GG	GG	--	--	GG	GG	GG	GG	GG	GG	GG	GG	GG	GG	GG	GG	GG	GG	GG	GG	GG	GG
11911109	T/C	11	26953338	-	NA	NA	NA	NA	NA	NA	AA	--	AA	AA	AA	GG	GG	--	GG	GG	AA	AA	AA	AA	GG	--	GG	--	GG	GG	GG	GG	AA	AA	GG	GG	GG	AA	AA	AA	GG	GG	GG	GG	GG	AA	GG	AA	AA
11911190	T/C	11	26955665	+	NA	NA	NA	NA	NA	NA	AA	--	AA	GG	AA	GG	GG	--	GG	GG	AA	AA	GG	AA	GG	--	GG	--	GG	GG	GG	GG	AA	AA	GG	GG	GG	AA	AA	AA	GG	GG	GG	GG	GG	AA	GG	AA	AA
11915122	T/C	11	27015384	+	NA	NA	NA	NA	NA	NA	AA	GG	AA	GG	GG	AA	AA	GG	AA	GG	AA	AA	GG	AA	GG	GG	GG	GG	AA	GG	GG	GG	AA	AA	AA	GG	GG	AA	GG	GG	GG	GG	AA	GG	AA	AA	AA	AA	GG
1191519	A/G	1	36829724	+	NA	NA	NA	NA	NA	NA	GG	AA	GG	AA	AA	AA	AA	AA	GG	GG	GG	GG	AA	AA	GG	AA	AA	GG	GG	AA	AA	GG	GG	GG	GG	AA	GG	AA	GG	GG	GG	GG	AA	GG	GG	GG	GG	GG	GG
1191989	T/C	1	36861511	+	NA	NA	NA	NA	NA	NA	GG	AA	GG	AA	AA	GG	AA	AA	GG	GG	GG	GG	AA	AA	GG	AA	AA	GG	GG	--	GG	GG	GG	GG	GG	AA	GG	AA	GG	GG	GG	GG	AA	GG	GG	GG	GG	GG	GG
11920440	T/C	11	27163809	-	NA	NA	NA	NA	NA	NA	GG	GG	GG	GG	AA	GG	GG	GG	GG	GG	GG	GG	GG	GG	GG	AA	GG	GG	GG	GG	GG	GG	GG	GG	GG	GG	GG	GG	AA	GG	GG	GG	GG	GG	GG	GG	GG	GG	GG
11933644	A/G	11	27363747	-	NA	NA	NA	NA	NA	NA	AA	AA	AA	AA	AA	AA	AA	AA	AA	AA	AA	AA	AA	AA	AA	GG	GG	AA	AA	AA	--	GG	AA	AA	AA	AA	AA	AA	AA	GG	AA	GG	AA	GG	GG	AA	GG	AA	AA
11935925	T/C	11	27408026	+	NA	NA	NA	NA	NA	NA	GG	GG	GG	GG	GG	GG	GG	GG	GG	--	GG	GG	GG	GG	GG	GG	GG	GG	GG	GG	GG	GG	GG	GG	GG	GG	GG	GG	GG	--	GG	GG	GG	GG	AA	GG	AA	GG	GG
11943779	T/C	11	27560949	+	NA	NA	NA	NA	NA	NA	--	GG	--	GG	GG	--	--	GG	--	--	--	--	GG	--	--	--	--	--	--	AG	GG	GG	--	--	--	--	--	--	GG	GG	GG	AA	--	--	AA	--	AA	--	GG
1194403	T/G	1	36945618	-	NA	NA	NA	NA	NA	NA	CC	AA	CC	AA	AA	CC	AA	AA	CC	CC	CC	CC	AA	AA	CC	AA	AA	CC	CC	--	CC	CC	CC	CC	CC	AA	CC	CC	CC	CC	CC	CC	AA	CC	CC	CC	CC	CC	CC
11945545	T/G	11	27591935	-	NA	NA	NA	NA	NA	NA	AA	CC	AA	CC	AA	CC	CC	CC	AA	AA	AA	AA	CC	AA	AA	CC	CC	CC	AA	CC	--	AA	AA	AA	AA	AA	CC	AA	AA	CC	CC	CC	CC	AA	AA	AA	AA	AA	CC
1195079	A/G	1	36974516	+	NA	NA	NA	NA	NA	NA	--	--	--	--	--	--	--	--	--	--	--	--	--	--	--	--	--	--	--	--	--	--	--	--	--	--	--	--	--	--	--	--	--	--	--	--	--	--	--
11953608	A/G	11	27790759	-	NA	NA	NA	NA	NA	NA	--	--	--	--	--	--	--	--	--	--	--	--	--	--	--	--	--	--	--	--	--	--	--	--	--	--	--	--	--	--	--	--	--	--	--	--	--	--	--
11955604	T/G	11	27815939	-	NA	NA	NA	NA	NA	NA	CC	AA	CC	AA	AA	AA	AA	AA	AA	AA	CC	CC	AA	CC	AA	AA	AA	--	AA	AA	AA	AA	CC	CC	AA	--	--	AA	CC	AA	AA	AA	AA	AA	CC	AA	CC	CC	--
11955796	A/G	11	27817978	-	NA	NA	NA	NA	NA	NA	GG	GG	GG	AA	GG	GG	AA	GG	AA	GG	GG	GG	AA	GG	GG	AA	GG	GG	AA	GG	--	AA	GG	GG	AA	GG	GG	AA	GG	GG	GG	GG	AA	AA	GG	AA	GG	GG	GG
11963686	A/G	11	27994133	-	NA	NA	NA	NA	NA	NA	GG	AA	GG	GG	AA	AA	AA	AA	AA	AA	GG	GG	GG	GG	AA	GG	AA	GG	AA	AA	AG	GG	GG	GG	AA	GG	GG	AA	GG	GG	GG	AA	AA	GG	GG	AA	GG	GG	GG
11964077	T/C	11	27998933	-	NA	NA	NA	NA	NA	NA	GG	AA	GG	AA	AA	AA	AA	AA	AA	AA	GG	GG	AA	GG	AA	AA	AA	AA	AA	AA	AA	AA	GG	GG	AA	AA	AA	AA	AA	AA	AA	AA	AA	AA	GG	AA	GG	GG	AA
11977172	A/G	11	28312708	+	NA	NA	NA	NA	NA	NA	GG	GG	GG	GG	AA	--	--	GG	GG	AA	GG	GG	AA	GG	GG	AA	--	GG	GG	GG	--	AA	GG	GG	GG	GG	GG	GG	AA	GG	GG	GG	--	GG	AA	GG	AA	GG	GG
11978729	A/G	11	28349549	-	NA	NA	NA	NA	NA	NA	--	--	--	--	GG	--	--	--	--	--	--	--	--	--	--	--	--	GG	--	GG	AA	AA	--	--	--	AA	--	--	AA	GG	GG	--	--	AA	--	--	--	--	GG
11979043	A/C	11	28354517	+	NA	NA	NA	NA	NA	NA	--	CC	--	CC	AC	CC	CC	CC	--	--	--	--	CC	--	CC	CC	CC	CC	--	CC	CC	CC	--	--	--	CC	CC	CC	--	CC	CC	CC	CC	--	--	--	--	--	CC
11982569	A/G	11	28437127	+	NA	NA	NA	NA	NA	NA	GG	GG	GG	GG	AA	GG	GG	GG	GG	GG	GG	GG	GG	GG	AG	GG	GG	AA	GG	GG	GG	AA	GG	GG	GG	AA	GG	GG	AA	AA	AA	GG	GG	AA	GG	GG	GG	GG	AA
11985463	A/G	11	28485469	+	NA	NA	NA	NA	NA	NA	AA	GG	AA	GG	GG	AA	GG	GG	AA	AA	AA	AA	GG	AA	GG	GG	AA	AA	AA	--	--	AA	AA	AA	AA	AA	GG	GG	AA	AA	AA	AA	GG	AA	AA	AA	AA	AA	AA
11992907	T/G	11	28739518	-	NA	NA	NA	NA	NA	NA	CC	AA	CC	AA	CC	CC	AA	AA	CC	CC	CC	CC	AA	CC	CC	CC	CC	CC	CC	--	--	CC	CC	CC	CC	CC	CC	CC	CC	CC	CC	CC	AA	CC	CC	CC	CC	CC	CC
12006654	T/C	12	119957	-	NA	NA	NA	NA	NA	NA	AA	GG	GG	AA	AA	AA	GG	AA	GG	GG	AA	AA	AA	GG	AA	AA	AA	AA	GG	AA	--	GG	AA	AA	GG	AA	AA	GG	GG	AA	AA	GG	GG	GG	GG	GG	GG	GG	AA
12010072	A/G	12	246313	+	NA	NA	NA	NA	NA	NA	--	--	--	--	--	--	--	--	--	--	--	--	--	--	--	--	--	--	--	--	--	--	--	--	--	--	--	--	--	--	--	--	--	--	--	--	--	--	--
12012906	T/C	12	372193	+	NA	NA	NA	NA	NA	NA	GG	GG	AA	GG	GG	GG	GG	GG	AA	GG	GG	GG	GG	AA	GG	GG	GG	GG	AA	--	--	AA	GG	GG	AA	GG	GG	GG	GG	GG	GG	AA	GG	AA	AA	AA	GG	AA	GG
12014725	A/C	12	458685	-	NA	NA	NA	NA	NA	NA	CC	CC	AA	CC	AA	AA	AA	CC	AA	AA	CC	CC	CC	AA	CC	AA	AA	AA	AA	CC	CC	AA	CC	CC	AA	CC	AA	AA	AA	AA	AA	AA	AA	AA	AA	AA	AA	AA	AA
12016398	T/G	12	514900	+	NA	NA	NA	NA	NA	NA	CC	CC	AA	CC	CC	AA	CC	CC	AA	CC	CC	CC	CC	AA	CC	CC	CC	CC	AA	CC	--	AA	CC	CC	AA	CC	CC	CC	AA	CC	CC	--	CC	AA	AA	AA	CC	AA	CC
12017102	A/G	12	563869	+	NA	NA	NA	NA	NA	NA	GG	GG	GG	GG	GG	GG	AA	GG	GG	GG	GG	GG	GG	GG	GG	GG	AA	GG	GG	GG	GG	GG	GG	GG	GG	GG	GG	GG	GG	GG	GG	GG	AA	GG	GG	GG	GG	GG	GG
12018243	A/G	12	614213	-	NA	NA	NA	NA	NA	NA	--	--	--	--	--	--	--	--	--	--	--	--	--	--	--	--	--	--	--	--	--	--	--	--	--	--	--	--	--	--	--	--	--	--	--	--	--	--	--
12019104	A/G	12	657864	-	NA	NA	NA	NA	NA	NA	GG	GG	GG	GG	GG	GG	GG	GG	GG	GG	GG	GG	GG	GG	GG	GG	GG	GG	GG	GG	GG	GG	GG	GG	GG	GG	GG	GG	GG	GG	GG	GG	GG	GG	GG	GG	GG	GG	GG
1202195	A/C	1	37230818	-	NA	NA	NA	NA	NA	NA	CC	AA	CC	AA	AA	AA	AA	AA	CC	CC	CC	CC	AA	AA	--	AA	AA	--	CC	--	--	CC	CC	CC	CC	AA	--	AA	CC	AC	AC	CC	AA	CC	CC	CC	CC	CC	--
12022176	A/G	12	768036	+	NA	NA	NA	NA	NA	NA	AA	GG	GG	AA	AA	GG	GG	AA	GG	GG	AA	AA	AA	GG	AA	AA	GG	GG	GG	GG	--	GG	AA	AA	GG	AA	GG	AA	GG	GG	GG	GG	GG	GG	GG	GG	GG	GG	GG
12023948	T/C	12	820835	+	NA	NA	NA	NA	NA	NA	GG	GG	AA	GG	GG	GG	GG	GG	AA	AA	GG	GG	GG	AA	GG	GG	GG	GG	AA	--	--	AA	GG	GG	AA	GG	GG	GG	AA	GG	GG	AA	GG	AA	AA	AA	AA	AA	GG
12024275	T/C	12	839035	+	NA	NA	NA	NA	NA	NA	AA	GG	GG	AA	GG	GG	GG	AA	GG	GG	AA	AA	AA	GG	AA	GG	GG	GG	GG	GG	AA	GG	AA	AA	GG	AA	GG	GG	GG	GG	GG	GG	GG	GG	GG	GG	GG	GG	GG
12026786	T/C	12	938763	+	NA	NA	NA	NA	NA	NA	GG	GG	AA	GG	GG	GG	GG	GG	GG	GG	GG	GG	GG	--	GG	GG	GG	GG	GG	GG	--	AA	GG	GG	AA	GG	GG	GG	GG	GG	GG	GG	GG	AA	GG	AA	GG	AA	GG
12036930	A/G	12	1353981	-	NA	NA	NA	NA	NA	NA	GG	GG	GG	AA	GG	GG	GG	AA	GG	GG	GG	GG	AA	GG	AA	AA	GG	GG	GG	--	--	GG	GG	GG	GG	AA	GG	GG	GG	GG	GG	GG	GG	GG	GG	GG	GG	GG	GG
12037071	A/G	12	1359545	-	NA	NA	NA	NA	NA	NA	GG	GG	GG	GG	GG	GG	GG	GG	GG	AA	GG	GG	GG	GG	GG	GG	GG	GG	GG	GG	GG	GG	GG	GG	GG	GG	GG	GG	GG	GG	GG	GG	GG	GG	GG	GG	AA	GG	GG
12039542	T/C	12	1460996	+	NA	NA	NA	NA	NA	NA	AA	GG	AA	GG	GG	GG	GG	GG	AA	AA	AA	AA	GG	AA	GG	GG	GG	GG	AA	GG	GG	AA	AA	AA	AA	GG	GG	GG	AA	GG	GG	AA	GG	AA	AA	AA	AA	AA	GG
12043515	T/C	12	1561911	-	NA	NA	NA	NA	NA	NA	AA	AA	AA	AA	AA	AA	AA	AA	AA	AA	AA	AA	AA	AA	AA	AA	AA	--	AA	AA	AA	AA	AA	AA	AA	AA	AA	AA	AA	AA	AA	AA	AA	AA	AA	AA	GG	AA	--
1204367	A/G	1	37332228	-	NA	NA	NA	NA	NA	NA	GG	AA	GG	AA	AA	AA	AA	AA	GG	GG	GG	GG	AA	AA	GG	AA	AA	AA	GG	AA	--	GG	GG	GG	GG	AA	AA	AA	GG	AA	AA	GG	AA	GG	GG	GG	GG	GG	AA
12045914	T/C	12	1640861	-	NA	NA	NA	NA	NA	NA	GG	AA	GG	AA	AA	AA	AA	AA	GG	GG	GG	GG	AA	GG	AA	AA	AA	GG	GG	GG	AA	GG	GG	GG	GG	AA	GG	GG	GG	GG	GG	GG	AA	GG	GG	GG	GG	GG	GG
12047861	A/G	12	1742146	+	NA	NA	NA	NA	NA	NA	--	--	--	--	--	--	--	--	--	--	--	--	--	--	--	--	--	--	--	--	--	--	--	--	--	--	--	--	--	--	--	--	--	--	--	--	--	--	--
12048140	T/C	12	1753550	+	NA	NA	NA	NA	NA	NA	AA	GG	AA	GG	GG	AA	AA	GG	AA	AA	AA	AA	GG	AA	GG	GG	AA	AA	AA	AA	--	AA	AA	AA	AA	GG	AA	AA	AA	AA	AA	AA	AA	AA	AA	AA	AA	AA	AA
12048601	T/C	12	1773214	+	NA	NA	NA	NA	NA	NA	AA	AA	AA	AA	AA	AA	AA	AA	AA	GG	AA	AA	AA	AA	AA	AA	AA	AA	AA	AA	AA	AA	AA	AA	AA	AA	AA	AA	AA	AA	AA	AA	AA	AA	AA	AA	GG	AA	AA
12048951	T/C	12	1788644	+	NA	NA	NA	NA	NA	NA	AG	AA	AG	AA	AA	AA	AA	AA	AA	AA	AG	AG	AA	AA	AA	AA	AA	AA	AA	AA	AA	AA	AG	AG	AA	AA	AA	AA	AA	AA	AA	AA	AA	AA	AA	AG	AA	AG	AA
12052896	T/C	12	2001943	-	NA	NA	NA	NA	NA	NA	GG	GG	GG	GG	GG	AA	AA	GG	GG	GG	GG	GG	GG	GG	GG	GG	AA	GG	GG	--	GG	GG	GG	GG	GG	GG	GG	GG	GG	GG	GG	GG	AA	GG	GG	GG	GG	GG	GG
12053634	A/G	12	2041776	-	NA	NA	NA	NA	NA	NA	GG	--	GG	--	--	AA	AA	--	GG	GG	GG	GG	--	GG	--	--	AA	GG	GG	--	GG	GG	GG	GG	GG	--	GG	--	GG	GG	GG	GG	AA	GG	GG	GG	GG	GG	GG
12057823	T/G	12	2173961	+	NA	NA	NA	NA	NA	NA	--	--	--	--	--	--	--	--	--	--	--	--	--	--	--	--	--	--	--	--	--	--	--	--	--	--	--	--	--	--	--	--	--	--	--	--	--	--	--
12058983	A/G	12	2207603	-	NA	NA	NA	NA	NA	NA	GG	GG	GG	GG	GG	GG	GG	GG	GG	AA	GG	GG	GG	GG	GG	GG	GG	GG	GG	GG	GG	GG	GG	GG	GG	GG	GG	GG	GG	GG	GG	GG	GG	GG	GG	GG	AA	GG	GG
12059024	A/G	12	2208637	-	NA	NA	NA	NA	NA	NA	GG	AA	GG	AA	AA	AA	AA	AA	GG	GG	GG	GG	AA	GG	AA	AA	AA	AA	GG	--	--	GG	GG	GG	GG	AA	AA	AA	GG	AA	AA	GG	AA	GG	GG	GG	GG	GG	AA
12061803	A/G	12	2303060	-	NA	NA	NA	NA	NA	NA	AA	AA	AA	AA	AA	AA	AA	AA	AA	GG	AA	AA	AA	AA	AA	AA	AA	AA	AA	AA	AA	AA	AA	AA	AA	AA	AA	AA	AA	AA	AA	AA	AA	AA	AA	AA	GG	AA	AA
12062547	T/C	12	2324105	-	NA	NA	NA	NA	NA	NA	GG	GG	GG	AA	AA	GG	GG	AA	GG	GG	GG	GG	GG	GG	AA	GG	GG	GG	GG	GG	AG	GG	GG	GG	GG	AA	GG	GG	GG	GG	GG	GG	GG	GG	GG	GG	GG	GG	GG
12065280	A/G	12	2427759	+	NA	NA	NA	NA	NA	NA	AA	AA	AA	AA	AA	AA	AA	AA	AA	AA	AA	AA	AA	AA	AA	AA	AA	AA	AA	AA	AA	AA	AA	AA	AA	AA	AA	AA	AA	AA	AA	AA	AA	AA	AA	AA	AA	AA	AA
12070892	A/G	12	2601373	+	NA	NA	NA	NA	NA	NA	GG	GG	GG	GG	GG	GG	GG	GG	GG	GG	GG	GG	GG	GG	GG	GG	AA	AA	GG	--	GG	GG	GG	GG	GG	GG	AA	AA	GG	AA	AA	GG	GG	GG	GG	GG	GG	GG	AA
12072314	A/G	12	2651274	+	NA	NA	NA	NA	NA	NA	AA	AA	AA	GG	AA	AA	AA	GG	AA	AA	AA	AA	AA	AA	GG	AA	AA	AA	AA	AA	AA	AA	AA	AA	AA	GG	AA	AA	AA	AA	AA	AA	AA	AA	AA	AA	AA	AA	AA
12074330	A/C	12	2735219	-	NA	NA	NA	NA	NA	NA	AA	AA	AA	AA	AA	CC	CC	AA	AA	AA	AA	AA	AA	AA	AA	AA	CC	AC	AA	CC	AA	AA	AA	AA	AA	AA	--	CC	AA	AC	AC	AA	CC	AA	AA	AA	AA	AA	--
12074454	T/G	12	2738426	-	NA	NA	NA	NA	NA	NA	AA	AA	AA	AA	AA	AA	AA	AA	AA	AA	AA	AA	AA	AA	AA	AA	AA	AA	AA	--	AA	AA	AA	AA	AA	AA	AA	CC	AA	AA	AA	AA	AA	AA	AA	AA	AA	AA	AA
1207615	A/G	1	37452003	-	NA	NA	NA	NA	NA	NA	AA	AA	AA	AA	AA	AA	AA	AA	AA	AA	AA	AA	AA	AA	AA	AA	AA	GG	AA	AA	AA	AA	AA	AA	AA	AA	GG	AA	AA	GG	GG	AA	AA	AA	AA	AA	AA	AA	GG
12082714	A/G	12	2986716	-	NA	NA	NA	NA	NA	NA	AA	GG	AA	AA	GG	AA	AA	AA	AA	AA	AA	AA	GG	GG	AA	GG	AA	AA	AA	--	--	AA	AA	AA	AA	AA	AA	AA	AA	AA	AA	AA	AA	AA	AA	AA	GG	AA	AA
12085845	T/C	12	3070123	-	NA	NA	NA	NA	NA	NA	GG	GG	GG	AA	AA	GG	AA	AA	GG	GG	GG	GG	AA	GG	AA	AA	GG	--	GG	GG	GG	GG	GG	GG	GG	AA	--	AA	GG	--	GG	GG	AA	GG	GG	GG	GG	GG	--
12086489	A/C	12	3086293	-	NA	NA	NA	NA	NA	NA	AA	AA	AA	CC	CC	CC	CC	CC	AA	CC	AA	AA	CC	CC	CC	CC	CC	CC	AA	AA	AA	AA	AA	AA	AA	CC	CC	CC	AA	CC	CC	AA	CC	AA	AA	AA	CC	AA	CC
12088643	T/G	12	3144839	-	NA	NA	NA	NA	NA	NA	CC	AA	CC	AA	AA	CC	CC	AA	CC	CC	AA	CC	AA	CC	AA	AA	CC	CC	CC	CC	AC	CC	CC	CC	CC	AA	CC	AA	CC	CC	CC	CC	CC	CC	CC	CC	CC	CC	CC
12091354	A/G	12	3217524	+	NA	NA	NA	NA	NA	NA	GG	AA	GG	AA	GG	GG	GG	AA	GG	GG	GG	GG	GG	GG	AA	GG	GG	GG	GG	GG	--	GG	GG	GG	GG	AA	GG	GG	GG	GG	GG	GG	GG	GG	GG	GG	GG	GG	GG
12094562	T/C	12	3297551	+	NA	NA	NA	NA	NA	NA	AA	GG	AA	GG	GG	GG	GG	GG	AA	GG	GG	AA	GG	GG	GG	GG	GG	GG	AA	--	--	AA	AA	AA	AA	GG	GG	GG	AA	GG	GG	AA	GG	AA	AA	AA	GG	AA	GG
12096350	T/G	12	3376373	-	NA	NA	NA	NA	NA	NA	CC	CC	CC	CC	CC	AA	CC	CC	CC	CC	CC	CC	CC	CC	CC	CC	AA	CC	CC	CC	CC	CC	CC	CC	CC	CC	CC	CC	CC	CC	CC	CC	CC	CC	CC	CC	CC	CC	CC
12097550	T/G	12	3403966	-	NA	NA	NA	NA	NA	NA	CC	CC	CC	CC	CC	CC	AA	CC	CC	CC	CC	CC	CC	CC	CC	CC	CC	CC	CC	CC	CC	CC	CC	CC	CC	CC	CC	CC	CC	CC	CC	CC	AA	CC	CC	CC	CC	CC	CC
12097660	A/C	12	3410631	+	NA	NA	NA	NA	NA	NA	CC	AA	CC	AA	AA	CC	CC	AA	CC	CC	AA	CC	AA	CC	AA	AA	CC	CC	CC	--	--	CC	CC	CC	CC	AA	CC	CC	CC	CC	CC	CC	CC	CC	CC	CC	CC	CC	CC
12098610	T/C	12	3434113	-	NA	NA	NA	NA	NA	NA	AA	GG	AA	GG	GG	GG	GG	GG	AA	AA	GG	AA	GG	AA	GG	GG	GG	AA	AA	--	--	AA	AA	AA	AA	GG	AA	GG	AA	AA	AA	AA	GG	AA	AA	AA	AA	AA	AA
12101911	A/C	12	3544726	-	NA	NA	NA	NA	NA	NA	CC	CC	CC	AA	CC	CC	CC	AA	CC	CC	CC	CC	CC	CC	AA	CC	CC	CC	CC	CC	CC	CC	CC	CC	CC	AA	CC	CC	CC	CC	CC	CC	CC	CC	CC	CC	CC	CC	CC
12108546	A/G	12	3723624	+	NA	NA	NA	NA	NA	NA	AA	GG	AA	GG	GG	AA	GG	GG	AA	AA	GG	AA	GG	AA	GG	GG	AA	AA	AA	--	--	AA	AA	AA	AA	GG	AA	GG	AA	AA	AA	AA	GG	AA	AA	AA	AA	AA	AA
12108803	A/C	12	3730888	+	NA	NA	NA	NA	NA	NA	AA	--	AA	--	--	--	--	--	AA	CC	--	AA	--	AA	--	--	--	--	AA	AC	AA	AA	AA	AA	AA	--	--	--	AA	--	AA	CC	--	AA	AA	AA	CC	AA	--
12111222	T/C	12	3801262	-	NA	NA	NA	NA	NA	NA	AA	AA	AA	GG	AA	AA	AA	GG	AA	AA	GG	AA	AA	AA	GG	AA	AA	AA	AA	--	--	AA	AA	AA	AA	GG	AA	AA	AA	AA	AA	AA	AA	AA	AA	AA	AA	AA	AA
1211139	T/C	1	37615383	-	NA	NA	NA	NA	NA	NA	GG	GG	GG	GG	GG	GG	GG	GG	GG	GG	GG	GG	GG	GG	GG	GG	GG	GG	GG	GG	GG	GG	GG	GG	GG	GG	GG	GG	AA	GG	GG	GG	GG	GG	GG	GG	GG	GG	GG
12112697	T/G	12	3843753	+	NA	NA	NA	NA	NA	NA	AA	AA	AA	CC	CC	AA	AA	CC	AA	AA	CC	AA	CC	AA	CC	CC	AA	AA	AA	AA	CC	AA	AA	AA	AA	CC	AA	AA	AA	AA	AA	AA	AA	AA	AA	AA	AA	AA	AA
1211309	T/C	1	37624054	-	NA	NA	NA	NA	NA	NA	AA	AA	AA	AA	AA	AA	AA	AA	AA	AA	AA	AA	AA	AA	AA	AA	AA	AA	AA	AA	--	AA	AA	AA	AA	AA	AA	AA	AA	AA	AA	AA	AA	AA	AA	AA	AA	AA	AA
12118350	A/G	12	4047246	+	NA	NA	NA	NA	NA	NA	AA	AA	AA	AA	AA	AA	AA	AA	GG	AA	AA	GG	AA	GG	AA	AA	AA	AA	GG	AA	AA	AA	AA	AA	AA	AA	AA	AA	AA	AA	AA	AA	AA	AA	AA	AA	AA	AA	AA
12120674	T/C	12	4120089	+	NA	NA	NA	NA	NA	NA	AA	AA	AA	AA	GG	AA	GG	AA	AA	AA	AA	AA	AA	AA	AA	GG	AA	--	AA	AA	AA	AA	AA	AA	AA	AA	--	AA	AA	--	AA	AA	GG	AA	AA	AA	AA	AA	--
12121893	T/C	12	4141420	-	NA	NA	NA	NA	NA	NA	GG	AA	GG	AA	AA	GG	GG	AA	GG	GG	AA	GG	AA	GG	AA	AA	GG	GG	GG	AA	GG	GG	GG	GG	GG	AA	GG	GG	GG	GG	GG	GG	GG	GG	GG	GG	GG	GG	GG
1212226	T/C	1	37676794	+	NA	NA	NA	NA	NA	NA	GG	GG	GG	GG	GG	GG	GG	GG	GG	GG	GG	GG	GG	GG	GG	GG	GG	GG	GG	GG	GG	GG	GG	GG	GG	GG	GG	GG	GG	GG	GG	AA	GG	GG	GG	GG	GG	GG	GG
12123075	T/C	12	4171642	-	NA	NA	NA	NA	NA	NA	AA	AA	AA	AA	AA	AA	AA	AA	AA	GG	AA	AA	AA	AA	AA	AA	AA	AA	AA	AA	AA	AA	AA	AA	AA	AA	AA	AA	GG	AA	AA	AA	AA	AA	AA	AA	GG	AA	AA
1212517	A/G	1	37692801	-	NA	NA	NA	NA	NA	NA	GG	AA	GG	AA	AA	GG	GG	AA	GG	GG	GG	GG	AA	AA	GG	AA	GG	GG	GG	--	AG	GG	GG	GG	GG	AA	GG	GG	GG	GG	GG	GG	GG	GG	GG	GG	GG	GG	GG
12132271	A/G	12	4398081	-	NA	NA	NA	NA	NA	NA	AA	--	AA	--	--	GG	GG	--	GG	GG	GG	AA	--	AA	--	--	GG	GG	GG	GG	AA	AA	AA	AA	AA	--	GG	GG	GG	GG	GG	GG	GG	AA	AA	AA	GG	AA	GG
12134336	A/G	12	4433511	+	NA	NA	NA	NA	NA	NA	GG	AA	GG	AA	AA	GG	GG	AA	GG	GG	AA	GG	AA	GG	AA	AA	GG	GG	GG	--	GG	GG	GG	GG	GG	AA	GG	GG	GG	GG	GG	GG	GG	GG	GG	GG	GG	GG	GG
1213474	A/G	1	37744697	+	NA	NA	NA	NA	NA	NA	GG	GG	GG	GG	GG	GG	GG	GG	GG	GG	GG	GG	GG	GG	GG	GG	GG	GG	GG	GG	GG	GG	GG	GG	GG	GG	GG	GG	GG	GG	GG	GG	GG	GG	GG	GG	AA	GG	GG
12135334	A/G	12	4456737	-	NA	NA	NA	NA	NA	NA	--	--	--	--	--	--	--	--	--	--	--	--	--	--	--	--	--	--	--	--	--	--	--	--	--	--	--	--	--	--	--	--	--	--	--	--	--	--	--
12139549	T/G	12	4552754	-	NA	NA	NA	NA	NA	NA	CC	CC	CC	CC	CC	CC	AA	CC	CC	AA	CC	CC	CC	CC	CC	CC	CC	CC	CC	CC	CC	CC	CC	CC	CC	CC	CC	CC	AA	CC	CC	AA	AA	CC	CC	CC	AA	CC	CC
12142455	T/C	12	4624422	+	NA	NA	NA	NA	NA	NA	GG	AA	GG	AA	AA	AA	GG	AA	GG	GG	AA	GG	AA	GG	AA	AA	AA	--	GG	--	--	GG	GG	GG	GG	AA	--	AA	GG	--	AG	GG	GG	GG	GG	GG	GG	GG	--
12142855	A/G	12	4630970	+	NA	NA	NA	NA	NA	NA	GG	GG	GG	GG	GG	GG	GG	GG	GG	GG	GG	GG	GG	GG	GG	GG	GG	--	GG	GG	GG	GG	GG	GG	GG	GG	--	GG	GG	--	GG	GG	GG	GG	GG	GG	GG	GG	--
12157206	A/G	12	4958019	+	NA	NA	NA	NA	NA	NA	GG	GG	GG	GG	GG	GG	GG	GG	GG	GG	GG	GG	GG	GG	GG	GG	GG	GG	GG	GG	GG	GG	GG	GG	GG	GG	GG	GG	AA	GG	GG	GG	GG	GG	GG	GG	AA	GG	GG
12159625	T/C	12	5002307	+	NA	NA	NA	NA	NA	NA	AA	--	AA	--	--	--	--	--	AA	AA	--	AA	--	AA	--	--	--	--	AA	AA	AA	AA	AA	AA	AA	--	--	--	GG	--	AA	AA	--	AA	AA	AA	AA	AA	--
12159979	T/G	12	5013970	-	NA	NA	NA	NA	NA	NA	CC	AA	CC	AA	AA	CC	AA	AA	CC	CC	AA	CC	AA	CC	AA	AA	AA	CC	CC	--	AC	CC	CC	CC	CC	AA	CC	CC	CC	CC	CC	CC	AA	CC	CC	CC	CC	CC	CC
1216964	A/G	1	37877061	-	NA	NA	NA	NA	NA	NA	AA	GG	AA	GG	GG	GG	GG	GG	AA	AA	AA	AA	GG	GG	AA	GG	GG	AA	AA	--	--	AA	AA	AA	AA	GG	AA	GG	AA	AA	AA	AA	GG	AA	AA	AA	AA	AA	AA
1217224	T/C	1	37885159	-	NA	NA	NA	NA	NA	NA	GG	AA	GG	AA	AA	AA	AA	AA	GG	GG	GG	GG	AA	AA	GG	AA	AA	GG	GG	AG	AG	GG	GG	GG	GG	AA	GG	AA	GG	GG	GG	GG	AA	GG	GG	GG	GG	GG	GG
12172332	A/C	12	5377905	+	NA	NA	NA	NA	NA	NA	CC	AA	CC	AA	AA	AA	AA	AA	CC	CC	AA	CC	AA	CC	AA	AA	AA	AA	CC	AA	--	CC	CC	CC	CC	AA	AA	AA	CC	AA	AA	--	AA	CC	CC	CC	CC	CC	AA
12172432	T/G	12	5380860	+	NA	NA	NA	NA	NA	NA	CC	AA	CC	AA	CC	CC	CC	AA	CC	CC	AA	CC	AA	CC	AA	AA	CC	CC	CC	--	AC	CC	CC	CC	CC	AA	CC	CC	CC	CC	CC	CC	CC	CC	CC	CC	CC	CC	CC
12176199	A/G	12	5515194	+	NA	NA	NA	NA	NA	NA	GG	AA	GG	AA	GG	GG	GG	AA	GG	GG	GG	GG	GG	GG	AA	GG	GG	GG	GG	GG	--	GG	GG	GG	GG	AA	GG	GG	GG	GG	GG	GG	GG	GG	GG	GG	GG	GG	GG
12179231	T/G	12	5566618	-	NA	NA	NA	NA	NA	NA	CC	AA	CC	AA	AA	AA	AA	AA	CC	CC	AA	CC	AA	CC	AA	AA	AA	AA	CC	--	--	CC	CC	CC	CC	AA	AA	AA	CC	AA	AA	CC	AA	CC	CC	CC	CC	CC	AA
12180611	A/G	12	5605539	-	NA	NA	NA	NA	NA	NA	AA	AA	AA	AA	AA	AA	AA	AA	AA	GG	AA	AA	AA	AA	AA	AA	AA	AA	AA	AA	AA	AA	AA	AA	AA	AA	AA	AA	AA	AA	AA	AA	AA	AA	GG	AA	AA	AA	AA
12187583	A/G	12	5805414	-	NA	NA	NA	NA	NA	NA	GG	GG	GG	AA	GG	GG	GG	AA	GG	GG	GG	GG	GG	GG	AA	GG	GG	GG	GG	GG	--	GG	GG	GG	GG	AA	GG	GG	GG	GG	GG	GG	GG	GG	GG	GG	GG	GG	GG
12189435	A/G	12	5851455	+	NA	NA	NA	NA	NA	NA	--	AA	--	GG	GG	AA	AA	GG	--	--	GG	--	GG	--	GG	GG	AA	AA	--	AA	GG	--	--	--	--	GG	AA	GG	GG	AA	AA	AA	AA	--	AA	--	--	--	AA
12200882	A/G	12	6125107	-	NA	NA	NA	NA	NA	NA	AA	--	AA	--	GG	--	--	--	AA	AA	--	AA	GG	AA	--	GG	--	AA	AA	AA	AA	AA	AA	AA	AA	--	AA	--	--	AA	AA	AA	--	AA	GG	AA	AA	AA	AA
12220320	A/G	12	6538937	-	NA	NA	NA	NA	NA	NA	GG	AA	GG	GG	GG	AA	AA	GG	GG	GG	GG	GG	GG	GG	GG	GG	AA	GG	GG	--	GG	GG	GG	GG	GG	GG	GG	GG	GG	GG	GG	GG	AA	GG	GG	GG	GG	GG	GG
12221386	A/G	12	6559082	+	NA	NA	NA	NA	NA	NA	--	--	--	--	--	--	--	--	--	--	--	--	--	--	--	--	--	--	--	--	--	--	--	--	--	--	--	--	--	--	--	--	--	--	--	--	--	--	--
12222681	A/C	12	6584181	-	NA	NA	NA	NA	NA	NA	AA	AA	AA	AA	CC	AA	AA	AA	AA	AA	CC	AA	CC	AA	AA	CC	AA	AA	AA	AA	AA	AA	AA	AA	AA	AA	AA	AA	CC	AA	AA	AA	AA	AA	AC	AA	AA	AA	AA
12225269	A/C	12	6652325	+	NA	NA	NA	NA	NA	NA	--	--	--	--	--	--	--	--	--	--	--	--	--	--	--	--	--	--	--	--	--	--	--	--	--	--	--	--	--	--	--	--	--	--	--	--	--	--	--
12227575	T/C	12	6728030	+	NA	NA	NA	NA	NA	NA	GG	--	GG	AA	GG	--	AA	AA	GG	GG	GG	GG	GG	GG	AA	GG	--	GG	GG	GG	--	GG	GG	GG	GG	AA	GG	GG	GG	GG	GG	GG	AA	GG	GG	GG	GG	GG	GG
12227711	T/C	12	6732472	+	NA	NA	NA	NA	NA	NA	GG	GG	GG	GG	GG	GG	GG	GG	GG	GG	GG	GG	GG	GG	GG	GG	GG	GG	GG	GG	GG	GG	GG	GG	GG	GG	GG	GG	AA	GG	GG	GG	GG	GG	GG	GG	GG	GG	GG
12235194	T/C	12	6896175	-	NA	NA	NA	NA	NA	NA	GG	GG	GG	GG	GG	GG	GG	GG	GG	GG	GG	GG	GG	GG	GG	GG	GG	--	GG	GG	GG	GG	GG	GG	GG	GG	--	GG	GG	--	GG	GG	GG	GG	AA	GG	GG	GG	--
12238474	A/C	12	6959921	+	NA	NA	NA	NA	NA	NA	AA	AA	AA	AA	AA	AA	AA	AA	AA	AA	AA	AA	AA	AA	AA	AA	AA	--	AA	AA	AA	AA	AA	AA	AA	AA	--	AA	AA	CC	--	AA	AA	AA	CC	AA	AA	AA	--
12238481	A/G	12	6960189	-	NA	NA	NA	NA	NA	NA	AA	AA	AA	AA	AA	AA	AA	AA	AA	AA	AA	AA	AA	AA	AA	AA	AA	AA	AA	AA	AA	AA	AA	AA	AA	AA	AA	AA	AA	AA	AA	AA	AA	AA	AA	AA	AG	AA	AA
12244450	T/C	12	7096306	+	NA	NA	NA	NA	NA	NA	AA	GG	AA	GG	GG	GG	GG	GG	AA	AA	GG	AA	GG	AA	GG	GG	GG	GG	AA	--	--	AA	AA	AA	AA	GG	GG	GG	GG	GG	GG	AA	GG	AA	GG	AA	AA	AA	GG
12245152	T/G	12	7114076	-	NA	NA	NA	NA	NA	NA	CC	CC	CC	AA	AA	CC	CC	AA	CC	CC	CC	CC	AA	CC	CC	AA	CC	CC	CC	CC	--	CC	CC	CC	CC	AA	CC	CC	CC	CC	CC	CC	CC	CC	CC	CC	CC	CC	CC
1225497	T/C	1	38224245	-	NA	NA	NA	NA	NA	NA	AA	AA	GG	AA	AA	GG	GG	GG	GG	GG	AA	AA	AA	AA	GG	AA	GG	GG	GG	--	GG	GG	AA	AA	GG	AA	GG	AA	GG	GG	GG	GG	GG	GG	AA	GG	GG	GG	GG
12260615	A/G	12	7462305	+	NA	NA	NA	NA	NA	NA	AA	GG	AA	GG	GG	GG	GG	GG	AA	AA	GG	AA	GG	AA	GG	GG	GG	GG	AA	--	--	AA	AA	AA	AA	GG	GG	GG	GG	GG	GG	AA	GG	AA	AA	AA	AA	AA	GG
12263312	A/G	12	7538167	-	NA	NA	NA	NA	NA	NA	AA	GG	AA	GG	GG	GG	GG	GG	AA	GG	GG	AA	GG	AA	GG	GG	GG	GG	AA	--	--	AA	AA	AA	AA	GG	GG	GG	GG	GG	GG	--	GG	AA	GG	AA	GG	AA	GG
1226391	T/G	1	38258929	-	NA	NA	NA	NA	NA	NA	AA	AA	CC	AA	AA	CC	CC	CC	CC	CC	AA	AA	AA	AA	CC	AA	CC	CC	CC	--	CC	CC	AA	AA	CC	AA	CC	CC	CC	CC	CC	CC	CC	CC	AA	CC	CC	CC	CC
1226694	A/G	1	38276174	-	NA	NA	NA	NA	NA	NA	GG	GG	GG	GG	GG	GG	GG	GG	GG	GG	GG	GG	GG	GG	GG	GG	GG	GG	GG	GG	GG	GG	GG	GG	GG	GG	GG	GG	GG	GG	GG	GG	GG	GG	GG	GG	AA	GG	GG
12268749	T/C	12	7663131	-	NA	NA	NA	NA	NA	NA	AA	GG	AA	GG	GG	GG	GG	GG	AA	AA	GG	AA	GG	AA	GG	GG	GG	GG	AA	--	--	AA	AA	AA	AA	GG	GG	GG	GG	GG	GG	--	GG	AA	AA	AA	AA	AA	GG
12269187	A/G	12	7672269	-	NA	NA	NA	NA	NA	NA	AA	GG	AA	GG	GG	GG	GG	GG	GG	AA	GG	AA	GG	AA	GG	GG	GG	GG	GG	GG	--	AA	AA	AA	AA	GG	GG	GG	GG	GG	GG	AA	GG	AA	AA	AA	AA	AA	GG
12271792	A/G	12	7737889	+	NA	NA	NA	NA	NA	NA	GG	GG	GG	GG	GG	AA	GG	GG	GG	GG	GG	GG	GG	GG	GG	GG	GG	GG	GG	GG	GG	GG	GG	GG	GG	GG	GG	GG	GG	GG	GG	GG	GG	GG	GG	GG	GG	GG	GG
12278233	A/G	12	7917509	+	NA	NA	NA	NA	NA	NA	GG	GG	GG	AA	AA	GG	GG	AA	GG	GG	AA	GG	AA	GG	AA	AA	GG	--	GG	GG	AG	GG	GG	GG	GG	AA	--	GG	GG	--	GG	GG	GG	GG	GG	GG	GG	GG	--
12281881	T/C	12	7978726	-	NA	NA	NA	NA	NA	NA	--	GG	--	GG	GG	--	GG	GG	--	AA	GG	--	GG	--	GG	GG	GG	GG	--	GG	GG	--	--	--	--	GG	GG	GG	GG	GG	GG	GG	GG	--	AA	--	AA	--	GG
12284132	T/C	12	8024689	-	NA	NA	NA	NA	NA	NA	--	GG	--	AA	AA	GG	GG	AA	--	GG	AA	--	AA	--	AA	AA	GG	GG	GG	GG	AA	--	--	--	--	AA	GG	GG	GG	GG	GG	GG	GG	--	GG	--	GG	--	GG
12286755	A/C	12	8070782	+	NA	NA	NA	NA	NA	NA	--	AA	--	CC	CC	AA	CC	CC	--	CC	CC	--	CC	--	CC	CC	CC	AA	AA	AA	CC	--	--	--	--	CC	AA	CC	CC	AA	AA	AA	CC	--	CC	--	CC	--	AA
12291932	T/C	12	8180508	-	NA	NA	NA	NA	NA	NA	GG	GG	GG	GG	GG	AA	--	GG	GG	GG	GG	GG	GG	GG	GG	GG	--	AA	GG	--	GG	GG	GG	GG	GG	GG	AA	GG	GG	AA	AA	GG	--	GG	GG	GG	GG	GG	AA
12295381	A/C	12	8235067	+	NA	NA	NA	NA	NA	NA	--	--	--	--	--	--	--	--	--	--	--	--	--	--	--	--	--	--	--	--	--	--	--	--	--	--	--	--	--	--	--	--	--	--	--	--	--	--	--
12295768	T/C	12	8240608	-	NA	NA	NA	NA	NA	NA	GG	GG	GG	AA	AA	GG	--	AA	GG	GG	AA	GG	AA	GG	AA	AA	--	GG	GG	GG	--	GG	GG	GG	GG	AA	GG	GG	AA	GG	GG	GG	--	GG	GG	GG	GG	GG	GG
12295865	A/C	12	8242308	-	NA	NA	NA	NA	NA	NA	--	--	--	--	--	--	--	--	--	--	--	--	--	--	--	--	--	--	--	--	--	--	--	--	--	--	--	--	--	--	--	--	--	--	--	--	--	--	--
12300431	A/G	12	8319404	+	NA	NA	NA	NA	NA	NA	AA	AA	AA	--	--	AA	GG	--	AA	AA	--	AA	--	AA	--	--	GG	AA	AA	AA	AA	AA	AA	AA	AA	--	AA	AA	--	AA	AA	AA	GG	AA	AA	AA	AA	AA	AA
1230423	T/C	1	38406155	+	NA	NA	NA	NA	NA	NA	AA	AA	AA	AA	AA	GG	GG	AA	AA	AA	AA	AA	AA	AA	AA	AA	GG	AA	AA	AA	AA	AA	AA	AA	AA	AA	--	AA	GG	AA	AA	AA	GG	AA	AA	AA	AA	AA	AA
12311678	T/C	12	8609984	+	NA	NA	NA	NA	NA	NA	--	--	--	--	--	--	--	--	--	--	--	--	--	--	--	--	--	--	--	--	--	--	--	--	--	--	--	--	--	--	--	--	--	--	--	--	--	--	--
1231498	A/C	1	38446499	-	NA	NA	NA	NA	NA	NA	CC	CC	CC	CC	CC	CC	CC	CC	CC	CC	CC	CC	CC	CC	CC	CC	CC	CC	CC	CC	CC	CC	CC	CC	CC	CC	CC	CC	CC	CC	CC	CC	CC	CC	CC	CC	AA	CC	CC
12318521	T/G	12	8794364	+	NA	NA	NA	NA	NA	NA	AA	CC	AA	CC	AA	AA	AA	AA	AA	AA	CC	AA	AA	AA	CC	AA	AA	AA	AA	AA	AA	AA	AA	AA	AA	AA	AA	AA	CC	AA	AA	AA	AA	AA	AA	AA	AA	AA	AA
12323485	A/G	12	8913217	+	NA	NA	NA	NA	NA	NA	GG	AA	GG	AA	GG	GG	GG	GG	GG	GG	AA	GG	GG	GG	AA	GG	GG	GG	GG	GG	GG	GG	GG	GG	GG	GG	GG	GG	GG	GG	GG	GG	GG	GG	GG	GG	GG	GG	GG
12325124	T/C	12	8943291	+	NA	NA	NA	NA	NA	NA	--	--	--	--	--	--	--	--	--	--	--	--	--	--	--	--	--	--	--	--	--	--	--	--	--	--	--	--	--	--	--	--	--	--	--	--	--	--	--
12325725	T/G	12	8955492	+	NA	NA	NA	NA	NA	NA	CC	CC	CC	CC	--	CC	CC	--	CC	CC	CC	CC	--	CC	CC	--	CC	--	CC	CC	CC	CC	CC	CC	CC	--	--	CC	AA	--	--	CC	CC	CC	CC	CC	CC	CC	--
12327498	T/C	12	9001170	-	NA	NA	NA	NA	NA	NA	GG	AA	GG	AA	--	AA	AA	--	GG	GG	AA	GG	--	GG	AA	--	AA	--	GG	GG	GG	GG	GG	GG	GG	--	--	AA	AA	--	GG	GG	AA	GG	GG	GG	GG	GG	--
12331206	T/C	12	9074176	-	NA	NA	NA	NA	NA	NA	AA	AA	AA	GG	AA	AA	AA	AA	AA	AA	GG	AA	AA	AA	GG	AA	AA	AA	AA	AA	AA	AA	AA	AA	AA	AA	AA	AA	AA	AA	AA	AA	AA	AA	AA	AA	AA	AA	AA
12331210	T/C	12	9074224	+	NA	NA	NA	NA	NA	NA	GG	AA	GG	AA	AA	AA	AA	AA	GG	GG	AA	GG	AA	GG	AA	AA	AA	AA	GG	--	--	GG	GG	GG	GG	AA	AA	AA	AA	AA	AA	GG	AA	GG	GG	GG	GG	GG	AA
12342458	A/G	12	9316996	-	NA	NA	NA	NA	NA	NA	GG	GG	GG	GG	--	--	--	--	AA	GG	GG	GG	--	GG	GG	--	--	--	AA	AA	GG	GG	GG	GG	GG	--	--	--	--	--	--	AA	--	GG	GG	GG	GG	GG	--
12349692	A/G	12	9465856	+	NA	NA	NA	NA	NA	NA	GG	AA	GG	AA	GG	GG	GG	--	GG	GG	AA	GG	GG	GG	AA	GG	GG	--	GG	GG	GG	GG	GG	GG	GG	--	--	GG	GG	--	GG	GG	GG	GG	GG	GG	GG	GG	--
12351619	T/C	12	9508424	-	NA	NA	NA	NA	NA	NA	AA	GG	AA	GG	GG	AA	AA	AA	AA	AA	GG	AA	GG	AA	GG	GG	AA	AA	AA	--	--	GG	AA	AA	AA	AA	AA	AA	AA	AA	AA	AA	AA	GG	AA	AA	AA	AA	AA
12356108	A/G	12	9588091	+	NA	NA	NA	NA	NA	NA	AA	GG	AA	GG	GG	GG	GG	GG	GG	AA	GG	AA	GG	AA	GG	GG	GG	GG	GG	GG	GG	GG	AA	AA	AA	GG	GG	GG	GG	GG	GG	--	GG	GG	AA	AA	AA	AA	GG
12357055	A/G	12	9608991	-	NA	NA	NA	NA	NA	NA	GG	GG	GG	GG	AA	AA	AA	GG	GG	GG	GG	GG	AA	GG	GG	AA	AA	GG	GG	GG	--	AA	GG	GG	GG	GG	GG	GG	AA	GG	GG	GG	AA	AA	GG	GG	GG	GG	GG
12365900	T/C	12	9762923	-	NA	NA	NA	NA	NA	NA	--	--	--	--	--	--	--	--	--	--	--	--	--	--	--	--	--	--	--	--	--	--	--	--	--	--	--	--	--	--	--	--	--	--	--	--	--	--	--
12365932	T/C	12	9763462	+	NA	NA	NA	NA	NA	NA	GG	AA	GG	AA	GG	GG	GG	GG	GG	GG	AA	GG	GG	GG	AA	GG	GG	GG	GG	--	GG	GG	GG	GG	GG	GG	GG	GG	GG	GG	GG	GG	GG	GG	GG	GG	GG	GG	GG
12365977	A/G	12	9764377	-	NA	NA	NA	NA	NA	NA	AA	AA	AA	AA	GG	GG	GG	AA	AA	AA	AA	AA	GG	AA	AA	GG	GG	AA	AA	AA	--	GG	AA	AA	AA	AA	AA	AA	GG	AA	AA	AA	GG	GG	AA	AA	AA	AA	AA
1237300	T/C	1	38652270	-	NA	NA	NA	NA	NA	NA	GG	GG	AA	GG	GG	AA	AA	GG	AA	AA	GG	GG	GG	GG	AA	GG	AA	AA	AA	--	--	AA	GG	GG	AA	GG	AA	GG	AA	AA	AA	AA	AA	AA	GG	AA	AA	AA	AA
12375530	A/G	12	9946687	+	NA	NA	NA	NA	NA	NA	GG	GG	GG	GG	--	--	--	GG	--	GG	--	GG	--	GG	--	--	--	GG	--	GG	GG	GG	GG	GG	GG	GG	GG	GG	--	--	GG	GG	--	--	AA	GG	AG	GG	GG
12379451	T/G	12	10051752	-	NA	NA	NA	NA	NA	NA	AA	CC	AA	CC	AA	AA	AA	AA	AA	AA	CC	AA	AA	AA	CC	AA	AA	--	AA	AA	AA	AA	AA	AA	AA	AA	--	AA	AA	--	AA	AA	AA	AA	AA	AA	AA	AA	CC
12384668	A/G	12	10148623	+	NA	NA	NA	NA	NA	NA	GG	GG	GG	GG	GG	GG	GG	GG	AA	GG	GG	GG	GG	GG	GG	GG	GG	GG	AA	GG	--	AA	GG	GG	GG	GG	GG	GG	GG	GG	GG	GG	GG	AA	GG	GG	GG	GG	GG
1238760	A/G	1	38706387	-	NA	NA	NA	NA	NA	NA	AA	AA	GG	AA	AA	GG	GG	GG	GG	GG	AA	AA	AA	AA	GG	AA	GG	GG	GG	--	GG	GG	AA	AA	GG	AA	GG	GG	GG	GG	GG	GG	GG	GG	AA	GG	GG	GG	GG
12389497	A/G	12	10228185	+	NA	NA	NA	NA	NA	NA	--	--	--	--	--	--	--	--	--	--	--	--	--	--	--	--	--	--	--	--	--	--	--	--	--	--	--	--	--	--	--	--	--	--	--	--	--	--	--
12395051	T/C	12	10344454	-	NA	NA	NA	NA	NA	NA	GG	--	GG	AA	AA	--	--	AA	AA	AA	--	GG	AA	GG	AA	AA	--	AA	AA	--	AA	AA	GG	GG	GG	AA	AA	--	--	AA	AA	GG	--	AA	AA	GG	AA	GG	AA
12396903	T/C	12	10395725	+	NA	NA	NA	NA	NA	NA	GG	AA	GG	AA	AA	GG	GG	GG	GG	GG	AA	GG	AA	GG	AA	AA	GG	GG	GG	GG	GG	GG	GG	GG	GG	GG	GG	GG	GG	GG	GG	GG	GG	GG	GG	GG	GG	GG	GG
12401704	A/G	12	10509878	+	NA	NA	NA	NA	NA	NA	GG	AA	GG	AA	AA	GG	GG	GG	GG	GG	AA	GG	AA	GG	AA	AA	GG	GG	GG	GG	GG	GG	GG	GG	GG	GG	GG	GG	GG	GG	--	GG	GG	GG	GG	GG	GG	GG	GG
1240276	T/C	1	38760678	+	NA	NA	NA	NA	NA	NA	--	--	--	--	--	--	--	--	--	--	--	--	--	--	--	--	--	--	--	--	--	--	--	--	--	--	--	--	--	--	--	--	--	--	--	--	--	--	--
12409876	A/G	12	10671246	-	NA	NA	NA	NA	NA	NA	GG	GG	GG	AA	GG	GG	GG	GG	GG	GG	AA	GG	GG	GG	AA	GG	GG	GG	GG	GG	GG	GG	GG	GG	GG	GG	GG	GG	GG	GG	GG	GG	GG	GG	GG	GG	GG	GG	GG
12413246	A/G	12	10740779	+	NA	NA	NA	NA	NA	NA	GG	AA	GG	AA	GG	GG	GG	GG	--	GG	AA	GG	GG	GG	AA	GG	GG	GG	GG	GG	GG	GG	GG	GG	GG	GG	GG	GG	GG	GG	GG	GG	GG	GG	GG	GG	GG	GG	GG
12416805	A/G	12	10810714	-	NA	NA	NA	NA	NA	NA	GG	GG	GG	GG	GG	GG	GG	GG	GG	GG	GG	GG	GG	GG	GG	GG	GG	GG	GG	GG	GG	GG	GG	GG	GG	GG	GG	GG	GG	GG	GG	AA	GG	GG	GG	GG	GG	GG	GG
12417767	T/C	12	10832806	-	NA	NA	NA	NA	NA	NA	AA	AA	AA	AA	AA	AA	AA	GG	AA	AA	AA	AA	AA	AA	AA	AA	AA	AA	AA	AA	--	AA	AA	AA	AA	GG	AA	AA	GG	AA	AA	AA	AA	AA	AA	AA	AA	AA	AA
12423008	T/C	12	10969611	+	NA	NA	NA	NA	NA	NA	GG	AA	GG	AA	AA	GG	GG	AA	GG	GG	AA	GG	AA	GG	AA	AA	GG	AA	GG	--	AA	AA	GG	GG	GG	AA	AA	AA	AA	AA	AA	GG	GG	AA	GG	GG	GG	GG	AA
12426254	T/C	12	11062870	+	NA	NA	NA	NA	NA	NA	AA	GG	AA	GG	GG	GG	GG	GG	AA	GG	GG	AA	GG	AA	GG	GG	GG	GG	AA	GG	GG	GG	AA	AA	AA	GG	GG	GG	GG	GG	GG	AA	GG	GG	GG	AA	GG	AA	GG
12428328	A/G	12	11125448	-	NA	NA	NA	NA	NA	NA	GG	GG	GG	GG	GG	GG	GG	GG	GG	GG	GG	GG	GG	GG	GG	GG	GG	GG	GG	GG	GG	--	GG	GG	GG	GG	GG	GG	GG	GG	GG	GG	GG	--	AA	GG	AA	GG	GG
12430769	A/G	12	11229460	+	NA	NA	NA	NA	NA	NA	GG	GG	GG	GG	GG	GG	GG	GG	GG	GG	GG	GG	GG	GG	GG	GG	GG	GG	GG	GG	GG	GG	GG	GG	GG	GG	GG	GG	AA	GG	GG	GG	GG	GG	GG	GG	GG	GG	GG
1243398	T/C	1	38847770	-	NA	NA	NA	NA	NA	NA	AA	AA	GG	AA	AA	GG	GG	GG	GG	GG	AA	AA	AA	AA	GG	AA	GG	GG	GG	AA	GG	GG	AA	AA	GG	AA	GG	GG	GG	GG	GG	GG	GG	GG	AA	GG	GG	GG	GG
12435011	A/G	12	11365802	-	NA	NA	NA	NA	NA	NA	AA	AA	AA	AA	AA	AA	AA	AA	AA	AA	AA	AA	AA	AA	AA	AA	AA	AA	AA	AA	AA	AA	AA	AA	AA	AA	AA	AA	AA	AA	AA	AA	AA	AA	GG	AA	GG	AA	AA
12453446	T/C	12	11720114	-	NA	NA	NA	NA	NA	NA	GG	AA	GG	AA	GG	GG	GG	GG	GG	GG	AA	GG	GG	GG	AA	GG	GG	GG	GG	GG	GG	GG	GG	GG	GG	GG	GG	GG	GG	GG	GG	GG	GG	GG	GG	GG	GG	GG	GG
12461016	A/G	12	11863577	+	NA	NA	NA	NA	NA	NA	GG	AA	GG	AA	AA	GG	GG	AA	GG	GG	AA	GG	AA	GG	AA	AA	GG	AA	GG	--	AA	AA	GG	GG	GG	AA	AA	AA	AA	AA	--	GG	GG	AA	AA	GG	AA	GG	AA
12462074	T/C	12	11884677	+	NA	NA	NA	NA	NA	NA	--	AA	--	AA	GG	--	--	--	--	--	AA	--	GG	--	AA	GG	--	--	--	GG	GG	GG	--	--	--	--	--	--	GG	--	GG	GG	--	GG	GG	--	GG	--	--
12476296	T/C	12	12063791	-	NA	NA	NA	NA	NA	NA	GG	GG	GG	GG	GG	GG	GG	--	GG	GG	GG	GG	GG	GG	GG	GG	GG	GG	GG	GG	GG	GG	GG	GG	GG	--	GG	GG	GG	GG	GG	GG	GG	GG	AA	GG	AA	GG	GG
12476691	A/G	12	12075622	-	NA	NA	NA	NA	NA	NA	GG	AA	GG	AA	GG	GG	GG	GG	GG	GG	AA	GG	GG	GG	AA	GG	GG	GG	GG	GG	GG	GG	GG	GG	GG	GG	GG	GG	GG	GG	GG	GG	GG	GG	GG	GG	GG	GG	GG
12480795	A/G	12	12173423	-	NA	NA	NA	NA	NA	NA	GG	GG	GG	GG	GG	AA	AA	GG	GG	GG	GG	GG	GG	GG	GG	GG	AA	--	GG	GG	GG	GG	GG	GG	GG	GG	--	GG	GG	--	--	GG	AA	GG	GG	GG	GG	GG	--
12488556	A/G	12	12405993	-	NA	NA	NA	NA	NA	NA	AA	AA	AA	AA	AA	AA	AA	GG	AA	AA	AA	AA	AA	AA	AA	AA	AA	GG	AA	AA	--	AA	AA	AA	AA	GG	GG	AA	AA	GG	--	AA	AA	AA	AA	AA	AA	AA	--
12489614	T/C	12	12432179	-	NA	NA	NA	NA	NA	NA	AA	AA	AA	AA	AA	AA	AA	AA	AA	AA	AA	AA	AA	AA	AA	AA	AA	AA	AA	AA	AA	AA	AA	AA	AA	AA	AA	AA	AA	AA	AA	AA	AA	AA	GG	AA	GG	AA	AA
12489803	T/G	12	12439096	+	NA	NA	NA	NA	NA	NA	AA	CC	AA	CC	CC	CC	CC	CC	AA	CC	CC	AA	CC	AA	CC	CC	CC	CC	AA	--	CC	CC	AA	AA	AA	CC	CC	CC	CC	CC	CC	AA	CC	CC	CC	AA	CC	AA	CC
12489963	T/G	12	12444236	-	NA	NA	NA	NA	NA	NA	--	--	--	--	--	--	--	--	--	--	--	--	--	--	--	--	--	--	--	--	--	--	--	--	--	--	--	--	--	--	--	--	--	--	--	--	--	--	--
12492559	A/G	12	12509917	-	NA	NA	NA	NA	NA	NA	GG	AA	GG	AA	GG	GG	GG	GG	GG	GG	AA	GG	GG	GG	AA	GG	GG	GG	GG	GG	GG	GG	GG	GG	GG	GG	GG	GG	GG	GG	GG	GG	GG	GG	GG	GG	GG	GG	GG
12507534	T/C	12	12851426	+	NA	NA	NA	NA	NA	NA	--	--	--	--	--	--	--	--	--	--	--	--	--	--	--	--	--	--	--	--	--	--	--	--	--	--	--	--	--	--	--	--	--	--	--	--	--	--	--
1250974	T/C	1	39076741	+	NA	NA	NA	NA	NA	NA	AA	AA	AA	AA	AA	GG	AA	GG	AA	GG	AA	AA	AA	AA	AA	AA	AA	GG	AA	--	GG	GG	AA	AA	GG	AA	GG	AA	AA	GG	GG	GG	AA	GG	AA	AA	GG	AA	GG
1251387	T/C	1	39094696	-	NA	NA	NA	NA	NA	NA	GG	GG	AA	GG	GG	GG	GG	GG	AA	GG	GG	GG	GG	AA	GG	GG	GG	--	AA	--	GG	GG	GG	GG	GG	GG	--	GG	GG	--	AG	GG	GG	GG	GG	AA	GG	AA	GG
12515355	A/G	12	13023605	-	NA	NA	NA	NA	NA	NA	GG	GG	GG	GG	GG	GG	GG	GG	GG	GG	GG	GG	GG	GG	GG	GG	GG	GG	GG	GG	GG	GG	GG	GG	GG	GG	GG	GG	GG	GG	GG	GG	GG	GG	AA	GG	AA	GG	GG
12521760	T/C	12	13179157	-	NA	NA	NA	NA	NA	NA	GG	GG	GG	GG	GG	GG	GG	GG	GG	GG	GG	GG	GG	GG	GG	GG	GG	AA	GG	AG	GG	GG	GG	GG	GG	GG	AA	GG	GG	AA	AA	--	GG	GG	AA	GG	AA	GG	AA
12525380	A/G	12	13248798	+	NA	NA	NA	NA	NA	NA	AA	AA	AA	GG	AA	AA	AA	GG	AA	AA	GG	AA	AA	AA	GG	AA	AA	AA	AA	AA	--	AA	AA	AA	AA	GG	AA	AA	AA	--	AA	AA	AA	AA	AA	AA	AA	AA	AA
12536289	T/C	12	13562619	-	NA	NA	NA	NA	NA	NA	AA	GG	AA	--	GG	GG	GG	--	GG	GG	GG	AA	GG	AA	--	GG	GG	--	GG	GG	GG	GG	AA	AA	AA	--	--	GG	GG	--	GG	GG	GG	GG	GG	AA	GG	AA	--
12545816	A/G	12	13761132	+	NA	NA	NA	NA	NA	NA	--	--	--	--	--	--	--	--	--	--	--	--	--	--	--	--	--	--	--	--	--	--	--	--	--	--	--	--	--	--	--	--	--	--	--	--	--	--	--
12545879	T/G	12	13764151	-	NA	NA	NA	NA	NA	NA	CC	CC	CC	AA	CC	CC	CC	AA	CC	CC	CC	CC	CC	CC	AA	CC	CC	CC	CC	CC	--	CC	CC	CC	CC	AA	CC	CC	CC	CC	CC	CC	CC	CC	CC	CC	CC	CC	CC
12548180	A/G	12	13812272	+	NA	NA	NA	NA	NA	NA	AA	AA	AA	AA	AA	AA	AA	AA	AA	AA	AA	AA	AA	AA	AA	AA	AA	AA	AA	AA	AA	AA	AA	AA	AA	AA	AA	AA	AA	AA	AA	AA	AA	AA	GG	AA	GG	AA	AA
12548260	A/G	12	13816472	+	NA	NA	NA	NA	NA	NA	GG	GG	GG	GG	GG	GG	GG	GG	GG	GG	GG	GG	GG	GG	GG	GG	GG	GG	GG	GG	GG	GG	GG	GG	GG	GG	GG	GG	AA	GG	GG	GG	GG	GG	GG	GG	GG	GG	GG
12561018	T/G	12	14089879	-	NA	NA	NA	NA	NA	NA	CC	CC	CC	CC	CC	CC	CC	CC	CC	CC	CC	CC	CC	CC	CC	CC	CC	CC	CC	CC	CC	CC	CC	CC	CC	CC	CC	CC	CC	CC	CC	CC	CC	CC	AA	CC	AA	CC	CC
1256276	T/C	1	39244791	+	NA	NA	NA	NA	NA	NA	GG	GG	AA	GG	GG	GG	GG	GG	AA	AA	GG	GG	GG	GG	GG	GG	GG	AA	AA	--	--	AA	GG	GG	AA	GG	--	GG	GG	--	AG	AA	GG	AA	GG	GG	AA	GG	--
12565159	T/C	12	14168244	-	NA	NA	NA	NA	NA	NA	--	--	--	--	--	--	--	--	--	--	--	--	--	--	--	--	--	--	--	--	--	--	--	--	--	--	--	--	--	--	--	--	--	--	--	--	--	--	--
12565979	T/C	12	14184747	+	NA	NA	NA	NA	NA	NA	GG	AA	GG	AA	AA	AA	AA	AA	AA	AA	GG	GG	AA	GG	AA	AA	AA	--	AA	AA	AA	AA	GG	GG	GG	AA	--	AA	AA	--	AA	GG	AA	AA	AA	GG	AA	GG	--
1257104	A/G	1	39282883	+	NA	NA	NA	NA	NA	NA	GG	GG	AA	GG	GG	AA	AA	AA	AA	AA	GG	GG	GG	GG	GG	GG	AA	AA	AA	AG	AA	AA	GG	GG	AA	GG	AA	GG	AA	AA	AA	AA	AA	AA	GG	GG	AA	GG	AA
12578331	A/C	12	14395330	+	NA	NA	NA	NA	NA	NA	CC	CC	CC	CC	--	CC	CC	AA	CC	AA	CC	CC	CC	CC	CC	--	CC	--	CC	CC	--	CC	CC	CC	CC	AA	--	CC	CC	--	CC	CC	CC	CC	AA	CC	AA	CC	CC
12578571	T/C	12	14400089	+	NA	NA	NA	NA	NA	NA	GG	GG	GG	GG	GG	AA	AA	GG	GG	GG	GG	GG	GG	GG	GG	GG	AA	--	GG	GG	GG	GG	GG	GG	GG	GG	--	GG	GG	GG	GG	GG	AA	GG	GG	GG	GG	GG	--
12579134	T/C	12	14411312	-	NA	NA	NA	NA	NA	NA	GG	GG	GG	GG	GG	GG	GG	GG	GG	AA	GG	GG	GG	GG	GG	GG	GG	GG	GG	GG	GG	GG	GG	GG	GG	GG	GG	GG	GG	GG	GG	GG	GG	GG	AA	GG	AA	GG	GG
12581847	T/C	12	14470116	-	NA	NA	NA	NA	NA	NA	GG	GG	GG	AA	AA	GG	GG	GG	GG	GG	GG	GG	AA	GG	AA	AA	GG	--	GG	GG	GG	GG	GG	GG	GG	GG	--	GG	GG	--	GG	GG	GG	GG	GG	GG	GG	GG	--
1259171	A/G	1	39342234	+	NA	NA	NA	NA	NA	NA	GG	GG	AA	GG	GG	GG	GG	--	AA	AA	GG	GG	GG	GG	GG	GG	GG	AA	AA	--	AG	AA	GG	GG	AA	GG	AA	GG	GG	AA	AA	AA	GG	AA	GG	GG	AA	GG	AA
12593025	T/G	12	14661596	+	NA	NA	NA	NA	NA	NA	CC	--	CC	--	CC	CC	CC	CC	CC	AA	CC	CC	CC	CC	--	CC	CC	CC	CC	CC	CC	CC	CC	CC	CC	CC	CC	CC	CC	CC	CC	CC	CC	CC	CC	CC	CC	CC	CC
1259861	A/G	1	39362559	+	NA	NA	NA	NA	NA	NA	GG	GG	GG	GG	GG	GG	GG	GG	GG	GG	GG	GG	GG	GG	GG	GG	GG	GG	GG	GG	GG	GG	GG	GG	GG	GG	GG	GG	GG	GG	GG	GG	GG	GG	GG	GG	AA	GG	GG
12602270	A/C	12	14824551	-	NA	NA	NA	NA	NA	NA	AA	AA	AA	AA	CC	AA	AA	AA	CC	CC	CC	AA	CC	AA	AA	CC	CC	AA	CC	CC	AC	CC	AA	AA	AA	AA	AA	AA	CC	AA	AC	CC	AA	CC	CC	AA	CC	AA	AA
12602855	A/G	12	14835375	-	NA	NA	NA	NA	NA	NA	AA	AA	AA	GG	GG	GG	GG	AA	AA	GG	GG	AA	GG	AA	GG	GG	GG	AA	AA	GG	AA	AA	AA	AA	AA	AA	AA	AA	GG	AA	AA	GG	GG	AA	GG	AA	GG	AA	AA
12607113	A/G	12	14936674	+	NA	NA	NA	NA	NA	NA	AA	GG	AA	GG	AA	GG	GG	AA	GG	GG	GG	AA	AA	AA	GG	AA	GG	--	GG	AA	AA	AA	AA	AA	AA	AA	--	GG	GG	--	--	GG	GG	AA	GG	AA	GG	AA	--
12609220	T/G	12	14976595	+	NA	NA	NA	NA	NA	NA	CC	CC	CC	CC	CC	CC	CC	CC	CC	AA	CC	CC	CC	CC	CC	CC	CC	AA	CC	--	CC	CC	CC	CC	CC	CC	AA	CC	CC	AA	AA	AA	CC	CC	AA	CC	AA	CC	AA
1261182	A/G	1	39408253	-	NA	NA	NA	NA	NA	NA	AA	AA	GG	AA	AA	AA	AA	AA	GG	GG	AA	AA	AA	GG	AA	AA	AA	AA	GG	AA	--	GG	AA	AA	GG	AA	AA	AA	AA	AA	AA	AA	AA	GG	AA	GG	GG	GG	AA
12613148	T/C	12	15043709	-	NA	NA	NA	NA	NA	NA	GG	GG	GG	GG	--	GG	GG	GG	GG	AA	GG	GG	--	GG	GG	--	GG	--	GG	GG	GG	GG	GG	GG	GG	GG	--	GG	GG	--	GG	AA	GG	GG	AA	GG	AA	GG	--
1261519	T/C	1	39420824	+	NA	NA	NA	NA	NA	NA	GG	GG	AA	GG	GG	AA	AA	AA	AA	AA	GG	GG	GG	AA	GG	GG	AA	AA	AA	--	AA	AA	GG	GG	AA	GG	AA	AA	AA	AA	AA	AA	AA	AA	GG	AA	AA	AA	AA
12617084	A/G	12	15112955	+	NA	NA	NA	NA	NA	NA	GG	GG	GG	GG	GG	AA	AA	GG	GG	GG	GG	GG	GG	GG	GG	GG	GG	--	GG	AA	GG	GG	GG	GG	GG	GG	--	--	GG	--	--	GG	AA	GG	GG	GG	GG	GG	--
12617235	A/C	12	15119412	-	NA	NA	NA	NA	NA	NA	CC	CC	CC	CC	CC	CC	CC	CC	CC	CC	AA	CC	CC	CC	CC	CC	AA	CC	CC	CC	CC	CC	CC	CC	CC	CC	CC	CC	AA	CC	CC	CC	CC	CC	CC	CC	CC	CC	CC
12617550	A/G	12	15127550	-	NA	NA	NA	NA	NA	NA	GG	GG	GG	GG	AA	AA	AA	GG	AA	AA	AA	GG	AA	GG	GG	AA	AA	AA	AA	AA	--	AA	GG	GG	GG	GG	AA	AA	AA	AA	AA	AA	AA	AA	AA	GG	AA	GG	AA
12634141	T/C	12	15476726	-	NA	NA	NA	NA	NA	NA	--	GG	--	GG	GG	GG	GG	GG	GG	GG	--	--	GG	--	GG	GG	GG	--	GG	GG	GG	GG	--	--	--	GG	--	GG	--	--	GG	GG	GG	GG	AA	--	AA	--	--
12638892	T/G	12	15573598	+	NA	NA	NA	NA	NA	NA	CC	CC	CC	AA	CC	CC	CC	AA	CC	CC	--	CC	CC	CC	AA	CC	CC	CC	CC	CC	--	CC	CC	CC	CC	AA	CC	CC	--	CC	CC	CC	CC	CC	CC	CC	CC	CC	CC
12641039	T/C	12	15623539	-	NA	NA	NA	NA	NA	NA	GG	GG	GG	GG	GG	AA	AA	GG	AA	GG	GG	GG	GG	GG	GG	GG	AA	GG	AA	AA	--	AA	GG	GG	GG	GG	GG	GG	GG	GG	--	GG	AA	AA	GG	GG	GG	GG	GG
12648606	T/C	12	15757091	-	NA	NA	NA	NA	NA	NA	GG	GG	GG	AA	GG	GG	GG	AA	GG	GG	GG	GG	GG	GG	AA	GG	GG	GG	GG	GG	AG	GG	GG	GG	GG	AA	GG	GG	GG	GG	GG	GG	GG	GG	GG	GG	GG	GG	GG
12648838	A/G	12	15760832	-	NA	NA	NA	NA	NA	NA	GG	GG	GG	GG	GG	GG	GG	GG	GG	GG	AA	GG	GG	GG	GG	GG	GG	GG	GG	GG	GG	GG	GG	GG	GG	GG	GG	GG	AA	GG	GG	AA	GG	GG	GG	GG	GG	GG	GG
1264940	A/C	1	39541771	+	NA	NA	NA	NA	NA	NA	AA	AA	CC	AA	AA	CC	CC	AA	CC	CC	AA	AA	AA	AA	CC	AA	CC	--	CC	AA	--	CC	AA	AA	CC	AA	--	CC	CC	--	--	AA	CC	CC	AA	AA	CC	AA	--
12650785	A/G	12	15783426	+	NA	NA	NA	NA	NA	NA	GG	AA	GG	AA	AA	AA	AA	AA	AA	GG	AA	GG	AA	GG	AA	AA	AA	GG	AA	--	AA	AA	GG	GG	GG	AA	GG	AA	AA	GG	GG	AA	AA	AA	GG	GG	GG	GG	GG
1265337	T/C	1	39556216	+	NA	NA	NA	NA	NA	NA	AA	AA	GG	AA	AA	GG	GG	AA	GG	GG	AA	AA	AA	AA	GG	AA	GG	GG	GG	AA	--	GG	AA	AA	GG	AA	GG	GG	GG	GG	GG	AA	GG	GG	AA	AA	GG	AA	GG
12660593	T/C	12	15960393	+	NA	NA	NA	NA	NA	NA	--	AA	--	AA	AA	GG	GG	AA	GG	GG	--	--	AA	--	AA	AA	GG	GG	GG	GG	--	GG	--	--	--	AA	GG	GG	GG	GG	GG	GG	GG	GG	GG	--	GG	--	GG
12660671	T/C	12	15961922	+	NA	NA	NA	NA	NA	NA	GG	AA	GG	AA	AA	AA	AA	AA	AA	GG	GG	GG	AA	GG	AA	AA	AA	GG	AA	--	AA	AA	GG	GG	GG	AA	GG	AA	AA	GG	--	AA	AA	AA	GG	GG	GG	GG	GG
12661368	T/G	12	15973503	+	NA	NA	NA	NA	NA	NA	AA	AA	AA	CC	AA	CC	CC	CC	AA	AA	AA	AA	AA	AA	CC	AA	CC	--	AA	AA	CC	CC	AA	AA	AA	CC	--	AA	AA	--	AA	AA	CC	CC	AA	AA	AA	AA	CC
12664467	T/C	12	16061400	-	NA	NA	NA	NA	NA	NA	--	--	--	--	--	--	--	--	--	AA	--	--	--	--	--	--	--	GG	--	--	--	--	--	--	--	--	GG	--	AG	GG	GG	--	--	--	AA	--	AA	--	GG
12667380	T/C	12	16146405	+	NA	NA	NA	NA	NA	NA	AA	AA	AA	AA	AA	GG	GG	AA	AA	AA	AA	AA	AA	AA	AA	AA	GG	AA	AA	AA	AA	AA	AA	AA	AA	AA	AA	AA	AA	AA	AA	AA	GG	AA	AA	AA	AA	AA	AA
12672592	T/G	12	16284664	+	NA	NA	NA	NA	NA	NA	AA	CC	AA	CC	CC	--	--	CC	AA	CC	AA	AA	CC	AA	CC	CC	--	--	AA	CC	CC	CC	AA	AA	AA	CC	--	CC	--	--	AC	CC	--	CC	CC	AA	CC	AA	CC
12672760	T/C	12	16286946	-	NA	NA	NA	NA	NA	NA	GG	AA	GG	GG	AA	--	--	GG	GG	AA	GG	GG	AA	GG	AA	AA	--	GG	GG	--	GG	AA	GG	GG	GG	GG	GG	GG	AA	GG	GG	GG	--	AA	AA	GG	AA	GG	GG
12672785	A/C	12	16287347	-	NA	NA	NA	NA	NA	NA	CC	CC	CC	AA	CC	--	--	AA	CC	CC	CC	CC	CC	CC	CC	CC	--	CC	CC	CC	--	CC	CC	CC	CC	AA	CC	CC	CC	CC	CC	CC	--	CC	CC	CC	CC	CC	CC
12685213	A/C	12	16538412	-	NA	NA	NA	NA	NA	NA	AA	AA	AA	AA	AA	AA	AA	AA	AA	CC	AA	AA	AA	AA	AA	AA	AA	AA	AA	AA	AA	AA	AA	AA	AA	AA	AA	AA	AA	AA	AA	--	AA	AA	CC	AA	CC	AA	AA
12696260	T/C	12	16758478	+	NA	NA	NA	NA	NA	NA	--	--	--	--	--	--	--	--	--	AA	--	--	--	--	--	--	--	GG	--	GG	--	--	--	--	--	--	GG	--	--	GG	--	GG	--	--	AA	--	AA	--	GG
12698631	T/C	12	16862221	+	NA	NA	NA	NA	NA	NA	AA	AA	AA	AA	--	AA	AA	AA	AA	GG	AA	AA	--	AA	--	--	AA	AA	AA	AA	AA	AA	AA	AA	AA	AA	AA	--	AA	--	AA	AA	AA	AA	GG	AA	GG	AA	--
12701543	A/G	12	16965411	-	NA	NA	NA	NA	NA	NA	AA	--	AA	--	AA	--	--	--	AA	GG	AA	AA	AA	AA	AA	AA	AA	--	AA	AG	--	--	AA	AA	AA	--	--	AA	--	GG	GG	GG	--	--	GG	AA	GG	AA	GG
12702072	T/G	12	16986495	+	NA	NA	NA	NA	NA	NA	AA	AA	AA	AA	AA	AA	AA	AA	AA	CC	AA	AA	AA	AA	AA	AA	AA	AA	AA	--	AA	AA	AA	AA	AA	AA	AA	AA	AA	CC	CC	CC	AA	AA	CC	AA	CC	AA	CC
12702126	A/G	12	16987476	-	NA	NA	NA	NA	NA	NA	AA	--	AA	GG	--	--	--	GG	AA	AA	AA	AA	--	AA	--	--	--	--	AA	AA	GG	GG	AA	AA	AA	GG	--	AA	--	AA	AA	AA	--	GG	AA	AA	AA	AA	AA
12702327	A/C	12	16990670	+	NA	NA	NA	NA	NA	NA	AA	CC	AA	AA	CC	CC	CC	AA	AA	AA	AA	AA	CC	AA	CC	CC	CC	CC	AA	--	AA	AA	AA	AA	AA	AA	CC	AA	CC	AA	AA	AA	CC	AA	AA	AA	AA	AA	AA
12703353	T/C	12	17003142	+	NA	NA	NA	NA	NA	NA	AA	--	AA	GG	GG	--	--	GG	AA	GG	AA	AA	GG	AA	GG	GG	--	--	AA	--	GG	GG	AA	AA	AA	GG	--	GG	--	GG	GG	GG	--	GG	GG	AA	GG	AA	GG
12707111	T/C	12	17066946	-	NA	NA	NA	NA	NA	NA	GG	GG	GG	GG	GG	GG	GG	GG	AA	GG	AA	GG	GG	GG	GG	GG	GG	GG	AA	GG	GG	GG	GG	GG	GG	GG	GG	GG	GG	GG	GG	GG	GG	GG	GG	GG	GG	GG	GG
1271624	A/G	1	39791791	+	NA	NA	NA	NA	NA	NA	AA	AA	AA	AA	AA	AA	AA	AA	AA	AA	AA	AA	AA	AA	AA	AA	AA	AA	AA	AA	AA	AA	AA	AA	AA	AA	AA	AA	GG	AA	AA	AA	AA	AA	AA	AA	AA	AA	AA
1272679	T/G	1	39833556	+	NA	NA	NA	NA	NA	NA	CC	CC	AA	CC	CC	CC	CC	CC	AA	AA	CC	CC	CC	AA	AA	CC	CC	CC	AA	--	--	AA	CC	CC	AA	CC	CC	CC	AA	CC	CC	AA	CC	AA	CC	AA	AA	AA	CC
12731194	T/C	12	17546633	-	NA	NA	NA	NA	NA	NA	AA	AA	AA	AA	AA	AA	AA	AA	AA	GG	AA	AA	AA	AA	AA	AA	AA	AA	AA	AA	AA	AA	AA	AA	AA	AA	AA	AA	AA	AA	AA	AA	AA	AA	GG	AA	GG	AA	AA
12732307	A/G	12	17571428	-	NA	NA	NA	NA	NA	NA	GG	AA	GG	AA	GG	AA	AA	AA	GG	AA	GG	GG	GG	GG	GG	GG	AA	--	GG	--	--	AA	GG	GG	GG	AA	--	AA	AA	AA	AA	GG	AA	AA	AA	GG	AA	GG	AA
12736641	T/C	12	17655336	+	NA	NA	NA	NA	NA	NA	AA	AA	AA	AA	AA	AA	GG	AA	AA	AA	AA	AA	AA	AA	AA	AA	AA	--	AA	AA	AA	AA	AA	AA	AA	AA	--	AA	AA	--	--	AA	GG	AA	AA	AA	AA	AA	--
12740129	A/G	12	17779545	+	NA	NA	NA	NA	NA	NA	GG	GG	GG	GG	GG	GG	GG	GG	GG	GG	GG	GG	GG	GG	GG	GG	GG	GG	GG	GG	AG	AA	GG	GG	GG	GG	GG	GG	AA	--	GG	GG	GG	AA	GG	GG	GG	GG	--
12740411	T/C	12	17785842	-	NA	NA	NA	NA	NA	NA	--	--	--	--	--	--	--	--	--	--	--	--	--	--	--	--	--	--	--	--	--	--	--	--	--	--	--	--	--	--	--	--	--	--	--	--	--	--	--
12740505	A/G	12	17788006	-	NA	NA	NA	NA	NA	NA	GG	GG	GG	AA	GG	GG	GG	AA	AA	GG	GG	GG	GG	GG	GG	GG	GG	AA	AA	--	GG	GG	GG	GG	GG	AA	AA	AA	GG	AA	AA	GG	GG	GG	GG	GG	GG	GG	AA
12747830	A/G	12	17902839	-	NA	NA	NA	NA	NA	NA	AA	AA	AA	GG	AA	AA	AA	GG	AA	AA	AA	AA	AA	AA	AA	AA	AA	AA	AA	--	AA	AA	AA	AA	AA	GG	AA	AA	AA	GG	GG	AA	AA	AA	AA	AA	AA	AA	GG
12748535	T/C	12	17919388	+	NA	NA	NA	NA	NA	NA	GG	GG	GG	GG	GG	GG	GG	GG	GG	AA	AA	GG	GG	GG	GG	GG	GG	GG	GG	GG	GG	GG	GG	GG	GG	GG	GG	GG	GG	GG	GG	GG	GG	GG	AA	GG	AA	GG	GG
12750459	T/C	12	17958383	-	NA	NA	NA	NA	NA	NA	GG	GG	GG	GG	GG	GG	GG	GG	GG	GG	AA	GG	GG	GG	GG	GG	GG	GG	GG	GG	GG	GG	GG	GG	GG	GG	GG	GG	GG	GG	GG	GG	GG	GG	AA	GG	AA	GG	GG
1275374	A/C	1	39971552	+	NA	NA	NA	NA	NA	NA	AA	AA	AA	AA	AA	AA	CC	AA	AA	AA	AA	AA	AA	AA	AA	AA	AA	AA	AA	AA	AA	AA	AA	AA	AA	AA	AA	AA	AA	AA	AA	AA	CC	AA	AA	AA	AA	AA	AA
1275423	A/G	1	39976095	-	NA	NA	NA	NA	NA	NA	GG	GG	GG	GG	GG	GG	GG	GG	GG	GG	GG	GG	GG	GG	GG	GG	GG	GG	GG	GG	GG	GG	GG	GG	GG	GG	GG	GG	GG	GG	GG	GG	GG	GG	GG	GG	GG	GG	GG
12761946	T/C	12	18184381	-	NA	NA	NA	NA	NA	NA	AA	GG	AA	GG	GG	GG	GG	GG	AA	GG	GG	AA	GG	AA	GG	GG	--	GG	AA	--	AG	AA	AA	AA	AA	GG	GG	GG	--	GG	GG	--	GG	AA	GG	AA	GG	AA	GG
12764122	T/C	12	18266176	+	NA	NA	NA	NA	NA	NA	--	GG	--	GG	GG	GG	GG	GG	--	GG	GG	--	GG	--	GG	GG	GG	GG	--	GG	GG	--	--	--	--	GG	GG	GG	--	GG	GG	GG	GG	--	GG	--	GG	--	GG
1277001	T/G	1	40032941	-	NA	NA	NA	NA	NA	NA	CC	CC	CC	CC	CC	CC	CC	CC	CC	CC	CC	CC	CC	AA	CC	CC	CC	CC	CC	CC	--	AA	CC	CC	AA	CC	CC	CC	CC	CC	CC	AA	CC	AA	CC	AA	CC	AA	CC
12770495	T/C	12	18444355	-	NA	NA	NA	NA	NA	NA	GG	GG	GG	GG	GG	GG	GG	GG	GG	GG	GG	GG	GG	GG	AA	GG	GG	--	GG	GG	--	GG	GG	GG	GG	GG	--	GG	GG	GG	GG	GG	GG	GG	GG	GG	GG	GG	GG
12775942	A/C	12	18588058	-	NA	NA	NA	NA	NA	NA	CC	AA	CC	AA	CC	CC	CC	AA	CC	CC	CC	CC	CC	CC	AA	CC	CC	CC	CC	--	AA	CC	CC	CC	CC	AA	CC	CC	CC	CC	CC	CC	CC	CC	CC	CC	CC	CC	CC
12776589	A/G	12	18595427	+	NA	NA	NA	NA	NA	NA	GG	GG	GG	GG	GG	GG	GG	GG	GG	AA	AA	GG	GG	GG	GG	GG	GG	AA	GG	GG	GG	GG	GG	GG	GG	GG	AA	GG	GG	AA	AA	GG	GG	GG	AA	GG	AA	GG	AA
12776735	T/C	12	18597553	-	NA	NA	NA	NA	NA	NA	GG	AA	GG	AA	AA	AA	AA	AA	GG	AA	AA	GG	AA	GG	AA	AA	AA	--	GG	AA	AA	GG	GG	GG	GG	AA	--	AA	GG	--	AG	GG	AA	GG	AA	GG	AA	GG	--
12782890	T/C	12	18763833	+	NA	NA	NA	NA	NA	NA	AA	GG	AA	GG	GG	--	--	GG	AA	GG	GG	AA	GG	AA	--	GG	--	--	AA	--	GG	GG	AA	AA	AA	GG	--	GG	AA	--	AG	AA	--	--	GG	AA	GG	AA	--
12782927	T/C	12	18764751	+	NA	NA	NA	NA	NA	NA	AA	GG	AA	GG	GG	--	--	GG	AA	GG	GG	AA	GG	AA	--	GG	--	--	AA	--	GG	GG	AA	AA	AA	GG	--	GG	GG	--	--	AA	--	AG	GG	AA	GG	AA	GG
12784460	T/C	12	18802280	+	NA	NA	NA	NA	NA	NA	AA	GG	AA	GG	GG	GG	GG	GG	AA	AA	AA	AA	GG	AA	--	GG	GG	--	AA	--	AG	AA	AA	AA	AA	GG	--	GG	AG	--	--	AA	GG	AA	AA	AA	AA	AA	GG
12796677	A/G	12	19161731	+	NA	NA	NA	NA	NA	NA	AA	GG	AA	GG	GG	AA	AA	GG	AA	AA	AA	AA	GG	AA	GG	GG	AA	GG	AA	--	AA	AA	AA	AA	AA	GG	GG	AA	AA	GG	GG	AA	AA	AA	AA	AA	AA	AA	GG
12800671	A/G	12	19252404	-	NA	NA	NA	NA	NA	NA	GG	AA	GG	AA	AA	AA	AA	AA	GG	GG	GG	GG	AA	GG	AA	AA	AA	GG	GG	--	--	GG	GG	GG	GG	AA	GG	AA	GG	GG	GG	GG	AA	GG	GG	GG	GG	GG	GG
1280193	A/G	1	40154802	+	NA	NA	NA	NA	NA	NA	GG	GG	AA	GG	GG	GG	GG	GG	AA	AA	GG	GG	GG	AA	GG	GG	GG	GG	AA	GG	--	AA	GG	GG	AA	GG	GG	GG	AA	GG	GG	AA	GG	AA	GG	AA	AA	AA	GG
12807322	T/C	12	19372972	+	NA	NA	NA	NA	NA	NA	AG	GG	AG	GG	GG	AG	AG	GG	AG	GG	AG	AG	GG	AG	GG	GG	AG	--	AG	AG	--	AG	AG	AG	AG	GG	--	GG	AG	--	AG	AG	AG	AG	GG	AG	GG	AG	--
12807535	T/C	12	19375517	+	NA	NA	NA	NA	NA	NA	--	--	--	--	--	--	--	--	--	--	--	--	--	--	--	--	--	--	--	--	--	--	--	--	--	--	--	--	--	--	--	--	--	--	--	--	--	--	--
12807606	A/C	12	19376763	-	NA	NA	NA	NA	NA	NA	--	--	--	--	--	--	--	--	--	--	--	--	--	--	--	--	--	--	--	--	--	--	--	--	--	--	--	--	--	--	--	--	--	--	--	--	--	--	--
12808434	A/G	12	19394054	+	NA	NA	NA	NA	NA	NA	GG	AA	GG	AA	AA	AA	AA	AA	GG	GG	AA	GG	AA	GG	AA	AA	AA	AA	GG	--	--	GG	GG	GG	GG	AA	AA	AA	GG	AA	AA	GG	AA	GG	AA	GG	AA	GG	AA
12811945	T/C	12	19463599	+	NA	NA	NA	NA	NA	NA	GG	AA	GG	AA	AA	GG	GG	AA	GG	GG	GG	GG	AA	GG	AA	AA	GG	GG	GG	--	AG	GG	GG	GG	GG	AA	GG	AA	GG	GG	GG	GG	GG	GG	GG	GG	GG	GG	GG
12812507	T/C	12	19480235	-	NA	NA	NA	NA	NA	NA	GG	AA	GG	AA	AA	AA	AA	AA	GG	GG	GG	GG	AA	GG	AA	AA	AA	GG	GG	--	AG	GG	GG	GG	GG	AA	GG	AA	GG	GG	GG	GG	AA	GG	GG	GG	GG	GG	GG
12813267	T/G	12	19502147	-	NA	NA	NA	NA	NA	NA	AA	CC	AA	CC	CC	CC	CC	CC	AA	CC	AA	AA	CC	AA	CC	CC	CC	CC	AA	--	--	AA	AA	AA	AA	CC	CC	CC	AA	CC	CC	AA	CC	AA	AA	AA	AA	AA	CC
12813937	T/C	12	19511737	+	NA	NA	NA	NA	NA	NA	GG	AA	GG	AA	GG	GG	GG	GG	GG	GG	GG	GG	GG	GG	GG	GG	GG	GG	GG	GG	GG	GG	GG	GG	GG	AA	GG	GG	GG	GG	GG	GG	GG	GG	GG	GG	GG	GG	GG
12817508	A/G	12	19578931	-	NA	NA	NA	NA	NA	NA	AA	AA	AA	AA	GG	AA	AA	GG	AA	AA	AA	AA	GG	AA	GG	GG	AA	--	AA	AA	--	AA	AA	AA	AA	AA	--	AA	AA	AA	AA	AA	AA	AA	AA	AA	AA	AA	AA
12824974	A/G	12	19786034	+	NA	NA	NA	NA	NA	NA	AA	GG	AA	GG	AA	AA	AA	GG	AA	AA	AA	AA	AA	AA	AA	AA	AA	AA	AA	AA	AA	AA	AA	AA	AA	GG	AA	AA	AA	AA	AA	AA	AA	AA	AA	AA	AA	AA	AA
12827606	T/C	12	19829588	-	NA	NA	NA	NA	NA	NA	GG	AA	GG	AA	GG	GG	GG	AA	GG	GG	GG	GG	GG	GG	GG	GG	GG	GG	GG	GG	GG	GG	GG	GG	GG	AA	GG	GG	GG	GG	GG	GG	GG	GG	GG	GG	GG	GG	GG
12833472	A/G	12	19954818	+	NA	NA	NA	NA	NA	NA	AA	GG	AA	GG	GG	GG	GG	GG	AA	AA	AA	AA	GG	AA	GG	GG	GG	GG	AA	--	AG	AA	AA	AA	AA	GG	--	GG	AA	GG	--	AA	GG	AA	AA	AA	AA	AA	GG
12835408	A/G	12	19995071	+	NA	NA	NA	NA	NA	NA	GG	AA	GG	AA	AA	AA	AA	AA	AA	AA	GG	GG	AA	GG	AA	AA	AA	AA	AA	AA	AA	AA	GG	GG	GG	AA	AA	AA	AA	AA	AA	AA	AA	AA	GG	GG	GG	AA	AA
12839386	A/G	12	20085496	+	NA	NA	NA	NA	NA	NA	GG	AA	GG	GG	AA	AA	AA	AA	GG	AA	GG	GG	GG	GG	AA	AA	AA	AA	GG	--	--	GG	GG	GG	GG	AA	AA	AA	GG	AA	AA	GG	AA	GG	AA	GG	AA	GG	AA
12844001	A/G	12	20193991	-	NA	NA	NA	NA	NA	NA	--	--	--	--	--	--	--	--	--	--	--	--	--	--	--	--	--	--	--	--	--	--	--	--	--	--	--	--	--	--	--	--	--	--	--	--	--	--	--
12848085	T/G	12	20359617	+	NA	NA	NA	NA	NA	NA	--	--	--	--	--	--	--	--	--	--	--	--	--	--	--	--	--	--	--	--	--	--	--	--	--	--	--	--	--	--	--	--	--	--	--	--	--	--	--
12849431	T/G	12	20404887	-	NA	NA	NA	NA	NA	NA	--	--	--	--	--	--	--	--	--	--	--	--	--	--	--	--	--	--	--	--	--	--	--	--	--	--	--	--	--	--	--	--	--	--	--	--	--	--	--
12851007	A/G	12	20499665	+	NA	NA	NA	NA	NA	NA	--	--	--	--	--	--	--	--	--	--	--	--	--	--	--	--	--	--	--	--	--	--	--	--	--	--	--	--	--	--	--	--	--	--	--	--	--	--	--
12851047	T/C	12	20504797	-	NA	NA	NA	NA	NA	NA	--	--	--	--	--	--	--	--	--	--	--	--	--	--	--	--	--	--	--	--	--	--	--	--	--	--	--	--	--	--	--	--	--	--	--	--	--	--	--
12851167	A/G	12	20521378	+	NA	NA	NA	NA	NA	NA	--	--	--	--	--	--	--	--	--	--	--	--	--	--	--	--	--	--	--	--	--	--	--	--	--	--	--	--	--	--	--	--	--	--	--	--	--	--	--
12851328	T/C	12	20539712	-	NA	NA	NA	NA	NA	NA	AA	GG	AA	GG	GG	AA	GG	GG	AA	AA	AA	AA	GG	AA	GG	GG	GG	GG	AA	--	AG	AA	AA	AA	AA	GG	GG	GG	AA	GG	GG	AA	GG	AA	AA	AA	AA	AA	GG
12852637	A/G	12	20626088	+	NA	NA	NA	NA	NA	NA	GG	AG	GG	AA	AG	GG	AA	AA	GG	GG	GG	GG	--	GG	AG	AG	GG	GG	GG	--	--	GG	GG	GG	GG	AA	GG	GG	GG	GG	GG	GG	AA	GG	GG	GG	GG	GG	GG
12852964	A/G	12	20644305	-	NA	NA	NA	NA	NA	NA	--	--	--	--	--	--	--	--	--	--	--	--	--	--	--	--	--	--	--	--	--	--	--	--	--	--	--	--	--	--	--	--	--	--	--	--	--	--	--
12853828	A/G	12	20730995	-	NA	NA	NA	NA	NA	NA	AA	AA	AA	AA	AA	GG	AA	AA	AA	AA	AA	AA	AA	AA	AA	AA	AA	--	AA	AA	AA	AA	AA	AA	AA	AA	--	--	AA	--	AA	AA	AA	AA	AA	AA	AA	AA	--
12855627	A/G	12	20791675	-	NA	NA	NA	NA	NA	NA	GG	GG	GG	AA	GG	GG	AA	GG	GG	GG	GG	GG	AA	GG	GG	GG	GG	GG	GG	--	GG	GG	GG	GG	GG	GG	GG	GG	GG	GG	GG	GG	AA	GG	GG	GG	GG	GG	GG
1285569	A/C	1	40392028	+	NA	NA	NA	NA	NA	NA	--	--	--	--	--	--	--	--	--	--	--	--	--	--	--	--	--	--	--	--	--	--	--	--	--	--	--	--	--	--	--	--	--	--	--	--	--	--	--
1285866	T/G	1	40398232	-	NA	NA	NA	NA	NA	NA	AA	AA	CC	AA	AA	AA	AA	AA	CC	AA	AA	AA	AA	CC	AA	AA	AA	AA	CC	--	AC	CC	AA	AA	CC	AA	AA	AA	AA	AA	AA	CC	AA	CC	AA	CC	AA	CC	AA
12865307	T/C	12	21051666	-	NA	NA	NA	NA	NA	NA	--	--	--	--	--	--	--	--	--	--	--	--	--	--	--	--	--	--	--	--	--	--	--	--	--	--	--	--	--	--	--	--	--	--	--	--	--	--	--
1286531	T/C	1	40425312	-	NA	NA	NA	NA	NA	NA	AA	GG	GG	AA	GG	GG	GG	GG	GG	GG	AA	AA	AA	GG	AA	GG	GG	GG	GG	--	GG	GG	AA	AA	GG	AA	GG	GG	GG	GG	GG	GG	GG	GG	AA	GG	GG	GG	GG
12867067	T/C	12	21100322	-	NA	NA	NA	NA	NA	NA	GG	GG	GG	GG	GG	GG	GG	GG	GG	AA	GG	GG	GG	GG	GG	GG	GG	GG	GG	GG	GG	GG	GG	GG	GG	GG	GG	GG	GG	GG	GG	GG	GG	GG	AA	GG	AA	GG	GG
12870161	A/G	12	21176473	-	NA	NA	NA	NA	NA	NA	GG	AA	GG	AA	AA	AA	AA	AA	AA	AA	GG	GG	AA	GG	AA	AA	AA	AA	AA	AA	AA	AA	GG	GG	AA	AA	AA	AA	AA	AA	AA	AA	AA	AA	AA	GG	AA	GG	AA
12879110	T/C	12	21429545	+	NA	NA	NA	NA	NA	NA	GG	AA	GG	GG	AA	AA	AA	AA	GG	AA	GG	GG	AA	GG	AA	AA	AA	AA	GG	--	AA	AA	GG	GG	GG	AA	AA	AA	AA	AA	AA	AA	AA	AA	AA	GG	AA	GG	AA
12879546	T/G	12	21446549	-	NA	NA	NA	NA	NA	NA	CC	AA	CC	CC	AA	CC	CC	AA	CC	AA	CC	CC	AA	CC	AA	AA	CC	CC	CC	--	--	AA	CC	CC	CC	AA	CC	CC	CC	CC	CC	--	CC	AA	AA	CC	AA	CC	CC
12883287	A/G	12	21529304	+	NA	NA	NA	NA	NA	NA	GG	AA	GG	GG	AA	GG	GG	AA	GG	AA	GG	GG	AA	GG	AA	AA	GG	GG	GG	GG	--	AA	GG	GG	GG	AA	GG	GG	GG	GG	GG	--	GG	AA	AA	GG	AA	GG	GG
12884255	T/C	12	21562147	-	NA	NA	NA	NA	NA	NA	AA	AA	AA	GG	AG	AG	AA	AG	AA	AA	AA	AA	AG	AG	AG	AG	AA	AA	AA	AG	AG	AA	AA	AA	AA	AG	AA	AA	AA	AA	AA	AA	AA	AA	AA	AA	AA	AA	AA
12884721	A/C	12	21576330	+	NA	NA	NA	NA	NA	NA	CC	AA	CC	--	AA	--	--	AA	CC	AA	CC	CC	AA	CC	AA	AA	--	AA	CC	CC	CC	CC	CC	CC	CC	AA	AA	--	--	AA	--	CC	--	CC	CC	CC	CC	CC	AA
12884952	T/C	12	21585946	-	NA	NA	NA	NA	NA	NA	AA	GG	AA	GG	GG	GG	GG	GG	AA	GG	AA	AA	GG	AA	GG	GG	GG	GG	AA	AA	--	AA	AA	AA	AA	GG	GG	GG	GG	GG	GG	AA	GG	AA	AA	AA	AA	AA	GG
12890989	A/G	12	21731973	-	NA	NA	NA	NA	NA	NA	AA	AA	AA	AA	AA	GG	GG	AA	AA	AA	AA	AA	AA	AA	AA	AA	AA	AA	AA	AA	--	GG	AA	AA	AA	AA	AA	AG	AA	AA	AA	AA	GG	AA	AA	AA	AA	AA	AA
12903145	A/C	12	21995891	+	NA	NA	NA	NA	NA	NA	AA	AA	AA	--	--	--	AC	AA	AA	AA	AA	AA	--	AA	AA	--	--	--	AA	AC	AC	AC	AA	AA	AA	AA	--	--	CC	--	--	AC	AC	--	AA	AA	AA	AA	--
1290367	A/G	1	40551798	+	NA	NA	NA	NA	NA	NA	GG	GG	GG	GG	GG	GG	GG	GG	GG	AA	GG	GG	GG	GG	GG	GG	GG	GG	GG	GG	GG	GG	GG	GG	GG	GG	GG	GG	GG	GG	GG	GG	GG	GG	GG	GG	GG	GG	GG
12905758	T/G	12	22054291	-	NA	NA	NA	NA	NA	NA	AA	CC	AA	CC	CC	CC	CC	CC	CC	CC	AA	AA	CC	AA	CC	CC	CC	CC	CC	CC	CC	CC	AA	AA	CC	CC	CC	CC	CC	CC	CC	CC	CC	CC	CC	AA	CC	AA	CC
12910830	T/C	12	22163541	-	NA	NA	NA	NA	NA	NA	GG	AA	GG	AA	AA	AA	AA	AA	GG	AA	GG	GG	AA	GG	AA	AA	AA	AA	GG	AA	AA	AA	GG	GG	GG	AA	AA	AA	GG	AA	AA	AA	AA	--	GG	GG	GG	GG	AA
12911233	A/G	12	22172536	+	NA	NA	NA	NA	NA	NA	AA	GG	AA	GG	GG	GG	GG	GG	AA	GG	AA	AA	GG	AA	GG	GG	GG	--	AA	GG	GG	GG	AA	AA	AA	GG	--	GG	AA	--	--	GG	GG	AG	AA	AA	AA	AA	--
12915589	T/C	12	22277106	+	NA	NA	NA	NA	NA	NA	AA	AG	AA	GG	AG	--	--	AG	AA	--	AA	AA	AG	AA	AG	AG	--	--	AA	--	GG	--	AA	AA	AA	AG	--	AG	AA	--	--	--	--	AA	AA	AA	AA	AA	--
12922255	T/C	12	22439155	-	NA	NA	NA	NA	NA	NA	GG	--	GG	AA	--	--	GG	--	GG	GG	GG	GG	GG	GG	--	--	--	GG	GG	GG	GG	GG	GG	GG	GG	--	GG	GG	GG	GG	GG	GG	GG	GG	GG	GG	GG	GG	GG
12926167	T/C	12	22544640	-	NA	NA	NA	NA	NA	NA	GG	AA	GG	GG	AA	GG	GG	AA	GG	GG	GG	GG	GG	GG	GG	AA	GG	GG	GG	GG	GG	GG	GG	GG	GG	AA	GG	GG	GG	GG	GG	GG	GG	GG	GG	GG	GG	GG	GG
12928240	A/C	12	22587936	-	NA	NA	NA	NA	NA	NA	AA	CC	AA	CC	CC	CC	CC	CC	AA	AA	AA	AA	CC	CC	CC	CC	CC	CC	AA	--	CC	CC	AA	AA	AA	CC	CC	CC	CC	CC	CC	CC	CC	--	AA	CC	AA	CC	CC
12928411	T/C	12	22593019	-	NA	NA	NA	NA	NA	NA	AA	GG	AA	GG	GG	AA	AA	GG	AA	AA	AA	AA	GG	AA	AA	GG	GG	GG	AA	GG	GG	GG	AA	AA	AA	GG	GG	GG	GG	GG	GG	GG	AA	--	AA	AA	AA	AA	GG
12939027	A/G	12	22858063	-	NA	NA	NA	NA	NA	NA	--	--	--	--	--	--	--	--	--	--	--	--	--	--	--	--	--	--	--	--	--	--	--	--	--	--	--	--	--	--	--	--	--	--	--	--	--	--	--
12947053	A/C	12	23074510	-	NA	NA	NA	NA	NA	NA	CC	CC	CC	CC	CC	CC	CC	CC	AA	CC	CC	CC	CC	CC	CC	CC	CC	CC	AA	--	AC	AA	CC	CC	CC	CC	CC	CC	CC	CC	CC	AA	CC	AA	CC	CC	CC	CC	CC
12947532	T/C	12	23089842	-	NA	NA	NA	NA	NA	NA	AA	AA	AA	--	AA	AA	AA	AA	AA	AA	AA	AA	--	AA	AA	AA	AA	AA	AA	AA	AA	AA	AA	AA	AA	AA	AA	AA	AA	AA	AA	AA	AA	AA	AA	AA	GG	AA	AA
12948266	A/G	12	23108164	-	NA	NA	NA	NA	NA	NA	AA	AA	AA	GG	AA	AA	AA	AA	AA	AA	AA	AA	GG	AA	AA	AA	AA	AA	AA	AA	AA	AA	AA	AA	AA	AA	AA	AA	AA	AA	AA	AA	AA	AA	AA	AA	AA	AA	AA
1295108	T/C	1	40729888	-	NA	NA	NA	NA	NA	NA	GG	GG	AA	GG	GG	GG	GG	GG	AA	GG	GG	GG	GG	AA	GG	GG	GG	GG	AA	--	--	AA	GG	GG	AA	GG	GG	GG	GG	GG	GG	AA	GG	AA	GG	AA	GG	AA	GG
12951919	T/C	12	23190179	+	NA	NA	NA	NA	NA	NA	AA	AA	AA	GG	GG	GG	AA	AA	AA	AA	AA	AA	GG	AA	AA	GG	GG	GG	AA	AA	AA	AA	AA	AA	AA	AA	GG	AA	AA	GG	GG	AA	AA	AA	AA	AA	AA	AA	GG
12954938	T/C	12	23297295	-	NA	NA	NA	NA	NA	NA	AA	GG	AA	GG	GG	GG	AA	AA	AA	AA	AA	AA	GG	AA	AA	GG	GG	GG	AA	--	--	AA	AA	AA	AA	AA	GG	GG	AA	GG	GG	AA	AA	AA	AA	AA	AA	AA	GG
12958034	T/C	12	23383250	+	NA	NA	NA	NA	NA	NA	AA	GG	AA	GG	AA	GG	GG	AA	AA	GG	AA	AA	GG	AA	AA	GG	GG	GG	AA	--	--	AA	AA	AA	AA	AA	GG	AA	AA	GG	GG	--	GG	AA	AA	AA	GG	AA	GG
12958301	A/G	12	23387696	+	NA	NA	NA	NA	NA	NA	GG	AA	GG	AA	AA	AA	AA	GG	GG	AA	GG	GG	AA	GG	GG	AA	AA	AA	GG	--	--	GG	GG	GG	GG	GG	AA	AA	GG	AA	AA	--	AA	GG	GG	GG	AA	GG	AA
12960802	T/G	12	23443072	+	NA	NA	NA	NA	NA	NA	AA	CC	AA	CC	CC	CC	AA	CC	AA	AA	AA	AA	CC	AA	CC	CC	CC	CC	AA	--	--	AA	AA	AA	AA	CC	CC	CC	AA	CC	CC	AA	AA	AA	AA	AA	AA	AA	CC
12967015	A/G	12	23619296	+	NA	NA	NA	NA	NA	NA	GG	GG	GG	AA	GG	GG	GG	GG	GG	GG	GG	GG	AA	GG	GG	GG	GG	GG	GG	GG	GG	GG	GG	GG	GG	GG	GG	GG	GG	GG	GG	GG	GG	GG	GG	GG	GG	GG	GG
12970316	A/G	12	23725513	-	NA	NA	NA	NA	NA	NA	GG	AA	AA	AA	AA	AA	AA	AA	GG	GG	GG	GG	AA	GG	AA	AA	AA	AA	GG	AA	--	GG	GG	GG	GG	AA	AA	AA	GG	AA	AA	GG	AA	GG	AA	GG	GG	GG	AA
12970597	A/G	12	23736085	+	NA	NA	NA	NA	NA	NA	--	--	--	--	--	--	--	--	--	--	--	--	--	--	--	--	--	--	--	--	--	--	--	--	--	--	--	--	--	--	--	--	--	--	--	--	--	--	--
12973423	T/G	12	23841123	+	NA	NA	NA	NA	NA	NA	AA	CC	CC	CC	CC	CC	CC	CC	AA	CC	AA	AA	CC	AA	CC	CC	CC	CC	AA	CC	--	AA	AA	AA	AA	CC	CC	CC	AA	CC	CC	AA	CC	AA	CC	AA	CC	AA	CC
12981598	A/G	12	24043382	-	NA	NA	NA	NA	NA	NA	GG	GG	GG	GG	GG	GG	GG	GG	GG	GG	GG	GG	GG	GG	GG	GG	GG	GG	GG	GG	GG	GG	GG	GG	GG	GG	GG	GG	GG	GG	GG	GG	GG	GG	GG	GG	AA	GG	GG
12981810	A/C	12	24051903	-	NA	NA	NA	NA	NA	NA	AA	AA	AA	CC	AA	AA	AA	AA	AA	AA	AA	AA	CC	AA	AA	AA	AA	AA	AA	AA	AA	AA	AA	AA	AA	AA	AA	AA	AA	AA	AA	AA	AA	AA	AA	AA	AA	AA	AA
12985052	A/G	12	24145303	+	NA	NA	NA	NA	NA	NA	AA	GG	AA	GG	GG	GG	GG	AA	AA	AA	AA	AA	GG	AA	GG	GG	GG	GG	AA	--	AG	AA	AA	AA	AA	AA	GG	GG	AA	GG	GG	--	GG	AA	AA	AA	AA	AA	GG
12990352	T/C	12	24317071	-	NA	NA	NA	NA	NA	NA	GG	AA	GG	AA	AA	AA	AA	GG	GG	GG	GG	GG	AA	GG	AA	GG	AA	GG	GG	GG	--	GG	GG	GG	GG	GG	GG	AA	GG	GG	GG	GG	AA	GG	GG	GG	GG	GG	GG
12990549	T/C	12	24324995	-	NA	NA	NA	NA	NA	NA	AA	GG	AA	GG	GG	GG	GG	AA	AA	AA	AA	AA	GG	AA	GG	GG	GG	GG	AA	GG	--	AA	AA	AA	AA	AA	GG	GG	AA	GG	GG	AA	GG	AA	AA	AA	AA	AA	GG
12993236	A/G	12	24417433	-	NA	NA	NA	NA	NA	NA	GG	AA	GG	AA	AA	GG	GG	GG	GG	GG	GG	GG	AA	GG	AA	GG	GG	GG	GG	GG	--	GG	GG	GG	GG	GG	GG	GG	GG	GG	GG	GG	GG	GG	GG	GG	GG	GG	GG
12998529	T/G	12	24563893	-	NA	NA	NA	NA	NA	NA	CC	AA	CC	AA	AA	AA	AA	AA	CC	CC	CC	AA	AA	CC	AA	AA	AA	AA	CC	--	--	CC	CC	CC	CC	AA	AA	AA	CC	AA	AA	CC	AA	CC	CC	CC	CC	CC	AA
13001973	A/C	12	24668415	+	NA	NA	NA	NA	NA	NA	AA	CC	CC	CC	CC	CC	CC	CC	CC	AA	CC	CC	CC	CC	CC	CC	CC	CC	CC	--	--	AA	AA	AA	CC	CC	CC	CC	AA	CC	CC	AA	CC	AA	CC	CC	AA	CC	CC
13006287	T/C	12	24819564	+	NA	NA	NA	NA	NA	NA	GG	GG	GG	GG	GG	GG	GG	GG	GG	AA	GG	GG	GG	GG	GG	GG	GG	GG	GG	GG	GG	GG	GG	GG	GG	GG	GG	GG	AA	GG	GG	GG	GG	GG	GG	GG	AA	GG	GG
13008152	A/G	12	24890032	-	NA	NA	NA	NA	NA	NA	GG	GG	GG	GG	GG	GG	GG	GG	GG	AA	GG	GG	GG	GG	GG	GG	GG	GG	GG	GG	GG	GG	GG	GG	GG	GG	GG	GG	GG	GG	GG	GG	GG	GG	GG	GG	AA	GG	GG
13008362	T/C	12	24898464	+	NA	NA	NA	NA	NA	NA	GG	GG	GG	GG	GG	GG	GG	GG	GG	GG	GG	GG	GG	GG	GG	GG	GG	GG	GG	GG	GG	GG	GG	GG	GG	GG	GG	GG	GG	GG	GG	GG	GG	GG	GG	GG	AA	GG	GG
13009053	A/G	12	24913573	-	NA	NA	NA	NA	NA	NA	GG	GG	GG	AA	GG	GG	GG	AA	GG	GG	GG	AA	GG	GG	GG	GG	GG	GG	GG	GG	GG	GG	GG	GG	GG	AA	GG	GG	GG	GG	GG	GG	GG	GG	GG	GG	GG	GG	GG
13010827	T/C	12	25016047	+	NA	NA	NA	NA	NA	NA	AA	AA	GG	AA	AA	GG	GG	AA	GG	GG	GG	AA	AA	GG	AA	AA	GG	GG	GG	AA	AA	AA	AA	AA	AA	AA	GG	GG	AA	GG	GG	AA	GG	AA	AA	GG	GG	GG	GG
13012866	T/C	12	25127540	+	NA	NA	NA	NA	NA	NA	AA	GG	AA	GG	GG	AA	AA	GG	AA	GG	AA	GG	GG	AA	GG	GG	AA	--	AA	--	--	AA	AA	AA	AA	GG	--	GG	AA	--	AG	AA	AA	AA	AA	AA	GG	AA	GG
13013367	A/C	12	25146783	-	NA	NA	NA	NA	NA	NA	AA	AA	CC	AA	AA	AA	AA	AA	CC	AA	CC	AA	AA	CC	AA	AA	AA	--	CC	AA	AA	AA	AA	AA	AA	AA	--	AA	AA	--	AC	AA	AA	AA	AA	CC	AA	CC	AA
13014952	T/C	12	25221303	-	NA	NA	NA	NA	NA	NA	AA	AA	AA	AA	AA	GG	GG	AA	AA	AA	AA	AA	AA	AA	AA	AA	GG	--	AA	AA	AA	AA	AA	AA	AA	AA	--	AA	AA	--	AA	AA	GG	AA	AA	AA	AA	AA	--
13022382	T/G	12	25490919	+	NA	NA	NA	NA	NA	NA	AA	AA	AA	CC	AA	AA	AA	CC	AA	AA	AA	AA	AA	AA	AA	AA	AA	AA	AA	AA	AA	AA	AA	AA	AA	CC	AA	AA	AA	AA	AA	AA	AA	AA	AA	AA	AA	AA	AA
13022390	T/G	12	25491650	+	NA	NA	NA	NA	NA	NA	AA	CC	AA	AA	CC	CC	CC	AA	CC	AA	AA	AA	CC	AA	CC	CC	CC	AA	CC	--	CC	CC	AA	AA	CC	AA	AA	AA	CC	AA	AA	AA	CC	CC	CC	AA	CC	AA	AA
13026524	T/C	12	25663540	-	NA	NA	NA	NA	NA	NA	AG	AG	AG	AG	AG	AG	AG	AG	AG	AG	AG	AG	AG	AG	AG	AG	AG	--	AG	AG	AG	AG	AG	AG	AG	AG	--	AG	AG	--	AG	AG	AG	AG	AG	AG	AG	AG	--
13030749	T/C	12	25777372	-	NA	NA	NA	NA	NA	NA	AA	--	AA	GG	GG	--	GG	GG	AA	AA	GG	AA	--	GG	GG	GG	--	GG	AA	--	AA	AA	AA	AA	AA	GG	GG	GG	GG	GG	GG	--	--	AA	GG	GG	AA	GG	GG
1303708	T/C	1	40997165	-	NA	NA	NA	NA	NA	NA	AA	AA	GG	AA	AA	AA	AA	AA	GG	GG	AA	AA	AA	GG	AA	AA	AA	--	GG	--	--	GG	AA	AA	GG	AA	--	AA	AA	--	--	GG	AA	GG	AG	GG	GG	GG	--
13039267	A/G	12	26053593	-	NA	NA	NA	NA	NA	NA	AA	GG	AA	GG	GG	GG	GG	GG	AA	GG	GG	AA	GG	GG	GG	GG	GG	GG	AA	GG	GG	GG	AA	AA	AA	GG	GG	GG	GG	GG	GG	AA	GG	GG	GG	AA	AA	GG	GG
13039320	A/C	12	26055199	+	NA	NA	NA	NA	NA	NA	CC	AA	CC	AA	AA	AA	AA	AA	CC	CC	CC	CC	AA	CC	AA	AA	AA	CC	CC	--	--	CC	CC	CC	CC	AA	CC	AA	CC	CC	CC	CC	AA	CC	CC	CC	CC	CC	CC
13040800	A/G	12	26096424	+	NA	NA	NA	NA	NA	NA	--	--	--	--	--	--	--	--	--	--	--	--	--	--	--	--	--	--	--	--	--	--	--	--	--	--	--	--	--	--	--	--	--	--	--	--	--	--	--
13044018	T/G	12	26193413	+	NA	NA	NA	NA	NA	NA	AA	CC	AA	CC	CC	CC	CC	CC	AA	AA	AA	AA	CC	AA	CC	CC	CC	CC	AA	--	AC	AA	AA	AA	AA	CC	CC	CC	AA	CC	CC	--	CC	AA	AA	AA	AA	AA	CC
130476	T/C	1	3956519	-	NA	NA	NA	NA	NA	NA	GG	GG	GG	GG	GG	GG	GG	GG	GG	AA	GG	GG	GG	GG	GG	GG	GG	GG	GG	GG	GG	GG	GG	GG	GG	GG	GG	GG	AA	GG	GG	GG	GG	GG	AA	GG	AA	GG	GG
13048264	T/C	12	26324348	+	NA	NA	NA	NA	NA	NA	--	--	--	--	--	--	--	--	--	--	--	--	--	--	--	--	--	--	--	--	--	--	--	--	--	--	--	--	--	--	--	--	--	--	--	--	--	--	--
13048465	T/C	12	26333048	-	NA	NA	NA	NA	NA	NA	GG	GG	GG	GG	AA	AA	AA	GG	GG	GG	GG	GG	AA	GG	GG	AA	AA	--	GG	GG	GG	GG	GG	GG	GG	GG	--	AA	GG	--	GG	GG	AA	GG	GG	GG	GG	GG	GG
13052337	A/G	12	26471755	+	NA	NA	NA	NA	NA	NA	GG	GG	GG	GG	GG	GG	AA	GG	GG	GG	GG	GG	GG	GG	GG	GG	AA	GG	GG	GG	GG	GG	GG	GG	GG	GG	GG	GG	GG	GG	GG	GG	AA	GG	GG	GG	GG	GG	GG
1305247	A/G	1	41042727	-	NA	NA	NA	NA	NA	NA	AA	GG	GG	GG	GG	GG	GG	AA	GG	GG	AA	AA	GG	GG	AA	GG	GG	GG	GG	--	GG	GG	AA	AA	GG	AA	GG	GG	GG	GG	GG	GG	GG	GG	AG	GG	GG	GG	GG
13057679	A/C	12	26715944	+	NA	NA	NA	NA	NA	NA	AA	CC	AA	CC	CC	CC	CC	CC	AA	AA	AA	AA	CC	AA	CC	CC	CC	--	AA	AA	--	AA	AA	AA	AA	CC	--	CC	AA	--	AA	AA	CC	AA	AA	AA	AA	AA	CC
13060030	T/G	12	26751566	+	NA	NA	NA	NA	NA	NA	AA	CC	AA	CC	CC	CC	CC	CC	AA	AA	AA	AA	CC	AA	CC	CC	CC	CC	AA	AA	--	AA	AA	AA	AA	CC	CC	CC	AA	CC	CC	AA	CC	AA	AA	AA	AA	AA	CC
1306630	T/C	1	41089199	+	NA	NA	NA	NA	NA	NA	GG	GG	GG	GG	GG	GG	AA	GG	GG	GG	GG	GG	GG	GG	GG	GG	GG	GG	GG	GG	GG	GG	GG	GG	GG	GG	GG	GG	GG	GG	GG	GG	AA	GG	GG	GG	GG	GG	GG
13069784	T/G	12	27023424	-	NA	NA	NA	NA	NA	NA	CC	CC	CC	AA	AA	CC	CC	AA	CC	CC	CC	CC	CC	CC	AA	CC	CC	CC	CC	CC	AC	CC	CC	CC	CC	CC	CC	CC	CC	CC	CC	CC	CC	CC	CC	CC	CC	CC	CC
1318039	T/G	1	41489103	+	NA	NA	NA	NA	NA	NA	AA	AA	AA	--	AA	CC	CC	--	AA	AA	AA	AA	--	--	--	AA	CC	CC	AA	AC	AA	AA	AA	AA	AA	--	CC	--	AA	CC	CC	AA	CC	AA	AA	AA	AA	AA	CC
1319354	T/C	1	41538923	-	NA	NA	NA	NA	NA	NA	GG	GG	GG	AA	GG	GG	GG	AA	GG	GG	GG	GG	AA	AA	AA	GG	GG	GG	GG	--	--	GG	GG	GG	GG	AA	GG	GG	GG	GG	GG	GG	GG	GG	GG	GG	GG	GG	GG
1319453	A/G	1	41542101	+	NA	NA	NA	NA	NA	NA	AA	AA	AA	AA	AA	GG	GG	AA	AA	AA	AA	AA	AA	AA	AA	AA	GG	--	AA	AA	AA	AA	AA	AA	AA	AA	--	AA	AA	--	--	AA	GG	AA	AG	AA	GG	AA	--
1319461	T/C	1	41542714	+	NA	NA	NA	NA	NA	NA	GG	GG	GG	AA	GG	AA	AA	AA	GG	GG	GG	GG	AA	AA	AA	GG	AA	AA	GG	AA	--	GG	GG	GG	GG	AA	AA	AA	AA	AA	AA	GG	AA	GG	AG	GG	AA	GG	AA
132180	T/C	1	4010602	+	NA	NA	NA	NA	NA	NA	GG	AA	GG	AA	AA	AA	AA	AA	GG	AA	GG	AA	AA	GG	AA	AA	AA	AA	GG	AA	AA	AA	GG	GG	GG	AA	AA	AA	AA	AA	AA	AA	AA	AA	AA	GG	AA	GG	AA
1323950	T/C	1	41726149	+	NA	NA	NA	NA	NA	NA	GG	GG	GG	AA	GG	AA	AA	GG	GG	GG	GG	GG	GG	GG	AA	GG	AA	GG	GG	--	GG	GG	GG	GG	GG	AA	GG	GG	GG	GG	GG	GG	AA	GG	GG	GG	GG	AA	GG
1329596	T/C	1	41917762	+	NA	NA	NA	NA	NA	NA	GG	AA	GG	AA	AA	AA	AA	AA	GG	GG	GG	GG	GG	AA	AA	AA	AA	AA	GG	AA	GG	GG	GG	GG	GG	AA	AA	AA	GG	AA	AA	GG	AA	GG	GG	GG	GG	AA	AA
1331252	T/C	1	41969720	+	NA	NA	NA	NA	NA	NA	GG	AA	GG	AA	AA	AA	AA	AA	GG	GG	GG	GG	AA	AA	AA	AA	AA	AA	GG	--	AG	GG	GG	GG	AA	AA	AA	AA	AA	AA	AA	--	AA	GG	GG	GG	AA	AA	AA
1331935	A/G	1	41985829	-	NA	NA	NA	NA	NA	NA	GG	--	GG	AA	--	GG	GG	GG	GG	GG	GG	GG	GG	GG	AA	--	GG	--	GG	AA	GG	GG	GG	GG	GG	AA	--	GG	GG	--	AG	GG	GG	GG	GG	GG	GG	--	AA
1332365	T/C	1	41997238	-	NA	NA	NA	NA	NA	NA	AA	--	AA	GG	--	AA	AA	GG	AA	AA	AA	AA	AA	GG	GG	--	AA	GG	AA	GG	AA	AA	AA	AA	AA	GG	GG	GG	AA	--	--	AA	AA	AA	AA	AA	AA	--	--
1344024	A/C	1	42397588	+	NA	NA	NA	NA	NA	NA	--	AA	--	CC	AA	CC	CC	CC	--	AA	--	--	CC	CC	CC	AA	CC	CC	--	CC	AC	CC	--	--	AA	CC	CC	CC	AA	CC	CC	CC	CC	CC	CC	--	AA	--	CC
1344376	T/G	1	42408243	-	NA	NA	NA	NA	NA	NA	--	CC	--	AA	CC	AA	AA	AA	--	CC	--	--	AA	AA	AA	CC	AA	AA	AA	AA	--	AA	--	--	CC	AA	AA	AA	CC	AA	AA	AA	AA	AA	AA	--	CC	--	AA
1345014	T/C	1	42425574	+	NA	NA	NA	NA	NA	NA	GG	GG	GG	AA	GG	GG	GG	GG	GG	GG	GG	GG	GG	AA	GG	GG	GG	GG	GG	--	GG	GG	GG	GG	GG	AA	GG	GG	GG	GG	GG	GG	GG	GG	AA	GG	GG	GG	GG
1347413	A/G	1	42492399	-	NA	NA	NA	NA	NA	NA	--	GG	--	AA	GG	GG	GG	GG	GG	GG	--	--	GG	AA	GG	GG	GG	GG	GG	--	GG	GG	--	--	GG	AA	GG	GG	GG	GG	GG	GG	GG	GG	AA	--	GG	--	GG
1354576	T/C	1	42720390	-	NA	NA	NA	NA	NA	NA	GG	GG	GG	GG	GG	GG	GG	GG	AA	GG	GG	GG	GG	AA	GG	GG	GG	AA	AA	--	GG	GG	GG	GG	GG	GG	AA	GG	AA	AA	AA	GG	GG	GG	GG	GG	GG	GG	AA
135989	A/G	1	4167976	+	NA	NA	NA	NA	NA	NA	AA	GG	AA	GG	GG	AA	AA	AA	AA	AA	AA	GG	GG	AA	GG	GG	AA	AA	AA	--	--	AA	AA	AA	AA	GG	AA	AA	AA	AA	AA	AA	AA	AA	AA	AA	AA	AA	AA
1371520	T/C	2	134511	+	NA	NA	NA	NA	NA	NA	AA	AA	AA	GG	AA	AA	AA	AA	AA	AA	AA	AA	AA	AA	AA	AA	AA	AA	AA	AA	AA	AA	AA	AA	AA	AA	AA	AA	AA	AA	AA	AA	AA	AA	AA	AA	AA	AA	AA
1374878	A/G	2	281235	+	NA	NA	NA	NA	NA	NA	GG	GG	GG	GG	GG	AA	GG	GG	GG	GG	GG	GG	GG	GG	GG	GG	GG	GG	GG	GG	GG	GG	GG	GG	GG	GG	GG	GG	AA	GG	GG	GG	GG	GG	GG	GG	GG	GG	GG
1375500	T/C	2	312667	-	NA	NA	NA	NA	NA	NA	AA	AA	GG	AA	AA	AA	AA	AA	GG	AA	AA	AA	AA	AA	AA	AA	AA	AA	GG	--	AG	GG	AA	GG	AA	AA	AA	AA	AA	AA	AA	GG	AA	GG	AA	AA	AA	AA	AA
1379046	A/G	2	456993	-	NA	NA	NA	NA	NA	NA	GG	GG	AA	GG	GG	GG	GG	GG	AA	AA	GG	GG	GG	GG	GG	GG	AA	GG	AA	--	--	AA	AA	AA	AA	GG	GG	GG	GG	GG	GG	AA	GG	AA	AA	GG	AA	GG	GG
1379400	T/C	2	466851	-	NA	NA	NA	NA	NA	NA	GG	GG	GG	AA	AA	GG	GG	GG	GG	GG	GG	GG	GG	GG	AA	GG	AA	GG	GG	AA	GG	GG	GG	GG	GG	AA	GG	AA	GG	GG	GG	GG	GG	GG	GG	GG	GG	GG	GG
1380152	A/G	2	494373	-	NA	NA	NA	NA	NA	NA	GG	GG	GG	AA	AA	GG	GG	GG	GG	GG	GG	GG	GG	GG	AA	GG	GG	GG	GG	AA	GG	GG	GG	GG	GG	AA	GG	GG	GG	GG	GG	GG	GG	GG	GG	GG	GG	GG	GG
1381407	A/G	2	542635	+	NA	NA	NA	NA	NA	NA	GG	GG	GG	AA	AA	AA	AA	GG	GG	GG	GG	GG	GG	GG	AA	GG	AA	AA	GG	--	GG	GG	GG	GG	GG	AA	AA	GG	AA	AA	AA	--	AA	GG	GG	GG	GG	GG	AA
1387388	A/C	2	712569	+	NA	NA	NA	NA	NA	NA	AA	AA	CC	AA	AA	AA	AA	AA	CC	CC	AA	AA	AA	AA	AA	AA	AA	--	CC	AA	--	CC	CC	CC	CC	AA	--	CC	AA	--	--	CC	AA	CC	CC	AA	CC	AA	--
1391852	A/G	2	855183	-	NA	NA	NA	NA	NA	NA	AA	AA	AA	AA	AA	AA	AA	AA	AA	GG	AA	AA	AA	AA	AA	AA	AA	AA	AA	AA	AA	AA	AA	AA	AA	AA	AA	AA	AA	AA	AA	AA	AA	AA	AA	AA	AA	AA	AA
1392482	T/C	2	890901	-	NA	NA	NA	NA	NA	NA	AA	GG	AA	GG	GG	AA	AA	GG	AA	AA	AA	AA	AA	AA	GG	GG	AA	AA	AA	--	--	AA	AA	AA	AA	GG	--	AA	AA	--	--	AA	AA	AA	AA	AA	AA	AA	--
1394201	A/G	2	972395	-	NA	NA	NA	NA	NA	NA	GG	GG	GG	GG	GG	GG	AA	GG	GG	AA	GG	GG	GG	GG	GG	GG	GG	--	GG	GG	GG	GG	GG	GG	AA	GG	--	GG	GG	--	GG	GG	AA	GG	GG	GG	AA	GG	--
1394338	T/C	2	976513	+	NA	NA	NA	NA	NA	NA	AA	GG	AA	GG	GG	AA	AA	GG	AA	AA	GG	AA	GG	AA	GG	GG	AA	--	AA	--	--	AA	AA	AA	AA	GG	--	AA	AA	--	--	AA	AA	AA	AA	GG	AA	GG	GG
139591	A/G	1	4299302	-	NA	NA	NA	NA	NA	NA	AA	AA	AA	AA	AA	AA	AA	AA	AA	GG	AA	AA	AA	AA	AA	AA	AA	AA	AA	AA	AA	AA	AA	AA	AA	AA	AA	AA	GG	AA	AA	AA	AA	AA	GG	AA	GG	AA	AA
139967	A/G	1	4307004	-	NA	NA	NA	NA	NA	NA	GG	AA	GG	AA	AA	GG	GG	GG	GG	GG	GG	GG	AA	GG	AA	AA	GG	GG	GG	--	--	GG	GG	GG	GG	AA	GG	GG	GG	GG	GG	GG	GG	GG	GG	GG	GG	GG	GG
14005	T/C	1	530130	-	NA	NA	NA	NA	NA	NA	GG	GG	GG	AA	AA	GG	GG	GG	GG	GG	GG	GG	AA	GG	AA	AA	AA	--	GG	GG	GG	GG	GG	GG	GG	GG	--	AA	AA	--	GG	GG	GG	GG	GG	GG	GG	GG	--
1400533	T/G	2	1288152	+	NA	NA	NA	NA	NA	NA	AA	AA	AA	AA	AA	AA	AA	AA	AA	AA	AA	AA	AA	AA	AA	AA	AA	AA	AA	AA	--	CC	AA	AA	AA	AA	AA	AA	AA	AA	AA	AA	AA	CC	AA	AA	AA	AA	AA
140078	A/C	1	4312096	-	NA	NA	NA	NA	NA	NA	AA	CC	AA	CC	CC	CC	CC	CC	AA	CC	AA	CC	CC	AA	CC	CC	CC	CC	AA	--	--	AA	AA	AA	AA	CC	CC	CC	CC	CC	CC	--	CC	AA	CC	AA	CC	AA	CC
1401309	A/G	2	1332461	+	NA	NA	NA	NA	NA	NA	AA	GG	GG	GG	GG	GG	GG	GG	GG	GG	GG	AA	GG	AA	GG	GG	GG	GG	GG	GG	GG	GG	AA	GG	GG	GG	GG	GG	GG	GG	GG	GG	GG	GG	AA	GG	AA	GG	GG
1402172	T/C	2	1380527	+	NA	NA	NA	NA	NA	NA	GG	AA	GG	AA	AA	GG	GG	AA	GG	AA	AA	GG	AA	GG	AA	AA	AA	AA	GG	--	--	GG	GG	GG	GG	AA	AA	AA	GG	AA	AA	GG	GG	GG	GG	AA	GG	AA	AA
1404017	T/C	2	1487009	-	NA	NA	NA	NA	NA	NA	GG	AA	GG	AA	AA	GG	GG	GG	GG	GG	GG	GG	AA	GG	AA	GG	GG	GG	GG	--	GG	GG	GG	GG	GG	AA	GG	GG	GG	GG	GG	GG	GG	GG	GG	GG	GG	GG	GG
1407208	T/C	2	1618736	-	NA	NA	NA	NA	NA	NA	GG	GG	GG	GG	GG	GG	AA	GG	GG	GG	GG	GG	GG	GG	GG	GG	GG	GG	GG	GG	GG	GG	GG	GG	GG	GG	GG	AA	GG	GG	GG	GG	AA	GG	GG	GG	GG	GG	GG
1407860	T/C	2	1660713	-	NA	NA	NA	NA	NA	NA	AA	GG	AA	GG	GG	AA	AA	AA	AA	AA	AA	AA	GG	AA	GG	GG	AA	AA	AA	--	--	AA	AA	AA	AA	GG	AA	AA	AA	AA	AA	AA	AA	AA	AA	AA	AA	AA	AA
1409045	A/C	2	1734488	+	NA	NA	NA	NA	NA	NA	AA	CC	CC	CC	CC	CC	CC	CC	CC	CC	CC	AA	CC	AA	CC	CC	CC	CC	CC	CC	CC	CC	AA	CC	AA	CC	CC	CC	CC	CC	CC	CC	CC	CC	AA	CC	AA	CC	CC
1410298	A/G	2	1825547	+	NA	NA	NA	NA	NA	NA	AA	AA	AA	AA	AA	AA	AA	AA	AA	AA	AA	AA	AA	AA	AA	AA	AA	AA	AA	AA	AA	AA	AA	AA	AA	AA	AA	AA	GG	AA	AA	AA	AA	AA	AA	AA	AA	AA	AA
1411125	A/G	2	1877015	-	NA	NA	NA	NA	NA	NA	AA	GG	GG	GG	GG	GG	GG	GG	GG	GG	GG	AA	GG	AA	GG	GG	GG	GG	GG	GG	GG	GG	AA	GG	GG	GG	GG	GG	GG	GG	GG	GG	GG	GG	AA	GG	AA	GG	GG
1412828	T/C	2	1994215	+	NA	NA	NA	NA	NA	NA	GG	AA	AA	AA	AA	GG	GG	AA	AA	AA	AA	GG	AA	GG	AA	AA	GG	GG	AA	AA	AA	AA	GG	AA	AA	AA	GG	GG	AA	GG	--	AA	GG	AA	GG	AA	GG	AA	GG
1412947	A/G	2	2008370	-	NA	NA	NA	NA	NA	NA	AA	GG	AA	GG	GG	AA	AA	AA	AA	AA	AA	AA	GG	AA	GG	GG	AA	AA	AA	--	--	AA	AA	AA	AA	AA	AA	AA	AA	AA	AA	AA	AA	AA	AA	AA	AA	AA	AA
1415008	A/C	2	2109697	+	NA	NA	NA	NA	NA	NA	CC	AA	CC	AA	AA	AA	AA	AA	CC	CC	AA	CC	AA	CC	AA	AA	AA	AA	CC	AA	--	CC	CC	CC	CC	AA	AA	AA	AA	AA	AA	CC	AA	CC	CC	AA	CC	AA	AA
1422508	T/C	2	2334960	-	NA	NA	NA	NA	NA	NA	GG	AA	GG	AA	AA	GG	GG	GG	GG	GG	GG	GG	AA	GG	AA	AA	GG	GG	GG	AG	AG	GG	GG	GG	GG	GG	GG	GG	GG	GG	GG	GG	GG	GG	GG	GG	GG	GG	GG
142539	T/C	1	4423557	-	NA	NA	NA	NA	NA	NA	GG	GG	GG	GG	GG	GG	GG	GG	GG	AA	GG	GG	GG	GG	GG	GG	GG	GG	GG	GG	GG	GG	GG	GG	GG	GG	GG	GG	AA	GG	GG	GG	GG	GG	AA	GG	AA	GG	GG
142868	A/G	1	4435435	+	NA	NA	NA	NA	NA	NA	GG	AA	GG	AA	AA	AA	GG	GG	GG	GG	GG	AA	GG	GG	AA	AA	AA	GG	GG	--	AG	GG	GG	GG	GG	AA	GG	GG	GG	GG	GG	GG	GG	GG	GG	GG	GG	GG	GG
1429042	T/C	2	2559547	+	NA	NA	NA	NA	NA	NA	GG	GG	GG	GG	GG	GG	GG	GG	GG	GG	GG	GG	GG	GG	GG	GG	GG	GG	GG	GG	GG	GG	GG	GG	GG	GG	GG	GG	GG	GG	GG	GG	GG	GG	GG	GG	GG	GG	GG
1430973	T/C	2	2627984	-	NA	NA	NA	NA	NA	NA	AA	GG	GG	GG	GG	GG	GG	GG	GG	GG	GG	AA	GG	AA	GG	GG	GG	GG	GG	GG	GG	GG	AA	GG	GG	GG	GG	GG	GG	GG	GG	GG	GG	GG	AA	GG	AA	GG	GG
1434943	A/G	2	2796173	+	NA	NA	NA	NA	NA	NA	AA	AA	AA	AA	AA	AA	AA	--	AA	AA	AA	AA	AA	AA	--	AA	AA	AA	AA	AA	AA	AA	AA	AA	AA	AA	AA	AA	GG	AA	AA	AA	AA	AA	AA	AA	AA	AA	AA
1437299	A/G	2	2902612	+	NA	NA	NA	NA	NA	NA	GG	GG	GG	GG	GG	AA	AA	AA	GG	GG	AA	GG	GG	GG	AA	GG	AA	AA	GG	--	GG	GG	GG	GG	GG	AA	AA	AA	AA	AA	AA	GG	AA	GG	GG	AA	GG	AA	AA
1439840	T/C	2	2983451	+	NA	NA	NA	NA	NA	NA	GG	GG	GG	GG	GG	AA	AA	AA	GG	GG	AA	GG	GG	AA	AA	GG	AA	AA	GG	--	GG	GG	AA	GG	GG	AA	AA	AA	AA	AA	AA	GG	AA	GG	GG	AA	AA	AA	AA
1442791	A/G	2	3077706	+	NA	NA	NA	NA	NA	NA	GG	GG	GG	GG	GG	--	--	--	GG	GG	--	GG	GG	AA	--	AA	--	GG	GG	GG	GG	GG	AA	GG	GG	--	GG	--	AA	GG	GG	GG	--	GG	GG	--	AA	--	GG
144359	T/C	1	4486055	-	NA	NA	NA	NA	NA	NA	GG	AA	GG	AA	AA	GG	GG	AA	GG	GG	GG	GG	GG	GG	AA	AA	GG	GG	GG	--	--	GG	GG	GG	GG	AA	GG	GG	GG	GG	GG	GG	GG	GG	GG	GG	GG	GG	GG
1444948	T/G	2	3151188	+	NA	NA	NA	NA	NA	NA	CC	AA	CC	AA	AA	AA	AA	AA	CC	CC	AA	CC	AA	AA	AA	AA	AA	AA	CC	--	--	CC	CC	CC	CC	AA	AA	AA	AA	AA	AA	CC	AA	CC	CC	AA	AA	AA	AA
144869	A/G	1	4506845	-	NA	NA	NA	NA	NA	NA	GG	--	GG	--	--	--	--	--	GG	AA	GG	--	--	GG	--	--	--	--	GG	GG	GG	GG	GG	GG	GG	--	--	--	GG	--	--	GG	--	GG	AA	GG	AA	GG	--
1448733	T/C	2	3296459	-	NA	NA	NA	NA	NA	NA	AA	AA	AA	AA	AA	AA	AA	AA	AA	AA	AA	AA	AA	GG	AA	AA	AA	GG	AA	AA	AA	AA	AA	AA	AA	AA	GG	GG	AA	GG	--	AA	AA	AA	AA	AA	AA	AA	GG
1452876	A/C	2	3454736	+	NA	NA	NA	NA	NA	NA	--	--	--	--	--	--	--	--	--	--	--	--	--	--	--	--	--	--	--	--	--	--	--	--	--	--	--	--	--	--	--	--	--	--	--	--	--	--	--
1457006	A/G	2	3620396	-	NA	NA	NA	NA	NA	NA	GG	GG	GG	GG	GG	GG	GG	GG	GG	GG	GG	GG	GG	GG	GG	GG	GG	GG	GG	GG	GG	GG	GG	GG	GG	GG	GG	GG	AA	GG	GG	GG	GG	GG	GG	GG	GG	GG	GG
1461229	A/G	2	3830219	+	NA	NA	NA	NA	NA	NA	AA	GG	AA	GG	GG	AA	AA	AA	AA	AA	AA	AA	GG	AA	GG	GG	AA	AA	AA	--	--	AA	AA	AA	AA	GG	AA	AA	AA	AA	AA	AA	AA	AA	AA	AA	AA	AA	AA
1461236	A/G	2	3830712	+	NA	NA	NA	NA	NA	NA	AA	GG	AA	GG	GG	GG	GG	GG	AA	AA	AA	AA	GG	AA	GG	GG	GG	GG	AA	--	--	AA	AA	AA	AA	GG	GG	GG	AA	GG	GG	AA	GG	AA	AA	AA	AA	AA	GG
1465151	A/C	2	3961930	+	NA	NA	NA	NA	NA	NA	AA	AA	AA	AA	AA	AA	AA	AA	AA	CC	AA	AA	AA	AA	AA	AA	AA	AA	AA	AA	--	CC	AA	AA	CC	AA	AA	AA	AA	AA	AA	CC	AA	CC	AA	AA	AA	AA	AA
1468512	A/G	2	4074634	+	NA	NA	NA	NA	NA	NA	AA	AA	AA	AA	AA	AA	AA	AA	AA	AA	AA	AA	AA	AA	GG	AA	AA	AA	AA	AA	AA	AA	AA	AA	AA	AA	AA	AA	AA	AA	AA	AA	AA	AA	AA	AA	GG	AA	AA
1473960	A/G	2	4283146	+	NA	NA	NA	NA	NA	NA	GG	GG	GG	GG	GG	GG	GG	GG	GG	GG	GG	GG	GG	GG	GG	GG	GG	GG	GG	GG	GG	GG	GG	GG	GG	GG	GG	GG	GG	GG	GG	GG	GG	GG	GG	GG	GG	GG	GG
1475125	T/C	2	4335970	-	NA	NA	NA	NA	NA	NA	AA	AA	AA	AA	AA	GG	GG	GG	AA	AA	AA	AA	AA	AA	AA	AA	GG	GG	AA	--	AA	AA	AA	AA	AA	AA	GG	GG	GG	GG	GG	AA	GG	AA	AA	AA	AA	AA	GG
1475262	A/G	2	4342883	-	NA	NA	NA	NA	NA	NA	GG	AA	GG	AA	AA	GG	GG	GG	GG	GG	GG	GG	GG	GG	AA	AA	GG	GG	GG	--	--	GG	GG	GG	GG	GG	GG	GG	GG	GG	GG	GG	GG	GG	GG	GG	GG	GG	GG
147907	T/C	1	4624429	-	NA	NA	NA	NA	NA	NA	GG	GG	GG	GG	GG	AA	AA	GG	GG	GG	GG	AA	GG	GG	GG	GG	AA	AA	GG	--	GG	GG	GG	GG	GG	GG	AA	AA	GG	AA	AA	GG	AA	GG	GG	GG	GG	GG	AA
1486363	T/C	2	4727607	+	NA	NA	NA	NA	NA	NA	AA	GG	AA	AA	AA	GG	GG	GG	AA	AA	AA	AA	AA	AA	AA	AA	GG	AA	AA	AA	--	AA	AA	AA	AA	AA	AA	AA	GG	AA	AA	AA	GG	AA	AA	AA	AA	AA	AA
1487575	A/G	2	4755991	-	NA	NA	NA	NA	NA	NA	--	--	--	--	--	--	--	--	--	--	--	--	--	--	--	--	--	--	--	--	--	--	--	--	--	--	--	--	--	--	--	--	--	--	--	--	--	--	--
1489783	T/C	2	4823175	-	NA	NA	NA	NA	NA	NA	AA	GG	AA	AA	AA	GG	GG	GG	AA	AA	AA	AA	AA	GG	GG	GG	GG	GG	AA	AA	--	AA	AA	AA	AA	GG	GG	GG	GG	GG	GG	AA	GG	AA	AA	AA	GG	AA	GG
1490986	A/C	2	4872870	+	NA	NA	NA	NA	NA	NA	AA	CC	AA	CC	CC	CC	AA	AA	AA	AA	AA	AA	CC	AA	CC	CC	CC	AA	AA	CC	--	AA	AA	AA	AA	CC	AA	CC	CC	AA	AA	AA	AA	AA	AA	AA	AA	AA	AA
1492736	A/G	2	4930742	-	NA	NA	NA	NA	NA	NA	AA	GG	AA	AA	AA	GG	GG	GG	AA	AA	AA	AA	GG	GG	GG	AA	GG	GG	AA	AA	--	AA	AA	AA	AA	AA	GG	GG	GG	GG	--	AA	GG	AA	AA	AA	GG	AA	GG
1496922	T/G	2	5092779	+	NA	NA	NA	NA	NA	NA	AA	AA	AA	CC	CC	AA	AA	AA	AA	AA	AA	AA	AA	AA	AA	CC	AA	--	AA	CC	AA	AA	AA	AA	AA	CC	--	AA	AA	--	--	AA	AA	AA	AA	AA	AA	AA	--
1497837	T/C	2	5120420	-	NA	NA	NA	NA	NA	NA	GG	GG	GG	GG	GG	GG	GG	GG	GG	AA	GG	GG	GG	GG	GG	GG	GG	GG	GG	GG	GG	GG	GG	GG	GG	GG	GG	GG	GG	GG	GG	GG	GG	GG	GG	GG	AA	GG	GG
1499974	A/G	2	5210051	+	NA	NA	NA	NA	NA	NA	AA	AA	AA	GG	GG	AA	AA	AA	AA	AA	AA	AA	AA	AA	AA	GG	AA	AA	AA	--	--	AA	AA	AA	AA	GG	AA	AA	AA	AA	AA	AA	AA	AA	AA	AA	AA	AA	AA
1503834	A/G	2	5375349	-	NA	NA	NA	NA	NA	NA	GG	GG	GG	GG	GG	GG	GG	AA	GG	GG	GG	GG	GG	GG	GG	GG	GG	GG	GG	GG	GG	GG	GG	GG	GG	AA	GG	GG	AA	GG	GG	GG	GG	GG	GG	GG	GG	GG	GG
1509113	T/G	2	5556295	-	NA	NA	NA	NA	NA	NA	CC	CC	CC	AA	AA	CC	CC	CC	CC	CC	CC	CC	AA	CC	AA	AA	AA	AA	CC	--	AC	CC	CC	CC	CC	CC	AA	AA	CC	AA	AA	CC	CC	CC	CC	CC	CC	CC	AA
1511115	A/G	2	5624639	-	NA	NA	NA	NA	NA	NA	GG	AA	GG	AA	AA	AA	AA	AA	AA	AA	GG	GG	AA	GG	AA	AA	AA	AA	AA	AA	AA	AA	GG	GG	AA	AA	AA	AA	AA	AA	AA	AA	AA	AA	GG	GG	AA	GG	AA
1514085	T/C	2	5708391	+	NA	NA	NA	NA	NA	NA	GG	GG	GG	GG	GG	GG	GG	GG	AA	GG	GG	GG	GG	GG	GG	GG	GG	GG	AA	GG	GG	GG	AA	AA	GG	GG	GG	GG	GG	GG	GG	GG	GG	GG	GG	AA	GG	AA	GG
1517283	T/C	2	5830265	-	NA	NA	NA	NA	NA	NA	AA	AA	AA	GG	AA	AA	AA	AA	AA	AA	AA	AA	AA	AA	GG	AA	AA	AA	AA	AA	AA	AA	AA	AA	AA	AA	AA	AA	AA	AA	AA	AA	AA	AA	AA	AA	AA	AA	AA
1517351	A/G	2	5836334	+	NA	NA	NA	NA	NA	NA	GG	AA	GG	GG	AA	GG	GG	AA	GG	GG	GG	GG	GG	GG	GG	GG	GG	GG	GG	--	GG	GG	GG	GG	GG	AA	GG	GG	GG	GG	GG	GG	GG	GG	GG	GG	GG	GG	GG
1519573	T/C	2	5928239	-	NA	NA	NA	NA	NA	NA	GG	GG	GG	GG	GG	AA	GG	GG	GG	GG	GG	GG	GG	GG	GG	GG	AA	GG	GG	GG	GG	GG	GG	GG	GG	GG	GG	GG	GG	GG	GG	GG	GG	GG	GG	GG	GG	GG	GG
1521056	A/C	2	5973214	+	NA	NA	NA	NA	NA	NA	AA	CC	AA	CC	CC	CC	CC	CC	AA	AA	AA	AA	CC	AA	CC	CC	CC	CC	AA	--	--	AA	AA	AA	AA	CC	CC	CC	CC	CC	CC	AA	CC	AA	AA	AA	AA	AA	CC
1526297	T/C	2	6113064	-	NA	NA	NA	NA	NA	NA	GG	AA	GG	AA	AA	AA	AA	AA	GG	GG	GG	GG	AA	GG	AA	AA	AA	AA	GG	--	AG	GG	GG	GG	GG	AA	AA	AA	AA	AA	AA	GG	AA	GG	GG	GG	GG	GG	AA
1528574	T/C	2	6171645	+	NA	NA	NA	NA	NA	NA	GG	AA	GG	AA	AA	AA	AA	AA	GG	GG	GG	GG	AA	GG	AA	AA	AA	--	GG	--	--	GG	GG	GG	GG	AA	--	AA	AA	--	--	GG	AA	GG	GG	GG	GG	GG	--
1529073	A/C	2	6181479	+	NA	NA	NA	NA	NA	NA	AA	CC	AA	CC	CC	CC	CC	CC	AA	AA	AA	AA	CC	AA	CC	CC	CC	CC	AA	CC	--	AA	AA	AA	AA	CC	CC	CC	CC	CC	CC	--	CC	AA	AA	AA	AA	AA	CC
1529216	T/C	2	6186335	-	NA	NA	NA	NA	NA	NA	AA	AA	AA	GG	AA	AA	AA	AA	AA	AA	AA	AA	GG	AA	AA	GG	AA	AA	AA	AA	--	AA	AA	AA	AA	AA	AA	AA	AA	AA	AA	AA	AA	AA	AA	AA	AA	AA	AA
153297	T/C	1	4823701	+	NA	NA	NA	NA	NA	NA	GG	AA	GG	AA	GG	GG	GG	AA	GG	GG	GG	GG	GG	GG	AA	GG	GG	GG	GG	--	--	GG	GG	GG	GG	AA	GG	GG	GG	GG	GG	GG	GG	GG	GG	GG	GG	GG	GG
1535256	T/C	2	6312400	-	NA	NA	NA	NA	NA	NA	--	--	--	--	--	--	--	--	--	--	--	--	--	--	--	--	--	--	--	--	--	--	--	--	--	--	--	--	--	--	--	--	--	--	--	--	--	--	--
1535457	A/C	2	6314319	-	NA	NA	NA	NA	NA	NA	AA	AA	AA	AA	AA	--	AA	AA	AA	CC	AA	AA	AA	AA	AA	AA	--	AA	AA	AA	AA	AA	AA	AA	AA	AA	AA	AA	--	AA	AA	AA	AA	AA	AA	AA	CC	AA	AA
153572	A/C	1	4831116	+	NA	NA	NA	NA	NA	NA	AA	AA	AA	AA	CC	AA	CC	AA	AA	AA	AA	CC	CC	AA	AA	CC	AA	AA	AA	AA	AA	AA	AA	AA	AA	AA	AA	AA	AA	AA	AA	AA	CC	AA	AA	AA	AA	AA	AA
1543608	T/C	2	6479920	-	NA	NA	NA	NA	NA	NA	GG	AA	GG	AA	AA	GG	GG	AA	GG	GG	GG	GG	GG	GG	GG	GG	GG	GG	GG	--	GG	GG	GG	AA	GG	AA	GG	GG	GG	GG	GG	GG	GG	GG	GG	AA	GG	GG	GG
1549487	A/G	2	6651091	+	NA	NA	NA	NA	NA	NA	GG	AA	GG	AA	AA	AA	AA	AA	GG	GG	GG	GG	AA	GG	AA	AA	AA	GG	GG	--	AG	GG	GG	AA	GG	AA	GG	AA	AA	GG	--	GG	AA	GG	GG	AA	GG	GG	--
1550335	T/C	2	6684614	+	NA	NA	NA	NA	NA	NA	GG	GG	GG	GG	GG	GG	GG	GG	GG	GG	GG	GG	GG	GG	GG	GG	GG	GG	GG	GG	GG	GG	GG	GG	GG	GG	GG	GG	GG	GG	GG	--	GG	GG	GG	GG	GG	GG	GG
155330	A/G	1	4916780	-	NA	NA	NA	NA	NA	NA	AA	AA	AA	AA	AA	AA	AA	AA	AA	GG	AA	AA	AA	AA	AA	AA	AA	AA	AA	AA	AA	AA	AA	AA	AA	AA	AA	GG	GG	AA	AA	AA	AA	AA	AA	AA	GG	AA	AA
1562092	T/C	2	7023295	-	NA	NA	NA	NA	NA	NA	GG	AG	GG	GG	GG	GG	GG	AG	GG	GG	GG	GG	AG	GG	GG	AG	GG	GG	GG	GG	AG	GG	GG	AG	GG	AG	GG	GG	GG	GG	GG	GG	GG	GG	GG	AG	GG	GG	GG
1564341	T/C	2	7076671	-	NA	NA	NA	NA	NA	NA	GG	GG	GG	AA	GG	AA	AA	GG	GG	GG	GG	GG	GG	GG	GG	GG	AA	GG	GG	GG	GG	GG	GG	GG	GG	GG	GG	GG	AA	GG	GG	GG	AA	GG	GG	GG	GG	GG	GG
1564482	T/C	2	7081164	+	NA	NA	NA	NA	NA	NA	AA	GG	GG	GG	GG	GG	GG	GG	GG	GG	GG	AA	GG	AA	GG	GG	GG	GG	GG	GG	GG	GG	GG	GG	GG	GG	GG	GG	GG	GG	GG	GG	GG	GG	AA	GG	GG	GG	GG
1565206	A/G	2	7103684	-	NA	NA	NA	NA	NA	NA	AA	GG	AA	GG	AA	GG	GG	GG	AA	AA	AA	AA	AA	AA	GG	AA	GG	AA	AA	--	--	AA	AA	AA	AA	AA	AA	GG	GG	AA	AA	AA	GG	AA	AA	AA	AA	AA	AA
1566860	T/C	2	7170842	-	NA	NA	NA	NA	NA	NA	GG	GG	GG	AA	GG	AA	AA	GG	GG	GG	GG	GG	GG	GG	GG	GG	AA	GG	GG	GG	GG	GG	GG	GG	GG	GG	GG	AA	AA	GG	GG	GG	AA	GG	GG	GG	GG	GG	GG
1569557	A/G	2	7238793	+	NA	NA	NA	NA	NA	NA	AA	AA	AA	GG	AA	AA	GG	AA	AA	AA	AA	AA	AA	AA	AA	AA	AA	--	AA	AA	AA	AA	AA	AA	AA	AA	--	AA	AA	--	--	AA	GG	AA	AA	AA	AA	AA	--
1576698	A/G	2	7423988	-	NA	NA	NA	NA	NA	NA	GG	AA	GG	AA	--	AA	AA	AA	GG	GG	GG	GG	AA	GG	AA	--	AA	--	GG	AA	--	GG	GG	AA	GG	AA	--	AA	AA	--	--	GG	AA	GG	GG	AA	GG	GG	--
1579500	A/G	2	7487524	+	NA	NA	NA	NA	NA	NA	AA	AA	GG	AA	AA	AA	AA	AA	AA	GG	AA	AA	AA	AA	AA	AA	AA	AA	AA	AA	AA	AA	GG	AA	AA	AA	AA	AA	AA	AA	AA	AA	AA	AA	AA	AA	GG	GG	AA
1586602	A/G	2	7713864	-	NA	NA	NA	NA	NA	NA	AA	GG	AA	GG	GG	AA	AA	GG	AA	AA	AA	AA	GG	AA	GG	GG	AA	AA	AA	AA	--	AA	AA	GG	AA	GG	AA	AA	AA	AA	AA	AA	AA	AA	AA	GG	AA	AA	AA
158806	A/G	1	5026962	-	NA	NA	NA	NA	NA	NA	GG	GG	AA	GG	GG	GG	GG	GG	GG	GG	GG	GG	GG	GG	GG	GG	GG	GG	GG	GG	GG	GG	GG	GG	AA	GG	GG	GG	GG	GG	GG	GG	GG	GG	GG	AA	GG	AA	GG
159604	A/G	1	5064126	-	NA	NA	NA	NA	NA	NA	AA	GG	AA	AA	GG	GG	GG	GG	AA	AA	AA	GG	GG	AA	GG	GG	GG	GG	AA	--	--	AA	AA	AA	AA	GG	GG	GG	AA	GG	GG	--	GG	AA	AA	AA	AA	AA	GG
1597372	A/G	2	7990471	+	NA	NA	NA	NA	NA	NA	GG	GG	GG	AA	AA	GG	GG	AA	GG	GG	GG	GG	GG	GG	AA	AA	GG	GG	GG	GG	GG	GG	GG	AA	GG	GG	GG	GG	GG	GG	GG	GG	GG	GG	GG	AA	GG	GG	GG
1600059	A/G	2	8074207	+	NA	NA	NA	NA	NA	NA	GG	AA	GG	--	--	--	--	--	AA	AA	GG	GG	AA	GG	--	--	--	AA	AA	AA	AA	AA	GG	--	AA	AA	AA	--	--	AA	AA	AA	--	AA	AA	--	AA	GG	AA
1608397	A/G	2	8284911	-	NA	NA	NA	NA	NA	NA	AA	AA	AA	AA	AA	AA	AA	AA	AA	AA	AA	AA	AA	AA	AA	AA	AA	AA	AA	AA	AA	AA	AA	AA	AA	AA	AA	AA	AA	AA	AA	AA	AA	AA	AA	AA	GG	AA	AA
1617828	T/C	2	8490189	+	NA	NA	NA	NA	NA	NA	AA	--	AA	AA	AA	AA	AA	GG	AA	AA	AA	AA	--	AA	AA	GG	AA	AA	AA	AA	GG	--	AA	AA	--	AA	AA	AA	AA	AA	AA	AA	AA	--	AA	AA	AA	AA	AA
1618071	T/C	2	8497874	+	NA	NA	NA	NA	NA	NA	AA	AA	AA	AA	AA	AA	AA	AA	AA	GG	AA	AA	AA	AA	AA	AA	AA	AA	AA	AA	AA	AA	AA	AA	AA	AA	AA	AA	AA	AA	AA	AA	AA	AA	AA	AA	AA	AA	AA
1622165	A/G	2	8618216	+	NA	NA	NA	NA	NA	NA	--	--	--	AA	--	GG	GG	--	--	--	--	--	--	--	--	--	GG	--	--	--	AA	--	--	GG	GG	AA	--	GG	--	--	--	--	GG	GG	--	GG	GG	--	--
16297	T/C	1	600073	-	NA	NA	NA	NA	NA	NA	AA	AA	AA	GG	GG	AA	AA	AA	AA	AA	AA	AA	GG	AA	AA	GG	AA	AA	AA	AA	AA	AA	AA	AA	AA	AA	AA	AA	AA	AA	AA	AA	AA	AA	AA	AA	AA	AA	AA
1631567	T/C	2	8871025	-	NA	NA	NA	NA	NA	NA	AA	GG	AA	GG	GG	GG	GG	AA	AA	AA	AA	AA	GG	AA	GG	GG	GG	AA	AA	--	--	AA	AA	AA	AA	AA	AA	GG	AA	AA	AA	AA	GG	AA	AA	AA	AA	AA	AA
163177	T/C	1	5168030	-	NA	NA	NA	NA	NA	NA	AA	GG	AA	GG	AA	GG	AA	GG	AA	AA	AA	GG	AA	AA	GG	AA	GG	AA	AA	--	--	AA	AA	AA	AA	GG	AA	AA	AA	AA	AA	AA	AA	AA	AA	AA	AA	AA	AA
1631804	A/G	2	8878820	-	NA	NA	NA	NA	NA	NA	AA	GG	AA	GG	GG	GG	GG	GG	GG	GG	AA	AA	GG	AA	GG	GG	GG	GG	GG	GG	GG	GG	AA	GG	GG	GG	GG	GG	GG	GG	GG	GG	GG	GG	AA	GG	GG	AA	GG
1634680	A/G	2	8964328	-	NA	NA	NA	NA	NA	NA	GG	AA	GG	AA	AA	AA	AA	AA	GG	GG	GG	GG	GG	GG	AA	AA	AA	GG	GG	--	AG	GG	GG	AA	GG	GG	GG	GG	GG	GG	GG	GG	AA	GG	GG	AA	GG	GG	GG
1634974	T/G	2	8971316	-	NA	NA	NA	NA	NA	NA	AA	CC	AA	CC	CC	CC	CC	CC	AA	AA	AA	AA	CC	AA	CC	CC	CC	AA	AA	--	--	AA	AA	CC	AA	CC	AA	CC	AA	AA	AA	AA	CC	AA	AA	CC	AA	AA	AA
1638408	T/C	2	9065112	+	NA	NA	NA	NA	NA	NA	AA	GG	AA	GG	GG	GG	GG	GG	GG	GG	AA	AA	GG	AA	GG	GG	GG	GG	GG	GG	GG	GG	AA	GG	AA	GG	GG	GG	GG	GG	GG	GG	GG	GG	AA	GG	GG	AA	GG
1638620	A/G	2	9074324	+	NA	NA	NA	NA	NA	NA	AA	GG	AA	AA	AA	GG	GG	AA	AA	AA	AA	AA	GG	AA	AA	AA	GG	GG	AA	AA	AA	AA	AA	AA	AA	GG	GG	GG	AA	GG	GG	AA	GG	AA	AA	AA	GG	AA	GG
1643540	T/G	2	9240798	+	NA	NA	NA	NA	NA	NA	CC	--	CC	--	--	--	--	--	CC	CC	CC	CC	--	CC	--	--	--	CC	CC	CC	CC	CC	CC	--	CC	--	CC	--	CC	CC	CC	CC	--	CC	CC	--	AA	CC	CC
1647486	T/C	2	9410087	-	NA	NA	NA	NA	NA	NA	GG	--	GG	--	--	--	--	--	GG	GG	GG	GG	--	GG	--	--	--	GG	GG	GG	GG	GG	GG	--	GG	--	--	--	GG	GG	GG	GG	--	GG	GG	--	GG	GG	GG
1648571	A/G	2	9433267	-	NA	NA	NA	NA	NA	NA	GG	GG	GG	GG	GG	GG	GG	GG	GG	GG	GG	GG	GG	GG	GG	GG	AA	GG	GG	GG	GG	GG	GG	GG	GG	GG	GG	GG	GG	GG	GG	GG	GG	GG	GG	GG	GG	GG	GG
1652037	A/C	2	9536160	-	NA	NA	NA	NA	NA	NA	AA	CC	AA	CC	CC	CC	CC	CC	AA	AA	AA	AA	CC	AA	CC	CC	CC	CC	AA	--	--	AA	AA	CC	AA	CC	CC	CC	AA	CC	CC	--	CC	AA	AA	CC	AA	AA	CC
1653063	T/C	2	9570228	+	NA	NA	NA	NA	NA	NA	AA	GG	AA	AA	AA	GG	AA	AA	AA	AA	AA	AA	AA	AA	GG	AA	GG	GG	AA	AA	AA	AA	AA	GG	AA	GG	GG	GG	AA	GG	AG	AA	AA	AA	AA	GG	AA	AA	--
1661393	A/C	2	9801099	-	NA	NA	NA	NA	NA	NA	AA	CC	AA	AA	AA	CC	AA	AA	AA	AA	AA	AA	AA	AA	AA	AA	CC	AA	AA	AA	AA	AA	AA	CC	AA	AA	AA	CC	AA	AA	AA	AA	AA	AA	AA	CC	AA	AA	AA
1667329	A/G	2	9963856	-	NA	NA	NA	NA	NA	NA	GG	GG	GG	GG	GG	GG	GG	GG	GG	GG	GG	GG	GG	GG	GG	GG	GG	GG	GG	GG	GG	GG	GG	GG	GG	GG	GG	GG	GG	GG	GG	GG	GG	GG	GG	GG	AA	GG	GG
1667949	A/G	2	9975660	+	NA	NA	NA	NA	NA	NA	GG	AA	GG	GG	GG	AA	GG	GG	GG	GG	GG	GG	GG	GG	AA	GG	GG	GG	GG	GG	GG	GG	GG	GG	GG	GG	GG	GG	GG	GG	GG	GG	GG	GG	GG	GG	GG	GG	GG
167505	T/C	1	5324684	+	NA	NA	NA	NA	NA	NA	AA	GG	AA	GG	GG	GG	GG	GG	AA	AA	AA	GG	GG	AA	GG	GG	GG	GG	AA	--	--	AA	AA	AA	AA	GG	GG	GG	AA	GG	GG	AA	GG	AA	AA	AA	AA	AA	GG
1675311	T/C	2	10169097	-	NA	NA	NA	NA	NA	NA	AA	GG	AA	GG	GG	GG	GG	GG	AA	AA	AA	AA	GG	AA	GG	GG	GG	GG	AA	GG	--	AA	AA	AA	AA	GG	GG	AA	AA	GG	GG	AA	GG	AA	AA	AA	AA	AA	GG
1678844	A/G	2	10274389	-	NA	NA	NA	NA	NA	NA	GG	GG	GG	GG	GG	GG	GG	GG	GG	GG	GG	GG	GG	GG	GG	GG	GG	GG	GG	GG	GG	GG	GG	GG	GG	GG	GG	GG	GG	GG	GG	GG	GG	GG	GG	GG	AA	GG	GG
168485	A/C	1	5354306	-	NA	NA	NA	NA	NA	NA	CC	CC	CC	AA	CC	CC	CC	CC	CC	CC	CC	CC	CC	CC	CC	CC	CC	CC	CC	CC	CC	CC	CC	CC	CC	CC	CC	AA	CC	CC	CC	CC	CC	CC	CC	CC	CC	CC	CC
1687403	A/G	2	10494416	-	NA	NA	NA	NA	NA	NA	--	--	--	--	--	--	--	--	--	--	--	--	--	--	--	--	--	--	--	--	--	--	--	--	--	--	--	--	--	--	--	--	--	--	--	--	--	--	--
1689518	T/C	2	10555263	-	NA	NA	NA	NA	NA	NA	GG	GG	GG	AA	AA	GG	GG	AA	GG	GG	GG	GG	AA	GG	GG	AA	GG	AA	GG	GG	--	GG	GG	GG	GG	GG	AA	AA	GG	AA	AA	GG	GG	GG	GG	GG	GG	GG	AA
1698201	T/C	2	10744597	-	NA	NA	NA	NA	NA	NA	AA	GG	GG	GG	GG	GG	GG	GG	GG	GG	AA	AA	GG	GG	GG	GG	GG	GG	GG	GG	GG	AA	AA	AA	AA	GG	GG	GG	GG	GG	GG	GG	GG	AA	AA	GG	GG	GG	GG
170435	T/C	1	5408523	+	NA	NA	NA	NA	NA	NA	GG	GG	GG	AA	GG	GG	GG	GG	GG	GG	GG	AA	GG	GG	GG	GG	GG	GG	GG	GG	GG	GG	GG	GG	GG	GG	GG	GG	GG	GG	GG	GG	GG	GG	GG	GG	GG	GG	GG
1711443	A/G	2	11052053	-	NA	NA	NA	NA	NA	NA	GG	GG	GG	GG	GG	AA	AA	GG	GG	GG	GG	GG	GG	GG	GG	GG	AA	--	GG	--	GG	GG	GG	GG	GG	GG	--	GG	GG	--	AG	GG	AA	GG	GG	GG	GG	GG	GG
1713522	A/G	2	11101156	+	NA	NA	NA	NA	NA	NA	GG	--	GG	AA	AA	--	--	AA	GG	GG	GG	GG	AA	GG	--	AA	--	GG	GG	GG	--	GG	GG	GG	GG	--	GG	AA	GG	GG	GG	GG	--	GG	GG	GG	GG	GG	GG
1713544	T/G	2	11102127	-	NA	NA	NA	NA	NA	NA	AA	CC	AA	CC	CC	CC	CC	CC	AA	AA	AA	AA	CC	AA	CC	CC	CC	CC	AA	--	--	AA	AA	AA	AA	CC	CC	CC	AA	CC	CC	AA	CC	AA	AA	AA	AA	AA	CC
1713554	T/C	2	11102648	-	NA	NA	NA	NA	NA	NA	AA	AA	AA	GG	GG	AA	AA	GG	AA	AA	AA	AA	GG	AA	AA	GG	AA	AA	AA	AA	--	AA	AA	AA	AA	AA	AA	GG	AA	AA	AA	AA	AA	AA	AA	AA	AA	AA	AA
1714923	T/C	2	11133163	+	NA	NA	NA	NA	NA	NA	GG	GG	GG	GG	GG	GG	GG	GG	GG	GG	GG	GG	GG	GG	GG	GG	GG	GG	GG	GG	GG	GG	GG	GG	GG	GG	GG	GG	GG	GG	GG	GG	GG	GG	GG	GG	GG	GG	GG
1715617	A/G	2	11153201	+	NA	NA	NA	NA	NA	NA	GG	GG	GG	GG	GG	GG	GG	GG	GG	AA	GG	GG	GG	GG	GG	GG	GG	GG	GG	GG	GG	GG	GG	GG	GG	GG	GG	GG	GG	GG	GG	AA	GG	GG	GG	GG	GG	GG	GG
1717430	T/C	2	11227552	-	NA	NA	NA	NA	NA	NA	GG	GG	GG	GG	GG	AA	AA	GG	GG	GG	GG	GG	GG	GG	GG	GG	AA	GG	GG	--	GG	GG	GG	GG	GG	GG	GG	GG	GG	GG	--	GG	AA	GG	GG	GG	GG	GG	GG
1725183	A/G	2	11437686	+	NA	NA	NA	NA	NA	NA	AA	GG	AA	GG	GG	GG	GG	GG	AA	AA	AA	AA	GG	AA	GG	GG	GG	GG	AA	GG	--	AA	AA	AA	AA	GG	GG	GG	AA	GG	GG	AA	GG	AA	AA	AA	AA	AA	GG
1727846	A/G	2	11515882	+	NA	NA	NA	NA	NA	NA	AA	AA	AA	GG	GG	AA	AA	GG	AA	AA	AA	AA	GG	AA	AA	GG	AA	AA	AA	AA	--	AA	AA	AA	AA	GG	AA	--	AA	AA	AA	AA	AA	AA	AA	AA	AA	AA	AA
173198	A/C	1	5510350	-	NA	NA	NA	NA	NA	NA	AA	CC	AA	AA	CC	CC	CC	CC	AA	AA	AA	CC	CC	AA	CC	CC	CC	CC	AA	CC	--	AA	AA	AA	AA	CC	CC	CC	AA	CC	CC	AA	CC	AA	AA	AA	AA	AA	CC
1737661	T/C	2	11842943	+	NA	NA	NA	NA	NA	NA	AA	GG	AA	GG	GG	--	AA	GG	AA	AA	AA	AA	GG	AA	GG	GG	--	AG	AA	AG	--	AA	AA	AA	AA	GG	AG	--	AA	AG	AG	AA	--	AA	AA	AA	AA	AA	AG
1739007	A/G	2	11861014	+	NA	NA	NA	NA	NA	NA	AA	AA	GG	AA	AA	AA	AA	AA	AA	AA	AA	AA	AA	GG	AA	AA	AA	AA	AA	AA	AA	AA	AA	AA	AA	AA	AA	AA	GG	AA	AA	AA	AA	AA	AA	GG	AA	GG	AA
1741033	A/C	2	11996866	-	NA	NA	NA	NA	NA	NA	AA	AA	AA	AA	AA	AA	AA	AA	AA	AA	AA	AA	AA	AA	AA	AA	AA	AA	AA	AA	AA	AA	AA	AA	AA	AA	AA	AA	AA	AA	AA	AA	AA	AA	AA	AA	AA	AA	AA
1741464	T/G	2	12035419	+	NA	NA	NA	NA	NA	NA	CC	AA	CC	CC	AA	CC	CC	CC	CC	CC	CC	CC	AA	CC	AA	AA	CC	CC	CC	CC	--	CC	CC	CC	CC	AA	CC	CC	CC	CC	CC	CC	CC	CC	CC	CC	CC	CC	CC
1747326	A/G	2	12210356	+	NA	NA	NA	NA	NA	NA	AA	GG	AA	GG	GG	GG	GG	GG	AA	AA	AA	AA	GG	AA	GG	GG	GG	GG	AA	--	--	AA	AA	AA	AA	GG	GG	GG	GG	GG	GG	AA	GG	AA	AA	GG	GG	AA	GG
1751938	A/G	2	12355019	+	NA	NA	NA	NA	NA	NA	GG	AA	GG	AA	AA	GG	GG	AA	GG	GG	GG	GG	AA	GG	AA	AA	GG	GG	GG	--	--	GG	GG	GG	GG	AA	GG	GG	GG	GG	GG	GG	GG	GG	GG	AA	GG	GG	GG
1752676	T/C	2	12384319	-	NA	NA	NA	NA	NA	NA	GG	GG	GG	GG	GG	GG	GG	GG	GG	GG	GG	GG	GG	GG	GG	GG	GG	GG	GG	GG	GG	GG	GG	GG	GG	GG	GG	GG	GG	GG	GG	GG	GG	GG	GG	GG	AA	GG	GG
1753344	A/G	2	12416159	-	NA	NA	NA	NA	NA	NA	--	--	--	--	--	--	--	--	--	--	--	--	--	--	--	--	--	--	--	--	--	--	--	--	--	--	--	--	--	--	--	--	--	--	--	--	--	--	--
1753569	A/G	2	12423297	+	NA	NA	NA	NA	NA	NA	GG	AA	GG	AA	AA	AA	AA	AA	GG	GG	GG	GG	AA	GG	AA	AA	AA	GG	GG	AA	AA	GG	GG	GG	GG	AA	GG	AA	GG	GG	GG	GG	AA	GG	GG	AA	GG	GG	GG
1758376	T/C	2	12588662	-	NA	NA	NA	NA	NA	NA	AA	GG	AA	AA	GG	AA	AA	AA	AA	AA	AA	AA	GG	AA	GG	GG	AA	AA	AA	AA	AG	AA	AA	AA	AA	GG	AA	AA	AA	AA	AA	AA	AA	AA	AA	AA	AA	AA	AA
176306	T/C	1	5608892	-	NA	NA	NA	NA	NA	NA	AA	GG	AA	GG	AA	GG	GG	GG	AA	GG	AA	GG	GG	AA	GG	GG	GG	GG	AA	GG	--	AA	AA	AA	AA	GG	GG	GG	GG	GG	GG	--	GG	AA	GG	AA	GG	AA	GG
1764783	A/G	2	12809491	+	NA	NA	NA	NA	NA	NA	AA	GG	AA	GG	GG	GG	GG	GG	AA	AA	AA	AA	GG	AA	GG	GG	GG	AA	AA	--	--	AA	AA	AA	AA	GG	AA	GG	AA	AA	AA	AA	GG	AA	AA	GG	AA	AA	AA
1768471	T/C	2	12933570	-	NA	NA	NA	NA	NA	NA	AA	GG	AA	GG	GG	GG	GG	GG	AA	AA	AA	AA	GG	AA	GG	GG	GG	GG	AA	--	--	AA	AA	AA	AA	GG	GG	GG	GG	GG	GG	AA	GG	AA	AA	GG	GG	AA	GG
1769934	A/G	2	12977555	-	NA	NA	NA	NA	NA	NA	AA	AA	GG	AA	AA	GG	AA	AA	GG	GG	AA	AA	AA	GG	AA	AA	GG	GG	GG	--	AA	AA	AA	AA	AA	AA	GG	AA	GG	GG	GG	GG	AA	AA	AA	AA	GG	AA	GG
1774938	A/G	2	13118224	+	NA	NA	NA	NA	NA	NA	AA	GG	AA	GG	GG	AA	GG	GG	AA	AA	AA	AA	GG	AA	GG	GG	AA	AA	AA	--	--	AA	AA	AA	AA	GG	AA	GG	AA	AA	AA	AA	GG	AA	AA	GG	AA	AA	AA
1774978	A/C	2	13119013	-	NA	NA	NA	NA	NA	NA	AA	CC	AA	CC	CC	AA	CC	CC	AA	AA	AA	AA	CC	AA	CC	CC	AA	AA	AA	--	--	AA	AA	AA	AA	CC	AA	CC	AA	AA	AA	AA	CC	AA	AA	CC	AA	AA	AA
1778302	T/C	2	13251121	-	NA	NA	NA	NA	NA	NA	GG	AA	GG	AA	AA	AA	AA	AA	GG	GG	GG	GG	AA	GG	AA	AA	AA	AA	GG	--	--	GG	GG	GG	GG	AA	AA	AA	GG	AA	AA	GG	AA	GG	GG	AA	GG	GG	AA
1778303	A/G	2	13251132	-	NA	NA	NA	NA	NA	NA	GG	AA	GG	AA	AA	GG	AA	AA	GG	GG	GG	GG	AA	GG	AA	AA	GG	GG	GG	--	AG	GG	GG	GG	GG	AA	GG	GG	GG	GG	GG	GG	AA	GG	GG	AA	GG	GG	GG
178077	T/C	1	5669147	-	NA	NA	NA	NA	NA	NA	AA	AA	AA	AA	AA	AA	AA	AA	AA	GG	AA	AA	AA	AA	AA	AA	AA	AA	AA	AA	AA	AA	AA	AA	AA	AA	AA	AA	GG	AA	AA	AA	AA	AA	GG	AA	GG	AA	AA
1784837	A/G	2	13471345	-	NA	NA	NA	NA	NA	NA	AA	--	AA	GG	GG	AA	GG	GG	AA	AA	AA	AA	GG	AA	GG	--	AA	AA	AA	AA	AA	AA	AA	AA	AA	GG	AA	--	AA	AA	AA	AA	GG	AA	AA	GG	AA	AA	AA
1800425	A/C	2	13766634	-	NA	NA	NA	NA	NA	NA	AA	AA	AA	AA	AA	CC	AA	AA	AA	AA	AA	AA	AA	AA	AA	AA	CC	AA	AA	AA	AA	AA	AA	AA	AA	AA	AA	AA	AA	AA	AA	AA	AA	AA	AA	AA	AA	AA	AA
1800430	A/G	2	13767127	-	NA	NA	NA	NA	NA	NA	AA	GG	AA	GG	GG	GG	GG	GG	AA	AA	AA	AA	GG	AA	GG	GG	GG	AA	AA	--	--	AA	AA	AA	AA	GG	AA	GG	AA	AA	AA	AA	GG	AA	AA	GG	AA	AA	AA
1803158	A/G	2	13842501	-	NA	NA	NA	NA	NA	NA	AA	GG	AA	GG	GG	GG	GG	GG	AA	AA	AA	AA	GG	AA	GG	GG	GG	GG	AA	GG	GG	AA	AA	AA	AA	GG	GG	GG	AA	GG	GG	AA	GG	AA	AA	GG	AA	AA	GG
1805978	T/C	2	13930408	+	NA	NA	NA	NA	NA	NA	AA	GG	AA	GG	GG	AA	GG	GG	AA	AA	AA	AA	GG	AA	GG	GG	AA	AA	AA	--	--	AA	AA	AA	AA	GG	AA	AA	AA	AA	AA	AA	GG	AA	AA	GG	AA	AA	AA
1819139	A/G	2	14331463	+	NA	NA	NA	NA	NA	NA	AA	GG	AA	GG	GG	GG	GG	GG	AA	AA	AA	AA	GG	AA	GG	GG	GG	GG	AA	GG	--	AA	AA	AA	AA	GG	GG	GG	AA	GG	GG	--	GG	AA	AA	GG	AA	AA	GG
1819741	A/G	2	14354706	+	NA	NA	NA	NA	NA	NA	AA	GG	AA	GG	GG	AA	GG	GG	AA	AA	AA	AA	GG	AA	GG	GG	AA	AA	AA	--	--	AA	AA	AA	AA	GG	AA	AA	AA	AA	AA	AA	GG	AA	AA	GG	AA	AA	AA
1822725	T/C	2	14433016	-	NA	NA	NA	NA	NA	NA	AA	GG	AA	GG	GG	AA	GG	GG	AA	AA	AA	AA	GG	AA	GG	GG	AA	GG	AA	GG	--	AA	AA	AA	AA	GG	GG	GG	AA	GG	GG	AA	GG	AA	AA	GG	AA	AA	GG
1826094	T/G	2	14536609	-	NA	NA	NA	NA	NA	NA	AA	AA	AA	AA	AA	CC	AA	AA	AA	AA	AA	AA	AA	AA	AA	AA	CC	AA	AA	AA	AA	AA	AA	AA	AA	AA	AA	AA	AA	AA	AA	AA	AA	AA	AA	AA	AA	AA	AA
1834242	A/G	2	14765817	-	NA	NA	NA	NA	NA	NA	AA	AA	AA	AA	AA	AA	AA	AA	AA	AA	AA	AA	AA	AA	AA	AA	AA	AA	AA	AA	AA	AA	AA	AA	AA	AA	AA	AA	AA	AA	AA	AA	AA	AA	AA	AA	GG	AA	AA
1840844	T/C	2	14965789	+	NA	NA	NA	NA	NA	NA	GG	GG	GG	GG	GG	GG	GG	GG	GG	GG	GG	GG	GG	GG	GG	GG	GG	GG	GG	GG	GG	GG	GG	GG	GG	GG	GG	GG	GG	GG	GG	GG	GG	GG	GG	GG	GG	GG	GG
1843374	T/C	2	15052866	+	NA	NA	NA	NA	NA	NA	AA	GG	AA	GG	GG	GG	GG	GG	AA	AA	AA	AA	GG	AA	GG	GG	GG	GG	AA	--	--	AA	AA	AA	AA	GG	GG	GG	AA	GG	GG	--	GG	AA	AA	GG	AA	AA	GG
1845605	T/C	2	15102274	+	NA	NA	NA	NA	NA	NA	GG	AA	GG	GG	AA	GG	GG	GG	GG	GG	GG	GG	AA	GG	AA	AA	GG	GG	GG	GG	--	GG	GG	GG	GG	AA	GG	GG	GG	GG	GG	GG	GG	GG	GG	GG	GG	GG	GG
1848208	T/C	2	15187139	-	NA	NA	NA	NA	NA	NA	GG	AA	GG	AA	AA	GG	AA	AA	GG	GG	GG	GG	AA	GG	AA	AA	GG	GG	GG	--	--	GG	GG	GG	GG	AA	GG	GG	GG	GG	GG	GG	AA	GG	GG	AA	GG	GG	GG
1848218	T/C	2	15187723	-	NA	NA	NA	NA	NA	NA	GG	GG	AG	GG	GG	GG	GG	GG	GG	GG	GG	GG	GG	AG	GG	GG	GG	GG	GG	GG	GG	GG	GG	GG	GG	GG	GG	GG	GG	GG	GG	GG	GG	GG	GG	GG	GG	GG	GG
1849441	T/C	2	15237753	-	NA	NA	NA	NA	NA	NA	AA	GG	AA	GG	GG	GG	GG	GG	AA	AA	AA	AA	GG	AA	GG	GG	GG	GG	AA	--	--	AA	AA	AA	AA	GG	GG	GG	AA	GG	GG	AA	GG	AA	AA	GG	AA	AA	GG
1852470	A/G	2	15303533	+	NA	NA	NA	NA	NA	NA	AA	GG	AA	GG	GG	GG	GG	GG	AA	AA	AA	AA	GG	AA	GG	GG	GG	GG	AA	--	--	AA	AA	AA	AA	GG	GG	GG	AA	GG	GG	AA	GG	AA	AA	GG	AA	AA	GG
1855154	A/G	2	15388252	+	NA	NA	NA	NA	NA	NA	GG	GG	GG	GG	GG	GG	GG	GG	GG	GG	GG	GG	GG	GG	GG	GG	GG	GG	GG	GG	GG	GG	GG	GG	GG	GG	GG	GG	GG	GG	GG	GG	GG	GG	GG	GG	AA	GG	GG
1855406	T/C	2	15396319	-	NA	NA	NA	NA	NA	NA	GG	AA	GG	AA	AA	GG	AA	AA	GG	GG	GG	GG	AA	GG	AA	AA	GG	GG	GG	--	--	GG	GG	GG	GG	AA	GG	GG	GG	GG	GG	GG	AA	GG	GG	AA	GG	GG	GG
1860368	A/G	2	15555034	+	NA	NA	NA	NA	NA	NA	AA	GG	AA	GG	GG	AA	GG	GG	AA	AA	AA	AA	GG	AA	GG	GG	AA	AA	AA	--	--	AA	AA	AA	AA	GG	AA	AA	AA	AA	AA	AA	GG	AA	AA	GG	AA	AA	AA
1869660	A/C	2	15871329	+	NA	NA	NA	NA	NA	NA	AA	CC	AA	CC	CC	AA	CC	CC	AA	AA	AA	AA	CC	AA	CC	CC	AA	AA	AA	--	--	AA	AA	AA	AA	CC	AA	AA	AA	AA	AA	AA	CC	AA	AA	CC	AA	AA	AA
1871493	A/G	2	15922355	-	NA	NA	NA	NA	NA	NA	GG	AA	GG	AA	AA	AA	AA	AA	GG	GG	GG	GG	AA	GG	AA	AA	AA	GG	GG	--	AG	GG	GG	GG	GG	AA	GG	AA	GG	GG	GG	GG	AA	GG	GG	AA	GG	GG	GG
1871782	T/C	2	15940692	-	NA	NA	NA	NA	NA	NA	GG	GG	GG	GG	GG	GG	GG	GG	GG	GG	GG	GG	GG	GG	GG	GG	GG	GG	GG	GG	GG	GG	GG	GG	GG	GG	GG	GG	GG	GG	GG	GG	GG	GG	GG	GG	AA	GG	GG
1871783	T/G	2	15940845	+	NA	NA	NA	NA	NA	NA	AA	CC	AA	CC	CC	AA	CC	CC	AA	AA	AA	AA	CC	AA	CC	CC	AA	AA	AA	--	--	AA	AA	AA	AA	CC	AA	AA	AA	AA	AA	AA	CC	AA	AA	CC	AA	AA	AA
1879653	A/G	2	16224316	-	NA	NA	NA	NA	NA	NA	GG	AA	GG	GG	AA	GG	AA	GG	GG	GG	GG	GG	AA	GG	AA	AA	GG	GG	GG	--	--	GG	GG	GG	GG	AA	GG	AA	GG	GG	GG	GG	AA	GG	GG	GG	GG	GG	GG
1879715	A/C	2	16227150	+	NA	NA	NA	NA	NA	NA	AA	AA	AA	AA	AA	AA	AA	AA	AA	AA	AA	AA	AA	AA	AA	AA	AA	AA	AA	AA	AA	AA	AA	AA	AA	AA	AA	AA	AA	AA	AA	AA	AA	AA	AA	AA	AA	AA	AA
1880759	T/C	2	16264028	+	NA	NA	NA	NA	NA	NA	GG	GG	GG	GG	GG	GG	GG	GG	GG	GG	GG	GG	GG	GG	GG	GG	GG	GG	GG	GG	GG	GG	GG	GG	GG	GG	GG	GG	AA	GG	GG	GG	GG	GG	GG	GG	GG	GG	GG
188269	A/G	1	5982772	+	NA	NA	NA	NA	NA	NA	AA	AA	AA	AA	GG	AA	AA	AA	AA	GG	AA	AA	GG	AA	AA	GG	AA	AA	AA	AA	AA	AA	AA	AA	AA	AA	AA	AA	GG	AA	AA	AA	AA	AA	AA	AA	GG	AA	AA
1885042	T/C	2	16387559	+	NA	NA	NA	NA	NA	NA	AA	GG	AA	GG	GG	GG	GG	GG	AA	AA	AA	AA	GG	AA	GG	GG	GG	GG	AA	--	--	AA	AA	AA	AA	GG	GG	AA	GG	GG	GG	AA	GG	AA	AA	AA	AA	AA	GG
1887628	T/C	2	16464872	-	NA	NA	NA	NA	NA	NA	GG	GG	GG	AA	GG	AA	GG	AA	GG	GG	GG	GG	GG	GG	GG	GG	AA	GG	GG	GG	GG	GG	GG	GG	GG	GG	GG	GG	GG	GG	GG	GG	GG	GG	GG	GG	GG	GG	GG
1900868	A/G	2	16790160	-	NA	NA	NA	NA	NA	NA	GG	AA	GG	AA	AA	GG	GG	AA	GG	GG	GG	GG	AA	GG	AA	AA	GG	AA	GG	AA	AA	GG	GG	GG	GG	AA	AA	AA	AA	AA	AA	--	GG	GG	GG	GG	GG	GG	AA
1901291	A/G	2	16797174	+	NA	NA	NA	NA	NA	NA	AA	AA	AA	AA	AA	AA	AA	AA	AA	AA	AA	AA	AA	AA	AA	AA	AA	AA	AA	AA	AA	AA	AA	AA	AA	AA	AA	AA	AA	AA	AA	AA	AA	AA	AA	AA	GG	AA	AA
1901309	T/C	2	16797430	+	NA	NA	NA	NA	NA	NA	GG	GG	GG	AA	GG	AA	GG	GG	GG	GG	GG	GG	GG	GG	GG	GG	AA	GG	GG	GG	GG	GG	GG	GG	GG	GG	GG	GG	GG	GG	GG	GG	GG	GG	GG	GG	GG	GG	GG
1902547	T/C	2	16843222	+	NA	NA	NA	NA	NA	NA	GG	AA	GG	AA	AA	AA	GG	AA	GG	GG	GG	GG	AA	GG	AA	AA	AA	GG	GG	GG	--	GG	GG	GG	GG	AA	GG	--	AA	GG	GG	GG	GG	GG	GG	GG	GG	GG	GG
1905884	A/G	2	16919033	+	NA	NA	NA	NA	NA	NA	GG	AA	GG	AA	AA	AA	GG	AA	GG	AA	GG	GG	AA	GG	AA	AA	AA	AA	GG	--	AG	GG	GG	GG	GG	AA	AA	AA	AA	AA	AA	AA	GG	GG	GG	GG	AA	GG	AA
1908299	T/C	2	17004763	-	NA	NA	NA	NA	NA	NA	GG	GG	GG	GG	GG	GG	GG	GG	GG	AA	GG	GG	GG	GG	GG	GG	GG	AA	GG	--	GG	GG	GG	GG	GG	GG	AA	GG	GG	AA	AA	AA	GG	GG	GG	GG	AA	GG	AA
1914274	T/C	2	17169709	+	NA	NA	NA	NA	NA	NA	AA	GG	AA	GG	GG	GG	GG	GG	AA	GG	AA	AA	GG	AA	GG	GG	GG	GG	AA	--	AG	AA	AA	AA	AA	GG	GG	GG	GG	GG	GG	AA	GG	AA	AA	AA	GG	AA	GG
1917475	T/C	2	17283660	+	NA	NA	NA	NA	NA	NA	AA	AA	AA	GG	AA	GG	AA	AA	AA	AA	AA	AA	AA	AA	AA	AA	GG	AA	AA	AA	AA	AA	AA	AA	AA	AA	AA	AA	AA	AA	AA	AA	AA	AA	AA	AA	AA	AA	AA
1921360	T/C	2	17414544	+	NA	NA	NA	NA	NA	NA	GG	GG	GG	GG	GG	GG	AA	AA	GG	GG	GG	GG	GG	GG	GG	GG	GG	GG	GG	AA	GG	GG	GG	GG	GG	GG	GG	AA	GG	GG	GG	GG	AA	GG	GG	GG	GG	GG	GG
1926538	T/G	2	17560758	-	NA	NA	NA	NA	NA	NA	CC	AA	CC	CC	AA	CC	CC	CC	CC	CC	CC	CC	AA	CC	AA	AA	CC	CC	CC	CC	AC	CC	CC	CC	CC	AA	CC	CC	CC	CC	CC	CC	CC	CC	CC	CC	CC	CC	CC
1927099	T/C	2	17578247	-	NA	NA	NA	NA	NA	NA	GG	GG	GG	AA	GG	AA	GG	GG	GG	GG	GG	GG	GG	GG	GG	GG	AA	GG	GG	GG	GG	GG	GG	GG	GG	GG	GG	GG	GG	GG	GG	GG	GG	GG	GG	GG	GG	GG	GG
1931422	A/G	2	17695190	+	NA	NA	NA	NA	NA	NA	GG	--	GG	--	--	--	--	--	GG	AA	GG	GG	--	GG	--	--	--	GG	GG	GG	GG	GG	GG	GG	GG	--	GG	--	--	GG	GG	GG	--	GG	GG	GG	GG	GG	GG
1934033	T/C	2	17775257	-	NA	NA	NA	NA	NA	NA	AA	GG	AA	GG	GG	GG	GG	GG	AA	AA	AA	AA	GG	AA	GG	GG	GG	AA	AA	AG	AG	AA	AA	AA	AA	GG	AA	GG	GG	AA	AA	AA	GG	AA	AA	AA	AA	AA	AA
1935818	A/G	2	17814808	+	NA	NA	NA	NA	NA	NA	GG	GG	GG	GG	GG	GG	GG	GG	GG	AA	GG	GG	GG	GG	GG	GG	GG	AA	GG	GG	GG	GG	GG	GG	GG	GG	AA	GG	GG	AA	--	GG	GG	GG	GG	GG	AA	GG	AA
193627	T/G	1	6130240	-	NA	NA	NA	NA	NA	NA	CC	AA	CC	CC	AA	CC	CC	AA	CC	AA	CC	CC	AA	CC	AA	AA	CC	CC	CC	--	--	CC	CC	CC	CC	AA	CC	CC	AA	CC	CC	CC	CC	CC	CC	CC	AA	CC	CC
1940254	T/C	2	17929072	-	NA	NA	NA	NA	NA	NA	AA	AA	AA	GG	AA	GG	AA	AA	AA	GG	AA	AA	AA	AA	AA	AA	GG	--	AA	AA	AA	AA	AA	AA	AA	AA	--	AA	AA	--	AA	AA	AA	AA	AA	AA	GG	AA	--
1943203	T/C	2	18017516	-	NA	NA	NA	NA	NA	NA	AA	GG	AA	GG	GG	GG	GG	GG	GG	AA	AA	AA	GG	AA	GG	GG	GG	GG	GG	GG	AG	AA	AA	AA	GG	GG	GG	GG	GG	GG	GG	GG	GG	AA	AA	GG	AA	AA	GG
1943341	T/C	2	18021516	-	NA	NA	NA	NA	NA	NA	GG	GG	GG	GG	GG	GG	GG	GG	GG	GG	GG	GG	GG	GG	GG	GG	GG	GG	GG	GG	GG	GG	GG	GG	GG	GG	GG	GG	AA	GG	GG	GG	GG	GG	GG	GG	GG	GG	GG
1950440	A/G	2	18213838	+	NA	NA	NA	NA	NA	NA	AA	AA	AA	GG	AA	GG	GG	AA	AA	AA	AA	AA	AA	AA	AA	AA	GG	--	AA	AA	AA	AA	AA	AA	AA	AA	--	AA	AA	--	AA	AA	GG	AA	AA	AA	AA	AA	--
1950982	A/G	2	18229707	-	NA	NA	NA	NA	NA	NA	GG	GG	GG	AA	GG	AA	AA	GG	GG	AA	GG	GG	GG	GG	GG	GG	AA	GG	GG	GG	GG	GG	GG	GG	GG	GG	GG	GG	AA	GG	GG	GG	AA	GG	GG	GG	AA	GG	GG
1951716	A/G	2	18260331	-	NA	NA	NA	NA	NA	NA	--	--	--	--	--	--	--	--	--	--	--	--	--	--	--	--	--	--	--	--	--	--	--	--	--	--	--	--	--	--	--	--	--	--	--	--	--	--	--
1955025	A/G	2	18370293	+	NA	NA	NA	NA	NA	NA	AA	GG	AA	GG	GG	GG	GG	AA	AA	GG	AA	AA	GG	AA	GG	GG	GG	GG	AA	GG	--	AA	AA	AA	AA	GG	GG	AA	GG	GG	GG	AA	GG	AA	AA	AA	GG	AA	GG
195624	A/G	1	6200385	-	NA	NA	NA	NA	NA	NA	AA	GG	AA	GG	GG	GG	GG	GG	AA	GG	AA	GG	GG	AA	GG	GG	GG	GG	AA	GG	--	AA	AA	AA	AA	GG	GG	GG	GG	GG	GG	--	GG	AA	AA	AA	GG	AA	GG
1956246	A/G	2	18404779	-	NA	NA	NA	NA	NA	NA	GG	AA	GG	AA	AA	AA	AA	AA	GG	AA	GG	GG	AA	GG	AA	AA	AA	AA	GG	--	AG	GG	GG	GG	GG	AA	AA	AA	AA	AA	AA	GG	AA	GG	GG	GG	AA	GG	AA
1958940	T/C	2	18473502	-	NA	NA	NA	NA	NA	NA	GG	GG	GG	AA	GG	GG	GG	GG	GG	AA	GG	GG	GG	GG	GG	GG	GG	GG	GG	GG	GG	GG	GG	GG	GG	GG	GG	GG	GG	GG	GG	GG	GG	GG	GG	GG	GG	GG	GG
1962922	T/C	2	18587090	+	NA	NA	NA	NA	NA	NA	GG	GG	GG	GG	GG	GG	GG	GG	GG	AA	GG	GG	GG	GG	GG	GG	GG	GG	GG	GG	GG	GG	GG	GG	GG	GG	GG	GG	GG	GG	GG	GG	GG	GG	GG	GG	AA	GG	GG
1963191	A/G	2	18593477	+	NA	NA	NA	NA	NA	NA	AA	AA	AA	AA	AA	AA	AA	GG	GG	AA	AA	AA	AA	AA	AA	AA	AA	AA	GG	--	AA	AA	AA	AA	AA	AA	AA	GG	AA	AA	AA	GG	AA	AA	AA	AA	AA	AA	AA
1964875	T/C	2	18637696	-	NA	NA	NA	NA	NA	NA	AA	AA	AA	AA	AA	AA	AA	AA	AA	GG	AA	AA	AA	AA	AA	AA	AA	AA	AA	AA	AA	AA	AA	AA	AA	AA	AA	AA	AA	AA	AA	AA	AA	AA	AA	AA	GG	AA	AA
1966660	A/C	2	18687161	-	NA	NA	NA	NA	NA	NA	CC	AA	CC	CC	AA	--	CC	AA	CC	CC	CC	CC	AA	CC	AA	AA	CC	CC	CC	--	AC	CC	CC	CC	CC	AA	CC	AA	AA	CC	CC	AA	CC	CC	CC	CC	CC	CC	CC
1967392	A/C	2	18707924	-	NA	NA	NA	NA	NA	NA	AA	AA	AA	CC	AA	CC	CC	AA	AA	AA	AA	AA	AA	AA	AA	AA	CC	AA	AA	AA	AA	AA	AA	AA	AA	AA	AA	AA	CC	AA	AA	AA	CC	AA	AA	AA	AA	AA	AA
1971651	A/C	2	18811812	-	NA	NA	NA	NA	NA	NA	CC	CC	CC	AA	CC	AA	AA	CC	CC	CC	CC	CC	CC	CC	CC	CC	AA	--	CC	CC	CC	CC	CC	CC	CC	CC	--	CC	CC	--	CC	CC	AA	CC	CC	CC	CC	CC	--
197232	T/C	1	6259021	+	NA	NA	NA	NA	NA	NA	GG	GG	GG	AA	GG	AA	AA	GG	GG	GG	GG	GG	GG	GG	GG	GG	AA	GG	GG	GG	GG	GG	GG	GG	GG	GG	GG	GG	AA	GG	GG	GG	AA	GG	GG	GG	GG	GG	GG
1972826	A/G	2	18863704	+	NA	NA	NA	NA	NA	NA	GG	GG	GG	AA	GG	AA	AA	GG	GG	AA	GG	GG	GG	GG	GG	GG	AA	GG	GG	GG	GG	GG	GG	GG	GG	GG	GG	GG	GG	GG	GG	GG	AA	GG	GG	GG	GG	GG	GG
1974288	T/C	2	18908970	+	NA	NA	NA	NA	NA	NA	GG	GG	GG	GG	GG	GG	GG	GG	GG	GG	GG	GG	GG	GG	GG	GG	GG	AA	GG	--	GG	GG	GG	GG	GG	GG	AA	GG	GG	AA	AA	GG	GG	GG	GG	GG	GG	GG	AA
1977117	T/C	2	19015400	-	NA	NA	NA	NA	NA	NA	AA	GG	AA	GG	GG	GG	GG	GG	AA	GG	AA	AA	GG	AA	GG	GG	GG	GG	AA	GG	--	AA	AA	AA	AA	GG	GG	GG	GG	GG	GG	AA	GG	AA	AA	GG	GG	AA	GG
1981019	T/C	2	19154391	+	NA	NA	NA	NA	NA	NA	GG	AA	AA	AA	AA	AA	AA	GG	AA	AA	GG	GG	AA	GG	AA	AA	AA	GG	AA	AA	--	GG	GG	GG	AA	AA	GG	GG	AA	--	GG	AA	AA	GG	GG	AA	AA	GG	GG
19846	T/C	1	717702	+	NA	NA	NA	NA	NA	NA	GG	GG	AA	AA	AA	GG	GG	GG	GG	GG	GG	GG	AA	AA	GG	AA	AA	AA	GG	--	--	AA	GG	AA	AA	GG	AA	AA	GG	AA	AA	AA	GG	AA	GG	AA	GG	GG	AA
1985488	A/G	2	19306731	+	NA	NA	NA	NA	NA	NA	GG	GG	GG	GG	GG	AA	AA	GG	GG	GG	GG	GG	GG	GG	GG	GG	AA	GG	GG	GG	GG	GG	GG	GG	GG	GG	GG	GG	AA	GG	GG	GG	AA	GG	GG	GG	GG	GG	GG
1990310	A/C	2	19457965	+	NA	NA	NA	NA	NA	NA	AA	AA	AA	AA	CC	AA	AA	AA	AA	AA	AA	AA	AA	AA	AA	AA	AA	AA	AA	AA	AA	AA	AA	AA	AA	AA	AA	AA	AA	AA	AA	AA	AA	AA	AA	AA	AA	AA	AA
1990444	A/G	2	19465483	+	NA	NA	NA	NA	NA	NA	GG	GG	GG	GG	GG	GG	GG	GG	GG	GG	GG	GG	GG	GG	GG	GG	GG	GG	GG	GG	GG	GG	GG	GG	GG	GG	GG	GG	GG	GG	GG	GG	GG	GG	GG	GG	GG	GG	GG
1995035	A/C	2	19620800	-	NA	NA	NA	NA	NA	NA	CC	CC	CC	AA	CC	AA	CC	CC	CC	CC	CC	CC	CC	CC	CC	CC	CC	CC	CC	CC	CC	CC	CC	CC	CC	CC	CC	CC	CC	CC	CC	CC	CC	CC	CC	CC	CC	CC	CC
1995431	T/C	2	19640254	+	NA	NA	NA	NA	NA	NA	GG	GG	GG	GG	GG	GG	GG	GG	GG	GG	GG	GG	GG	GG	GG	GG	GG	GG	GG	GG	GG	GG	GG	GG	GG	GG	GG	GG	GG	GG	GG	GG	GG	GG	GG	GG	GG	GG	GG
1999404	A/G	2	19751425	-	NA	NA	NA	NA	NA	NA	GG	AA	GG	AA	GG	GG	GG	AA	GG	GG	GG	GG	AA	GG	AA	AA	GG	GG	GG	--	AG	GG	GG	GG	GG	AA	GG	GG	GG	GG	GG	GG	GG	GG	GG	AA	GG	GG	GG
2003150	A/G	2	19846632	-	NA	NA	NA	NA	NA	NA	GG	GG	GG	GG	GG	GG	AA	GG	GG	GG	GG	GG	GG	GG	GG	GG	GG	GG	GG	GG	GG	GG	GG	GG	GG	GG	GG	GG	AA	GG	GG	GG	AA	GG	GG	GG	GG	GG	GG
2003522	T/C	2	19857992	-	NA	NA	NA	NA	NA	NA	AA	GG	GG	GG	GG	GG	GG	GG	GG	GG	AA	AA	GG	AA	GG	GG	GG	--	GG	GG	AG	AA	AA	AA	GG	GG	--	GG	GG	--	GG	AA	GG	AA	AA	GG	GG	AA	GG
2004695	T/C	2	19887724	+	NA	NA	NA	NA	NA	NA	AA	GG	AA	GG	AA	AA	AA	GG	AA	GG	AA	AA	GG	AA	GG	GG	GG	GG	AA	--	--	AA	AA	AA	AA	GG	GG	GG	AA	GG	GG	AA	AA	AA	AA	GG	GG	AA	GG
201125	A/G	1	6357713	-	NA	NA	NA	NA	NA	NA	AA	AG	AA	AA	GG	AA	AA	AG	AA	AA	AA	AA	GG	AA	AG	GG	AA	AA	AA	AG	AG	AA	AA	AA	AA	AG	AA	AA	AA	AA	AA	AA	AA	AA	AA	AA	AA	AA	AA
2012872	T/C	2	20145859	-	NA	NA	NA	NA	NA	NA	GG	GG	GG	AA	AA	GG	GG	GG	GG	GG	GG	GG	GG	GG	GG	GG	GG	GG	GG	GG	GG	GG	GG	GG	GG	GG	GG	GG	GG	GG	GG	GG	GG	GG	GG	GG	GG	GG	GG
2017530	A/G	2	20260555	+	NA	NA	NA	NA	NA	NA	AA	AA	AA	AA	AA	AA	AA	AA	AA	AA	AA	AA	AA	AA	AA	AA	AA	AA	AA	AG	AA	AA	AA	AA	AA	AA	AA	AA	AA	AA	AA	AA	AA	AA	AA	AA	AA	AA	AA
2017739	T/C	2	20271675	+	NA	NA	NA	NA	NA	NA	AA	--	AA	--	--	--	--	--	AA	AA	AA	AA	--	AA	--	--	--	AA	AA	AA	AA	AA	AA	AA	AA	--	AA	--	AA	AA	AA	AA	--	AA	AA	AA	AA	AA	AA
20215	A/G	1	729666	+	NA	NA	NA	NA	NA	NA	AA	GG	AA	GG	AA	GG	GG	GG	AA	AA	AA	GG	AA	AA	AA	AA	AA	GG	AA	GG	--	AA	AA	AA	AA	GG	GG	AA	AA	GG	GG	AA	GG	AA	AA	AA	AA	AA	GG
2031305	A/G	2	20616529	-	NA	NA	NA	NA	NA	NA	AA	GG	AA	GG	GG	GG	GG	GG	GG	AA	AA	AA	GG	AA	GG	GG	GG	GG	GG	GG	AG	AA	AA	AA	AA	GG	GG	GG	GG	GG	GG	--	GG	AA	AA	AA	AA	AA	GG
2031544	T/C	2	20627198	-	NA	NA	NA	NA	NA	NA	GG	GG	GG	GG	GG	GG	GG	GG	GG	GG	GG	GG	GG	GG	GG	GG	GG	GG	GG	GG	GG	GG	GG	GG	GG	GG	GG	GG	AA	GG	GG	GG	GG	GG	GG	GG	GG	GG	GG
2035959	A/G	2	20747622	-	NA	NA	NA	NA	NA	NA	GG	AA	GG	AA	GG	GG	GG	GG	GG	GG	GG	GG	AA	GG	AA	AA	GG	GG	GG	--	--	GG	GG	GG	GG	GG	GG	GG	GG	GG	GG	GG	GG	GG	GG	GG	GG	GG	GG
2038145	A/G	2	20803521	-	NA	NA	NA	NA	NA	NA	GG	GG	AA	GG	GG	GG	GG	GG	AA	GG	GG	GG	GG	GG	GG	GG	GG	GG	AA	--	GG	GG	GG	GG	AA	GG	GG	GG	AA	GG	GG	GG	GG	GG	GG	AA	GG	GG	GG
2038491	T/C	2	20812385	+	NA	NA	NA	NA	NA	NA	AA	AA	AA	AA	AA	AA	AA	AA	AA	AA	AA	AA	AA	AA	AA	AA	AA	AA	AA	AA	AA	AA	AA	AA	AA	AA	AA	AA	AA	AA	AA	AA	AA	AA	AA	AA	GG	AA	AA
2038617	T/C	2	20824958	+	NA	NA	NA	NA	NA	NA	AA	AA	AA	GG	GG	AA	AA	GG	AA	AA	AA	AA	AA	AA	AA	AA	AA	AA	AA	AA	AA	AA	AA	AA	AA	AA	AA	GG	AA	AA	AA	AA	AA	AA	AA	AA	AA	AA	AA
2048774	T/C	2	21199929	-	NA	NA	NA	NA	NA	NA	GG	AA	GG	AA	AA	AA	AA	AA	GG	GG	GG	GG	AA	GG	AA	AA	AA	AA	GG	AA	--	GG	GG	GG	GG	AA	AA	AA	AA	AA	AA	--	AA	GG	GG	GG	GG	GG	AA
2051175	T/C	2	21300416	-	NA	NA	NA	NA	NA	NA	AA	GG	AA	GG	GG	GG	GG	GG	AA	AA	AA	AA	GG	AA	GG	GG	GG	AA	AA	--	--	AA	AA	AA	AA	GG	AA	GG	GG	AA	AA	AA	GG	AA	AA	AA	AA	AA	AA
2051794	T/C	2	21329057	+	NA	NA	NA	NA	NA	NA	GG	AA	GG	AA	AA	AA	AA	AA	AA	GG	GG	GG	AA	GG	AA	AA	AA	AA	AA	AA	AG	GG	GG	GG	AA	AA	AA	AA	AA	AA	AA	AA	AA	GG	GG	AA	AA	GG	AA
2054640	T/C	2	21442667	-	NA	NA	NA	NA	NA	NA	GG	AA	GG	AA	AA	AA	GG	AA	GG	GG	GG	GG	AA	GG	AA	AA	AA	GG	GG	--	AG	GG	GG	GG	GG	AA	GG	AA	GG	GG	GG	GG	GG	GG	GG	GG	GG	GG	GG
2055218	A/G	2	21460400	-	NA	NA	NA	NA	NA	NA	AA	GG	AA	GG	GG	AA	AA	GG	AA	AA	AA	AA	GG	AA	GG	GG	AA	AA	AA	--	AG	AA	AA	AA	AA	GG	AA	AA	AA	AA	AA	AA	AA	AA	AA	AA	AA	AA	AA
2058338	A/G	2	21569491	+	NA	NA	NA	NA	NA	NA	AA	AA	AA	AA	AA	AA	AA	AA	AA	AA	AA	AA	AA	AA	AA	AA	AA	AA	AA	AA	AA	AA	AA	AA	AA	AA	AA	AA	GG	AA	AA	AA	AA	AA	AA	AA	AA	AA	AA
2061774	T/C	2	21661229	+	NA	NA	NA	NA	NA	NA	--	--	--	--	--	--	--	--	--	--	--	--	--	--	--	--	--	--	--	--	--	--	--	--	--	--	--	--	--	--	--	--	--	--	--	--	--	--	--
206639	T/G	1	6575043	+	NA	NA	NA	NA	NA	NA	CC	CC	CC	CC	CC	CC	CC	CC	CC	AA	CC	CC	CC	CC	CC	CC	CC	CC	CC	CC	CC	CC	CC	CC	CC	CC	CC	CC	CC	CC	CC	CC	CC	CC	CC	CC	AA	CC	CC
2069057	A/G	2	21832777	+	NA	NA	NA	NA	NA	NA	AA	AA	GG	AA	GG	GG	GG	AA	GG	GG	AA	AA	AA	AA	AA	AA	GG	GG	GG	--	AG	GG	AA	AA	GG	GG	GG	GG	GG	GG	GG	GG	GG	GG	GG	GG	GG	GG	GG
2070123	T/G	2	21854908	+	NA	NA	NA	NA	NA	NA	--	--	--	--	--	--	--	--	--	--	--	--	--	--	--	--	--	--	--	--	--	--	--	--	--	--	--	--	--	--	--	--	--	--	--	--	--	--	--
2072287	T/C	2	21902359	-	NA	NA	NA	NA	NA	NA	--	--	--	--	--	--	--	--	--	--	--	--	--	--	--	--	--	--	--	--	--	--	--	--	--	--	--	--	--	--	--	--	--	--	--	--	--	--	--
2077156	T/C	2	22037357	+	NA	NA	NA	NA	NA	NA	GG	GG	AA	GG	GG	GG	GG	GG	GG	AA	GG	GG	GG	GG	GG	GG	GG	GG	GG	GG	--	AA	GG	GG	GG	GG	GG	GG	AA	GG	GG	AA	GG	AA	AA	GG	AA	AA	GG
2078559	A/C	2	22089558	-	NA	NA	NA	NA	NA	NA	AA	CC	CC	AA	AA	AA	AA	CC	AA	CC	AA	AA	CC	AA	AA	AA	AA	CC	AA	CC	--	CC	AA	AA	AA	AA	CC	CC	CC	CC	CC	CC	AA	CC	CC	AA	CC	CC	CC
207862	A/G	1	6606552	-	NA	NA	NA	NA	NA	NA	--	--	--	--	--	--	--	--	--	--	--	--	--	--	--	--	--	--	--	--	--	--	--	--	--	--	--	--	--	--	--	--	--	--	--	--	--	--	--
2078876	A/G	2	22104097	+	NA	NA	NA	NA	NA	NA	AA	GG	AA	AA	AA	GG	GG	AA	AA	AA	AA	AA	AA	AA	AA	AA	GG	AA	AA	AA	AA	AA	AA	AA	AA	AA	AA	AA	GG	AA	AA	AA	GG	AA	AA	AA	AA	AA	AA
2080430	T/C	2	22134302	-	NA	NA	NA	NA	NA	NA	GG	GG	GG	GG	GG	GG	GG	GG	GG	GG	GG	GG	GG	GG	GG	GG	GG	GG	GG	GG	GG	GG	GG	GG	GG	GG	GG	GG	GG	GG	GG	GG	GG	GG	GG	GG	GG	GG	GG
2084926	T/C	2	22256108	+	NA	NA	NA	NA	NA	NA	GG	GG	AA	GG	GG	GG	GG	GG	AA	AA	GG	GG	GG	GG	GG	GG	GG	AA	AA	--	--	AA	GG	GG	AA	GG	AA	GG	GG	AA	AA	AA	GG	AA	AA	AA	GG	GG	AA
2087054	A/G	2	22324900	-	NA	NA	NA	NA	NA	NA	AA	AA	GG	AA	AA	AA	AA	AA	GG	GG	AA	AA	AA	AA	AA	AA	AA	AA	GG	--	--	GG	AA	AA	GG	AA	AA	AA	AA	AA	AA	GG	AA	GG	GG	GG	GG	GG	AA
2087388	T/C	2	22340836	-	NA	NA	NA	NA	NA	NA	GG	AA	AA	GG	AA	AA	GG	AA	AA	AA	GG	GG	AA	GG	AA	AA	GG	AA	AA	AA	AA	AA	GG	GG	AA	AA	AA	AA	AA	AA	AA	AA	GG	AA	AA	AA	AA	AA	AA
2093408	T/C	2	22544620	-	NA	NA	NA	NA	NA	NA	AA	AA	GG	AA	AA	AA	AA	AA	GG	GG	AA	AA	AA	AA	AA	AA	AA	AA	GG	--	AG	GG	AA	AA	GG	AA	AA	AA	GG	AA	AA	GG	AA	GG	GG	GG	GG	GG	AA
209625	T/C	1	6652348	-	NA	NA	NA	NA	NA	NA	AA	AA	AA	AA	AA	AA	AA	AA	AA	AA	AA	AA	AA	AA	AA	AA	AA	GG	AA	--	AG	--	AA	AA	AA	AA	GG	AA	AA	GG	--	GG	AA	AG	GG	AA	AA	AA	GG
2096898	A/G	2	22629198	+	NA	NA	NA	NA	NA	NA	GG	GG	AA	GG	GG	GG	GG	GG	AA	AA	GG	GG	GG	GG	GG	GG	GG	GG	AA	--	AG	AA	GG	GG	AA	GG	GG	GG	GG	GG	GG	GG	GG	AA	AA	AA	GG	GG	GG
2101984	A/G	2	22778915	+	NA	NA	NA	NA	NA	NA	GG	--	GG	GG	--	--	--	--	GG	GG	GG	GG	--	GG	--	--	--	--	GG	GG	GG	GG	GG	GG	GG	GG	--	--	GG	--	--	GG	--	GG	GG	GG	AA	GG	--
2106593	T/C	2	22957031	-	NA	NA	NA	NA	NA	NA	AA	AA	AA	AA	AA	AA	AA	AA	AA	AA	AA	AA	AA	AA	AA	AA	AA	AA	AA	AA	AA	AA	AA	AA	AA	AA	AA	AA	GG	AA	AA	AA	AA	AA	AA	AA	AA	AA	AA
2110566	T/G	2	23091520	-	NA	NA	NA	NA	NA	NA	CC	AA	CC	AA	AA	AA	AA	CC	CC	CC	CC	CC	AA	CC	AA	AA	CC	CC	CC	AC	CC	CC	CC	CC	CC	AA	CC	CC	CC	CC	CC	CC	AA	CC	CC	CC	CC	CC	CC
2115418	T/C	2	23209561	+	NA	NA	NA	NA	NA	NA	AA	AA	AA	AA	AA	AA	AA	AA	AA	AA	AA	AA	AA	AA	AA	AA	AA	AA	AA	AA	AA	AA	AA	AA	AA	AA	AA	AA	AA	AA	AA	AA	AA	AA	AA	AA	GG	AA	AA
2116603	A/G	2	23241418	-	NA	NA	NA	NA	NA	NA	AA	AA	GG	AA	AA	AA	AA	AA	GG	AA	AA	AA	AA	AA	AA	AA	AA	AA	GG	--	--	GG	AA	AA	GG	AA	AA	AA	AA	AA	AA	GG	AA	GG	GG	GG	AA	AA	AA
2120623	A/C	2	23396915	+	NA	NA	NA	NA	NA	NA	AA	AC	CC	CC	CC	AA	AA	AA	AA	CC	AA	AA	AA	AA	CC	CC	AA	CC	AA	--	AA	AA	AA	AA	AA	AC	CC	AA	AA	CC	CC	AA	AA	AA	AA	AA	CC	CC	CC
2120738	A/G	2	23400020	+	NA	NA	NA	NA	NA	NA	GG	AA	AA	AA	AA	GG	GG	GG	GG	AA	GG	GG	GG	GG	AA	AA	GG	--	GG	GG	GG	GG	GG	GG	GG	AA	--	GG	GG	--	GG	GG	GG	GG	GG	GG	AA	AA	AA
2120852	A/G	2	23402747	+	NA	NA	NA	NA	NA	NA	GG	AA	AA	AA	AA	GG	GG	GG	GG	AA	GG	GG	GG	GG	AA	AA	GG	GG	GG	GG	GG	GG	GG	GG	GG	AA	GG	GG	GG	GG	GG	GG	GG	GG	GG	GG	AA	AA	GG
2125569	T/C	2	23552606	-	NA	NA	NA	NA	NA	NA	GG	AA	AA	AA	AA	AA	AA	AA	AA	AA	GG	GG	AA	GG	AA	AA	GG	AA	AA	AA	AA	AA	GG	GG	AA	AA	AA	AA	AA	AA	AA	AA	AA	AA	AA	AA	AA	AA	AA
2131264	T/C	2	23753937	-	NA	NA	NA	NA	NA	NA	GG	GG	GG	GG	GG	GG	GG	GG	GG	GG	GG	GG	GG	GG	GG	GG	GG	--	GG	GG	GG	GG	GG	GG	GG	GG	--	GG	GG	--	--	GG	GG	GG	GG	GG	AA	GG	--
2133804	A/G	2	23824419	+	NA	NA	NA	NA	NA	NA	GG	GG	GG	GG	GG	GG	GG	GG	GG	GG	GG	GG	GG	GG	GG	GG	GG	GG	GG	GG	GG	GG	GG	GG	GG	GG	GG	AA	GG	GG	GG	GG	GG	GG	AA	GG	GG	GG	GG
2135713	A/G	2	23888162	+	NA	NA	NA	NA	NA	NA	GG	AA	AA	AA	AA	AA	GG	AA	AA	AA	GG	GG	AA	GG	AA	AA	GG	AA	AA	AA	AA	AA	GG	GG	AA	GG	AA	AA	GG	AA	AA	AA	GG	AA	AA	AA	AA	AA	AA
2140834	T/C	2	23992049	-	NA	NA	NA	NA	NA	NA	GG	GG	AA	GG	GG	GG	GG	GG	AA	AA	GG	GG	GG	GG	GG	GG	GG	GG	AA	--	--	AA	GG	GG	AA	GG	GG	GG	GG	GG	GG	AA	GG	AA	AA	AA	AA	AA	GG
214137	A/C	1	6829682	-	NA	NA	NA	NA	NA	NA	CC	CC	CC	AA	CC	AA	AA	CC	CC	CC	CC	CC	CC	CC	AA	CC	AA	CC	CC	CC	CC	CC	CC	CC	CC	CC	CC	CC	AA	CC	CC	CC	AA	CC	CC	CC	CC	CC	CC
2142337	T/C	2	24018258	+	NA	NA	NA	NA	NA	NA	AA	GG	GG	GG	GG	GG	AA	GG	GG	GG	AA	AA	GG	AA	GG	GG	AA	GG	GG	GG	GG	GG	AA	AA	GG	AA	GG	GG	AA	GG	GG	GG	AA	GG	GG	GG	GG	GG	GG
2147095	T/G	2	24140642	-	NA	NA	NA	NA	NA	NA	CC	CC	CC	CC	CC	CC	CC	CC	CC	CC	CC	CC	CC	CC	CC	CC	CC	CC	CC	CC	CC	CC	CC	CC	AA	CC	CC	CC	CC	CC	CC	CC	CC	CC	AA	CC	CC	CC	CC
2147248	A/C	2	24147598	-	NA	NA	NA	NA	NA	NA	CC	CC	CC	AA	CC	CC	CC	CC	CC	CC	CC	CC	CC	CC	CC	CC	CC	CC	CC	CC	CC	CC	CC	CC	CC	CC	CC	CC	CC	CC	CC	CC	CC	CC	CC	CC	CC	CC	CC
2153125	T/G	2	24264653	+	NA	NA	NA	NA	NA	NA	AA	AA	AA	CC	AA	AA	AA	AA	AA	AA	AA	AA	AA	AA	CC	AA	AA	AA	AA	AA	AA	AA	AA	AA	AA	AA	AA	AA	AA	AA	AA	AA	AA	AA	CC	AA	AA	CC	AA
2165278	T/C	2	24473315	-	NA	NA	NA	NA	NA	NA	GG	GG	AA	AA	AA	GG	AA	GG	AA	AA	GG	GG	AA	GG	AA	AA	GG	GG	AA	AA	GG	GG	GG	GG	GG	AA	GG	AA	GG	GG	GG	AA	AA	GG	AA	GG	GG	GG	GG
2165822	A/G	2	24480199	-	NA	NA	NA	NA	NA	NA	AA	GG	GG	GG	GG	GG	GG	AA	GG	GG	AA	AA	GG	AA	GG	GG	AA	GG	GG	GG	AA	AA	AA	AA	AA	GG	GG	GG	GG	GG	GG	GG	GG	AA	GG	AA	GG	GG	GG
2178948	T/C	2	24712704	+	NA	NA	NA	NA	NA	NA	AA	AA	AA	AA	AA	AA	AA	AA	AA	GG	AA	AA	AA	AA	AA	AA	AA	AA	AA	AA	AA	AA	AA	AA	AA	AA	AA	AA	AA	AA	AA	GG	AA	AA	GG	GG	AA	GG	AA
2181296	T/G	2	24772301	+	NA	NA	NA	NA	NA	NA	CC	CC	CC	AA	CC	CC	CC	CC	CC	CC	CC	CC	AA	CC	AA	CC	CC	CC	CC	--	CC	CC	CC	CC	CC	CC	CC	CC	CC	CC	CC	CC	CC	CC	CC	CC	CC	CC	CC
2181688	T/G	2	24780754	+	NA	NA	NA	NA	NA	NA	AA	AA	CC	AA	AA	CC	AA	AA	CC	AA	AA	AA	AA	AA	AA	AA	CC	AA	CC	--	AC	CC	AA	AA	CC	AA	AA	AA	AA	AA	AA	--	AA	CC	AA	CC	AA	AA	AA
2189630	A/G	2	24975676	-	NA	NA	NA	NA	NA	NA	AA	AA	AA	GG	GG	AA	AA	GG	AA	AA	AA	AA	GG	AA	GG	GG	AA	AA	AA	AG	AG	AA	AA	AA	AA	GG	AA	GG	AA	AA	AA	AA	AA	AA	AA	AA	AA	AA	AA
2193623	A/G	2	25052759	-	NA	NA	NA	NA	NA	NA	GG	GG	AA	GG	GG	GG	GG	GG	AA	GG	GG	GG	GG	GG	GG	GG	GG	AA	AA	--	GG	GG	GG	GG	GG	GG	GG	GG	GG	AA	GG	GG	GG	GG	GG	GG	GG	GG	AA
2196003	T/G	2	25103047	+	NA	NA	NA	NA	NA	NA	CC	CC	AA	CC	AA	CC	CC	AA	AA	AA	CC	CC	CC	CC	CC	AA	CC	AA	AA	--	AA	AA	CC	CC	AA	AA	AA	CC	CC	AA	AA	AA	CC	AA	AA	AA	AA	AA	AA
2196008	A/G	2	25103588	+	NA	NA	NA	NA	NA	NA	AA	AA	AA	GG	AA	GG	GG	AA	AA	AA	AA	AA	GG	AA	GG	AA	GG	AA	AA	GG	AA	AA	AA	AA	AA	AA	AA	GG	AA	AA	AA	AA	GG	AA	AA	AA	AA	AA	AA
2197456	T/C	2	25149389	+	NA	NA	NA	NA	NA	NA	AA	AA	GG	AA	GG	GG	AA	GG	GG	GG	AA	AA	AA	AA	AA	GG	AA	GG	GG	AG	GG	GG	AA	AA	GG	AA	GG	GG	GG	GG	GG	GG	AA	GG	GG	GG	GG	GG	GG
2198557	T/C	2	25193353	-	NA	NA	NA	NA	NA	NA	AA	AA	GG	AA	GG	AA	AA	GG	GG	GG	AA	AA	AA	AA	AA	GG	AA	GG	GG	AG	GG	GG	AA	AA	GG	AA	GG	AA	GG	GG	GG	GG	AA	GG	GG	GG	GG	GG	GG
2204731	A/G	2	25339669	+	NA	NA	NA	NA	NA	NA	GG	GG	GG	GG	GG	GG	GG	GG	GG	GG	GG	GG	GG	GG	GG	GG	GG	GG	GG	GG	GG	GG	GG	GG	GG	GG	GG	GG	GG	GG	GG	GG	GG	GG	AA	GG	AA	AA	GG
2215213	A/G	2	25646452	-	NA	NA	NA	NA	NA	NA	AA	GG	AA	GG	GG	GG	GG	GG	AA	AA	AA	AA	GG	AA	AA	GG	GG	GG	AA	--	--	AA	AA	AA	AA	GG	GG	GG	AA	GG	GG	AA	GG	AA	AA	AA	AA	AA	GG
2222655	T/C	2	25884492	-	NA	NA	NA	NA	NA	NA	AA	AA	AA	AA	GG	AA	AA	AA	AA	AA	AA	AA	GG	AA	AA	GG	AA	AA	AA	--	AA	AA	AA	AA	AA	GG	AA	GG	AA	AA	AA	AA	AA	AA	AA	AA	AA	AA	AA
2223592	T/C	2	25911651	-	NA	NA	NA	NA	NA	NA	GG	GG	GG	GG	GG	GG	GG	GG	GG	GG	GG	GG	GG	GG	GG	GG	GG	GG	GG	GG	GG	GG	GG	GG	GG	GG	GG	GG	AA	GG	GG	GG	GG	GG	GG	GG	GG	GG	GG
2223639	A/G	2	25913268	-	NA	NA	NA	NA	NA	NA	GG	GG	GG	GG	GG	GG	GG	GG	GG	GG	GG	GG	GG	GG	GG	GG	GG	GG	GG	GG	GG	GG	GG	GG	GG	GG	GG	GG	AA	GG	GG	GG	GG	GG	GG	GG	GG	GG	GG
2224585	A/C	2	25949636	+	NA	NA	NA	NA	NA	NA	CC	CC	CC	AA	AA	CC	CC	CC	CC	CC	CC	CC	AA	CC	CC	AA	CC	CC	CC	AA	CC	CC	CC	CC	CC	AA	CC	CC	CC	CC	CC	CC	CC	CC	CC	CC	CC	CC	CC
222467	T/C	1	7116232	+	NA	NA	NA	NA	NA	NA	GG	GG	AA	GG	AA	GG	GG	GG	AA	GG	GG	GG	AA	AA	GG	AA	GG	GG	AA	--	AG	GG	GG	GG	AA	GG	GG	AA	GG	GG	GG	--	GG	GG	GG	GG	GG	GG	GG
2231118	T/C	2	26110968	+	NA	NA	NA	NA	NA	NA	GG	AA	GG	AA	AA	AA	AA	AA	GG	GG	GG	GG	AA	GG	GG	AA	AA	GG	GG	--	AG	GG	GG	GG	GG	AA	GG	AA	GG	GG	GG	GG	AA	GG	GG	GG	GG	GG	GG
2234371	T/C	2	26208783	-	NA	NA	NA	NA	NA	NA	GG	AA	AA	AA	AA	AA	AA	AA	AA	AA	GG	GG	AA	AA	GG	AA	AA	AA	AA	AA	AA	AA	GG	GG	AA	AA	AA	AA	AA	AA	AA	AA	AA	AA	GG	AA	GG	AA	AA
2234965	A/G	2	26231409	+	NA	NA	NA	NA	NA	NA	GG	GG	GG	GG	GG	GG	GG	GG	GG	GG	GG	GG	AA	GG	GG	GG	GG	GG	GG	--	GG	GG	GG	GG	GG	GG	GG	AA	GG	GG	GG	GG	GG	GG	GG	GG	GG	GG	GG
2235076	T/C	2	26235041	+	NA	NA	NA	NA	NA	NA	AA	GG	AA	GG	GG	GG	GG	GG	AA	AA	AA	AA	GG	AA	AA	GG	GG	GG	AA	--	AG	AA	AA	AA	AA	GG	GG	GG	AA	GG	--	--	GG	AA	AA	AA	AA	AA	GG
223608	A/G	1	7155401	-	NA	NA	NA	NA	NA	NA	GG	AA	GG	AA	AA	GG	GG	AA	GG	GG	GG	AA	AA	GG	AA	AA	GG	GG	GG	AG	AG	GG	GG	GG	GG	AA	GG	GG	GG	GG	--	GG	GG	GG	GG	GG	GG	GG	GG
2236772	T/C	2	26291389	+	NA	NA	NA	NA	NA	NA	GG	GG	GG	AA	GG	GG	GG	GG	GG	GG	GG	GG	AA	GG	GG	GG	GG	GG	GG	--	GG	GG	GG	GG	GG	AA	GG	GG	GG	GG	--	GG	GG	GG	GG	GG	GG	GG	GG
2236918	T/C	2	26300324	+	NA	NA	NA	NA	NA	NA	GG	GG	AA	GG	GG	GG	GG	GG	AA	GG	GG	GG	GG	GG	GG	GG	GG	GG	AA	GG	--	AA	GG	GG	AA	GG	GG	GG	GG	GG	GG	GG	GG	AA	GG	AA	GG	GG	GG
2237404	A/G	2	26320984	-	NA	NA	NA	NA	NA	NA	AA	GG	AA	GG	GG	AA	GG	AA	AA	AA	AA	AA	GG	AA	AA	GG	AA	AA	AA	--	AA	AA	AA	AA	AA	GG	AA	GG	AA	AA	AA	AA	GG	AA	AA	AA	AA	AA	AA
2239803	T/C	2	26406867	+	NA	NA	NA	NA	NA	NA	GG	GG	GG	AA	GG	GG	GG	GG	GG	GG	GG	GG	GG	GG	GG	GG	GG	GG	GG	GG	GG	GG	GG	GG	GG	AA	GG	AA	GG	GG	GG	GG	GG	GG	GG	GG	GG	GG	GG
2250296	A/G	2	26766787	+	NA	NA	NA	NA	NA	NA	GG	GG	GG	GG	GG	GG	GG	GG	GG	GG	GG	GG	GG	AA	AA	GG	GG	GG	GG	GG	GG	GG	GG	GG	GG	GG	GG	GG	GG	GG	GG	GG	GG	GG	GG	GG	AA	GG	GG
2251630	A/C	2	26827904	+	NA	NA	NA	NA	NA	NA	CC	AA	CC	AA	AA	AA	AA	AA	CC	CC	CC	CC	AA	CC	CC	AA	AA	CC	CC	--	AC	CC	CC	CC	CC	AA	CC	AA	CC	CC	--	CC	AA	CC	CC	CC	CC	CC	CC
2252638	T/G	2	26875955	-	NA	NA	NA	NA	NA	NA	CC	AA	CC	AA	AA	AA	AA	AA	CC	CC	CC	CC	AA	CC	CC	AA	AA	CC	CC	--	--	CC	CC	CC	CC	AA	CC	AA	CC	CC	CC	CC	AA	CC	CC	CC	CC	CC	CC
2254300	T/C	2	26981642	+	NA	NA	NA	NA	NA	NA	GG	AA	GG	AA	AA	AA	AA	AA	GG	GG	GG	GG	AA	GG	GG	AA	AA	GG	GG	--	--	GG	GG	GG	GG	AA	GG	AA	GG	GG	GG	GG	AA	GG	GG	GG	GG	GG	GG
2255755	A/G	2	27038680	+	NA	NA	NA	NA	NA	NA	GG	GG	AA	GG	GG	GG	GG	GG	AA	GG	GG	GG	GG	GG	GG	GG	GG	GG	AA	--	GG	GG	GG	GG	GG	GG	GG	GG	GG	GG	GG	GG	GG	GG	AA	AA	GG	GG	GG
2256962	A/G	2	27097614	-	NA	NA	NA	NA	NA	NA	GG	GG	GG	GG	GG	GG	GG	GG	GG	GG	GG	GG	GG	GG	AA	GG	GG	--	GG	GG	GG	GG	GG	GG	GG	GG	--	GG	GG	--	GG	GG	GG	GG	GG	GG	AA	GG	GG
2261405	A/G	2	27272606	-	NA	NA	NA	NA	NA	NA	AA	GG	AA	AA	AA	GG	GG	AA	AA	AA	AA	AA	AA	AA	AA	AA	GG	GG	AA	--	AA	AA	AA	AA	AA	AA	GG	AA	AA	GG	GG	AA	GG	AA	AA	AA	AA	AA	GG
2262412	T/C	2	27320637	+	NA	NA	NA	NA	NA	NA	GG	AA	AA	AA	AA	AA	AA	AA	GG	AA	GG	GG	AA	AA	AA	AA	AA	AA	GG	--	AA	AA	GG	GG	GG	AA	AA	AA	GG	AA	AA	--	AA	--	AA	GG	AA	GG	AA
2263894	T/C	2	27397327	-	NA	NA	NA	NA	NA	NA	GG	GG	GG	GG	GG	AA	GG	GG	GG	GG	GG	GG	GG	GG	GG	GG	AA	GG	GG	GG	GG	GG	GG	GG	GG	GG	GG	GG	GG	GG	GG	GG	GG	GG	GG	GG	GG	GG	GG
2265653	A/G	2	27465267	-	NA	NA	NA	NA	NA	NA	GG	AA	GG	AA	AA	AA	AA	AA	GG	GG	GG	GG	AA	GG	GG	AA	AA	GG	GG	--	--	GG	GG	GG	GG	AA	GG	AA	GG	GG	GG	GG	AA	GG	GG	GG	GG	GG	GG
2267750	T/G	2	27548893	+	NA	NA	NA	NA	NA	NA	AA	AA	AA	AA	CC	AA	AA	AA	AA	AA	AA	AA	CC	AA	AA	CC	AA	AA	AA	--	AA	AA	AA	AA	AA	CC	AA	AA	AA	AA	AA	AA	AA	AA	AA	AA	AA	AA	AA
2268502	T/C	2	27589268	-	NA	NA	NA	NA	NA	NA	AA	GG	AA	GG	GG	GG	AA	GG	AA	AA	AA	AA	GG	AA	AA	GG	GG	AA	AA	--	--	AA	AA	AA	AA	GG	AA	GG	AA	AA	AA	AA	AA	AA	AA	AA	AA	AA	AA
2270844	T/C	2	27673268	+	NA	NA	NA	NA	NA	NA	--	--	--	--	--	--	--	--	--	--	--	--	--	--	--	--	--	--	--	--	--	--	--	--	--	--	--	--	--	--	--	--	--	--	--	--	--	--	--
227502	A/G	1	7269466	+	NA	NA	NA	NA	NA	NA	GG	GG	GG	GG	GG	GG	GG	GG	GG	GG	GG	GG	GG	GG	GG	GG	GG	GG	GG	GG	GG	GG	GG	GG	GG	GG	GG	GG	GG	GG	GG	GG	GG	GG	GG	GG	AA	GG	GG
2278345	A/G	2	27943307	+	NA	NA	NA	NA	NA	NA	GG	GG	GG	GG	GG	GG	AA	GG	GG	GG	GG	GG	GG	GG	GG	GG	GG	GG	GG	GG	GG	GG	GG	GG	GG	GG	GG	GG	AA	GG	GG	--	AA	--	GG	GG	GG	GG	GG
2281454	A/G	2	28049479	+	NA	NA	NA	NA	NA	NA	AA	GG	AA	AA	GG	GG	AA	GG	AA	AA	AA	AA	GG	AA	AA	GG	GG	GG	AA	GG	--	AA	AA	AA	AA	GG	GG	GG	AA	GG	GG	--	AA	AA	AA	AA	AA	AA	GG
2283054	A/G	2	28123415	-	NA	NA	NA	NA	NA	NA	GG	AA	GG	AA	AA	AA	GG	AA	GG	GG	GG	GG	AA	GG	GG	AA	AA	AA	GG	AA	--	GG	GG	GG	GG	AA	AA	AA	GG	AA	AA	GG	GG	GG	GG	GG	GG	GG	AA
2284603	A/G	2	28176697	+	NA	NA	NA	NA	NA	NA	GG	AA	GG	AA	AA	AA	AA	AA	GG	GG	GG	GG	AA	GG	GG	AA	AA	AA	GG	--	AG	--	GG	GG	GG	AA	AA	AA	GG	AA	AA	AA	AA	--	GG	GG	GG	GG	AA
2285747	T/C	2	28211032	-	NA	NA	NA	NA	NA	NA	--	--	--	--	--	--	--	--	--	--	--	--	--	--	--	--	--	--	--	--	--	--	--	--	--	--	--	--	--	--	--	--	--	--	--	--	--	--	--
2288110	T/C	2	28297749	+	NA	NA	NA	NA	NA	NA	GG	AA	GG	AA	AA	AA	AA	AA	GG	GG	GG	GG	AA	GG	GG	AA	AA	AA	GG	--	--	GG	GG	GG	GG	AA	AA	AA	GG	AA	AA	GG	AA	GG	GG	GG	GG	GG	AA
2289040	T/C	2	28337985	+	NA	NA	NA	NA	NA	NA	GG	GG	GG	GG	GG	GG	GG	GG	GG	AA	GG	GG	GG	GG	AA	GG	GG	GG	GG	GG	GG	GG	GG	GG	GG	GG	GG	GG	GG	GG	GG	GG	GG	GG	GG	GG	AA	GG	GG
2289425	T/C	2	28356227	+	NA	NA	NA	NA	NA	NA	AA	GG	AA	GG	GG	GG	GG	GG	AA	GG	AA	AA	GG	GG	GG	GG	GG	GG	AA	--	GG	GG	GG	AA	AA	GG	GG	GG	GG	GG	GG	GG	GG	GG	GG	AA	GG	GG	GG
2291991	A/G	2	28440349	-	NA	NA	NA	NA	NA	NA	AA	AA	AA	AA	AA	AA	AA	AA	AA	AA	AA	AA	AA	AA	AA	AA	AA	AA	AA	AA	AA	AA	AA	AA	AA	AA	AA	AA	AA	AA	AA	AA	AA	AA	AA	AA	AA	AA	AA
2292929	A/C	2	28483305	+	NA	NA	NA	NA	NA	NA	CC	AA	CC	AA	AA	CC	CC	AA	CC	CC	CC	CC	AA	CC	CC	AA	CC	CC	CC	AC	AC	CC	CC	CC	CC	AA	CC	AA	CC	CC	CC	CC	CC	CC	CC	CC	CC	CC	CC
2296893	A/G	2	28635836	-	NA	NA	NA	NA	NA	NA	AA	AA	AA	AA	AA	AA	AA	AA	AA	AA	AA	AA	AA	AA	AA	AA	AA	AA	AA	AA	AA	AA	AA	AA	AA	AA	AA	AA	AA	AA	AA	AA	AA	AA	AA	AA	AA	AA	AA
229857	A/G	1	7352578	-	NA	NA	NA	NA	NA	NA	AA	GG	GG	GG	GG	GG	GG	GG	GG	AA	AA	GG	GG	GG	GG	GG	GG	GG	GG	GG	AG	AA	AA	AA	GG	GG	GG	GG	AA	GG	GG	GG	GG	AG	AA	AA	GG	AA	GG
2298802	T/G	2	28727533	+	NA	NA	NA	NA	NA	NA	AA	CC	AA	CC	CC	CC	CC	CC	CC	CC	AA	AA	CC	CC	CC	CC	CC	CC	CC	CC	CC	CC	AA	AA	AA	CC	CC	CC	CC	CC	CC	CC	CC	CC	CC	AA	CC	AA	CC
2307304	T/C	2	29009948	+	NA	NA	NA	NA	NA	NA	GG	AA	GG	AA	AA	GG	GG	AA	GG	GG	GG	GG	AA	GG	GG	AA	GG	GG	GG	--	AG	GG	GG	GG	GG	AA	GG	AA	GG	GG	GG	GG	GG	GG	GG	GG	GG	GG	GG
2307844	T/G	2	29029099	+	NA	NA	NA	NA	NA	NA	CC	CC	CC	CC	CC	CC	CC	CC	CC	CC	CC	CC	CC	CC	AA	CC	CC	CC	CC	CC	CC	CC	CC	CC	CC	CC	CC	CC	CC	CC	CC	CC	CC	CC	AA	CC	AA	CC	CC
2309227	A/G	2	29102484	-	NA	NA	NA	NA	NA	NA	AA	GG	AA	GG	GG	AA	AA	GG	AA	AA	AA	AA	GG	AA	GG	GG	AA	GG	AA	--	AG	AA	AA	AA	AA	GG	GG	GG	AA	GG	GG	--	AA	AA	AA	AA	AA	AA	GG
2309388	A/G	2	29111475	-	NA	NA	NA	NA	NA	NA	GG	GG	GG	GG	GG	GG	GG	GG	GG	GG	GG	GG	GG	GG	GG	GG	GG	GG	GG	GG	GG	GG	GG	GG	GG	GG	GG	GG	GG	GG	GG	GG	GG	GG	AA	GG	AA	GG	GG
231153	A/G	1	7392547	+	NA	NA	NA	NA	NA	NA	--	--	--	--	--	--	--	--	--	--	--	--	--	--	--	--	--	--	--	--	--	--	--	--	--	--	--	--	--	--	--	--	--	--	--	--	--	--	--
2313160	T/C	2	29188921	+	NA	NA	NA	NA	NA	NA	GG	AA	AA	AA	AA	AA	AA	AA	GG	AA	GG	GG	AA	AA	AA	AA	AA	AA	GG	--	AA	AA	GG	GG	AA	AA	AA	AA	AA	AA	AA	AA	AA	AA	AA	AA	AA	AA	AA
2313656	T/C	2	29213304	+	NA	NA	NA	NA	NA	NA	GG	AA	GG	AA	AA	GG	GG	AA	GG	GG	GG	GG	AA	GG	AA	AA	GG	--	GG	--	AG	GG	GG	GG	GG	AA	--	AA	GG	--	AG	GG	GG	GG	GG	GG	GG	GG	--
2318356	A/G	2	29415200	-	NA	NA	NA	NA	NA	NA	AA	GG	AA	AA	GG	AA	AA	AA	AA	AA	AA	AA	GG	AA	GG	GG	AA	AA	AA	AG	AA	AA	AA	AA	AA	GG	AA	AA	AA	AA	AA	AA	AA	AA	AA	AA	AA	AA	AA
232009	A/C	1	7421797	+	NA	NA	NA	NA	NA	NA	AA	CC	AA	CC	CC	CC	CC	CC	AA	AA	AA	CC	CC	AA	CC	CC	CC	CC	AA	--	AC	AA	AA	AA	AA	CC	CC	CC	AA	CC	CC	--	CC	AA	AA	AA	AA	AA	CC
2321304	T/C	2	29526829	-	NA	NA	NA	NA	NA	NA	AA	GG	AA	GG	GG	GG	GG	GG	AA	AA	AA	AA	GG	AA	GG	GG	AA	GG	AA	--	AG	AA	AA	AA	AA	GG	GG	GG	AA	GG	GG	--	GG	AA	AA	AA	AA	AA	GG
2322855	T/C	2	29568762	-	NA	NA	NA	NA	NA	NA	AA	GG	AA	GG	GG	GG	GG	AA	AA	AA	AA	AA	GG	AA	GG	GG	AA	AA	AA	--	AA	AA	AA	AA	AA	GG	AA	AA	AA	AA	AA	AA	GG	AA	AA	AA	AA	AA	AA
2323755	A/C	2	29609136	-	NA	NA	NA	NA	NA	NA	CC	CC	CC	CC	CC	CC	CC	CC	CC	CC	CC	CC	CC	CC	CC	CC	CC	CC	CC	CC	CC	CC	CC	CC	CC	CC	CC	CC	CC	CC	CC	CC	CC	CC	CC	CC	CC	CC	CC
2326123	T/C	2	29692154	+	NA	NA	NA	NA	NA	NA	GG	AA	GG	AA	AA	AA	AA	AA	GG	GG	GG	GG	AA	GG	AA	AA	GG	AA	GG	--	AG	GG	GG	GG	GG	AA	AA	AA	GG	AA	AA	GG	AA	GG	GG	GG	GG	GG	AA
2329387	T/C	2	29787912	-	NA	NA	NA	NA	NA	NA	GG	AA	AA	AA	AA	AA	AA	AA	GG	AA	GG	GG	AA	AA	AA	AA	AA	AA	GG	AA	AA	--	AA	GG	AA	AA	AA	AA	AA	AA	AA	AA	AA	AA	AA	AA	AA	AA	AA
2332011	A/G	2	29894590	+	NA	NA	NA	NA	NA	NA	AA	AA	AA	AA	AA	AA	AA	AA	AA	AA	AA	AA	AA	AA	AA	AA	AA	AA	AA	AA	AA	AA	AA	AA	AA	AA	AA	AA	GG	AA	AA	AA	AA	AA	AA	AA	AA	AA	AA
2336882	T/C	2	30053383	-	NA	NA	NA	NA	NA	NA	GG	GG	GG	GG	GG	GG	GG	GG	GG	GG	GG	GG	GG	GG	GG	GG	GG	GG	GG	GG	GG	GG	GG	GG	GG	GG	GG	GG	GG	GG	GG	GG	GG	GG	GG	GG	GG	GG	GG
2339503	T/G	2	30166782	-	NA	NA	NA	NA	NA	NA	AA	CC	CC	CC	CC	CC	CC	CC	CC	CC	AA	AA	CC	CC	CC	CC	CC	CC	CC	CC	CC	CC	CC	AA	CC	CC	CC	CC	CC	CC	CC	CC	CC	CC	AA	CC	AA	CC	CC
2341541	A/G	2	30202202	+	NA	NA	NA	NA	NA	NA	AA	GG	AA	GG	GG	AA	AA	GG	AA	AA	AA	AA	GG	AA	GG	GG	AA	AA	AA	--	--	AA	AA	AA	AA	GG	AA	GG	AA	AA	AA	AA	AA	AA	AA	AA	AA	AA	AA
2343222	A/G	2	30285094	-	NA	NA	NA	NA	NA	NA	AA	GG	AA	GG	GG	GG	GG	GG	AA	AA	AA	AA	GG	AA	GG	GG	AA	GG	AA	--	--	AA	AA	AA	AA	GG	GG	GG	GG	GG	GG	AA	GG	AA	AA	AA	AA	AA	GG
234519	T/C	1	7535719	+	NA	NA	NA	NA	NA	NA	GG	GG	GG	GG	GG	GG	GG	GG	GG	GG	GG	GG	GG	GG	GG	GG	GG	GG	GG	GG	GG	GG	GG	GG	GG	GG	GG	GG	GG	GG	GG	GG	GG	GG	GG	GG	AA	GG	GG
2347052	A/G	2	30422241	+	NA	NA	NA	NA	NA	NA	GG	GG	AA	GG	GG	GG	GG	GG	AA	GG	GG	GG	GG	AA	GG	GG	GG	GG	AA	GG	GG	GG	AA	GG	AA	GG	GG	GG	GG	GG	GG	AA	GG	GG	GG	AA	GG	AA	GG
2347302	T/C	2	30429912	-	NA	NA	NA	NA	NA	NA	GG	GG	GG	GG	GG	GG	GG	GG	GG	GG	GG	GG	GG	GG	GG	GG	GG	GG	GG	GG	GG	GG	GG	GG	GG	GG	GG	GG	AA	GG	GG	GG	GG	GG	GG	GG	GG	GG	GG
2347413	A/G	2	30437868	-	NA	NA	NA	NA	NA	NA	AA	GG	AA	GG	GG	GG	GG	GG	AA	AA	AA	AA	GG	AA	GG	GG	AA	AA	AA	AG	AG	AA	AA	AA	AA	GG	AA	GG	AA	AA	AA	AA	GG	AA	AA	AA	AA	AA	AA
2350752	A/G	2	30530432	+	NA	NA	NA	NA	NA	NA	AA	AA	AA	GG	AA	AA	AA	AA	AA	AA	AA	AA	AA	AA	AA	AA	AA	AA	AA	AA	AA	AA	AA	AA	AA	AA	AA	AA	AA	AA	AA	AA	AA	AA	AA	AA	AA	AA	AA
235500	T/C	1	7578372	-	NA	NA	NA	NA	NA	NA	GG	GG	GG	GG	GG	GG	GG	GG	GG	GG	GG	GG	GG	GG	GG	GG	GG	GG	GG	GG	GG	GG	GG	GG	GG	GG	GG	GG	GG	GG	GG	GG	GG	GG	GG	GG	AA	GG	GG
2356136	A/G	2	30743855	+	NA	NA	NA	NA	NA	NA	GG	AA	GG	AA	AA	AA	AA	AA	GG	GG	GG	GG	AA	GG	AA	AA	AA	AA	GG	AA	AA	GG	GG	GG	GG	AA	AA	AA	AA	AA	AA	GG	AA	GG	GG	GG	GG	GG	AA
2362152	T/G	2	30956323	-	NA	NA	NA	NA	NA	NA	CC	AA	CC	AA	CC	AA	AA	CC	CC	CC	CC	CC	CC	CC	AA	AA	AA	CC	CC	--	--	CC	CC	CC	CC	AA	CC	CC	CC	CC	CC	CC	AA	CC	CC	CC	CC	CC	CC
2363522	T/C	2	31018694	-	NA	NA	NA	NA	NA	NA	GG	GG	GG	GG	GG	GG	GG	GG	GG	GG	GG	GG	GG	GG	GG	GG	GG	GG	GG	GG	GG	GG	GG	GG	GG	GG	GG	GG	AA	GG	GG	GG	GG	GG	GG	GG	GG	GG	GG
2364472	T/C	2	31069398	-	NA	NA	NA	NA	NA	NA	GG	GG	GG	GG	GG	GG	GG	GG	GG	GG	GG	GG	GG	GG	GG	GG	GG	GG	GG	GG	GG	GG	GG	GG	GG	GG	GG	GG	GG	GG	GG	GG	GG	GG	GG	GG	GG	GG	GG
2365681	A/G	2	31126484	+	NA	NA	NA	NA	NA	NA	GG	GG	GG	GG	GG	GG	GG	GG	GG	GG	GG	GG	GG	GG	GG	GG	GG	GG	GG	GG	GG	GG	GG	GG	GG	GG	GG	GG	GG	GG	GG	GG	GG	GG	GG	GG	GG	GG	GG
2367393	A/G	2	31203132	-	NA	NA	NA	NA	NA	NA	AA	GG	GG	GG	GG	GG	GG	GG	GG	AA	AA	AA	GG	GG	GG	GG	GG	GG	GG	GG	GG	GG	GG	AA	GG	GG	GG	GG	GG	GG	GG	GG	GG	GG	AA	GG	GG	GG	GG
2369745	T/G	2	31295132	-	NA	NA	NA	NA	NA	NA	AA	AA	CC	AA	AA	AA	AA	AA	AA	AA	AA	AA	AA	AA	AA	AA	AA	AA	AA	AA	AC	CC	AA	AA	AA	AA	AA	AA	AA	AA	AA	AA	AA	CC	AA	AA	AA	AA	AA
237468	A/G	1	7630705	-	NA	NA	NA	NA	NA	NA	GG	AA	GG	AA	AA	GG	GG	AA	GG	GG	GG	GG	AA	GG	AA	AA	GG	GG	GG	--	GG	GG	GG	GG	GG	AA	GG	GG	GG	GG	GG	GG	GG	GG	GG	GG	GG	GG	GG
2375486	T/C	2	31547627	+	NA	NA	NA	NA	NA	NA	GG	AA	GG	AA	AA	AA	AA	AA	GG	GG	GG	GG	AA	GG	AA	AA	AA	GG	GG	AG	AG	GG	GG	GG	GG	AA	GG	GG	GG	GG	GG	GG	AA	GG	GG	GG	GG	GG	GG
2375623	A/G	2	31550710	-	NA	NA	NA	NA	NA	NA	AA	GG	AA	GG	GG	GG	GG	GG	AA	AA	AA	AA	GG	AA	GG	GG	GG	AA	AA	AG	AG	AA	AA	AA	AA	GG	AA	AA	AA	AA	AA	AA	GG	AA	AA	AA	AA	AA	AA
2376721	A/G	2	31611759	-	NA	NA	NA	NA	NA	NA	AA	AA	GG	AA	AA	AA	AA	AA	GG	AA	AA	AA	AA	GG	AA	AA	AA	AA	GG	--	AG	GG	GG	AA	GG	AA	AA	AA	AA	AA	AA	GG	AA	GG	AA	GG	AA	GG	AA
2380703	A/C	2	31800654	+	NA	NA	NA	NA	NA	NA	AA	CC	AA	CC	CC	CC	CC	CC	AA	AA	AA	AA	CC	AA	CC	CC	CC	AA	AA	AC	AC	AA	AA	AA	AA	CC	AA	CC	AA	AA	AA	AA	CC	AA	AA	AA	AA	AA	AA
2383427	T/C	2	31900018	+	NA	NA	NA	NA	NA	NA	AA	GG	AA	GG	GG	GG	GG	GG	AA	AA	AA	AA	GG	AA	GG	GG	GG	GG	AA	--	AG	AA	AA	AA	AA	GG	GG	GG	AA	GG	GG	AA	GG	AA	AA	AA	AA	AA	GG
2383478	T/G	2	31901912	-	NA	NA	NA	NA	NA	NA	CC	AA	CC	AA	AA	AA	AA	AA	CC	CC	CC	CC	AA	CC	AA	AA	AA	AA	CC	--	--	CC	CC	CC	CC	AA	AA	AA	CC	AA	AA	CC	AA	CC	CC	CC	CC	CC	AA
2383802	A/G	2	31914486	+	NA	NA	NA	NA	NA	NA	GG	AA	GG	AA	GG	GG	GG	GG	GG	GG	GG	GG	GG	GG	AA	AA	GG	GG	GG	--	AG	GG	GG	GG	GG	AA	GG	GG	GG	GG	GG	GG	GG	GG	GG	GG	GG	GG	GG
2385520	A/G	2	31985960	+	NA	NA	NA	NA	NA	NA	GG	GG	GG	GG	GG	GG	GG	GG	GG	GG	GG	GG	GG	GG	GG	GG	GG	GG	GG	GG	GG	GG	GG	GG	GG	GG	GG	GG	AA	GG	GG	GG	GG	GG	GG	GG	GG	GG	GG
2386934	A/G	2	32043068	+	NA	NA	NA	NA	NA	NA	GG	AA	AA	AA	AA	AA	AA	AA	AA	AA	GG	GG	AA	AA	AA	AA	AA	AA	AA	AA	AA	AA	GG	GG	AA	AA	AA	AA	AA	AA	AA	AA	AA	AA	GG	AA	GG	AA	AA
2388394	T/C	2	32101050	+	NA	NA	NA	NA	NA	NA	GG	GG	GG	GG	GG	GG	GG	GG	GG	GG	GG	GG	GG	GG	AA	AA	GG	GG	GG	AA	--	GG	GG	GG	GG	AA	GG	GG	GG	GG	GG	GG	GG	GG	GG	GG	GG	GG	GG
2388807	T/G	2	32119693	-	NA	NA	NA	NA	NA	NA	AA	AA	CC	AA	AA	AA	AA	AA	AA	AA	AA	AA	AA	CC	AA	AA	AA	AA	AA	AA	AA	AA	AA	AA	CC	AA	AA	AA	AA	AA	AA	AA	AA	AA	AA	CC	AA	CC	AA
2390899	T/C	2	32213853	+	NA	NA	NA	NA	NA	NA	--	--	--	--	--	--	--	--	--	--	--	--	--	--	--	--	--	--	--	--	--	--	--	--	--	--	--	--	--	--	--	--	--	--	--	--	--	--	--
2394555	T/G	2	32399826	-	NA	NA	NA	NA	NA	NA	AA	CC	AA	CC	CC	CC	CC	CC	AA	AA	AA	AA	CC	AA	CC	CC	CC	CC	AA	--	--	AA	AA	AA	AA	CC	CC	CC	CC	CC	CC	--	CC	AA	AA	AA	AA	AA	CC
2395456	A/G	2	32418013	+	NA	NA	NA	NA	NA	NA	--	--	--	--	--	--	--	--	--	--	--	--	--	--	--	--	--	--	--	--	--	--	--	--	--	--	--	--	--	--	--	--	--	--	--	--	--	--	--
2399031	A/G	2	32555890	+	NA	NA	NA	NA	NA	NA	GG	GG	AA	GG	GG	GG	GG	GG	AA	GG	GG	GG	GG	AA	GG	GG	GG	GG	AA	--	AG	AA	GG	GG	AA	GG	GG	GG	GG	GG	--	AA	GG	AA	GG	AA	GG	AA	GG
2399667	T/C	2	32577071	-	NA	NA	NA	NA	NA	NA	GG	GG	GG	GG	GG	GG	GG	GG	GG	AA	GG	GG	GG	GG	GG	GG	GG	GG	GG	GG	GG	GG	GG	GG	GG	GG	GG	GG	GG	GG	GG	GG	GG	GG	GG	GG	GG	GG	GG
2400368	T/C	2	32610078	+	NA	NA	NA	NA	NA	NA	GG	GG	GG	GG	GG	GG	GG	GG	GG	GG	GG	GG	GG	GG	GG	GG	AA	GG	GG	GG	GG	GG	GG	GG	GG	GG	GG	AA	AA	GG	GG	GG	GG	GG	GG	GG	GG	GG	GG
2403253	A/G	2	32729596	+	NA	NA	NA	NA	NA	NA	AA	AA	AA	AA	AA	AA	AA	AA	AA	AA	AA	AA	AA	AA	AA	AA	AA	AA	AA	AA	AA	AA	AA	AA	AA	AA	AA	AA	GG	AA	AA	AA	AA	AA	AA	AA	AA	AA	AA
2403924	T/C	2	32776823	-	NA	NA	NA	NA	NA	NA	GG	AA	GG	AA	AA	GG	GG	AA	GG	GG	GG	GG	AA	GG	AA	AA	GG	GG	GG	--	AG	GG	GG	GG	GG	AA	GG	GG	GG	GG	GG	GG	GG	GG	GG	GG	GG	GG	GG
2405022	A/G	2	32813857	-	NA	NA	NA	NA	NA	NA	--	--	--	--	--	--	--	--	--	--	--	--	--	--	--	--	--	--	--	--	--	--	--	--	--	--	--	--	--	--	--	--	--	--	--	--	--	--	--
2411693	T/C	2	33063997	+	NA	NA	NA	NA	NA	NA	GG	GG	GG	GG	GG	GG	GG	GG	GG	AA	GG	GG	GG	GG	GG	GG	GG	GG	GG	GG	GG	GG	GG	GG	GG	GG	GG	GG	GG	GG	GG	GG	GG	GG	GG	GG	AA	GG	GG
2413594	A/C	2	33173571	+	NA	NA	NA	NA	NA	NA	CC	AA	CC	AA	AA	AA	AA	AA	CC	CC	CC	CC	AA	CC	AA	AA	AA	AA	CC	--	AC	CC	CC	CC	CC	AA	AA	AA	CC	AA	AA	--	AA	CC	CC	CC	CC	CC	AA
2416886	T/C	2	33270058	+	NA	NA	NA	NA	NA	NA	GG	AA	GG	AA	AA	AA	AA	AA	GG	GG	GG	GG	AA	GG	AA	AA	AA	AA	GG	--	AG	GG	GG	GG	GG	AA	AA	AA	GG	AA	AA	--	AA	GG	GG	GG	GG	GG	AA
241969	T/C	1	7778029	-	NA	NA	NA	NA	NA	NA	AA	GG	AA	GG	GG	GG	GG	GG	AA	AA	AA	AA	GG	AA	GG	GG	GG	GG	AA	--	AG	AA	AA	AA	AA	GG	GG	AA	AA	GG	GG	AA	GG	AA	AA	AA	AA	AA	GG
2421387	T/G	2	33446779	+	NA	NA	NA	NA	NA	NA	CC	AA	CC	AA	AA	CC	CC	AA	CC	CC	CC	CC	AA	CC	AA	AA	CC	CC	CC	AC	AC	CC	CC	CC	CC	AA	CC	CC	CC	CC	CC	CC	CC	CC	CC	CC	CC	CC	CC
2422788	T/G	2	33509271	+	NA	NA	NA	NA	NA	NA	CC	CC	CC	CC	CC	AA	AA	CC	CC	CC	CC	CC	CC	CC	CC	CC	AA	CC	CC	CC	CC	CC	CC	CC	CC	CC	CC	AA	CC	CC	CC	CC	AA	CC	CC	CC	CC	CC	CC
2424716	T/C	2	33571268	-	NA	NA	NA	NA	NA	NA	GG	GG	AA	GG	GG	GG	GG	GG	GG	GG	GG	GG	GG	AA	GG	GG	GG	GG	GG	GG	GG	GG	GG	GG	AA	GG	GG	GG	GG	GG	GG	GG	GG	GG	GG	AA	GG	GG	GG
2430179	T/G	2	33772981	-	NA	NA	NA	NA	NA	NA	AA	CC	AA	CC	CC	AA	AA	CC	AA	AA	AA	AA	CC	AA	AA	CC	AA	AA	AA	--	--	AA	AA	AA	AA	AA	AA	AA	AA	AA	--	--	AA	AA	AA	AA	AA	AA	AA
2430506	T/C	2	33792211	-	NA	NA	NA	NA	NA	NA	AA	GG	AA	GG	GG	GG	GG	GG	AA	AA	AA	AA	GG	AA	GG	GG	GG	GG	AA	--	--	AA	AA	AA	AA	GG	GG	GG	AA	GG	GG	AA	GG	AA	AA	AA	AA	AA	GG
2432286	T/C	2	33866229	+	NA	NA	NA	NA	NA	NA	GG	AA	GG	AA	AA	AA	AA	AA	GG	GG	GG	GG	AA	GG	AA	AA	AA	AA	GG	--	AG	GG	GG	GG	GG	AA	AA	AA	GG	AA	AA	GG	AA	GG	GG	GG	GG	GG	AA
2432988	T/C	2	33885232	+	NA	NA	NA	NA	NA	NA	AA	GG	AA	GG	GG	AA	AA	GG	AA	AA	AA	AA	GG	AA	GG	GG	AA	AA	AA	--	--	AA	AA	AA	AA	GG	AA	GG	AA	AA	AA	AA	AA	AA	AA	AA	AA	AA	AA
2436222	A/G	2	34023444	-	NA	NA	NA	NA	NA	NA	GG	AA	GG	AA	AA	AA	AA	AA	GG	GG	GG	GG	AA	GG	AA	AA	AA	AA	GG	AA	--	GG	GG	GG	GG	AA	AA	AA	GG	AA	AA	GG	AA	GG	GG	GG	GG	GG	AA
2437583	A/G	2	34072964	-	NA	NA	NA	NA	NA	NA	GG	GG	GG	AA	AA	GG	GG	GG	GG	GG	GG	GG	GG	GG	GG	GG	GG	GG	GG	--	GG	GG	GG	GG	GG	GG	GG	GG	GG	GG	GG	GG	GG	GG	GG	GG	GG	GG	GG
2438188	T/G	2	34175351	-	NA	NA	NA	NA	NA	NA	CC	AA	AA	AA	AA	AA	AA	AA	AA	AA	CC	CC	AA	CC	AA	AA	AA	--	AA	AA	AC	CC	CC	CC	CC	AA	--	AA	AA	--	AA	CC	AA	CC	CC	CC	AA	CC	AA
2438190	T/G	2	34175625	+	NA	NA	NA	NA	NA	NA	CC	CC	CC	CC	CC	CC	CC	CC	CC	CC	CC	CC	CC	CC	CC	CC	CC	--	CC	CC	CC	CC	CC	CC	CC	CC	--	CC	CC	--	CC	CC	CC	CC	CC	CC	AA	CC	--
2443604	A/G	2	34409509	-	NA	NA	NA	NA	NA	NA	AA	AA	AA	AA	AA	GG	GG	AA	AA	AA	AA	AA	AA	AA	AA	AA	AA	AA	AA	--	AA	AA	AA	AA	AA	AA	AA	AA	GG	AA	AA	AA	GG	AA	AA	AA	AA	AA	AA
2445311	A/C	2	34465445	+	NA	NA	NA	NA	NA	NA	CC	CC	CC	CC	CC	CC	CC	CC	CC	CC	CC	CC	CC	CC	CC	CC	CC	CC	CC	CC	CC	CC	CC	CC	CC	CC	CC	CC	CC	CC	CC	CC	CC	CC	CC	CC	CC	CC	CC
2449332	T/C	2	34571305	-	NA	NA	NA	NA	NA	NA	GG	AA	GG	AA	AA	AA	AA	AA	GG	GG	GG	GG	GG	GG	AA	GG	AA	GG	GG	GG	GG	GG	GG	GG	GG	AA	GG	GG	AA	GG	GG	GG	AA	GG	GG	GG	GG	GG	GG
2450246	A/G	2	34595374	-	NA	NA	NA	NA	NA	NA	GG	GG	AA	GG	GG	GG	GG	GG	AA	AA	GG	AA	GG	AA	GG	GG	GG	--	AA	--	GG	GG	AA	GG	GG	GG	--	GG	GG	--	AG	GG	GG	GG	GG	AA	AA	AA	GG
2454477	T/G	2	34758096	-	NA	NA	NA	NA	NA	NA	CC	AA	CC	AA	AA	AA	AA	AA	CC	CC	CC	CC	AA	CC	AA	AA	AA	CC	CC	--	--	CC	CC	CC	CC	AA	CC	AA	AA	CC	CC	CC	AA	CC	CC	CC	CC	CC	CC
2456801	A/G	2	34856330	-	NA	NA	NA	NA	NA	NA	AA	GG	AA	GG	GG	AA	AA	GG	AA	AA	AA	AA	AA	AA	GG	AA	AA	AA	AA	AA	AA	AA	AA	AA	AA	AA	AA	AA	AA	AA	AA	AA	AA	AA	AA	AA	AA	AA	AA
245712	A/G	1	7917491	-	NA	NA	NA	NA	NA	NA	--	--	--	--	--	--	--	--	--	--	--	--	--	--	--	--	--	--	--	--	--	--	--	--	--	--	--	--	--	--	--	--	--	--	--	--	--	--	--
2457699	T/C	2	34883879	+	NA	NA	NA	NA	NA	NA	AA	GG	AA	GG	GG	AA	GG	GG	GG	GG	AA	AA	GG	AA	GG	GG	AA	GG	GG	AG	GG	GG	AA	AA	GG	GG	GG	AA	GG	GG	GG	GG	GG	AG	AA	AA	GG	AA	GG
2458315	T/C	2	34916620	+	NA	NA	NA	NA	NA	NA	GG	GG	GG	GG	GG	GG	GG	GG	GG	GG	GG	GG	GG	GG	GG	GG	GG	GG	GG	GG	GG	GG	GG	GG	GG	GG	GG	GG	GG	GG	GG	GG	GG	GG	GG	GG	AA	GG	GG
2459495	T/G	2	34987608	+	NA	NA	NA	NA	NA	NA	CC	CC	CC	CC	CC	CC	CC	CC	CC	AA	CC	CC	CC	CC	CC	CC	CC	CC	CC	CC	CC	CC	CC	CC	CC	CC	CC	CC	CC	CC	CC	CC	CC	CC	CC	CC	AA	CC	CC
2462399	T/C	2	35081420	-	NA	NA	NA	NA	NA	NA	AA	AA	AA	AA	AA	AA	GG	AA	AA	AA	AA	AA	AA	AA	AA	AA	GG	AA	AA	AA	AA	AA	AA	AA	AA	AA	AA	GG	GG	AA	AA	GG	GG	AA	AA	AA	AA	AA	AA
2463399	T/C	2	35111882	+	NA	NA	NA	NA	NA	NA	AA	GG	AA	GG	GG	AA	GG	GG	AA	AA	AA	AA	--	AA	GG	GG	AA	AA	AA	AA	AA	AA	GG	AA	AA	GG	AA	GG	AA	AA	AA	AA	GG	AA	AA	GG	AA	GG	AA
2470790	A/C	2	35401891	+	NA	NA	NA	NA	NA	NA	CC	CC	CC	AA	CC	CC	CC	AA	CC	CC	CC	CC	CC	CC	AA	CC	CC	CC	CC	CC	CC	CC	CC	CC	CC	CC	CC	CC	CC	CC	CC	CC	CC	CC	CC	CC	CC	CC	CC
2491701	A/G	3	398385	+	NA	NA	NA	NA	NA	NA	GG	GG	GG	GG	GG	GG	GG	GG	GG	AA	GG	GG	GG	GG	GG	GG	GG	GG	GG	GG	GG	GG	GG	GG	GG	GG	GG	GG	GG	GG	GG	GG	GG	GG	GG	GG	AA	GG	GG
2492869	T/G	3	470708	+	NA	NA	NA	NA	NA	NA	AA	CC	AA	CC	CC	CC	AA	CC	AA	AA	AA	AA	CC	AA	CC	CC	CC	AA	AA	--	AC	AA	AA	AA	AA	CC	AA	CC	AA	AA	AA	AA	AA	AA	AA	AA	AA	AA	AA
2492905	A/C	3	472626	+	NA	NA	NA	NA	NA	NA	AA	CC	AA	CC	CC	CC	AA	CC	AA	AA	AA	AA	CC	AA	CC	CC	CC	CC	AA	--	--	AA	AA	AA	AA	CC	CC	CC	AA	CC	CC	--	AA	AA	AA	AA	AA	AA	CC
2493088	A/G	3	480044	+	NA	NA	NA	NA	NA	NA	GG	AA	GG	AA	AA	AA	GG	AA	GG	GG	GG	GG	AA	GG	AA	AA	AA	AA	GG	AG	AG	GG	GG	GG	GG	AA	AA	AA	GG	AA	AA	GG	GG	GG	GG	GG	GG	GG	AA
2493147	T/C	3	484812	-	NA	NA	NA	NA	NA	NA	AA	AA	AA	GG	AA	GG	AA	AA	AA	AA	AA	AA	GG	AA	AA	AA	GG	AA	AA	AA	AA	AA	AA	AA	AA	AA	AA	AA	AA	AA	AA	AA	AA	AA	AA	AA	AA	AA	AA
2493609	A/G	3	508174	+	NA	NA	NA	NA	NA	NA	GG	GG	GG	GG	GG	GG	GG	GG	GG	GG	GG	GG	GG	GG	GG	GG	GG	GG	GG	GG	GG	GG	GG	GG	GG	GG	GG	GG	GG	GG	GG	GG	GG	GG	GG	GG	GG	GG	GG
2495084	T/C	3	574223	+	NA	NA	NA	NA	NA	NA	GG	GG	GG	GG	GG	GG	GG	GG	GG	AA	GG	GG	GG	GG	GG	GG	GG	GG	GG	GG	GG	GG	GG	GG	GG	GG	GG	GG	GG	GG	GG	GG	GG	GG	GG	GG	GG	GG	GG
2495249	T/C	3	588395	+	NA	NA	NA	NA	NA	NA	GG	GG	GG	GG	GG	AA	GG	GG	GG	GG	GG	GG	GG	GG	GG	GG	AA	--	GG	GG	GG	GG	GG	GG	GG	GG	--	GG	AA	--	GG	GG	GG	GG	GG	GG	GG	GG	--
2497338	A/C	3	707950	+	NA	NA	NA	NA	NA	NA	CC	CC	CC	CC	CC	CC	CC	CC	CC	CC	CC	CC	CC	CC	CC	CC	CC	CC	CC	CC	CC	CC	CC	CC	CC	CC	CC	CC	CC	CC	CC	CC	CC	CC	CC	CC	AA	CC	CC
2499175	T/G	3	815419	-	NA	NA	NA	NA	NA	NA	AA	CC	AA	CC	CC	CC	CC	CC	CC	CC	AA	AA	CC	AA	CC	CC	CC	CC	CC	CC	CC	CC	AA	AA	AA	AA	CC	CC	CC	CC	CC	CC	CC	CC	CC	AA	CC	AA	CC
2499734	A/G	3	851785	-	NA	NA	NA	NA	NA	NA	AA	AA	AA	GG	AA	AA	AA	AA	AA	AA	AA	AA	AA	AA	AA	AA	AA	AA	AA	--	AA	AA	AA	AA	AA	AA	AA	AA	AA	AA	AA	AA	AA	AA	AA	AA	AA	AA	AA
2501776	A/C	3	923667	+	NA	NA	NA	NA	NA	NA	CC	AA	CC	AA	CC	AA	AA	AA	CC	CC	CC	CC	AA	CC	AA	AA	AA	CC	CC	--	AC	CC	CC	CC	CC	CC	CC	AA	AA	CC	CC	CC	AA	CC	CC	CC	CC	CC	CC
2506194	A/C	3	1155137	-	NA	NA	NA	NA	NA	NA	AA	AA	AA	AA	AA	AA	AA	AA	AA	AA	AA	CC	AA	AA	AA	AA	AA	AA	AA	AA	AA	AA	AA	CC	AA	AA	AA	AA	AA	AA	AA	AA	AA	AA	AA	AA	CC	AA	AA
2508459	T/C	3	1256423	-	NA	NA	NA	NA	NA	NA	AA	GG	AA	GG	GG	GG	GG	GG	AA	GG	AA	GG	GG	AA	GG	GG	GG	GG	AA	--	GG	GG	AA	GG	AA	AA	GG	GG	GG	GG	GG	GG	GG	GG	GG	AA	AA	AA	GG
2509250	T/C	3	1292063	+	NA	NA	NA	NA	NA	NA	AA	GG	AA	GG	GG	GG	GG	GG	AA	GG	AA	GG	GG	AA	GG	GG	GG	GG	AA	GG	GG	GG	AA	GG	AA	AA	GG	GG	GG	GG	GG	GG	GG	GG	GG	AA	AA	AA	GG
2511880	A/C	3	1380055	-	NA	NA	NA	NA	NA	NA	AA	AA	AA	AA	AA	AA	AA	AA	AA	CC	AA	CC	AA	AA	AA	AA	AA	AA	AA	AA	--	CC	AA	CC	CC	AA	AA	AA	AA	AA	AA	CC	AA	CC	CC	AA	CC	AA	AA
2513833	T/C	3	1469412	-	NA	NA	NA	NA	NA	NA	GG	AA	GG	AA	AA	AA	AA	AA	GG	GG	GG	GG	AA	GG	AA	AA	AA	AA	GG	--	--	GG	GG	GG	GG	GG	AA	AA	AA	AA	AA	GG	AA	GG	GG	GG	GG	GG	AA
2515271	A/C	3	1520653	-	NA	NA	NA	NA	NA	NA	--	--	--	--	--	--	--	--	--	--	--	--	--	--	--	--	--	--	--	--	--	--	--	--	--	--	--	--	--	--	--	--	--	--	--	--	--	--	--
2515335	A/G	3	1524051	-	NA	NA	NA	NA	NA	NA	GG	AA	GG	AA	AA	AA	AA	AA	GG	GG	GG	GG	AA	GG	AA	AA	AA	GG	GG	--	AG	GG	GG	GG	GG	GG	GG	AA	AA	GG	GG	GG	AA	GG	GG	GG	GG	GG	GG
2515700	T/C	3	1544973	-	NA	NA	NA	NA	NA	NA	GG	GG	GG	GG	GG	GG	GG	GG	GG	GG	GG	GG	GG	GG	GG	GG	GG	GG	GG	GG	--	AA	GG	GG	AA	GG	GG	GG	GG	GG	GG	--	GG	AA	AA	GG	GG	GG	GG
2516934	A/G	3	1633133	+	NA	NA	NA	NA	NA	NA	GG	--	GG	--	--	--	--	--	GG	GG	GG	AA	--	GG	--	--	--	--	GG	GG	GG	GG	GG	AA	GG	GG	--	--	--	--	--	GG	--	GG	GG	GG	AA	GG	--
2519460	A/G	3	1761412	+	NA	NA	NA	NA	NA	NA	GG	AA	GG	AA	GG	GG	GG	GG	GG	GG	GG	GG	GG	GG	GG	GG	GG	GG	GG	GG	GG	GG	GG	GG	GG	GG	GG	GG	AA	GG	GG	GG	GG	GG	GG	GG	GG	GG	GG
2519506	A/G	3	1763294	+	NA	NA	NA	NA	NA	NA	GG	AA	GG	AA	AA	AA	AA	AA	GG	GG	GG	GG	AA	GG	AA	AA	AA	AA	GG	--	AG	GG	GG	GG	GG	GG	AA	AA	AA	AA	AA	GG	AA	GG	GG	GG	GG	GG	AA
2523005	T/C	3	1941961	+	NA	NA	NA	NA	NA	NA	GG	AA	GG	AA	AA	GG	AA	AA	AA	AA	GG	AA	AA	GG	AA	AA	AA	AA	AA	--	AG	GG	GG	AA	AA	GG	AA	AA	AA	AA	AA	--	AA	GG	GG	GG	AA	GG	AA
252824	A/C	1	8180359	-	NA	NA	NA	NA	NA	NA	--	--	--	--	--	--	--	--	--	--	--	--	--	--	--	--	--	--	--	--	--	--	--	--	--	--	--	--	--	--	--	--	--	--	--	--	--	--	--
2529060	T/C	3	2196956	+	NA	NA	NA	NA	NA	NA	GG	AA	GG	AA	AA	AA	AA	AA	GG	AA	GG	AA	AA	AA	AA	AA	AA	AA	GG	--	AG	GG	GG	AA	AA	AA	AA	AA	AA	AA	AA	--	AA	GG	GG	GG	AA	GG	AA
2530217	T/C	3	2230854	+	NA	NA	NA	NA	NA	NA	GG	GG	GG	AA	AA	AA	AA	AA	GG	GG	GG	GG	GG	GG	AA	GG	AA	GG	GG	GG	--	GG	GG	GG	GG	AA	GG	GG	AA	GG	GG	GG	AA	GG	GG	GG	GG	GG	GG
2531426	T/C	3	2259122	+	NA	NA	NA	NA	NA	NA	GG	GG	GG	AA	AA	AA	AA	AA	GG	GG	GG	GG	GG	GG	AA	GG	AA	GG	GG	GG	AG	GG	GG	GG	GG	AA	GG	GG	GG	GG	GG	GG	AA	GG	GG	GG	GG	GG	GG
2532869	A/G	3	2295158	-	NA	NA	NA	NA	NA	NA	GG	GG	GG	GG	GG	GG	GG	GG	GG	GG	GG	AA	GG	AA	GG	GG	GG	GG	GG	GG	GG	GG	GG	AA	AA	GG	GG	GG	GG	GG	GG	GG	GG	GG	GG	GG	AA	GG	GG
2534594	A/G	3	2362173	-	NA	NA	NA	NA	NA	NA	AA	GG	AA	GG	GG	GG	GG	GG	AA	AA	AA	AA	GG	AA	GG	GG	GG	AA	AA	AG	AG	AA	AA	AA	AA	GG	AA	GG	GG	AA	AA	AA	GG	AA	AA	AA	AA	AA	AA
2538347	T/C	3	2578321	+	NA	NA	NA	NA	NA	NA	GG	AA	GG	AA	AA	AA	AA	AA	GG	GG	GG	GG	AA	GG	AA	AA	AA	AA	GG	--	--	GG	GG	GG	GG	AA	AA	AA	AA	AA	AA	GG	AA	GG	GG	GG	GG	GG	AA
2543372	T/C	3	2794807	+	NA	NA	NA	NA	NA	NA	AA	AA	AA	GG	AA	AA	AA	AA	AA	AA	AA	AA	AA	AA	AA	AA	AA	AA	AA	AA	AA	AA	AA	AA	AA	AA	AA	AA	AA	AA	AA	AA	AA	AA	AA	AA	AA	AA	AA
2544768	T/C	3	2876421	+	NA	NA	NA	NA	NA	NA	GG	AA	GG	AA	AA	AA	AA	AA	GG	AA	GG	AA	AA	AA	AA	AA	AA	AA	GG	AA	AA	AA	GG	AA	GG	AA	AA	AA	AA	AA	AA	AA	AA	AA	AA	AA	AA	GG	AA
2544876	T/C	3	2881274	-	NA	NA	NA	NA	NA	NA	GG	GG	GG	GG	GG	GG	GG	GG	GG	GG	GG	AA	GG	AA	GG	GG	GG	GG	GG	GG	GG	GG	GG	AA	GG	GG	GG	GG	GG	GG	GG	GG	GG	GG	GG	GG	AA	GG	GG
2544962	A/G	3	2885423	-	NA	NA	NA	NA	NA	NA	AA	AA	AA	AA	AA	AA	AA	GG	AA	AA	AA	AA	AA	AA	GG	AA	AA	AA	AA	AA	AG	AA	AA	AA	AA	GG	AA	AA	AA	AA	AA	AA	AA	AA	AA	AA	AA	AA	AA
2545253	A/G	3	2906940	+	NA	NA	NA	NA	NA	NA	AA	GG	AA	GG	GG	GG	GG	GG	AA	AA	AA	AA	GG	AA	GG	GG	GG	GG	AA	--	--	AA	AA	AA	AA	GG	GG	GG	GG	GG	GG	AA	GG	AA	AA	AA	AA	AA	GG
2547584	A/G	3	3000383	+	NA	NA	NA	NA	NA	NA	GG	GG	GG	GG	GG	AA	GG	GG	GG	GG	GG	GG	GG	GG	GG	GG	AA	GG	GG	GG	GG	GG	GG	GG	GG	GG	GG	GG	GG	GG	GG	GG	GG	GG	GG	GG	GG	GG	GG
2548245	T/C	3	3019629	+	NA	NA	NA	NA	NA	NA	AA	AA	AA	AA	AA	GG	AA	AA	AA	AA	AA	AA	AA	AA	AA	AA	GG	AA	AA	AA	AA	AA	AA	AA	AA	AA	AA	AA	AA	AA	AA	AA	AA	AA	AA	AA	AA	AA	AA
2550534	A/G	3	3131426	+	NA	NA	NA	NA	NA	NA	AA	GG	AA	GG	GG	GG	GG	GG	AA	AA	AA	AA	GG	AA	GG	GG	GG	GG	AA	--	--	AA	AA	AA	AA	GG	GG	GG	GG	GG	GG	AA	GG	AA	AA	AA	AA	AA	GG
2551624	A/G	3	3192451	-	NA	NA	NA	NA	NA	NA	AA	AA	AA	GG	AA	AA	AA	AA	AA	AA	AA	AA	AA	AA	AA	AA	AA	AA	AA	AA	AA	AA	AA	AA	AA	AA	AA	AA	AA	AA	AA	AA	AA	AA	AA	AA	AA	AA	AA
255190	A/G	1	8269017	+	NA	NA	NA	NA	NA	NA	GG	GG	GG	GG	GG	AA	AA	GG	GG	GG	GG	GG	GG	GG	GG	GG	AA	--	GG	GG	--	GG	GG	GG	GG	GG	--	--	GG	--	GG	GG	AA	GG	GG	GG	GG	GG	GG
255201	T/C	1	8269522	-	NA	NA	NA	NA	NA	NA	AA	AA	AA	AA	AA	AA	AA	GG	AA	AA	AA	AA	AA	AA	AA	AA	AA	AA	AA	AA	AA	AA	AA	AA	AA	AA	AA	--	AA	AA	AA	AA	AA	AA	AA	AA	AA	AA	AA
2553005	A/G	3	3270824	+	NA	NA	NA	NA	NA	NA	GG	AA	GG	GG	AA	AA	AA	AA	GG	GG	GG	GG	AA	GG	AA	AA	GG	AA	GG	--	AG	GG	GG	GG	GG	AA	AA	AA	AA	AA	AA	--	AA	GG	GG	GG	GG	GG	AA
255699	T/C	1	8299185	+	NA	NA	NA	NA	NA	NA	AA	GG	AA	GG	GG	GG	GG	GG	AA	AA	AA	AA	GG	AA	GG	GG	GG	GG	AA	--	AG	AA	AA	AA	AA	GG	GG	GG	GG	GG	GG	AA	GG	AA	AA	AA	GG	AA	GG
2558392	T/C	3	3462717	+	NA	NA	NA	NA	NA	NA	--	AA	--	AA	AA	AA	AA	AA	GG	GG	--	--	AA	GG	AA	AA	AA	AA	GG	--	--	GG	--	--	--	AA	AA	AA	AA	AA	AA	GG	AA	GG	GG	GG	GG	--	AA
2560247	T/G	3	3542519	+	NA	NA	NA	NA	NA	NA	AA	CC	AA	CC	CC	CC	AA	CC	AA	AA	AA	AA	CC	AA	CC	CC	CC	AA	AA	--	AA	AA	AA	AA	AA	CC	AA	CC	AA	AA	AA	AA	AA	AA	AA	AA	AA	AA	AA
2560888	T/C	3	3569876	-	NA	NA	NA	NA	NA	NA	AA	AA	AA	GG	AA	AA	AA	GG	AA	AA	AA	AA	AA	AA	GG	AA	AA	AA	AA	AA	--	AA	AA	AA	AA	GG	AA	AA	AA	AA	AA	AA	AA	AA	AA	AA	AA	AA	AA
2563188	T/C	3	3671198	+	NA	NA	NA	NA	NA	NA	GG	AA	GG	AA	AA	AA	AA	AA	AA	AA	GG	GG	AA	AA	AA	AA	AA	AA	AA	AA	AA	AA	GG	GG	GG	AA	AA	AA	AA	AA	AA	AA	AA	AA	AA	AA	AA	GG	AA
2568392	A/C	3	3891759	-	NA	NA	NA	NA	NA	NA	CC	AA	CC	AA	AA	AA	AA	AA	CC	CC	CC	CC	AA	CC	AA	AA	AA	--	CC	AA	--	CC	CC	CC	CC	AA	--	AA	CC	--	--	CC	AA	CC	CC	CC	CC	CC	--
2569569	A/G	3	3936963	+	NA	NA	NA	NA	NA	NA	AA	GG	AA	GG	GG	GG	GG	GG	AA	GG	AA	AA	GG	AA	GG	GG	GG	GG	AA	--	AG	AA	AA	AA	AA	GG	GG	GG	GG	GG	GG	--	GG	AA	AA	AA	GG	AA	GG
2572256	T/C	3	4001408	-	NA	NA	NA	NA	NA	NA	AA	GG	AA	GG	GG	GG	GG	GG	AA	AA	AA	AA	GG	AA	GG	GG	GG	GG	AA	--	--	AA	AA	AA	AA	GG	GG	GG	AA	GG	GG	AA	GG	AA	AA	AA	AA	AA	GG
2572439	T/G	3	4010852	+	NA	NA	NA	NA	NA	NA	CC	CC	CC	CC	CC	CC	CC	CC	CC	CC	CC	CC	CC	CC	CC	CC	CC	CC	CC	CC	CC	CC	CC	CC	CC	CC	CC	CC	CC	CC	CC	CC	CC	CC	CC	CC	AA	CC	CC
2573253	T/C	3	4043361	+	NA	NA	NA	NA	NA	NA	AA	AA	AA	AA	AA	AA	GG	AA	AA	GG	AA	AA	AA	AA	AA	AA	AA	GG	AA	AA	AA	AA	AA	AA	AA	AA	GG	AA	GG	GG	--	AA	GG	AA	AA	AA	GG	AA	GG
2573346	T/C	3	4047654	-	NA	NA	NA	NA	NA	NA	GG	GG	GG	AA	AA	GG	GG	GG	GG	GG	GG	GG	GG	GG	GG	GG	GG	GG	GG	GG	--	GG	GG	GG	GG	GG	GG	GG	GG	GG	GG	GG	GG	GG	GG	GG	GG	GG	GG
2573598	T/G	3	4061852	+	NA	NA	NA	NA	NA	NA	CC	AA	CC	AA	AA	AA	CC	AA	CC	CC	CC	CC	AA	CC	AA	AA	AA	CC	CC	--	--	CC	CC	CC	CC	AA	CC	AA	CC	CC	CC	CC	CC	CC	CC	CC	CC	CC	CC
2576622	A/G	3	4216374	-	NA	NA	NA	NA	NA	NA	--	--	--	--	--	--	--	--	--	--	--	--	--	--	--	--	--	--	--	--	--	--	--	--	--	--	--	--	--	--	--	--	--	--	--	--	--	--	--
257670	A/G	1	8385903	-	NA	NA	NA	NA	NA	NA	AA	AA	AA	AA	AA	AA	AA	AA	AA	AA	AA	AA	AA	AA	AA	AA	AA	AA	AA	AA	AA	AA	AA	AA	AA	AA	AA	AA	AA	AA	AA	AA	AA	AA	AA	AA	GG	AA	AA
2580102	T/G	3	4377975	+	NA	NA	NA	NA	NA	NA	AA	CC	AA	CC	CC	CC	CC	CC	AA	CC	AA	AA	CC	AA	CC	CC	CC	CC	AA	--	--	AA	AA	AA	AA	CC	CC	CC	AA	CC	CC	--	CC	AA	AA	AA	CC	AA	CC
2583961	T/G	3	4524184	-	NA	NA	NA	NA	NA	NA	AA	CC	AA	CC	CC	CC	CC	CC	AA	AA	AA	AA	CC	AA	CC	CC	CC	CC	AA	--	AC	AA	AA	AA	AA	CC	CC	CC	AA	CC	CC	--	CC	AA	AA	AA	AA	AA	CC
2584928	A/G	3	4573725	-	NA	NA	NA	NA	NA	NA	GG	AA	GG	AA	AA	GG	AA	AA	GG	GG	GG	GG	AA	GG	AA	AA	GG	GG	GG	AG	AG	GG	GG	GG	GG	AA	GG	AA	GG	GG	GG	GG	AA	GG	GG	GG	GG	GG	GG
2586118	T/C	3	4632823	+	NA	NA	NA	NA	NA	NA	GG	GG	GG	GG	GG	GG	GG	GG	GG	GG	GG	GG	GG	GG	GG	GG	GG	GG	GG	GG	GG	GG	GG	GG	GG	GG	GG	GG	GG	GG	GG	GG	GG	GG	GG	GG	AA	GG	GG
2587600	T/G	3	4679076	+	NA	NA	NA	NA	NA	NA	CC	CC	CC	CC	CC	CC	CC	CC	CC	CC	CC	CC	CC	CC	CC	CC	CC	--	CC	CC	CC	CC	CC	CC	CC	CC	--	CC	CC	--	CC	CC	CC	CC	CC	CC	AA	CC	--
2592720	A/G	3	4864245	-	NA	NA	NA	NA	NA	NA	AA	GG	AA	GG	GG	GG	GG	GG	AA	AA	AA	AA	GG	AA	GG	GG	GG	GG	AA	--	--	AA	AA	AA	AA	GG	GG	GG	GG	GG	GG	--	GG	AA	AA	AA	AA	AA	GG
2595628	T/C	3	4942122	-	NA	NA	NA	NA	NA	NA	GG	GG	GG	GG	GG	GG	GG	GG	GG	GG	GG	GG	GG	GG	GG	GG	GG	GG	GG	GG	GG	GG	GG	GG	GG	GG	GG	GG	AA	GG	GG	GG	GG	GG	GG	GG	GG	GG	GG
2599176	T/C	3	5057075	+	NA	NA	NA	NA	NA	NA	GG	AA	GG	AA	AA	AA	AA	AA	GG	GG	GG	GG	AA	GG	AA	AA	AA	GG	GG	--	AG	GG	GG	GG	GG	AA	GG	AA	AA	GG	GG	GG	AA	GG	GG	GG	GG	GG	GG
2600138	T/C	3	5109298	-	NA	NA	NA	NA	NA	NA	--	--	--	--	--	--	--	--	--	--	--	--	--	--	--	--	--	--	--	--	--	--	--	--	--	--	--	--	--	--	--	--	--	--	--	--	--	--	--
2600442	A/C	3	5124568	-	NA	NA	NA	NA	NA	NA	CC	AA	CC	AA	AA	AA	AA	AA	CC	CC	CC	CC	AA	CC	AA	AA	AA	AA	CC	AA	AA	CC	CC	CC	CC	AA	AA	AA	AA	AA	AA	--	AA	CC	CC	CC	CC	CC	AA
2604498	A/G	3	5283005	+	NA	NA	NA	NA	NA	NA	AA	AA	AA	AA	AA	AA	AA	AA	AA	GG	AA	AA	AA	AA	AA	AA	AA	AA	AA	AA	AA	AA	AA	AA	AA	AA	AA	AA	AA	AA	AA	AA	AA	AA	GG	AA	GG	AA	AA
2607468	T/G	3	5452373	-	NA	NA	NA	NA	NA	NA	CC	CC	CC	CC	CC	CC	CC	CC	CC	AA	CC	CC	CC	CC	CC	CC	CC	CC	CC	CC	CC	CC	CC	CC	CC	CC	CC	CC	CC	CC	CC	CC	CC	CC	AA	CC	AA	CC	CC
2609279	A/G	3	5534861	+	NA	NA	NA	NA	NA	NA	AA	GG	AA	GG	GG	GG	GG	GG	AA	AA	AA	AA	GG	AA	GG	GG	GG	GG	AA	--	AG	AA	AA	AA	AA	GG	GG	GG	GG	GG	GG	--	GG	AA	AA	AA	AA	AA	GG
2610698	T/C	3	5604156	-	NA	NA	NA	NA	NA	NA	AA	GG	AA	GG	GG	AA	GG	GG	AA	AA	AA	AA	GG	AA	GG	GG	AA	AA	AA	AG	AG	AA	AA	AA	AA	GG	AA	GG	GG	AA	AA	AA	GG	AA	AA	AA	AA	AA	AA
2612324	T/C	3	5678871	+	NA	NA	NA	NA	NA	NA	--	--	--	--	--	--	--	--	--	--	--	--	--	--	--	--	--	--	--	--	--	--	--	--	--	--	--	--	--	--	--	--	--	--	--	--	--	--	--
2612562	A/C	3	5691982	-	NA	NA	NA	NA	NA	NA	CC	CC	CC	CC	CC	CC	AA	CC	CC	CC	CC	CC	CC	CC	CC	CC	CC	CC	CC	CC	CC	CC	CC	CC	CC	CC	CC	CC	AA	CC	CC	CC	AA	CC	CC	CC	CC	CC	CC
261556	T/C	1	8521620	+	NA	NA	NA	NA	NA	NA	GG	GG	GG	GG	GG	GG	GG	GG	GG	GG	GG	GG	GG	GG	GG	GG	GG	GG	GG	GG	GG	GG	GG	GG	GG	GG	GG	GG	AA	GG	GG	GG	GG	GG	GG	GG	GG	GG	GG
2616958	A/G	3	5880211	-	NA	NA	NA	NA	NA	NA	GG	GG	GG	AA	GG	GG	GG	AA	GG	GG	GG	GG	AA	GG	AA	AA	GG	GG	GG	GG	GG	GG	GG	GG	GG	AA	GG	GG	GG	GG	GG	GG	GG	GG	GG	GG	GG	GG	GG
2620932	T/C	3	6088057	+	NA	NA	NA	NA	NA	NA	GG	GG	GG	GG	GG	GG	GG	GG	GG	GG	GG	GG	GG	GG	GG	GG	GG	GG	GG	GG	GG	GG	GG	GG	GG	GG	GG	GG	GG	GG	GG	GG	GG	GG	GG	GG	AA	GG	GG
262361	A/G	1	8553732	-	NA	NA	NA	NA	NA	NA	--	--	--	--	--	--	--	--	--	--	--	--	--	--	--	--	--	--	--	--	--	--	--	--	--	--	--	--	--	--	--	--	--	--	--	--	--	--	--
2624847	T/C	3	6274743	+	NA	NA	NA	NA	NA	NA	AA	GG	AA	GG	GG	AA	AA	GG	AA	AA	AA	AA	GG	AA	GG	GG	AA	AA	AA	AG	AG	AA	AA	AA	AA	GG	AA	AA	AA	AA	AA	AA	AA	AA	AA	AA	AA	AA	AA
2624901	A/C	3	6279424	+	NA	NA	NA	NA	NA	NA	AA	AA	AA	CC	AA	CC	CC	CC	AA	AA	AA	AA	AA	AA	CC	AA	CC	CC	AA	--	AA	AA	AA	AA	AA	CC	CC	CC	CC	CC	CC	AA	CC	AA	AA	AA	AA	AA	CC
2624951	A/G	3	6283461	-	NA	NA	NA	NA	NA	NA	GG	GG	GG	AA	GG	AA	AA	AA	GG	GG	GG	GG	GG	GG	AA	GG	AA	GG	GG	AG	GG	GG	GG	GG	GG	AA	GG	GG	AA	GG	GG	GG	AA	GG	GG	GG	GG	GG	GG
2626805	A/G	3	6366944	+	NA	NA	NA	NA	NA	NA	AA	AA	AA	AA	AA	GG	GG	AA	AA	AA	AA	AA	AA	AA	AA	AA	GG	GG	AA	--	AA	AA	AA	AA	AA	AA	GG	GG	AA	GG	GG	AA	GG	AA	AA	AA	AA	AA	GG
2629208	T/C	3	6484111	+	NA	NA	NA	NA	NA	NA	GG	GG	GG	GG	GG	AA	AA	GG	GG	GG	GG	GG	GG	GG	GG	GG	AA	GG	GG	GG	GG	GG	GG	GG	GG	GG	GG	GG	GG	GG	GG	GG	AA	GG	GG	GG	GG	GG	GG
2629845	A/G	3	6513486	+	NA	NA	NA	NA	NA	NA	GG	AA	GG	AA	AA	AA	AA	AA	GG	GG	GG	GG	AA	GG	AA	AA	AA	GG	GG	AA	--	GG	GG	GG	GG	AA	GG	AA	AA	GG	GG	GG	AA	GG	GG	GG	GG	GG	GG
2634523	A/G	3	6732927	+	NA	NA	NA	NA	NA	NA	AA	AA	AA	AA	AA	AA	AA	AA	AA	AA	AA	AA	AA	GG	AA	AA	AA	AA	AA	AA	--	GG	AA	AA	AA	AA	AA	AA	AA	AA	AA	GG	AA	GG	AA	AA	AA	AA	AA
2640717	T/G	3	6975221	+	NA	NA	NA	NA	NA	NA	CC	CC	CC	CC	CC	CC	CC	CC	CC	CC	CC	CC	CC	CC	CC	CC	CC	CC	CC	CC	CC	CC	CC	CC	CC	CC	CC	CC	CC	CC	CC	CC	CC	CC	CC	CC	CC	CC	CC
2641058	A/G	3	6995968	-	NA	NA	NA	NA	NA	NA	GG	AA	GG	AA	AA	GG	GG	GG	GG	GG	GG	GG	AA	GG	AA	AA	AA	GG	GG	AG	AG	GG	GG	GG	GG	AA	GG	GG	AA	GG	GG	GG	GG	GG	GG	GG	GG	GG	GG
2645329	A/G	3	7166134	-	NA	NA	NA	NA	NA	NA	AA	GG	AA	GG	GG	GG	GG	GG	AA	AA	AA	AA	GG	AA	GG	GG	GG	GG	AA	--	AG	AA	AA	AA	AA	GG	GG	GG	GG	GG	GG	--	GG	AA	AA	AA	AA	AA	GG
2646087	T/G	3	7194780	-	NA	NA	NA	NA	NA	NA	CC	AA	CC	AA	AA	AA	AA	AA	CC	CC	CC	CC	AA	CC	AA	AA	AA	CC	CC	--	--	CC	CC	CC	CC	AA	CC	AA	AA	CC	CC	CC	AA	CC	CC	CC	CC	CC	CC
2647310	T/C	3	7240208	-	NA	NA	NA	NA	NA	NA	AA	GG	AA	AA	AA	GG	AA	AA	AA	AA	AA	AA	AA	AA	AA	AA	GG	AA	AA	AA	AA	AA	AA	AA	AA	AA	AA	GG	GG	AA	AA	AA	AA	AA	AA	AA	AA	AA	AA
2650075	T/C	3	7327929	+	NA	NA	NA	NA	NA	NA	GG	AA	GG	AA	AA	AA	AA	AA	GG	GG	GG	GG	AA	GG	AA	AA	AA	AA	GG	--	AG	GG	GG	GG	GG	AA	AA	AA	AA	AA	AA	--	AA	GG	GG	GG	GG	GG	AA
2650330	T/G	3	7344063	-	NA	NA	NA	NA	NA	NA	CC	CC	CC	CC	CC	CC	CC	CC	CC	CC	CC	CC	CC	CC	CC	CC	CC	CC	CC	CC	CC	CC	CC	CC	CC	CC	CC	CC	CC	CC	CC	CC	CC	CC	CC	CC	AA	CC	CC
2650599	T/G	3	7359971	+	NA	NA	NA	NA	NA	NA	CC	CC	CC	CC	CC	CC	AA	CC	CC	CC	CC	CC	CC	CC	CC	CC	CC	CC	CC	CC	CC	CC	CC	CC	CC	CC	CC	CC	CC	CC	CC	CC	AA	CC	CC	CC	CC	CC	CC
2656193	A/G	3	7605347	+	NA	NA	NA	NA	NA	NA	GG	GG	GG	AA	AA	GG	GG	GG	GG	GG	GG	GG	AA	GG	GG	AA	GG	--	GG	AA	--	GG	GG	GG	GG	AA	--	GG	GG	--	--	GG	GG	GG	GG	GG	GG	GG	--
2660387	A/G	3	7749415	+	NA	NA	NA	NA	NA	NA	GG	AA	GG	AA	AA	AA	AA	AA	GG	GG	GG	GG	AA	GG	AA	AA	AA	GG	GG	AG	AG	GG	GG	GG	GG	AA	GG	AA	AA	GG	GG	GG	AA	GG	GG	GG	GG	GG	GG
2663802	A/G	3	7870028	-	NA	NA	NA	NA	NA	NA	GG	GG	GG	GG	GG	GG	GG	GG	GG	AA	GG	GG	GG	GG	GG	GG	GG	GG	GG	GG	--	AA	GG	GG	GG	GG	GG	GG	GG	GG	GG	--	GG	AA	GG	GG	AA	GG	GG
2666586	A/G	3	7970936	+	NA	NA	NA	NA	NA	NA	GG	GG	GG	AA	AA	GG	AA	AA	GG	GG	GG	GG	AA	GG	GG	AA	GG	GG	GG	--	--	GG	GG	GG	GG	AA	GG	GG	GG	GG	GG	GG	AA	GG	GG	GG	GG	GG	GG
2666630	A/C	3	7971792	+	NA	NA	NA	NA	NA	NA	--	--	--	--	--	--	--	--	--	--	--	--	--	--	--	--	--	--	--	--	--	--	--	--	--	--	--	--	--	--	--	--	--	--	--	--	--	--	--
2669132	A/G	3	8060685	+	NA	NA	NA	NA	NA	NA	GG	GG	GG	GG	GG	GG	GG	GG	GG	AA	GG	GG	GG	GG	GG	GG	GG	GG	GG	GG	GG	GG	GG	GG	GG	GG	GG	GG	GG	GG	GG	AA	GG	AA	GG	GG	GG	GG	GG
2670272	A/G	3	8098672	-	NA	NA	NA	NA	NA	NA	--	--	--	--	--	--	--	--	--	--	--	--	--	--	--	--	--	--	--	--	--	--	--	--	--	--	--	--	--	--	--	--	--	--	--	--	--	--	--
2676051	T/C	3	8294213	+	NA	NA	NA	NA	NA	NA	AA	GG	AA	GG	GG	GG	GG	GG	AA	AA	AA	AA	GG	AA	GG	GG	GG	GG	AA	--	--	AA	AA	AA	AA	GG	GG	GG	GG	GG	GG	--	GG	AA	AA	AA	GG	AA	GG
2679023	T/C	3	8384192	+	NA	NA	NA	NA	NA	NA	AA	GG	AA	GG	GG	GG	GG	GG	AA	AA	AA	AA	GG	AA	GG	GG	GG	GG	AA	--	AG	AA	AA	AA	AA	GG	GG	GG	GG	GG	GG	--	GG	AA	AA	AA	GG	AA	GG
267954	A/G	1	8789900	-	NA	NA	NA	NA	NA	NA	GG	GG	GG	GG	GG	GG	GG	GG	GG	GG	GG	GG	GG	GG	GG	GG	GG	GG	GG	GG	GG	GG	GG	GG	GG	GG	GG	GG	GG	GG	GG	GG	GG	GG	GG	GG	AA	GG	GG
2681946	A/C	3	8484420	+	NA	NA	NA	NA	NA	NA	AA	CC	AA	CC	CC	CC	CC	CC	AA	AA	AA	AA	CC	AA	CC	CC	CC	CC	AA	--	--	AA	AA	AA	AA	CC	CC	CC	CC	CC	CC	AA	CC	AA	AA	AA	CC	AA	CC
2683385	A/G	3	8531064	+	NA	NA	NA	NA	NA	NA	AA	AA	AA	AA	AA	AA	AA	AA	AA	AA	AA	AA	AA	AA	AA	AA	AA	AA	AA	AA	AG	--	AA	AA	AA	AA	AA	AA	AA	AA	AA	AA	AA	--	AA	AA	AA	AA	AA
2683406	T/C	3	8532555	+	NA	NA	NA	NA	NA	NA	AA	AA	AA	GG	GG	AA	AA	AA	AA	AA	AA	AA	AA	AA	GG	AA	AA	AA	AA	--	--	AA	AA	AA	AA	GG	AA	AA	AA	AA	AA	AA	AA	AA	AA	AA	AA	AA	AA
2685493	T/G	3	8624329	+	NA	NA	NA	NA	NA	NA	AA	AA	AA	AA	AA	AA	AA	CC	AA	AA	AA	AA	AA	AA	AA	AA	AA	AA	AA	AA	AA	AA	AA	AA	AA	AA	AA	AA	AA	AA	AA	AA	AA	AA	AA	AA	AA	AA	AA
2689348	T/C	3	8799115	-	NA	NA	NA	NA	NA	NA	AA	AA	AA	AA	AA	AA	AA	AA	AA	AA	AA	AA	AA	AA	AA	AA	AA	AA	AA	AA	AA	AA	AA	AA	AA	AA	AA	AA	AA	AA	AA	AA	AA	AA	AA	AA	AA	AA	AA
2690184	A/C	3	8830368	+	NA	NA	NA	NA	NA	NA	AA	CC	AA	CC	CC	CC	CC	CC	AA	CC	AA	AA	AA	AA	CC	AA	CC	CC	AA	--	--	AA	AA	AA	AA	CC	CC	CC	AA	CC	CC	AA	CC	AA	CC	AA	CC	AA	CC
2695796	A/G	3	9070446	-	NA	NA	NA	NA	NA	NA	AA	GG	AA	GG	GG	GG	GG	GG	GG	GG	AA	AA	GG	AA	GG	GG	GG	GG	GG	GG	GG	GG	AA	AA	AA	GG	GG	GG	GG	GG	GG	GG	GG	GG	GG	AA	GG	AA	GG
2696289	T/C	3	9096663	+	NA	NA	NA	NA	NA	NA	AA	AA	AA	GG	GG	GG	GG	GG	AA	AA	AA	AA	AA	AA	GG	AA	GG	GG	AA	--	--	AA	AA	AA	AA	GG	GG	GG	AA	GG	GG	--	GG	AA	AA	AA	AA	AA	GG
2697557	A/G	3	9122069	-	NA	NA	NA	NA	NA	NA	--	--	--	--	--	--	--	--	--	--	--	--	--	--	--	--	--	--	--	--	--	--	--	--	--	--	--	--	--	--	--	--	--	--	--	--	--	--	--
2702392	A/C	3	9313148	+	NA	NA	NA	NA	NA	NA	CC	CC	CC	AA	AA	CC	CC	CC	CC	CC	CC	CC	CC	CC	AA	CC	CC	CC	CC	--	CC	CC	CC	CC	CC	AA	CC	CC	CC	CC	CC	CC	CC	CC	CC	CC	CC	CC	CC
2703814	A/G	3	9375374	+	NA	NA	NA	NA	NA	NA	GG	AA	GG	GG	GG	AA	AA	GG	GG	GG	GG	GG	AA	GG	GG	AA	AA	AA	GG	GG	AG	GG	GG	GG	GG	GG	AA	AA	GG	AA	--	GG	AA	GG	GG	GG	GG	GG	--
2706696	T/C	3	9471911	-	NA	NA	NA	NA	NA	NA	GG	GG	GG	GG	GG	GG	GG	GG	GG	GG	GG	GG	GG	AA	GG	GG	GG	GG	GG	GG	--	--	GG	GG	GG	GG	GG	GG	GG	GG	GG	--	GG	--	GG	GG	GG	GG	GG
2707533	T/C	3	9513579	-	NA	NA	NA	NA	NA	NA	GG	--	GG	GG	GG	--	--	--	GG	GG	GG	GG	--	GG	GG	--	--	--	GG	GG	GG	GG	GG	GG	GG	GG	--	--	AA	--	--	GG	--	GG	GG	GG	GG	GG	--
2709543	A/G	3	9592986	+	NA	NA	NA	NA	NA	NA	AA	AA	AA	AA	AA	GG	GG	GG	AA	AA	AA	AA	AA	AA	AA	AA	GG	GG	AA	--	AG	AA	AA	AA	AA	AA	GG	GG	AA	GG	--	AA	GG	AA	AA	AA	AA	AA	GG
2710208	A/G	3	9636224	-	NA	NA	NA	NA	NA	NA	AA	AA	AA	AA	AA	GG	GG	GG	AA	AA	AA	AA	AA	AA	AA	AA	GG	GG	AA	AA	--	AA	AA	AA	AA	AA	GG	GG	AA	GG	GG	AA	GG	AA	AA	AA	AA	AA	GG
2712931	T/C	3	9751213	-	NA	NA	NA	NA	NA	NA	GG	GG	GG	GG	GG	AA	AA	AA	GG	GG	GG	GG	GG	GG	GG	GG	AA	AA	GG	GG	--	GG	GG	GG	GG	GG	AA	AA	GG	AA	AA	GG	AA	GG	GG	GG	GG	GG	AA
2713838	A/G	3	9795722	-	NA	NA	NA	NA	NA	NA	GG	AA	GG	AA	AA	AA	AA	AA	GG	GG	GG	GG	AA	GG	AA	AA	AA	AA	GG	--	--	GG	GG	GG	GG	AA	AA	AA	GG	AA	AA	GG	AA	GG	GG	GG	GG	GG	AA
2714612	A/G	3	9828999	+	NA	NA	NA	NA	NA	NA	GG	GG	AA	GG	GG	GG	GG	GG	GG	GG	AA	GG	GG	AA	GG	GG	GG	GG	GG	GG	--	AA	GG	GG	AA	GG	GG	GG	GG	GG	GG	--	GG	AA	GG	AA	GG	AA	GG
2719473	T/C	3	10010232	-	NA	NA	NA	NA	NA	NA	GG	AA	GG	AA	AA	AA	AA	AA	GG	GG	GG	GG	AA	GG	AA	AA	AA	GG	GG	--	AG	GG	GG	GG	GG	AA	GG	AA	GG	GG	GG	GG	AA	GG	GG	GG	GG	GG	GG
2724361	A/G	3	10184356	+	NA	NA	NA	NA	NA	NA	AA	AA	AA	GG	GG	AA	GG	AA	AA	AA	AA	AA	AA	AA	GG	AA	AA	AA	AA	--	AA	AA	AA	AA	AA	AA	AA	AA	AA	AA	AA	AA	GG	AA	AA	AA	AA	AA	AA
27271	A/C	1	913573	-	NA	NA	NA	NA	NA	NA	CC	--	--	--	--	--	--	--	CC	CC	CC	--	--	--	CC	--	--	--	CC	CC	--	--	CC	--	--	--	--	--	CC	--	CC	--	--	--	CC	--	CC	CC	--
2727112	T/C	3	10301816	-	NA	NA	NA	NA	NA	NA	GG	AA	GG	AA	AA	GG	AA	GG	GG	GG	GG	GG	AA	GG	AA	AA	GG	GG	GG	AG	AG	GG	GG	GG	GG	AA	GG	AA	AA	GG	GG	GG	AA	GG	GG	GG	GG	GG	GG
2729230	A/C	3	10398681	-	NA	NA	NA	NA	NA	NA	AA	AA	AA	AA	AA	CC	AA	AA	AA	AA	AA	AA	AA	AA	AA	AA	CC	AA	AA	AA	AA	AA	AA	AA	AA	AA	AA	AA	AA	AA	AA	AA	AA	AA	AA	AA	AA	AA	AA
2732340	A/G	3	10511267	+	NA	NA	NA	NA	NA	NA	GG	GG	GG	GG	GG	GG	GG	GG	GG	GG	GG	GG	GG	GG	GG	GG	GG	GG	GG	GG	GG	GG	GG	GG	GG	GG	GG	GG	GG	GG	GG	GG	GG	GG	AA	GG	AA	GG	GG
2733626	A/G	3	10544320	-	NA	NA	NA	NA	NA	NA	GG	GG	GG	AA	AA	GG	GG	GG	GG	GG	GG	GG	GG	GG	GG	GG	GG	GG	GG	--	GG	GG	GG	GG	GG	GG	GG	GG	GG	GG	GG	GG	GG	GG	GG	GG	GG	GG	GG
2735296	T/C	3	10622328	-	NA	NA	NA	NA	NA	NA	AA	GG	AA	GG	GG	GG	GG	GG	AA	GG	AA	AA	GG	AA	GG	GG	GG	GG	AA	--	--	AA	AA	AA	AA	GG	GG	GG	GG	GG	GG	--	GG	AA	GG	AA	GG	AA	GG
2738069	A/G	3	10727877	+	NA	NA	NA	NA	NA	NA	AA	AA	AA	AA	AA	AA	AA	AA	AA	GG	AA	AA	AA	AA	AA	AA	AA	GG	AA	AA	AA	AA	AA	AA	AA	AA	GG	AA	GG	GG	GG	AA	AA	AA	GG	AA	GG	AA	GG
2738800	A/G	3	10766299	-	NA	NA	NA	NA	NA	NA	AA	AA	AA	AA	AA	AA	AA	AA	AA	GG	AA	AA	AA	AA	AA	AA	AA	AA	AA	AA	AA	AA	AA	AA	AA	AA	AA	AA	GG	AA	AA	AA	AA	AA	GG	AA	GG	AA	AA
2739775	T/C	3	10798982	-	NA	NA	NA	NA	NA	NA	AA	GG	AA	GG	GG	AA	AA	AA	AA	AA	AA	AA	AA	AA	AA	AA	AA	AA	AA	--	AA	AA	AA	AA	AA	AA	AA	AA	AA	AA	AA	AA	AA	AA	AA	AA	AA	AA	AA
2740379	A/G	3	10823343	+	NA	NA	NA	NA	NA	NA	GG	GG	GG	GG	GG	GG	GG	GG	GG	AA	GG	GG	GG	GG	GG	GG	GG	AA	GG	GG	GG	GG	GG	GG	GG	GG	AA	GG	AA	AA	AA	GG	GG	GG	AA	GG	AA	GG	AA
2741913	A/G	3	10899980	+	NA	NA	NA	NA	NA	NA	AA	AA	AA	AA	AA	GG	AA	AA	AA	GG	AA	AA	AA	AA	AA	AA	GG	GG	AA	AA	AA	AA	AA	AA	AA	AA	GG	AA	GG	GG	GG	AA	AA	AA	GG	AA	GG	AA	GG
2742650	A/G	3	10933337	+	NA	NA	NA	NA	NA	NA	AA	GG	AA	GG	GG	GG	AA	GG	AA	GG	AA	AA	AA	AA	AA	AA	GG	GG	AA	--	--	AA	AA	AA	AA	GG	GG	GG	GG	GG	GG	AA	AA	AA	GG	AA	GG	AA	GG
2746958	A/G	3	11108192	-	NA	NA	NA	NA	NA	NA	AA	AA	AA	AA	AA	AA	AA	AA	AA	AA	AA	AA	AA	AA	AA	AA	AA	AA	AA	AA	AA	AA	AA	AA	AA	AA	AA	AA	GG	AA	AA	AA	AA	AA	GG	AA	GG	AA	AA
2748943	A/G	3	11180554	-	NA	NA	NA	NA	NA	NA	AA	GG	AA	GG	GG	AA	AA	GG	AA	AA	AA	AA	AA	AA	AA	AA	AA	AA	AA	AG	AG	AA	AA	AA	AA	GG	AA	AA	AA	AA	AA	AA	AA	AA	AA	AA	AA	AA	AA
275011	A/G	1	9063265	-	NA	NA	NA	NA	NA	NA	GG	GG	GG	AA	GG	GG	GG	AA	GG	GG	GG	GG	GG	GG	GG	GG	GG	GG	GG	GG	GG	GG	GG	GG	GG	GG	GG	GG	GG	GG	GG	GG	GG	GG	GG	GG	GG	GG	GG
275443	A/C	1	9082965	+	NA	NA	NA	NA	NA	NA	CC	CC	CC	CC	CC	AA	CC	CC	CC	CC	CC	CC	AA	CC	CC	CC	AA	CC	CC	CC	CC	CC	CC	CC	CC	CC	CC	CC	AA	CC	CC	CC	CC	CC	CC	CC	CC	CC	CC
2755203	T/C	3	11382645	+	NA	NA	NA	NA	NA	NA	GG	GG	GG	GG	GG	GG	GG	GG	GG	AA	GG	GG	GG	GG	GG	GG	GG	AA	GG	--	GG	GG	GG	GG	GG	GG	AA	GG	GG	AA	AA	GG	GG	GG	AA	GG	AA	GG	AA
2757325	A/G	3	11444961	-	NA	NA	NA	NA	NA	NA	AA	AA	AA	AA	AA	AA	AA	AA	AA	GG	AA	AA	AA	AA	AA	AA	AA	--	AA	AA	AA	AA	AA	AA	AA	AA	--	--	AA	--	AA	AA	AA	AA	GG	AA	GG	AA	--
2759437	T/C	3	11510817	-	NA	NA	NA	NA	NA	NA	AA	GG	AA	GG	GG	GG	GG	GG	AA	GG	AA	AA	GG	AA	AA	GG	GG	GG	AA	--	AG	AA	AA	AA	AA	GG	GG	GG	AA	GG	GG	--	GG	AA	GG	AA	GG	AA	GG
275952	T/C	1	9096977	-	NA	NA	NA	NA	NA	NA	--	--	--	--	--	--	--	--	--	--	--	--	--	--	--	--	--	--	--	--	--	--	--	--	--	--	--	--	--	--	--	--	--	--	--	--	--	--	--
2759587	A/C	3	11519535	-	NA	NA	NA	NA	NA	NA	CC	AA	CC	AA	AA	CC	AA	AA	CC	CC	CC	CC	CC	CC	CC	CC	CC	CC	CC	--	AC	CC	CC	CC	CC	AA	CC	CC	CC	CC	CC	CC	AA	CC	CC	CC	CC	CC	CC
2763296	T/C	3	11694464	+	NA	NA	NA	NA	NA	NA	AA	AA	AA	AA	AA	AA	AA	AA	AA	GG	AA	AA	AA	AA	AA	AA	AA	GG	AA	--	AA	AA	AA	AA	AA	AA	GG	AA	AA	GG	GG	AA	AA	AA	GG	AA	GG	AA	GG
2766266	A/G	3	11826533	+	NA	NA	NA	NA	NA	NA	GG	GG	GG	GG	GG	GG	GG	GG	GG	GG	GG	GG	GG	GG	GG	GG	GG	GG	GG	GG	--	AA	GG	GG	GG	GG	GG	GG	GG	GG	GG	--	GG	AA	GG	GG	GG	GG	GG
2770990	A/C	3	12013490	+	NA	NA	NA	NA	NA	NA	--	--	--	--	--	--	--	--	--	--	--	--	--	--	--	--	--	--	--	--	--	--	--	--	--	--	--	--	--	--	--	--	--	--	--	--	--	--	--
2772593	A/G	3	12070220	-	NA	NA	NA	NA	NA	NA	GG	GG	GG	GG	GG	AA	GG	GG	GG	GG	GG	GG	GG	GG	GG	GG	AA	GG	GG	GG	GG	GG	GG	GG	GG	GG	GG	GG	GG	GG	GG	GG	GG	GG	AA	GG	AA	GG	GG
2776748	T/C	3	12227282	+	NA	NA	NA	NA	NA	NA	GG	GG	AA	GG	GG	GG	GG	GG	AA	GG	AA	GG	GG	GG	GG	GG	GG	GG	AA	GG	GG	GG	GG	GG	AA	GG	GG	GG	GG	GG	GG	GG	GG	GG	GG	AA	GG	AA	GG
2780891	T/C	3	12414561	+	NA	NA	NA	NA	NA	NA	GG	GG	AA	GG	GG	GG	GG	GG	AA	AA	AA	GG	GG	AA	GG	GG	GG	GG	AA	--	--	AA	GG	GG	AA	GG	GG	GG	AA	GG	GG	AA	GG	AA	AA	AA	AA	AA	GG
2781712	A/G	3	12471576	-	NA	NA	NA	NA	NA	NA	GG	GG	GG	GG	GG	GG	GG	GG	GG	GG	GG	GG	GG	GG	GG	GG	GG	GG	GG	GG	GG	GG	GG	GG	GG	GG	GG	GG	GG	GG	GG	GG	GG	GG	GG	GG	AA	GG	GG
2783055	A/C	3	12522167	+	NA	NA	NA	NA	NA	NA	CC	CC	AA	CC	CC	CC	CC	CC	AA	AA	AA	CC	CC	AA	CC	CC	CC	CC	AA	--	--	AA	CC	CC	AA	CC	CC	CC	AA	CC	CC	AA	CC	AA	AA	AA	AA	AA	CC
2783884	A/G	3	12564300	-	NA	NA	NA	NA	NA	NA	GG	AA	GG	AA	GG	GG	GG	GG	GG	GG	GG	GG	AA	GG	GG	AA	GG	GG	GG	AG	GG	GG	GG	GG	GG	GG	GG	GG	GG	GG	GG	GG	GG	GG	GG	GG	GG	GG	GG
2785595	A/G	3	12630582	-	NA	NA	NA	NA	NA	NA	GG	GG	GG	GG	GG	GG	GG	GG	GG	GG	GG	GG	GG	GG	GG	GG	GG	GG	GG	GG	GG	GG	GG	GG	GG	GG	GG	GG	GG	GG	GG	GG	GG	GG	GG	GG	AA	GG	GG
2786361	T/C	3	12656825	+	NA	NA	NA	NA	NA	NA	GG	GG	AA	GG	GG	GG	GG	GG	AA	GG	AA	GG	GG	GG	GG	GG	GG	GG	AA	GG	GG	GG	GG	GG	AA	GG	GG	GG	GG	GG	GG	GG	GG	GG	GG	AA	GG	AA	GG
2788567	T/G	3	12732483	-	NA	NA	NA	NA	NA	NA	--	--	--	--	--	--	--	--	--	--	--	--	--	--	--	--	--	--	--	--	--	--	--	--	--	--	--	--	--	--	--	--	--	--	--	--	--	--	--
2796703	A/G	3	13033575	+	NA	NA	NA	NA	NA	NA	GG	GG	GG	GG	GG	GG	GG	GG	GG	AA	GG	GG	GG	AA	GG	GG	GG	--	GG	GG	GG	GG	GG	GG	GG	GG	--	GG	GG	AG	AG	GG	GG	GG	AA	GG	GG	GG	--
2797649	A/C	3	13060097	-	NA	NA	NA	NA	NA	NA	AA	AA	AA	AA	AA	CC	AA	AA	AA	AA	AA	AA	AA	AA	AA	AA	CC	AA	AA	AA	AA	AA	AA	AA	AA	AA	AA	AA	AA	AA	AA	AA	AA	AA	AA	AA	AA	AA	AA
279787	T/C	1	9228185	-	NA	NA	NA	NA	NA	NA	GG	AA	GG	AA	GG	AA	AA	AA	GG	AA	GG	GG	AA	GG	AA	AA	AA	AA	GG	--	GG	GG	GG	GG	GG	GG	AA	AA	AA	AA	AA	GG	AA	GG	GG	GG	GG	GG	AA
27980	A/G	1	932866	+	NA	NA	NA	NA	NA	NA	GG	GG	GG	AA	GG	GG	GG	GG	GG	GG	GG	GG	GG	GG	GG	GG	GG	GG	GG	GG	GG	GG	GG	GG	GG	GG	GG	GG	GG	GG	GG	GG	GG	GG	GG	GG	GG	GG	GG
2798882	T/G	3	13116567	+	NA	NA	NA	NA	NA	NA	CC	CC	CC	AA	CC	CC	CC	CC	CC	CC	CC	CC	CC	CC	AA	CC	CC	CC	CC	AC	CC	CC	CC	CC	CC	CC	CC	CC	CC	CC	CC	CC	CC	CC	CC	CC	CC	CC	CC
2799469	A/G	3	13131168	-	NA	NA	NA	NA	NA	NA	AA	GG	AA	GG	GG	GG	GG	GG	AA	GG	AA	AA	GG	GG	GG	GG	GG	GG	AA	--	--	AA	AA	AA	AA	GG	GG	GG	GG	GG	GG	--	GG	AA	GG	AA	GG	AA	GG
2801683	T/C	3	13201617	+	NA	NA	NA	NA	NA	NA	GG	AA	GG	AA	AA	GG	AA	GG	GG	GG	GG	GG	AA	GG	AA	AA	GG	GG	GG	AA	AA	GG	GG	GG	GG	AA	GG	AA	GG	GG	GG	GG	AA	GG	GG	GG	GG	GG	GG
2813329	T/C	3	13456686	+	NA	NA	NA	NA	NA	NA	GG	GG	GG	GG	AA	GG	GG	GG	GG	GG	GG	GG	AA	GG	GG	AA	GG	--	GG	GG	--	GG	GG	GG	GG	AA	--	AA	GG	--	--	GG	GG	GG	GG	GG	GG	GG	--
2813334	T/C	3	13457112	-	NA	NA	NA	NA	NA	NA	GG	GG	GG	AA	GG	GG	AA	GG	GG	GG	GG	GG	GG	GG	AA	GG	GG	GG	GG	--	GG	GG	GG	GG	GG	GG	GG	GG	GG	GG	GG	GG	AA	GG	GG	GG	GG	GG	GG
2824870	A/G	3	13642764	+	NA	NA	NA	NA	NA	NA	--	--	--	--	--	--	--	--	--	--	--	--	--	--	--	--	--	--	--	--	--	--	--	--	--	--	--	--	--	--	--	--	--	--	--	--	--	--	--
2828893	T/G	3	13813260	+	NA	NA	NA	NA	NA	NA	AA	CC	AA	CC	CC	AA	CC	CC	AA	AA	AA	AA	CC	AA	CC	CC	AA	CC	AA	--	AC	AA	AA	AA	AA	CC	CC	CC	AA	CC	CC	--	CC	AA	AA	AA	AA	AA	CC
2829327	A/C	3	13831766	+	NA	NA	NA	NA	NA	NA	CC	CC	CC	CC	CC	CC	CC	CC	CC	CC	CC	CC	CC	AA	CC	CC	CC	CC	CC	CC	CC	CC	CC	CC	CC	CC	CC	CC	CC	CC	CC	CC	CC	CC	AA	CC	CC	CC	CC
2830984	T/C	3	13902394	-	NA	NA	NA	NA	NA	NA	GG	GG	GG	GG	GG	GG	GG	GG	GG	GG	GG	GG	GG	GG	GG	GG	GG	--	GG	--	--	AA	AA	AA	GG	GG	--	GG	GG	--	GG	AA	GG	AA	GG	GG	GG	GG	--
2831765	T/G	3	13932387	+	NA	NA	NA	NA	NA	NA	AA	AA	AA	CC	AA	AA	AA	AA	AA	AA	AA	AA	AA	AA	AA	AA	AA	AA	AA	AC	AA	AA	AA	AA	AA	AA	AA	AA	AA	AA	AA	AA	AA	AA	AA	AA	AA	AA	AA
2836825	T/C	3	14108269	+	NA	NA	NA	NA	NA	NA	GG	AA	GG	AA	AA	AA	AA	AA	GG	GG	GG	GG	AA	GG	AA	AA	GG	AA	GG	--	AG	GG	GG	GG	GG	AA	AA	AA	GG	AA	AA	--	AA	GG	GG	GG	GG	GG	AA
2838381	T/G	3	14169727	-	NA	NA	NA	NA	NA	NA	CC	CC	CC	CC	CC	CC	CC	CC	CC	CC	CC	CC	AA	CC	CC	CC	CC	CC	CC	CC	AC	CC	CC	CC	CC	AA	CC	CC	CC	CC	CC	CC	CC	CC	CC	CC	CC	CC	CC
2838899	A/C	3	14201187	-	NA	NA	NA	NA	NA	NA	AA	CC	AA	CC	CC	CC	CC	CC	AA	AA	AA	AA	CC	AA	CC	CC	AA	AA	AA	--	AC	AA	AA	AA	AA	CC	AA	CC	AA	AA	AA	AA	CC	AA	AA	AA	AA	AA	AA
2843984	A/G	3	14367388	-	NA	NA	NA	NA	NA	NA	GG	GG	GG	GG	GG	GG	GG	GG	GG	GG	GG	GG	GG	GG	GG	GG	GG	GG	GG	GG	GG	GG	GG	GG	GG	GG	GG	GG	GG	GG	GG	GG	GG	GG	GG	GG	AA	GG	GG
2846279	T/G	3	14447934	-	NA	NA	NA	NA	NA	NA	AA	CC	AA	CC	CC	CC	CC	CC	AA	AA	AA	AA	CC	CC	CC	CC	CC	CC	AA	--	AC	AA	AA	AA	AA	CC	CC	CC	AA	CC	CC	--	CC	AA	AA	AA	CC	AA	CC
2853978	T/C	3	14652096	+	NA	NA	NA	NA	NA	NA	GG	AA	GG	AA	GG	AA	AA	AA	GG	GG	GG	GG	AA	GG	AA	GG	AA	GG	GG	GG	--	GG	GG	GG	GG	AA	GG	GG	GG	GG	GG	GG	AA	GG	GG	GG	GG	GG	GG
2856080	T/C	3	14721094	-	NA	NA	NA	NA	NA	NA	AA	AA	AA	AA	AA	GG	AA	GG	AA	AA	AA	AA	GG	AA	GG	AA	GG	AA	AA	AA	--	AA	AA	AA	AA	GG	AA	AA	AA	AA	AA	AA	AA	AA	AA	AA	AA	AA	AA
2856292	A/G	3	14728343	-	NA	NA	NA	NA	NA	NA	AA	--	AA	--	GG	--	--	--	AA	AA	AA	AA	--	GG	--	GG	--	--	AA	--	AA	AA	AA	AA	AA	--	--	--	AA	--	--	AA	--	AA	GG	AA	GG	AA	--
285643	T/C	1	9438285	+	NA	NA	NA	NA	NA	NA	GG	GG	GG	GG	GG	AA	GG	GG	GG	GG	GG	GG	GG	GG	GG	GG	AA	GG	GG	GG	GG	GG	GG	GG	GG	GG	GG	GG	AA	GG	GG	GG	GG	GG	GG	GG	GG	GG	GG
285749	A/G	1	9441458	+	NA	NA	NA	NA	NA	NA	AA	AA	AA	AA	AA	AA	AA	AA	AA	AA	AA	AA	AA	AA	AA	AA	AA	--	AA	AA	AA	AA	AA	AA	AA	AA	--	AA	AA	AA	AA	AA	AA	AA	AA	AA	AA	AA	AA
2857490	T/C	3	14777813	+	NA	NA	NA	NA	NA	NA	AA	GG	GG	GG	AA	GG	GG	AA	AA	GG	AA	GG	AA	AA	AA	AA	GG	GG	AA	AA	AG	GG	AA	AA	GG	AA	GG	GG	GG	GG	GG	AA	GG	GG	AA	GG	AA	AA	GG
2865742	T/C	3	15014443	-	NA	NA	NA	NA	NA	NA	GG	GG	GG	GG	GG	GG	GG	GG	GG	GG	GG	GG	GG	GG	GG	GG	GG	GG	GG	GG	GG	GG	GG	GG	GG	GG	GG	GG	GG	GG	GG	GG	GG	GG	AA	GG	AA	GG	GG
2872455	T/C	3	15185385	+	NA	NA	NA	NA	NA	NA	GG	AA	AA	AA	AA	GG	GG	AA	GG	AA	GG	AA	AA	GG	AA	AA	GG	GG	GG	GG	AA	AA	GG	GG	AA	AA	GG	GG	GG	GG	GG	--	GG	AA	GG	AA	GG	GG	GG
2873527	T/C	3	15200574	+	NA	NA	NA	NA	NA	NA	AA	GG	GG	GG	GG	GG	GG	GG	AA	GG	AA	GG	--	AA	GG	--	GG	GG	AA	GG	GG	--	AA	AA	GG	GG	GG	GG	GG	GG	GG	GG	GG	GG	GG	GG	GG	AA	GG
2878405	T/G	3	15292735	+	NA	NA	NA	NA	NA	NA	AA	CC	CC	CC	CC	CC	CC	CC	AA	CC	AA	CC	CC	AA	CC	CC	CC	CC	AA	--	CC	CC	AA	AA	CC	CC	CC	CC	CC	CC	CC	CC	CC	CC	CC	CC	CC	AA	CC
2879402	A/G	3	15314953	+	NA	NA	NA	NA	NA	NA	AA	GG	--	GG	--	AG	AG	--	AA	--	AA	--	--	AA	GG	--	AA	--	AA	AG	GG	GG	AA	AA	--	--	--	AA	AG	--	--	--	AG	--	AA	--	AA	AA	--
2883351	A/G	3	15389998	-	NA	NA	NA	NA	NA	NA	GG	GG	GG	GG	GG	GG	GG	GG	GG	GG	GG	GG	GG	GG	GG	GG	GG	AA	GG	GG	GG	GG	GG	GG	GG	GG	AA	GG	GG	AA	--	GG	GG	GG	AA	GG	AA	GG	AA
288377	T/C	1	9525117	+	NA	NA	NA	NA	NA	NA	GG	GG	GG	GG	AA	GG	GG	GG	GG	GG	GG	GG	GG	GG	GG	GG	GG	GG	GG	AG	GG	GG	GG	GG	GG	AA	GG	GG	GG	GG	GG	GG	GG	GG	GG	GG	GG	GG	GG
288715	A/C	1	9545084	-	NA	NA	NA	NA	NA	NA	AA	CC	AA	CC	CC	CC	CC	CC	AA	AA	AA	AA	CC	AA	CC	CC	CC	CC	AA	--	--	AA	AA	AA	AA	CC	CC	CC	CC	CC	CC	AA	CC	AA	AA	AA	AA	AA	CC
2893649	T/C	3	15695090	+	NA	NA	NA	NA	NA	NA	GG	GG	GG	AA	GG	GG	GG	AA	GG	GG	GG	GG	GG	GG	AA	GG	GG	GG	GG	GG	AG	GG	GG	GG	GG	AA	GG	--	GG	GG	GG	GG	GG	GG	GG	GG	GG	GG	GG
2894214	T/C	3	15709424	+	NA	NA	NA	NA	NA	NA	AA	GG	GG	GG	GG	AA	AA	GG	AA	GG	GG	GG	GG	GG	GG	GG	AA	AA	AA	AG	GG	GG	GG	AA	AA	GG	AA	AA	AA	AA	AA	AA	AA	GG	AA	GG	AA	GG	AA
2896885	A/G	3	15778608	-	NA	NA	NA	NA	NA	NA	--	AA	AA	AA	AA	--	GG	AA	--	AA	AA	AA	AA	AA	AA	AA	--	GG	--	AA	AA	AA	AA	--	--	AA	GG	--	GG	GG	GG	AG	GG	AA	GG	AA	GG	AA	GG
2902136	A/C	3	15918366	-	NA	NA	NA	NA	NA	NA	CC	AA	CC	AA	AA	CC	CC	AA	CC	AA	CC	AA	CC	CC	AA	AA	CC	CC	CC	AC	AA	AA	CC	CC	CC	AA	CC	CC	CC	CC	CC	CC	CC	AA	CC	CC	CC	CC	CC
2902759	T/G	3	15942519	-	NA	NA	NA	NA	NA	NA	AA	AA	CC	AA	AA	AA	AA	AA	AA	AA	CC	AA	AA	CC	AA	AA	AA	AA	AA	AA	AA	AA	CC	AA	AA	AA	AA	AA	AA	AA	AA	AA	AA	AA	CC	CC	CC	CC	AA
2904927	A/G	3	16022004	-	NA	NA	NA	NA	NA	NA	GG	AA	GG	GG	GG	GG	GG	GG	GG	GG	GG	GG	GG	GG	GG	GG	GG	GG	GG	--	GG	GG	GG	GG	GG	GG	GG	GG	GG	GG	GG	GG	GG	GG	GG	GG	GG	GG	GG
2912279	T/G	3	16211192	-	NA	NA	NA	NA	NA	NA	CC	CC	AA	CC	CC	CC	CC	CC	CC	CC	AA	CC	CC	AA	CC	CC	CC	CC	CC	CC	CC	CC	AA	CC	CC	CC	CC	CC	AA	CC	CC	CC	CC	CC	AA	AA	AA	AA	CC
2914149	A/G	3	16258485	+	NA	NA	NA	NA	NA	NA	--	--	--	--	--	--	--	--	--	--	--	--	--	--	--	--	--	--	--	--	--	--	--	--	--	--	--	--	--	--	--	--	--	--	--	--	--	--	--
2914940	T/G	3	16282458	-	NA	NA	NA	NA	NA	NA	CC	CC	CC	AA	CC	CC	CC	AA	CC	CC	CC	CC	CC	CC	AA	CC	CC	CC	CC	CC	AC	CC	CC	CC	CC	AA	CC	CC	CC	CC	CC	CC	CC	CC	CC	CC	CC	CC	CC
2915115	T/G	3	16294363	+	NA	NA	NA	NA	NA	NA	AA	AA	CC	AA	CC	CC	CC	AA	AA	AA	CC	AA	CC	CC	AA	CC	AA	AA	AA	AA	AA	AA	CC	AA	AA	AA	AA	AA	CC	AA	AA	AA	CC	AA	CC	CC	CC	CC	AA
2916182	A/C	3	16324424	-	NA	NA	NA	NA	NA	NA	CC	AA	CC	AA	CC	CC	CC	AA	CC	CC	CC	AA	CC	CC	AA	CC	CC	CC	CC	AC	AC	CC	CC	CC	CC	AA	CC	CC	CC	CC	CC	CC	CC	CC	CC	CC	CC	CC	CC
2930235	T/G	3	16626519	-	NA	NA	NA	NA	NA	NA	AA	AA	AA	CC	AA	AA	AA	CC	AA	AA	AA	AA	AA	AA	CC	AA	AA	AA	AA	AA	--	AA	AA	AA	AA	CC	AA	AA	AA	AA	AA	AA	AA	AA	AA	AA	AA	AA	AA
2931528	T/C	3	16665644	+	NA	NA	NA	NA	NA	NA	AA	GG	AA	AA	GG	AA	AA	AA	AA	AA	AA	GG	AA	AA	AA	GG	GG	GG	AA	GG	AA	AA	AA	AA	AA	AA	GG	GG	AA	GG	GG	GG	AA	--	AA	AA	AA	AA	GG
2932640	T/G	3	16688962	+	NA	NA	NA	NA	NA	NA	AA	CC	AA	AA	CC	AA	AA	AA	AA	AA	AA	CC	AA	AA	AA	CC	CC	CC	AA	CC	--	--	AA	AA	AA	AA	CC	CC	AA	CC	CC	CC	AA	CC	AA	AA	AA	AA	CC
2934100	A/G	3	16731513	-	NA	NA	NA	NA	NA	NA	GG	GG	GG	GG	GG	GG	GG	GG	GG	GG	GG	GG	GG	GG	GG	GG	GG	GG	GG	GG	GG	GG	GG	GG	GG	GG	GG	GG	GG	GG	GG	GG	GG	GG	GG	GG	AA	GG	GG
294101	T/C	1	9751192	+	NA	NA	NA	NA	NA	NA	GG	GG	GG	GG	GG	GG	GG	GG	GG	GG	GG	GG	GG	GG	GG	GG	GG	GG	GG	GG	GG	GG	GG	GG	GG	GG	GG	GG	GG	GG	GG	GG	GG	GG	GG	GG	GG	GG	GG
2941650	T/C	3	16889939	+	NA	NA	NA	NA	NA	NA	AA	GG	GG	GG	GG	GG	GG	GG	GG	AA	GG	AA	GG	GG	GG	GG	GG	GG	GG	GG	--	AA	GG	AA	AA	GG	GG	GG	GG	GG	GG	--	GG	AA	GG	GG	GG	GG	GG
2945947	T/G	3	16996623	-	NA	NA	NA	NA	NA	NA	AA	CC	AA	AA	CC	CC	CC	AA	AA	AA	AA	AA	AA	AA	AA	CC	CC	CC	AA	--	AA	AA	AA	AA	AA	AA	CC	CC	CC	CC	CC	--	CC	AA	AA	AA	AA	AA	CC
2954333	A/G	3	17199235	+	NA	NA	NA	NA	NA	NA	AA	AA	AA	AA	AA	GG	AA	AA	AA	AA	AA	AA	AA	AA	AA	AA	AA	--	AA	AA	AA	AA	AA	AA	AA	AA	--	AA	AA	--	AA	AA	AA	AA	AA	AA	AA	AA	--
2954869	T/G	3	17216608	-	NA	NA	NA	NA	NA	NA	CC	--	CC	--	--	--	--	--	CC	CC	CC	CC	--	CC	--	--	--	CC	CC	CC	CC	CC	CC	CC	CC	--	CC	--	AA	CC	CC	CC	--	CC	CC	CC	CC	CC	CC
2955401	T/G	3	17227564	-	NA	NA	NA	NA	NA	NA	AA	CC	CC	CC	CC	CC	CC	CC	CC	AA	CC	AA	CC	CC	CC	CC	CC	CC	CC	--	AC	AA	CC	AA	AA	CC	CC	CC	CC	CC	CC	AA	CC	AA	AA	CC	AA	CC	CC
2959498	A/G	3	17331708	+	NA	NA	NA	NA	NA	NA	AA	AA	AA	AA	AA	AA	AA	AA	AA	AA	AA	AA	AA	AA	AA	AA	AA	GG	AA	AA	AA	AA	AA	AA	AA	AA	GG	AA	GG	GG	GG	AA	AA	AA	AA	AA	AA	AA	GG
2960276	A/G	3	17349899	-	NA	NA	NA	NA	NA	NA	GG	GG	GG	GG	GG	GG	GG	GG	GG	GG	GG	GG	GG	GG	GG	GG	GG	GG	GG	GG	GG	GG	GG	GG	GG	GG	GG	GG	GG	GG	GG	GG	GG	GG	GG	GG	AA	GG	GG
2963464	A/G	3	17416529	-	NA	NA	NA	NA	NA	NA	AA	GG	AA	GG	GG	GG	GG	GG	AA	AA	AA	AA	GG	AA	GG	GG	GG	GG	AA	--	AG	AA	AA	AA	AA	GG	GG	GG	GG	GG	GG	AA	GG	AA	AA	AA	AA	AA	GG
2964807	A/G	3	17453008	-	NA	NA	NA	NA	NA	NA	AA	GG	AA	GG	GG	GG	GG	GG	AA	AA	AA	AA	GG	AA	GG	GG	GG	GG	AA	--	AG	AA	AA	AA	AA	GG	GG	GG	GG	GG	GG	--	GG	AA	GG	AA	GG	AA	GG
2972375	A/G	3	17674269	-	NA	NA	NA	NA	NA	NA	GG	AA	GG	AA	AA	GG	GG	AA	GG	GG	GG	GG	AA	GG	AA	AA	GG	GG	GG	AA	AA	GG	GG	GG	GG	AA	GG	AA	GG	GG	GG	GG	GG	GG	GG	GG	GG	GG	GG
2975808	T/G	3	17803740	-	NA	NA	NA	NA	NA	NA	CC	AA	CC	AA	AA	AA	AA	AA	CC	AA	CC	AA	AA	CC	AA	AA	AA	AA	CC	--	AA	AA	CC	CC	CC	AA	AA	AA	AA	AA	AA	AA	AA	AA	AA	CC	AA	CC	AA
2976658	A/G	3	17827706	+	NA	NA	NA	NA	NA	NA	AA	AA	AA	GG	AA	AA	AA	GG	AA	AA	AA	AA	AA	AA	GG	AA	AA	AA	AA	AA	AG	AA	AA	AA	AA	GG	AA	AA	AA	AA	AA	AA	AA	AA	AA	AA	AA	AA	AA
2976904	T/C	3	17840988	+	NA	NA	NA	NA	NA	NA	AA	AA	AA	AA	AA	AA	AA	AA	AA	GG	AA	GG	AA	AA	AA	AA	AA	GG	AA	AG	AG	GG	AA	AA	AA	AA	GG	AA	GG	GG	GG	GG	AA	GG	GG	AA	GG	AA	GG
2977128	A/G	3	17847337	+	NA	NA	NA	NA	NA	NA	GG	GG	GG	GG	GG	GG	GG	GG	GG	GG	GG	GG	GG	GG	GG	GG	GG	GG	GG	GG	GG	GG	GG	GG	GG	GG	GG	GG	AA	GG	GG	GG	GG	GG	GG	GG	GG	GG	GG
2980343	T/C	3	17950141	-	NA	NA	NA	NA	NA	NA	AA	AA	AA	AA	AA	GG	GG	AA	AA	GG	AA	GG	AA	AA	AA	AA	GG	GG	AA	AG	AG	GG	AA	AA	AA	AA	GG	GG	GG	GG	GG	GG	GG	GG	GG	AA	GG	AA	GG
298163	T/G	1	9883876	-	NA	NA	NA	NA	NA	NA	AA	CC	AA	CC	CC	CC	CC	CC	AA	AA	AA	AA	CC	AA	CC	CC	CC	CC	AA	--	AC	AA	AA	AA	AA	CC	CC	CC	CC	CC	CC	--	CC	AA	AA	AA	AA	AA	CC
2991273	T/C	3	18227090	-	NA	NA	NA	NA	NA	NA	AA	AA	AA	AA	AA	AA	AA	AA	AA	GG	AA	GG	AA	AA	AA	AA	AA	GG	AA	--	--	GG	AA	AA	AA	AA	GG	AA	GG	GG	GG	GG	AA	GG	GG	AA	GG	AA	GG
2993458	A/G	3	18273682	-	NA	NA	NA	NA	NA	NA	GG	GG	GG	AA	GG	GG	GG	AA	GG	GG	GG	GG	GG	GG	AA	GG	GG	GG	GG	GG	AG	GG	GG	GG	GG	AA	GG	GG	GG	GG	GG	GG	GG	GG	GG	GG	GG	GG	GG
2996441	T/C	3	18382221	-	NA	NA	NA	NA	NA	NA	AA	AA	AA	AA	AA	AA	AA	AA	AA	GG	AA	GG	AA	AA	AA	AA	AA	GG	AA	--	AG	GG	AA	AA	AA	AA	GG	AA	GG	GG	GG	GG	AA	GG	GG	AA	GG	AA	GG
2997078	T/G	3	18437379	-	NA	NA	NA	NA	NA	NA	AA	CC	AA	CC	CC	CC	CC	CC	AA	CC	AA	CC	CC	AA	CC	CC	CC	CC	AA	CC	CC	CC	AA	AA	AA	CC	CC	AA	CC	CC	CC	CC	CC	CC	CC	AA	CC	AA	CC
2998047	A/G	3	18485556	-	NA	NA	NA	NA	NA	NA	GG	GG	GG	GG	GG	GG	GG	GG	GG	GG	GG	GG	GG	GG	GG	GG	GG	GG	GG	GG	GG	GG	GG	GG	GG	GG	GG	GG	GG	GG	GG	GG	GG	GG	GG	GG	GG	GG	GG
2999715	A/G	3	18529454	+	NA	NA	NA	NA	NA	NA	GG	GG	GG	GG	GG	GG	GG	GG	GG	AA	GG	AA	GG	GG	GG	GG	GG	GG	GG	--	--	AA	GG	GG	GG	GG	GG	GG	AA	GG	GG	--	GG	AA	AA	GG	AA	GG	GG
3009211	A/G	3	18789617	-	NA	NA	NA	NA	NA	NA	GG	AA	GG	AA	AA	AA	AA	AA	GG	AA	GG	AA	AA	GG	AA	AA	AA	AA	GG	--	AA	AA	AA	GG	GG	AA	AA	GG	AA	AA	AA	AA	AA	AA	AA	GG	AA	GG	AA
3015457	A/G	3	18929885	-	NA	NA	NA	NA	NA	NA	AA	GG	AA	GG	GG	--	--	GG	AA	GG	AA	GG	GG	AA	GG	GG	--	GG	AA	GG	GG	GG	GG	AA	AA	GG	GG	AA	GG	GG	GG	GG	--	GG	GG	AA	GG	AA	GG
3022199	A/G	3	19093852	+	NA	NA	NA	NA	NA	NA	--	GG	--	GG	GG	GG	GG	GG	--	AA	--	AA	GG	--	GG	GG	GG	--	--	--	--	AA	AA	--	--	GG	--	--	AA	--	GG	AA	GG	AA	AA	--	GG	--	GG
3024069	A/G	3	19137324	+	NA	NA	NA	NA	NA	NA	GG	GG	GG	GG	GG	GG	GG	GG	GG	AA	GG	AA	GG	GG	GG	GG	GG	GG	GG	GG	--	AA	AA	GG	GG	GG	GG	GG	AA	GG	GG	AA	GG	AA	AA	GG	AA	GG	GG
303229	A/G	1	10064661	+	NA	NA	NA	NA	NA	NA	--	--	--	--	--	--	--	--	--	--	--	--	--	--	--	--	--	--	--	--	--	--	--	--	--	--	--	--	--	--	--	--	--	--	--	--	--	--	--
3036535	T/C	3	19425941	+	NA	NA	NA	NA	NA	NA	AA	AA	AA	AA	AA	AA	AA	AA	AA	AA	AA	AA	AA	AA	AA	AA	AA	--	AA	AA	AA	AA	AA	AA	AA	AA	--	AA	AA	--	AA	AA	AA	AA	AA	AA	GG	AA	--
3037895	T/G	3	19453955	-	NA	NA	NA	NA	NA	NA	AA	AA	AA	AA	AA	AA	AA	AA	AA	CC	AA	CC	AA	AA	AA	AA	AA	CC	AA	--	AC	CC	CC	AA	AA	AA	CC	AA	CC	--	--	CC	AA	CC	CC	AA	CC	AA	--
3041008	A/C	3	19519543	+	NA	NA	NA	NA	NA	NA	CC	AA	CC	AA	AA	AA	AA	AA	CC	CC	CC	CC	AA	CC	AA	AA	AA	CC	CC	AC	AC	CC	CC	CC	CC	AA	CC	CC	CC	CC	CC	CC	AA	CC	CC	CC	CC	CC	CC
3046543	T/C	3	19580423	+	NA	NA	NA	NA	NA	NA	GG	GG	GG	AA	GG	GG	GG	AA	GG	GG	GG	GG	AA	GG	AA	GG	GG	GG	GG	AG	AG	GG	GG	GG	GG	AA	GG	GG	GG	GG	GG	GG	GG	GG	GG	GG	GG	GG	GG
3046667	T/G	3	19585619	+	NA	NA	NA	NA	NA	NA	CC	CC	CC	CC	CC	CC	CC	CC	CC	AA	CC	AA	CC	CC	CC	CC	CC	CC	CC	CC	--	AA	AA	CC	CC	CC	CC	CC	AA	CC	CC	--	CC	AA	AA	CC	AA	CC	CC
3046830	T/C	3	19596996	-	NA	NA	NA	NA	NA	NA	AA	GG	AA	AA	GG	GG	GG	AA	AA	AA	AA	AA	AA	AA	AA	GG	GG	AA	AA	AA	AA	AA	AA	AA	AA	AA	AA	AA	AA	AA	AA	AA	GG	AA	AA	AA	AA	AA	AA
304900	A/G	1	10100605	+	NA	NA	NA	NA	NA	NA	GG	AA	GG	AA	GG	GG	GG	GG	GG	GG	GG	GG	GG	GG	GG	AA	GG	GG	GG	AG	GG	GG	GG	GG	GG	AA	GG	GG	GG	GG	GG	GG	GG	GG	GG	GG	GG	GG	GG
3050322	T/C	3	19667207	-	NA	NA	NA	NA	NA	NA	AA	AA	AA	GG	AA	AA	AA	GG	AA	AA	AA	AA	AA	AA	GG	AA	AA	--	AA	AA	--	AA	AA	AA	AA	GG	--	AA	AA	--	AA	AA	AA	AA	AA	AA	AA	AA	GG
3053346	A/G	3	19728467	-	NA	NA	NA	NA	NA	NA	AA	AA	AA	AA	AA	AA	AA	AA	AA	GG	AA	GG	AA	AA	AA	AA	AA	GG	AA	--	AG	GG	GG	AA	AA	AA	GG	AA	GG	GG	GG	GG	AA	GG	GG	AA	GG	AA	GG
3069290	T/G	3	20084390	+	NA	NA	NA	NA	NA	NA	--	--	--	--	--	--	--	--	--	--	--	--	--	--	--	--	--	--	--	--	--	--	--	--	--	--	--	--	--	--	--	--	--	--	--	--	--	--	--
3070588	T/C	3	20105048	-	NA	NA	NA	NA	NA	NA	AG	AG	AG	AG	AG	AA	AA	AA	AG	AG	AG	AG	AG	AG	AG	AG	AA	AG	AG	AG	AG	AG	AG	AG	AG	AG	AG	AG	AG	AG	AG	AG	AA	AG	AG	AG	AA	AG	AG
3072095	T/C	3	20134234	-	NA	NA	NA	NA	NA	NA	AA	GG	AA	GG	GG	GG	GG	GG	AA	GG	AA	GG	GG	AA	GG	GG	GG	GG	AA	--	GG	GG	GG	AA	AA	GG	GG	GG	GG	GG	GG	GG	GG	GG	GG	AA	GG	AA	GG
3074401	T/C	3	20180537	+	NA	NA	NA	NA	NA	NA	--	--	--	--	--	--	--	--	--	--	--	--	--	--	--	--	--	--	--	--	--	--	--	--	--	--	--	--	--	--	--	--	--	--	--	--	--	--	--
3080964	T/G	3	20331924	+	NA	NA	NA	NA	NA	NA	CC	CC	CC	CC	CC	CC	CC	CC	CC	AA	CC	AA	CC	CC	CC	CC	CC	CC	CC	--	AC	AA	AA	CC	CC	CC	CC	CC	AA	CC	CC	--	CC	AA	AA	CC	CC	CC	CC
3084235	T/C	3	20440864	-	NA	NA	NA	NA	NA	NA	AA	AA	AA	AA	AA	AA	AA	AA	AA	GG	AA	GG	AA	AA	AA	AA	AA	GG	AA	--	AG	GG	GG	AA	AA	AA	GG	AA	GG	GG	AG	GG	AA	GG	GG	AA	GG	AA	GG
308677	A/G	1	10219743	-	NA	NA	NA	NA	NA	NA	GG	GG	GG	GG	GG	GG	GG	GG	GG	GG	GG	GG	GG	GG	GG	GG	GG	GG	GG	GG	GG	GG	GG	GG	GG	GG	GG	GG	GG	GG	GG	GG	GG	GG	GG	GG	GG	GG	GG
3088244	T/C	3	20540040	-	NA	NA	NA	NA	NA	NA	AA	AA	AA	AA	AA	AA	AA	AA	AA	GG	AA	GG	AA	AA	AA	AA	AA	AA	AA	AA	--	GG	GG	AA	AA	AA	AA	AA	GG	AA	AA	GG	AA	GG	GG	AA	GG	AA	AA
3093535	A/G	3	20697029	+	NA	NA	NA	NA	NA	NA	GG	GG	GG	GG	GG	GG	GG	GG	GG	GG	GG	GG	GG	GG	GG	GG	GG	GG	GG	GG	GG	GG	GG	GG	GG	GG	GG	GG	GG	GG	GG	GG	GG	GG	GG	GG	AA	GG	GG
3094195	T/C	3	20717376	+	NA	NA	NA	NA	NA	NA	GG	AA	GG	AA	AA	AA	AA	AA	GG	GG	GG	GG	AA	GG	AA	AA	AA	--	GG	--	AG	GG	GG	GG	GG	AA	--	GG	GG	--	--	GG	AA	GG	GG	GG	GG	GG	--
3096758	T/C	3	20774372	-	NA	NA	NA	NA	NA	NA	GG	GG	GG	AA	GG	GG	GG	AA	GG	GG	GG	GG	AA	GG	AA	GG	GG	GG	GG	AA	--	GG	GG	GG	GG	AA	GG	GG	GG	GG	GG	GG	GG	GG	GG	GG	GG	GG	GG
3099358	A/G	3	20833026	-	NA	NA	NA	NA	NA	NA	AA	AA	AA	AA	AA	AA	AA	AA	AA	GG	AA	GG	AA	AA	AA	AA	AA	AA	AA	--	AG	GG	GG	AA	AA	AA	AA	AA	GG	AA	AA	--	AA	GG	GG	AA	GG	AA	AA
3103509	A/G	3	20946837	-	NA	NA	NA	NA	NA	NA	GG	GG	GG	GG	GG	GG	GG	GG	GG	GG	GG	GG	GG	GG	GG	GG	GG	GG	GG	GG	GG	GG	GG	GG	GG	GG	GG	GG	GG	GG	GG	GG	GG	GG	GG	GG	AA	GG	GG
3105388	A/G	3	21003404	-	NA	NA	NA	NA	NA	NA	GG	GG	GG	AA	GG	GG	GG	AA	GG	GG	GG	GG	GG	GG	AA	GG	GG	GG	GG	GG	AG	GG	GG	GG	GG	AA	GG	GG	GG	GG	GG	GG	GG	GG	GG	GG	GG	GG	GG
3113846	A/G	3	21229812	-	NA	NA	NA	NA	NA	NA	AA	AA	AA	AA	AA	AA	GG	AA	AA	AA	AA	AA	AA	AA	AA	AA	GG	--	AA	AA	AA	AA	AA	AA	AA	AA	--	AA	AA	--	AA	AA	GG	AA	AA	AA	AA	AA	--
3117490	A/G	3	21312299	-	NA	NA	NA	NA	NA	NA	AA	GG	AA	GG	GG	GG	GG	GG	AA	AA	AA	AA	GG	AA	GG	GG	GG	GG	AA	--	AG	AA	AA	AA	AA	GG	GG	GG	GG	GG	GG	--	GG	AA	AA	AA	AA	AA	GG
311989	A/G	1	10341503	-	NA	NA	NA	NA	NA	NA	AA	AA	AA	AA	AA	GG	AA	AA	AA	AA	AA	AA	AA	AA	AA	AA	GG	AA	AA	AA	AA	AA	AA	AA	AA	AA	AA	AA	GG	AA	AA	AA	AA	AA	AA	AA	AA	AA	AA
3121727	A/G	3	21439755	+	NA	NA	NA	NA	NA	NA	GG	GG	GG	GG	GG	GG	GG	GG	GG	AA	GG	GG	GG	GG	GG	GG	GG	GG	GG	GG	GG	GG	GG	GG	GG	GG	GG	GG	GG	GG	GG	GG	GG	GG	GG	GG	GG	GG	GG
312212	A/G	1	10348151	-	NA	NA	NA	NA	NA	NA	AA	GG	AA	GG	GG	GG	GG	GG	AA	AA	AA	AA	GG	AA	GG	GG	GG	GG	AA	GG	--	AA	AA	AA	AA	GG	GG	GG	GG	GG	GG	GG	GG	AA	GG	AA	GG	AA	GG
312220	A/C	1	10348410	-	NA	NA	NA	NA	NA	NA	AA	AA	AA	AA	AA	AA	AA	AA	AA	AA	AA	AA	AA	AA	AA	AA	AA	--	AA	AA	AA	AA	AA	AA	AA	AA	--	AA	AA	--	AA	AA	AA	AA	CC	AA	CC	AA	--
3122415	T/C	3	21454730	+	NA	NA	NA	NA	NA	NA	AA	AA	AA	GG	AA	AA	AA	GG	AA	AA	AA	AA	GG	AA	GG	AA	AA	AA	AA	AG	AG	AA	AA	AA	AA	GG	AA	AA	AA	AA	AA	AA	AA	AA	AA	AA	AA	AA	AA
3126189	A/G	3	21549480	+	NA	NA	NA	NA	NA	NA	GG	AA	GG	AA	AA	AA	AA	AA	GG	GG	GG	GG	AA	GG	AA	AA	AA	AA	GG	--	AG	GG	GG	GG	GG	AA	AA	AA	AA	AA	AA	GG	AA	GG	GG	GG	GG	GG	AA
3129843	A/C	3	21633711	-	NA	NA	NA	NA	NA	NA	AA	AA	AA	AA	AA	CC	AA	AA	AA	AA	AA	AA	AA	AA	AA	AA	CC	CC	AA	--	AA	AA	AA	AA	AA	AA	CC	CC	CC	CC	CC	AA	AA	AA	AA	AA	AA	AA	CC
3129933	A/G	3	21636122	+	NA	NA	NA	NA	NA	NA	GG	AA	GG	AA	AA	AA	AA	AA	GG	GG	GG	GG	AA	GG	AA	AA	AA	GG	GG	--	AG	GG	GG	GG	GG	AA	GG	GG	GG	GG	GG	GG	AA	GG	GG	GG	GG	GG	GG
3130307	A/G	3	21651261	+	NA	NA	NA	NA	NA	NA	GG	AA	GG	AA	AA	AA	AA	AA	GG	GG	GG	GG	AA	GG	AA	AA	AA	AA	GG	--	--	GG	GG	GG	GG	AA	AA	AA	AA	AA	AA	--	AA	GG	GG	GG	GG	GG	AA
3130598	T/C	3	21664486	-	NA	NA	NA	NA	NA	NA	GG	--	GG	--	--	--	--	--	GG	GG	AA	GG	--	AA	--	--	--	--	GG	AG	GG	GG	GG	GG	GG	--	--	--	--	--	--	AA	--	GG	GG	GG	GG	AA	--
3140154	T/C	3	21880370	+	NA	NA	NA	NA	NA	NA	GG	GG	GG	AA	GG	GG	GG	AA	GG	GG	GG	GG	GG	GG	AA	GG	GG	GG	GG	--	--	GG	GG	GG	GG	AA	GG	GG	GG	GG	--	GG	GG	GG	GG	GG	GG	GG	--
3140424	T/G	3	21890404	+	NA	NA	NA	NA	NA	NA	CC	AA	CC	AA	AA	AA	AA	AA	CC	AA	AA	AA	AA	AA	AA	AA	AA	AA	CC	--	AA	AA	AA	CC	CC	AA	AA	AA	AA	AA	AA	AA	AA	AA	AA	CC	AA	AA	AA
3141580	T/C	3	21915421	-	NA	NA	NA	NA	NA	NA	--	--	--	--	--	--	--	--	--	--	--	--	--	--	--	--	--	--	--	--	--	--	--	--	--	--	--	--	--	--	--	--	--	--	--	--	--	--	--
3148534	A/G	3	22050510	-	NA	NA	NA	NA	NA	NA	AA	AA	AA	GG	AA	AA	AA	GG	AA	AA	AA	AA	AA	AA	GG	AA	AA	AA	AA	AA	AG	AA	AA	AA	AA	GG	AA	AA	AA	AA	AA	AA	AA	AA	AA	AA	AA	AA	AA
3154545	A/G	3	22179948	-	NA	NA	NA	NA	NA	NA	GG	GG	GG	GG	GG	GG	GG	GG	GG	GG	GG	GG	GG	GG	GG	GG	AG	GG	GG	GG	GG	GG	GG	GG	GG	GG	GG	GG	GG	GG	GG	GG	GG	GG	GG	GG	GG	GG	GG
3157127	T/C	3	22262380	+	NA	NA	NA	NA	NA	NA	GG	AA	GG	AA	AA	AA	AA	AA	GG	GG	GG	GG	AA	GG	AA	AA	AA	AA	GG	--	AG	GG	GG	GG	GG	AA	AA	AA	AA	AA	AA	GG	AA	GG	GG	GG	GG	GG	AA
31587	A/C	1	1015503	+	NA	NA	NA	NA	NA	NA	CC	CC	CC	CC	CC	CC	CC	CC	CC	AA	CC	CC	CC	CC	AA	CC	CC	--	CC	CC	CC	CC	AA	CC	CC	CC	--	CC	CC	--	CC	CC	CC	CC	AA	CC	AA	AA	--
3159887	T/C	3	22334042	-	NA	NA	NA	NA	NA	NA	--	--	--	--	--	--	--	--	--	--	--	--	--	--	--	--	--	--	--	--	--	--	--	--	--	--	--	--	--	--	--	--	--	--	--	--	--	--	--
31636	T/C	1	1018259	+	NA	NA	NA	NA	NA	NA	AA	GG	GG	AA	GG	GG	GG	GG	GG	GG	AA	GG	GG	GG	GG	GG	AA	GG	GG	GG	GG	GG	GG	GG	GG	GG	GG	GG	GG	GG	GG	GG	GG	GG	GG	GG	GG	GG	GG
3165312	T/G	3	22443229	+	NA	NA	NA	NA	NA	NA	CC	AA	CC	AA	AA	AA	AA	AA	CC	CC	CC	CC	AA	CC	AA	AA	AA	AA	CC	--	AC	CC	CC	CC	CC	AA	AA	AA	AA	AA	AA	--	AA	CC	CC	CC	CC	CC	AA
316832	A/G	1	10501214	+	NA	NA	NA	NA	NA	NA	--	--	--	--	--	--	--	--	--	--	--	--	--	--	--	--	--	--	--	--	--	--	--	--	--	--	--	--	--	--	--	--	--	--	--	--	--	--	--
31684	A/G	1	1022215	+	NA	NA	NA	NA	NA	NA	AA	AA	GG	GG	GG	GG	GG	AA	GG	GG	AA	AA	AA	GG	GG	GG	AA	GG	GG	AG	AG	GG	GG	GG	GG	AA	GG	GG	GG	GG	GG	GG	GG	GG	GG	GG	GG	GG	GG
3171256	T/C	3	22592388	-	NA	NA	NA	NA	NA	NA	AA	AA	AA	AA	AA	AA	AA	AA	AA	AA	AA	AA	AA	AA	AA	AA	AA	AA	AA	AA	AA	AA	AA	AA	AA	AA	AA	AA	AA	AA	AA	AA	AA	AA	AA	GG	AA	AA	AA
3172176	A/C	3	22630068	+	NA	NA	NA	NA	NA	NA	AA	CC	AA	CC	CC	CC	CC	CC	AA	AA	AA	AA	CC	AA	CC	CC	CC	CC	AA	--	--	AA	AA	AA	AA	CC	CC	CC	AA	CC	CC	--	CC	AA	AA	AA	AA	AA	CC
3172307	T/C	3	22633713	+	NA	NA	NA	NA	NA	NA	GG	GG	GG	AA	GG	GG	GG	AA	GG	GG	GG	GG	GG	GG	AA	GG	GG	GG	GG	GG	--	GG	GG	GG	GG	AA	GG	GG	GG	GG	GG	GG	GG	GG	GG	GG	GG	GG	GG
3173191	A/G	3	22657915	-	NA	NA	NA	NA	NA	NA	AA	GG	AA	AA	GG	AA	AA	AA	AA	AA	AA	AA	GG	AA	AA	GG	AA	AA	AA	GG	AA	AA	AA	AA	AA	AA	AA	GG	AA	AA	AA	AA	AA	AA	AA	AA	AA	AA	AA
3173594	A/C	3	22667928	+	NA	NA	NA	NA	NA	NA	CC	CC	CC	CC	CC	CC	CC	CC	CC	AA	CC	CC	CC	CC	CC	CC	CC	CC	CC	CC	CC	CC	CC	CC	CC	CC	CC	CC	CC	CC	CC	CC	CC	CC	CC	CC	AA	CC	CC
3177028	T/C	3	22746310	-	NA	NA	NA	NA	NA	NA	GG	GG	GG	GG	AA	GG	GG	GG	GG	GG	GG	GG	AA	GG	GG	GG	GG	GG	GG	GG	GG	GG	GG	GG	GG	GG	GG	AA	GG	GG	GG	GG	GG	GG	GG	GG	GG	GG	GG
3186477	A/C	3	23010799	-	NA	NA	NA	NA	NA	NA	CC	AA	CC	AA	AA	AA	AA	AA	AA	AA	CC	AA	AA	CC	AA	AA	AA	AA	AA	AA	AA	AA	AA	CC	CC	AA	AA	AA	AA	AA	AA	CC	AA	--	AA	CC	AA	CC	AA
3187574	A/G	3	23037242	-	NA	NA	NA	NA	NA	NA	AA	GG	AA	GG	GG	GG	GG	GG	AA	AA	AA	AA	GG	AA	GG	GG	GG	GG	AA	--	AG	AA	AA	AA	AA	GG	GG	GG	GG	GG	GG	--	GG	AA	AA	AA	AA	AA	GG
3191739	A/C	3	23156978	-	NA	NA	NA	NA	NA	NA	AA	AA	AA	AA	AA	AA	AA	AA	AA	AA	AA	AA	CC	AA	AA	AA	AA	AA	AA	AA	AA	AA	AA	AA	AA	AA	AA	AA	AA	AA	AA	AA	AA	AA	AA	AA	AA	AA	AA
3195749	A/G	3	23222844	+	NA	NA	NA	NA	NA	NA	GG	AA	GG	AA	AA	AA	AA	AA	GG	GG	GG	GG	--	GG	AA	AA	AA	AA	GG	--	AG	GG	GG	GG	GG	AA	AA	AA	AA	AA	AA	--	AA	GG	GG	GG	GG	GG	AA
3198665	T/G	3	23276810	+	NA	NA	NA	NA	NA	NA	CC	AA	CC	CC	AA	CC	CC	CC	CC	CC	CC	CC	--	CC	CC	AA	CC	CC	CC	CC	CC	CC	CC	CC	CC	CC	CC	CC	CC	CC	CC	CC	CC	CC	CC	CC	CC	CC	CC
3201553	T/C	3	23354868	-	NA	NA	NA	NA	NA	NA	GG	GG	GG	AA	GG	GG	GG	AA	GG	GG	GG	GG	GG	GG	AA	GG	GG	GG	GG	GG	AG	GG	GG	GG	GG	AA	GG	GG	GG	GG	GG	GG	GG	GG	GG	GG	GG	GG	GG
3203067	A/C	3	23403720	-	NA	NA	NA	NA	NA	NA	AA	AA	AA	AA	AA	CC	CC	AA	AA	AA	AA	AA	AA	AA	AA	AA	CC	AA	AA	AA	AA	AA	AA	AA	AA	AA	AA	CC	AA	AA	AA	AA	CC	AA	AA	AA	AA	AA	AA
3203187	A/C	3	23407941	+	NA	NA	NA	NA	NA	NA	AA	CC	AA	CC	CC	CC	CC	CC	AA	CC	AA	CC	CC	AA	CC	CC	CC	CC	AA	--	AC	AA	CC	AA	AA	CC	CC	CC	CC	CC	CC	AA	CC	AA	CC	AA	CC	AA	CC
3203276	A/G	3	23410343	+	NA	NA	NA	NA	NA	NA	GG	AA	GG	AA	AA	AA	AA	AA	GG	AA	GG	GG	AA	GG	AA	AA	AA	AA	GG	AA	--	GG	GG	GG	GG	AA	AA	AA	AA	AA	AA	GG	AA	GG	GG	GG	AA	GG	AA
3203524	A/G	3	23419698	-	NA	NA	NA	NA	NA	NA	GG	AA	GG	AA	AA	AA	AA	AA	GG	GG	GG	GG	AA	GG	AA	AA	AA	GG	GG	--	--	GG	GG	GG	GG	AA	GG	AA	GG	GG	GG	GG	AA	GG	GG	GG	GG	GG	GG
321527	A/G	1	10649505	+	NA	NA	NA	NA	NA	NA	GG	AA	GG	AA	AA	AA	AA	AA	GG	GG	GG	GG	AA	GG	AA	AA	AA	AA	GG	--	--	GG	GG	GG	GG	AA	AA	AA	AA	AA	AA	GG	AA	GG	GG	GG	GG	GG	AA
3216878	T/G	3	23804050	+	NA	NA	NA	NA	NA	NA	AA	CC	CC	CC	CC	CC	CC	CC	AA	AA	AA	AA	CC	CC	CC	CC	CC	CC	AA	CC	--	AA	AA	AA	CC	CC	CC	CC	AA	CC	CC	--	CC	AA	AA	CC	AA	AA	CC
3217184	A/C	3	23817933	+	NA	NA	NA	NA	NA	NA	CC	CC	CC	AA	CC	CC	CC	CC	CC	CC	CC	CC	CC	CC	CC	AA	CC	CC	CC	AC	AC	CC	CC	CC	CC	AA	CC	AA	CC	CC	CC	CC	CC	CC	CC	CC	CC	CC	CC
3221940	T/C	3	23972220	+	NA	NA	NA	NA	NA	NA	GG	GG	GG	GG	GG	GG	GG	GG	GG	GG	GG	GG	GG	GG	GG	GG	GG	GG	GG	GG	GG	GG	GG	GG	GG	GG	GG	GG	AA	GG	GG	GG	GG	GG	GG	GG	GG	GG	GG
3222972	A/G	3	24011853	+	NA	NA	NA	NA	NA	NA	AA	GG	AA	GG	GG	GG	GG	GG	AA	AA	AA	AA	GG	AA	GG	GG	GG	--	AA	--	--	AA	AA	AA	AA	GG	--	GG	AA	--	--	AA	GG	AA	AA	AA	AA	AA	--
3226576	A/G	3	24110520	-	NA	NA	NA	NA	NA	NA	GG	--	GG	--	--	AA	--	--	GG	GG	GG	GG	--	GG	--	--	AA	--	GG	GG	GG	GG	GG	GG	GG	--	--	--	AA	--	GG	GG	--	GG	GG	GG	AA	GG	--
3229778	A/G	3	24207460	+	NA	NA	NA	NA	NA	NA	GG	GG	GG	GG	GG	GG	GG	GG	GG	GG	GG	GG	GG	GG	GG	GG	GG	GG	GG	GG	GG	GG	GG	GG	GG	GG	GG	GG	GG	GG	GG	GG	GG	GG	GG	GG	AA	GG	GG
3235686	T/C	3	24389241	-	NA	NA	NA	NA	NA	NA	GG	GG	GG	GG	GG	AA	AA	GG	GG	GG	GG	GG	GG	GG	GG	GG	AA	GG	GG	GG	GG	GG	GG	GG	GG	GG	GG	GG	GG	GG	GG	GG	AA	GG	GG	GG	GG	GG	GG
3236543	T/C	3	24413888	+	NA	NA	NA	NA	NA	NA	GG	GG	GG	AA	AA	GG	GG	GG	GG	GG	GG	GG	AA	GG	AA	GG	GG	GG	GG	GG	AG	GG	GG	GG	GG	AA	GG	GG	GG	GG	GG	GG	GG	GG	GG	GG	GG	GG	GG
3239756	T/C	3	24534240	+	NA	NA	NA	NA	NA	NA	GG	GG	GG	GG	GG	GG	GG	GG	GG	GG	GG	GG	GG	GG	GG	GG	GG	GG	GG	GG	GG	GG	GG	GG	GG	GG	GG	GG	GG	GG	GG	GG	GG	GG	GG	GG	GG	GG	GG
3243386	T/C	3	24652422	+	NA	NA	NA	NA	NA	NA	AA	AA	AA	AA	AA	AA	AA	GG	AA	AA	AA	AA	AA	AA	AA	AA	AA	AA	AA	AA	AA	AA	AA	AA	AA	AA	AA	AA	AA	AA	AA	AA	AA	AA	AA	AA	AA	AA	AA
324701	A/C	1	10747508	-	NA	NA	NA	NA	NA	NA	CC	CC	CC	CC	CC	CC	CC	CC	CC	CC	CC	CC	CC	CC	CC	CC	CC	CC	CC	CC	CC	CC	CC	CC	CC	CC	CC	CC	CC	CC	CC	CC	CC	CC	CC	CC	CC	CC	CC
3249412	A/G	3	24850358	-	NA	NA	NA	NA	NA	NA	AA	AA	AA	GG	AA	GG	GG	GG	AA	AA	AA	AA	GG	AA	GG	AA	GG	GG	AA	--	--	AA	AA	AA	AA	GG	GG	GG	AA	GG	GG	AA	GG	AA	AA	AA	AA	AA	GG
3250361	A/G	3	24877563	-	NA	NA	NA	NA	NA	NA	--	--	--	--	--	--	--	--	--	--	--	--	--	--	--	--	--	--	--	--	--	--	--	--	--	--	--	--	--	--	--	--	--	--	--	--	--	--	--
3253331	A/C	3	24949231	+	NA	NA	NA	NA	NA	NA	CC	CC	CC	CC	CC	AA	CC	CC	CC	CC	CC	CC	CC	CC	CC	CC	AA	AA	CC	CC	CC	CC	CC	CC	CC	CC	AA	AA	CC	AA	--	CC	CC	CC	CC	CC	CC	CC	AA
3258782	T/C	3	25143684	+	NA	NA	NA	NA	NA	NA	GG	GG	GG	GG	GG	GG	GG	GG	GG	GG	GG	GG	GG	GG	GG	GG	GG	GG	GG	GG	GG	GG	GG	GG	GG	GG	GG	GG	AA	GG	GG	GG	GG	GG	GG	GG	GG	GG	GG
3259048	T/C	3	25157655	+	NA	NA	NA	NA	NA	NA	AA	AA	AA	GG	AA	AA	AA	GG	AA	AA	AA	AA	AA	AA	GG	AA	AA	AA	AA	AA	--	AA	AA	AA	AA	GG	AA	AA	AA	AA	AA	AA	AA	AA	AA	AA	AA	AA	AA
3262035	T/C	3	25259336	+	NA	NA	NA	NA	NA	NA	AA	AA	AA	GG	AA	GG	GG	GG	AA	AA	AA	AA	AA	AA	AA	AA	GG	GG	AA	AA	AA	AA	AA	AA	AA	GG	GG	AA	AA	GG	--	GG	GG	AA	AA	AA	AA	AA	GG
3269976	T/C	3	25463538	-	NA	NA	NA	NA	NA	NA	AA	AA	AA	GG	AA	GG	GG	GG	AA	AA	AA	AA	AA	AA	GG	AA	GG	AA	AA	--	AA	AA	AA	AA	AA	GG	AA	GG	GG	AA	AA	--	GG	AA	AA	AA	AA	AA	AA
3270035	T/C	3	25466035	-	NA	NA	NA	NA	NA	NA	GG	GG	GG	GG	GG	AA	AA	GG	GG	GG	GG	GG	GG	GG	GG	GG	AA	GG	GG	GG	GG	GG	GG	GG	GG	GG	GG	AA	AA	GG	GG	--	AA	GG	GG	GG	GG	GG	GG
3271587	T/C	3	25530777	+	NA	NA	NA	NA	NA	NA	AA	AA	AA	GG	AA	AA	AA	GG	AA	AA	AA	AA	AA	AA	GG	AA	GG	AA	AA	AA	AA	AA	AA	AA	AA	GG	AA	AA	AA	AA	AA	AA	AA	AA	AA	AA	AA	AA	AA
3272639	T/C	3	25563613	+	NA	NA	NA	NA	NA	NA	GG	GG	GG	GG	GG	GG	GG	GG	GG	GG	GG	GG	GG	GG	GG	GG	AA	GG	GG	GG	GG	GG	GG	GG	GG	GG	GG	AA	GG	GG	GG	AA	GG	GG	GG	GG	GG	GG	GG
3272722	A/G	3	25565625	-	NA	NA	NA	NA	NA	NA	AA	AA	AA	AA	AA	AA	GG	AA	AA	AA	AA	AA	AA	AA	AA	AA	GG	GG	AA	AA	AA	AA	AA	AA	AA	AA	GG	GG	GG	GG	--	GG	GG	AA	AA	AA	AA	AA	GG
327392	T/C	1	10846090	+	NA	NA	NA	NA	NA	NA	GG	GG	GG	AA	AA	AA	GG	GG	GG	GG	GG	GG	AA	GG	GG	GG	AA	GG	GG	GG	GG	GG	GG	GG	GG	GG	GG	GG	GG	GG	GG	GG	GG	GG	GG	GG	GG	GG	GG
3274455	A/G	3	25621388	+	NA	NA	NA	NA	NA	NA	AA	AA	AA	AA	AA	AA	AA	AA	AA	AA	AA	AA	AA	AA	AA	AA	AA	AA	AA	AA	AA	AA	AA	AA	AA	AA	AA	AA	AA	AA	AA	AA	AA	AA	AA	AA	AA	AA	AA
327463	A/C	1	10849444	-	NA	NA	NA	NA	NA	NA	AA	AA	AA	AA	AA	AA	AA	AA	AA	AA	AA	AA	AA	AA	AA	AA	AA	AA	AA	AA	AA	AA	AA	AA	AA	AA	AA	AA	AA	AA	AA	AA	AA	AA	AA	AA	AA	AA	AA
3283262	T/G	3	25833182	-	NA	NA	NA	NA	NA	NA	CC	CC	CC	AA	CC	CC	CC	AA	CC	CC	CC	CC	CC	CC	AA	CC	CC	CC	CC	CC	CC	CC	CC	CC	CC	AA	CC	CC	CC	CC	CC	CC	CC	CC	CC	CC	CC	CC	CC
3285365	A/G	3	25894670	-	NA	NA	NA	NA	NA	NA	AA	AA	AA	AA	AA	GG	GG	AA	AA	AA	AA	AA	AA	AA	AA	AA	GG	AA	AA	AA	AA	AA	AA	AA	AA	AA	AA	AA	AA	AA	AA	AA	GG	AA	AA	AA	AA	AA	AA
328663	A/G	1	10901154	-	NA	NA	NA	NA	NA	NA	GG	GG	GG	GG	GG	AA	GG	GG	GG	GG	GG	GG	GG	GG	GG	GG	AA	GG	GG	GG	GG	GG	GG	GG	GG	GG	GG	GG	GG	GG	GG	GG	GG	GG	GG	GG	GG	GG	GG
3293041	T/C	3	26143032	-	NA	NA	NA	NA	NA	NA	--	--	--	--	--	--	--	--	--	--	--	--	--	--	--	--	--	--	--	--	--	--	--	--	--	--	--	--	--	--	--	--	--	--	--	--	--	--	--
3294085	T/C	3	26191938	-	NA	NA	NA	NA	NA	NA	GG	GG	GG	GG	GG	GG	GG	GG	GG	GG	GG	GG	GG	GG	GG	GG	GG	AA	GG	GG	GG	GG	GG	GG	GG	GG	AA	GG	AA	AA	AA	GG	GG	GG	GG	GG	AA	GG	AA
3297065	A/G	3	26310170	+	NA	NA	NA	NA	NA	NA	GG	GG	GG	GG	GG	GG	GG	GG	GG	GG	GG	GG	GG	GG	GG	GG	GG	GG	GG	GG	GG	GG	GG	GG	AA	GG	GG	GG	GG	GG	GG	GG	GG	AA	GG	GG	GG	GG	GG
329738	A/G	1	10932613	+	NA	NA	NA	NA	NA	NA	--	--	--	--	--	--	--	--	--	--	--	--	--	--	--	--	--	--	--	--	--	--	--	--	--	--	--	--	--	--	--	--	--	--	--	--	--	--	--
3297629	T/C	3	26334305	-	NA	NA	NA	NA	NA	NA	AA	AA	AA	GG	AA	GG	GG	GG	AA	AA	AA	AA	AA	AA	GG	AA	GG	AA	AA	AA	AA	AA	AA	AA	GG	GG	--	GG	AA	AA	AA	AA	GG	--	AA	AA	AA	AA	AG
3300097	T/C	3	26434728	+	NA	NA	NA	NA	NA	NA	GG	GG	GG	GG	GG	GG	GG	GG	GG	GG	GG	GG	GG	GG	GG	GG	GG	GG	GG	GG	GG	GG	GG	GG	GG	GG	GG	GG	GG	GG	GG	GG	GG	GG	GG	GG	GG	GG	GG
3300492	T/G	3	26456796	-	NA	NA	NA	NA	NA	NA	CC	CC	CC	AA	CC	CC	CC	AA	CC	CC	CC	CC	CC	CC	AA	CC	CC	CC	CC	CC	CC	CC	CC	CC	CC	AA	CC	CC	CC	CC	CC	CC	CC	CC	CC	CC	CC	CC	CC
3313050	T/C	3	26796730	+	NA	NA	NA	NA	NA	NA	AA	AA	AA	GG	GG	AA	AA	GG	AA	AA	AA	AA	GG	AA	GG	AA	AA	--	AA	AA	--	AA	AA	AA	AA	GG	--	AA	AA	--	--	AA	AA	AA	AA	AA	AA	AA	--
3318331	A/C	3	26919429	+	NA	NA	NA	NA	NA	NA	AA	CC	AA	CC	CC	CC	CC	CC	AA	AA	AA	AA	CC	AA	CC	CC	CC	CC	AA	--	--	AA	AA	AA	AA	CC	CC	CC	AA	CC	CC	AA	CC	AA	AA	AA	AA	AA	CC
3322508	T/G	3	27028808	-	NA	NA	NA	NA	NA	NA	CC	AA	CC	AA	AA	AA	AA	AA	CC	AA	CC	CC	AA	CC	AA	AA	AA	AA	CC	AA	--	CC	CC	CC	CC	AA	AA	AA	CC	AA	AA	--	AA	CC	CC	CC	AA	CC	AA
3323682	T/C	3	27066394	-	NA	NA	NA	NA	NA	NA	GG	GG	GG	GG	GG	GG	GG	GG	GG	AA	GG	GG	GG	GG	GG	GG	GG	GG	GG	GG	GG	GG	GG	GG	GG	GG	GG	GG	GG	GG	GG	GG	GG	GG	GG	GG	AA	GG	GG
3326951	T/C	3	27191185	-	NA	NA	NA	NA	NA	NA	GG	GG	GG	GG	GG	--	--	GG	GG	GG	GG	GG	GG	GG	GG	GG	--	GG	GG	GG	GG	GG	GG	GG	GG	GG	GG	GG	GG	GG	GG	GG	--	GG	GG	GG	GG	GG	GG
3327551	A/G	3	27206120	-	NA	NA	NA	NA	NA	NA	GG	AA	GG	AA	AA	AA	AA	AA	GG	GG	GG	GG	AA	GG	AA	AA	AA	AA	GG	GG	--	GG	GG	GG	GG	AA	AA	AA	GG	AA	AA	GG	AA	GG	GG	GG	GG	GG	AA
3329583	T/C	3	27303218	+	NA	NA	NA	NA	NA	NA	AA	AA	AA	AA	AA	AA	GG	AA	AA	AA	AA	AA	AA	AA	AA	AA	AA	AA	AA	AA	AA	AA	AA	AA	AA	AA	AA	AA	AA	AA	AA	AA	GG	AA	AA	AA	AA	AA	AA
3330180	T/C	3	27328343	+	NA	NA	NA	NA	NA	NA	GG	AA	GG	AA	AA	AA	AA	AA	GG	GG	GG	GG	AA	GG	AA	AA	AA	AA	GG	--	--	GG	GG	GG	GG	AA	AA	GG	GG	AA	AA	GG	AA	GG	GG	GG	GG	GG	AA
3331113	T/C	3	27376146	+	NA	NA	NA	NA	NA	NA	GG	GG	GG	GG	GG	GG	GG	GG	GG	AA	GG	GG	GG	GG	GG	GG	GG	GG	GG	GG	GG	GG	GG	GG	GG	GG	GG	GG	GG	GG	GG	GG	GG	GG	GG	GG	AA	GG	GG
3334745	A/G	3	27491174	+	NA	NA	NA	NA	NA	NA	AA	AA	GG	AA	AA	AA	AA	AA	GG	AA	AA	AA	AA	GG	AA	AA	AA	AA	GG	AG	AG	GG	AA	AA	GG	AA	AA	AA	AA	AA	AA	GG	AA	GG	AA	AA	AA	AA	AA
3338676	A/G	3	27593976	+	NA	NA	NA	NA	NA	NA	GG	GG	GG	GG	GG	AA	AA	GG	GG	GG	GG	GG	GG	GG	GG	AA	AA	AA	GG	GG	GG	GG	GG	GG	GG	GG	AA	AA	GG	AA	AA	GG	AA	GG	GG	GG	GG	GG	AA
3342368	T/G	3	27705856	+	NA	NA	NA	NA	NA	NA	AA	CC	AA	CC	CC	CC	CC	CC	AA	AA	AA	AA	CC	CC	CC	CC	CC	CC	AA	--	AC	AA	AA	AA	AA	CC	CC	CC	AA	CC	CC	--	CC	AA	AA	AA	AA	AA	CC
3342373	T/C	3	27706391	-	NA	NA	NA	NA	NA	NA	AA	GG	AA	GG	GG	GG	GG	GG	AA	AA	AA	AA	GG	GG	GG	GG	GG	GG	AA	--	--	AA	AA	AA	AA	GG	GG	GG	AA	GG	GG	AA	GG	AA	AA	AA	GG	AA	GG
334361	A/G	1	11088938	+	NA	NA	NA	NA	NA	NA	GG	AA	GG	AA	AA	AA	AA	AA	GG	GG	GG	GG	AA	GG	AA	AA	AA	AA	GG	--	AG	GG	GG	GG	GG	AA	AA	AA	AA	AA	AA	--	AA	GG	GG	GG	AA	GG	AA
3344994	A/C	3	27761403	-	NA	NA	NA	NA	NA	NA	CC	CC	CC	AA	CC	AA	AA	AA	CC	CC	CC	CC	CC	CC	AA	CC	AA	CC	CC	CC	CC	CC	CC	CC	CC	AA	CC	CC	AA	CC	CC	CC	AA	CC	CC	CC	CC	CC	CC
3354559	A/G	3	27993391	-	NA	NA	NA	NA	NA	NA	AA	AA	AA	GG	AA	AA	AA	GG	AA	AA	AA	AA	AA	AA	GG	AA	AA	AA	AA	AA	AA	AA	AA	AA	AA	GG	AA	AA	AA	AA	AA	AA	AA	AA	AA	AA	AA	AA	AA
3358836	A/G	3	28144794	+	NA	NA	NA	NA	NA	NA	AA	GG	AA	GG	GG	GG	GG	GG	AA	AA	AA	AA	GG	GG	GG	GG	GG	GG	AA	--	AG	AA	AA	AA	AA	GG	GG	GG	GG	GG	GG	--	GG	AA	AA	AA	AA	AA	GG
3361008	T/C	3	28222334	+	NA	NA	NA	NA	NA	NA	GG	GG	GG	GG	GG	GG	GG	GG	GG	GG	GG	GG	GG	GG	GG	AA	GG	GG	GG	GG	GG	GG	GG	GG	GG	GG	GG	GG	GG	GG	GG	GG	GG	GG	GG	GG	GG	GG	GG
3361681	A/C	3	28253966	-	NA	NA	NA	NA	NA	NA	CC	AA	CC	AA	AA	AA	AA	AA	CC	CC	CC	CC	AA	AA	AA	AA	AA	AA	CC	--	--	CC	CC	CC	CC	AA	AA	AA	AA	AA	AA	CC	AA	CC	CC	CC	CC	CC	AA
3364449	A/G	3	28355604	-	NA	NA	NA	NA	NA	NA	--	--	--	--	--	--	--	--	--	--	--	--	--	--	--	--	--	--	--	--	--	--	--	--	--	--	--	--	--	--	--	--	--	--	--	--	--	--	--
3364541	T/G	3	28359117	-	NA	NA	NA	NA	NA	NA	CC	AA	CC	AA	AA	AA	AA	AA	CC	CC	CC	CC	AA	AA	AA	AA	AA	CC	CC	AC	AC	CC	CC	CC	CC	AA	CC	CC	CC	CC	CC	CC	AA	CC	CC	CC	CC	CC	CC
3367645	A/G	3	28485193	-	NA	NA	NA	NA	NA	NA	GG	AA	GG	AA	AA	AA	AA	AA	GG	GG	GG	GG	AA	AA	AA	AA	AA	AA	GG	AA	--	GG	GG	GG	GG	AA	AA	AA	AA	AA	AA	--	AA	GG	GG	GG	GG	GG	AA
3369243	T/C	3	28550315	+	NA	NA	NA	NA	NA	NA	GG	GG	GG	AA	GG	AA	AA	AA	GG	GG	GG	GG	GG	GG	AA	GG	AA	AA	GG	GG	GG	GG	GG	GG	GG	AA	AA	AA	AA	AA	--	GG	AA	GG	GG	GG	GG	GG	AA
3373021	A/C	3	28688032	-	NA	NA	NA	NA	NA	NA	CC	CC	CC	CC	CC	AA	AA	CC	CC	CC	CC	CC	CC	CC	CC	CC	AA	CC	CC	CC	CC	CC	CC	CC	CC	CC	CC	AA	CC	CC	CC	CC	AA	CC	CC	CC	CC	CC	CC
337368	A/G	1	11155283	-	NA	NA	NA	NA	NA	NA	--	--	--	--	--	--	--	--	--	--	--	--	--	--	--	--	--	--	--	--	--	--	--	--	--	--	--	--	--	--	--	--	--	--	--	--	--	--	--
3374885	T/G	3	28778861	-	NA	NA	NA	NA	NA	NA	CC	CC	CC	CC	CC	CC	CC	CC	CC	CC	CC	CC	CC	CC	CC	CC	CC	--	CC	CC	CC	CC	CC	CC	CC	CC	--	CC	CC	--	CC	CC	CC	CC	CC	CC	AA	CC	CC
337593	A/G	1	11160425	-	NA	NA	NA	NA	NA	NA	AA	GG	AA	AA	AA	GG	GG	GG	AA	AA	AA	AA	GG	AA	GG	GG	GG	GG	AA	--	AA	AA	AA	AA	AA	GG	GG	GG	GG	GG	GG	AA	GG	AA	AA	AA	GG	AA	GG
3381371	A/G	3	28987713	+	NA	NA	NA	NA	NA	NA	GG	GG	GG	GG	GG	GG	GG	GG	GG	GG	GG	GG	GG	GG	GG	GG	GG	GG	GG	GG	GG	GG	GG	GG	GG	GG	GG	GG	GG	GG	GG	GG	GG	GG	GG	GG	GG	GG	GG
3382672	A/C	3	29035496	-	NA	NA	NA	NA	NA	NA	CC	CC	CC	CC	CC	AA	AA	CC	CC	CC	CC	CC	CC	CC	CC	CC	AA	CC	CC	CC	CC	CC	CC	CC	CC	CC	CC	AA	CC	CC	CC	CC	AA	CC	CC	CC	CC	CC	CC
3382804	T/C	3	29043940	-	NA	NA	NA	NA	NA	NA	AA	AA	AA	GG	AA	GG	GG	GG	AA	AA	AA	GG	AA	GG	GG	AA	GG	AA	AA	AA	AA	AA	AA	AA	AA	GG	AA	GG	AA	AA	AA	AA	GG	AA	AA	AA	AA	AA	AA
3386004	T/C	3	29187091	-	NA	NA	NA	NA	NA	NA	GG	GG	GG	AA	GG	GG	GG	AA	GG	GG	GG	GG	GG	GG	AA	GG	GG	GG	GG	GG	GG	GG	GG	GG	GG	AA	GG	GG	GG	GG	GG	GG	GG	GG	GG	GG	GG	GG	GG
3387049	T/C	3	29214672	+	NA	NA	NA	NA	NA	NA	--	--	--	--	--	--	--	--	--	--	--	--	--	--	--	--	--	--	--	--	--	--	--	--	--	--	--	--	--	--	--	--	--	--	--	--	--	--	--
3388304	T/C	3	29259896	-	NA	NA	NA	NA	NA	NA	AA	GG	AA	GG	GG	GG	GG	GG	AA	GG	AA	AA	GG	AA	GG	GG	GG	GG	AA	--	AG	AA	AA	AA	AA	GG	GG	GG	GG	GG	GG	--	GG	AA	AA	AA	GG	AA	GG
3392556	A/C	3	29473751	+	NA	NA	NA	NA	NA	NA	CC	CC	CC	AA	AA	AA	AA	AA	CC	CC	CC	CC	CC	CC	AA	AA	AA	CC	CC	--	CC	CC	CC	CC	CC	AA	CC	AA	AA	CC	CC	CC	AA	CC	CC	CC	CC	CC	CC
3392756	T/C	3	29492110	+	NA	NA	NA	NA	NA	NA	AA	GG	AA	GG	GG	GG	GG	GG	GG	GG	AA	AA	GG	AA	GG	GG	GG	GG	GG	GG	--	AA	AA	AA	AA	GG	GG	GG	GG	GG	GG	AA	GG	AA	AA	AA	GG	AA	GG
339317	T/C	1	11195294	-	NA	NA	NA	NA	NA	NA	--	--	--	--	--	--	--	--	--	--	--	--	--	--	--	--	--	--	--	--	--	--	--	--	--	--	--	--	--	--	--	--	--	--	--	--	--	--	--
3393805	T/C	3	29527021	-	NA	NA	NA	NA	NA	NA	GG	AA	GG	AA	GG	GG	GG	AA	GG	GG	GG	GG	AA	GG	AA	GG	GG	GG	GG	GG	AG	GG	GG	GG	GG	AA	GG	GG	GG	GG	GG	GG	GG	GG	GG	GG	GG	GG	GG
3395245	T/C	3	29590839	+	NA	NA	NA	NA	NA	NA	AA	AA	AA	AA	GG	AA	AA	AA	AA	AA	AA	AA	AA	AA	AA	GG	AA	GG	AA	--	AA	AA	AA	AA	AA	AA	GG	AA	AA	GG	GG	AA	AA	AA	AA	AA	AA	AA	GG
3397290	A/G	3	29655417	+	NA	NA	NA	NA	NA	NA	GG	GG	GG	GG	GG	GG	GG	GG	GG	GG	GG	GG	GG	GG	GG	GG	GG	--	GG	GG	GG	GG	GG	GG	GG	GG	--	GG	GG	--	GG	GG	GG	GG	GG	GG	AA	GG	--
3399945	A/G	3	29755225	-	NA	NA	NA	NA	NA	NA	AA	GG	AA	GG	GG	GG	GG	GG	AA	AA	AA	AA	GG	AA	GG	GG	GG	GG	AA	--	--	AA	AA	AA	AA	GG	GG	GG	AA	GG	GG	AA	GG	AA	AA	AA	AA	AA	GG
3401729	T/C	3	29832169	-	NA	NA	NA	NA	NA	NA	GG	GG	GG	AA	AA	GG	GG	AA	GG	GG	GG	GG	GG	GG	AA	AA	GG	GG	GG	AA	GG	GG	GG	GG	GG	AA	GG	GG	GG	GG	GG	GG	GG	GG	GG	GG	GG	GG	GG
3403006	T/G	3	29880015	+	NA	NA	NA	NA	NA	NA	AA	CC	AA	CC	CC	CC	CC	CC	AA	AA	AA	AA	CC	AA	CC	CC	CC	CC	AA	--	AC	AA	AA	AA	AA	CC	CC	CC	AA	CC	CC	AA	CC	AA	AA	AA	AA	AA	CC
3405830	A/G	3	29987079	-	NA	NA	NA	NA	NA	NA	AA	GG	GG	GG	GG	GG	GG	GG	AA	GG	AA	AA	GG	AA	GG	GG	GG	GG	AA	--	--	AA	AA	AA	AA	GG	GG	GG	GG	GG	GG	AA	GG	AA	AA	AA	GG	AA	GG
3408998	T/C	3	30119566	-	NA	NA	NA	NA	NA	NA	GG	AA	GG	AA	AA	AA	AA	AA	GG	GG	GG	GG	AA	GG	AA	AA	AA	AA	GG	--	--	GG	GG	GG	GG	AA	AA	AA	GG	AA	AA	GG	AA	GG	GG	GG	GG	GG	AA
3412475	A/C	3	30247826	-	NA	NA	NA	NA	NA	NA	CC	CC	CC	AA	AA	CC	CC	CC	CC	CC	CC	CC	CC	CC	CC	CC	CC	CC	CC	CC	CC	CC	CC	CC	CC	CC	CC	CC	CC	CC	CC	CC	CC	CC	CC	CC	CC	CC	CC
3414133	T/G	3	30342031	-	NA	NA	NA	NA	NA	NA	CC	AA	CC	AA	AA	AA	AA	AA	CC	CC	CC	CC	AA	CC	AA	AA	AA	AA	CC	--	AC	CC	CC	CC	CC	AA	AA	AA	CC	AA	AA	CC	AA	CC	CC	CC	CC	CC	AA
3417192	T/C	3	30457668	-	NA	NA	NA	NA	NA	NA	AA	GG	AA	GG	GG	GG	GG	GG	AA	AA	AA	AA	GG	AA	GG	GG	GG	GG	AA	GG	--	AA	AA	AA	AA	GG	GG	GG	AA	GG	GG	--	GG	AA	AA	AA	AA	AA	GG
3417884	A/G	3	30489032	-	NA	NA	NA	NA	NA	NA	GG	AA	AA	AA	AA	AA	AA	AA	GG	AA	GG	GG	AA	GG	AA	AA	AA	AA	GG	AA	AA	AG	GG	GG	AA	AA	AA	AA	AA	AA	AA	AG	AA	GG	GG	GG	AA	GG	AA
3419323	A/G	3	30545870	-	NA	NA	NA	NA	NA	NA	GG	GG	GG	AA	AA	GG	GG	GG	GG	GG	GG	GG	GG	GG	AA	GG	GG	GG	GG	GG	GG	GG	GG	GG	GG	GG	GG	GG	GG	GG	GG	GG	GG	GG	GG	GG	GG	GG	GG
3420460	A/G	3	30604896	-	NA	NA	NA	NA	NA	NA	GG	AA	GG	GG	GG	AA	AA	AA	GG	GG	GG	GG	GG	GG	GG	GG	AA	GG	GG	GG	AG	GG	GG	GG	GG	AA	GG	AA	GG	GG	GG	GG	AA	GG	GG	GG	GG	GG	GG
3427731	A/G	3	30926534	-	NA	NA	NA	NA	NA	NA	AA	AA	GG	AA	AA	AA	AA	AA	AA	AA	AA	AA	AA	AA	AA	AA	AA	AA	AA	AA	AA	AA	AA	AA	GG	AA	AA	AA	AA	AA	AA	AA	AA	AA	AA	AA	GG	AA	AA
3429923	T/G	3	31018646	+	NA	NA	NA	NA	NA	NA	CC	CC	CC	AA	AA	AA	AA	CC	CC	CC	CC	CC	AA	CC	AA	AA	AA	AA	CC	--	CC	CC	CC	CC	CC	CC	AA	AA	CC	AA	AA	CC	AA	CC	CC	CC	CC	CC	AA
3430019	T/C	3	31025197	-	NA	NA	NA	NA	NA	NA	GG	GG	GG	AA	AA	GG	GG	GG	GG	GG	GG	GG	AA	GG	AA	AA	GG	GG	GG	GG	GG	GG	GG	GG	GG	GG	GG	GG	GG	GG	GG	GG	GG	GG	GG	GG	GG	GG	GG
3432450	T/G	3	31138388	-	NA	NA	NA	NA	NA	NA	AA	CC	AA	CC	CC	CC	CC	CC	AA	CC	AA	AA	CC	AA	CC	CC	CC	CC	AA	--	AC	AA	AA	AA	AA	CC	CC	CC	AA	CC	CC	--	CC	AA	AA	AA	AA	AA	CC
3433249	T/C	3	31190989	+	NA	NA	NA	NA	NA	NA	GG	GG	GG	AA	AA	AA	AA	GG	GG	GG	GG	GG	AA	GG	AA	AA	AA	AA	GG	--	GG	GG	GG	GG	GG	GG	AA	AA	GG	AA	AA	--	AA	GG	GG	GG	GG	GG	AA
3433307	A/G	3	31196096	+	NA	NA	NA	NA	NA	NA	AA	AA	AA	GG	GG	GG	GG	AA	AA	--	AA	AA	GG	AA	GG	GG	GG	--	AA	GG	AA	AA	AA	AA	AA	AA	--	AA	AA	--	--	AA	GG	AA	AA	AA	AA	AA	--
3433537	A/G	3	31205828	-	NA	NA	NA	NA	NA	NA	--	--	--	--	--	--	--	--	--	--	--	--	--	--	--	--	--	--	--	--	--	--	--	--	--	--	--	--	--	--	--	--	--	--	--	--	--	--	--
3437076	A/G	3	31348032	-	NA	NA	NA	NA	NA	NA	AA	AA	AA	AA	AA	GG	GG	AA	AA	AA	AA	AA	AA	AA	AA	AA	GG	AA	AA	AA	AA	AA	AA	AA	AA	AA	AA	AA	AA	AA	AA	AA	GG	AA	AA	AA	AA	AA	AA
3437919	A/G	3	31373153	-	NA	NA	NA	NA	NA	NA	AA	AA	AA	GG	GG	AA	AA	AA	AA	AA	AA	AA	GG	AA	AA	GG	AA	AA	AA	AA	AA	AA	AA	AA	AA	AA	AA	AA	AA	AA	AA	AA	AA	AA	AA	AA	AA	AA	AA
3438876	T/G	3	31427789	-	NA	NA	NA	NA	NA	NA	AA	AA	AA	CC	CC	CC	CC	AA	AA	AA	AA	AA	CC	AA	AA	CC	CC	AA	AA	AC	AA	AA	AA	AA	AA	AA	AA	CC	AA	AA	AA	AA	CC	AA	AA	AA	AA	AA	AA
3441973	A/G	3	31565725	+	NA	NA	NA	NA	NA	NA	AA	GG	GG	GG	GG	GG	GG	GG	AA	GG	AA	AA	GG	AA	GG	GG	GG	GG	AA	--	--	AA	AA	AA	GG	GG	GG	GG	GG	GG	GG	AA	GG	AA	AA	AA	GG	AA	GG
3445764	A/C	3	31744512	-	NA	NA	NA	NA	NA	NA	CC	AA	CC	AA	AA	AA	AA	AA	CC	CC	CC	CC	AA	CC	AA	AA	AA	CC	CC	--	AC	CC	CC	CC	CC	AA	CC	AA	CC	CC	CC	CC	AA	CC	CC	CC	CC	CC	CC
3447960	A/G	3	31835485	+	NA	NA	NA	NA	NA	NA	GG	AA	GG	GG	GG	GG	GG	AA	GG	GG	GG	GG	GG	GG	GG	GG	GG	GG	GG	GG	AG	GG	GG	GG	GG	AA	GG	GG	GG	GG	GG	GG	GG	GG	GG	GG	GG	GG	GG
3449189	A/C	3	31893660	+	NA	NA	NA	NA	NA	NA	AA	CC	AA	CC	CC	CC	CC	CC	AA	AA	AA	AA	CC	AA	CC	CC	CC	AA	AA	--	AC	AA	AA	AA	AA	CC	AA	AA	AA	AA	AA	AA	CC	AA	AA	AA	AA	AA	AA
3450210	A/G	3	31919761	+	NA	NA	NA	NA	NA	NA	GG	GG	GG	AA	GG	GG	GG	GG	GG	GG	GG	GG	GG	GG	GG	GG	GG	GG	GG	GG	GG	GG	GG	GG	GG	GG	GG	GG	GG	GG	GG	GG	GG	GG	GG	GG	GG	GG	GG
3455220	T/C	3	32120903	-	NA	NA	NA	NA	NA	NA	--	--	--	--	--	--	--	--	--	--	--	--	--	--	--	--	--	--	--	--	--	--	--	--	--	--	--	--	--	--	--	--	--	--	--	--	--	--	--
3456359	T/C	3	32186401	+	NA	NA	NA	NA	NA	NA	GG	GG	GG	GG	GG	AA	AA	GG	GG	GG	GG	GG	GG	GG	GG	GG	AA	GG	GG	GG	GG	GG	GG	GG	GG	GG	GG	GG	GG	GG	GG	GG	AA	GG	GG	GG	GG	GG	GG
3457970	A/G	3	32240227	+	NA	NA	NA	NA	NA	NA	GG	GG	GG	GG	GG	GG	GG	GG	GG	GG	AA	AA	GG	AA	GG	GG	GG	GG	GG	GG	GG	GG	AA	GG	GG	GG	GG	GG	GG	GG	GG	GG	GG	GG	GG	AA	GG	GG	GG
3458259	T/G	3	32250629	-	NA	NA	NA	NA	NA	NA	AA	CC	AA	CC	CC	CC	CC	CC	AA	AA	AA	AA	CC	AA	CC	CC	CC	CC	AA	--	AC	AA	AA	AA	AA	CC	CC	CC	AA	CC	CC	--	CC	AA	AA	AA	AA	AA	CC
3460098	T/G	3	32345314	+	NA	NA	NA	NA	NA	NA	CC	--	CC	--	--	CC	CC	--	CC	CC	CC	CC	--	CC	--	--	CC	--	CC	CC	CC	CC	CC	CC	CC	--	--	--	CC	--	CC	CC	CC	CC	CC	CC	CC	CC	--
3460782	T/G	3	32380470	+	NA	NA	NA	NA	NA	NA	AA	CC	CC	CC	CC	CC	CC	CC	CC	AA	CC	CC	CC	CC	CC	CC	CC	--	CC	CC	CC	CC	CC	AA	CC	CC	--	CC	CC	--	CC	CC	CC	CC	AA	CC	AA	AA	CC
3461874	A/C	3	32430702	+	NA	NA	NA	NA	NA	NA	CC	AA	CC	AA	AA	CC	CC	CC	CC	CC	CC	CC	AA	CC	CC	AA	CC	CC	CC	CC	AC	CC	CC	CC	CC	CC	CC	CC	CC	CC	CC	CC	CC	CC	CC	CC	CC	CC	CC
3466240	A/G	3	32581182	+	NA	NA	NA	NA	NA	NA	AA	GG	AA	GG	GG	GG	GG	GG	AA	AA	AA	AA	GG	AA	GG	GG	GG	GG	AA	--	AG	AA	AA	AA	AA	GG	GG	GG	AA	GG	GG	--	GG	AA	AA	AA	AA	AA	GG
3467493	A/G	3	32624437	-	NA	NA	NA	NA	NA	NA	GG	GG	GG	GG	GG	GG	GG	GG	GG	GG	GG	GG	GG	GG	GG	GG	GG	GG	GG	GG	GG	GG	GG	GG	GG	GG	GG	GG	GG	GG	GG	GG	GG	GG	GG	GG	GG	GG	GG
3468652	T/C	3	32682991	+	NA	NA	NA	NA	NA	NA	GG	GG	GG	GG	GG	GG	GG	GG	GG	GG	GG	GG	GG	GG	GG	GG	GG	GG	GG	GG	GG	GG	GG	GG	GG	GG	GG	GG	AA	GG	GG	GG	GG	GG	GG	GG	GG	GG	GG
3470877	T/G	3	32776582	-	NA	NA	NA	NA	NA	NA	AA	CC	AA	CC	CC	CC	CC	CC	AA	AA	AA	AA	CC	AA	CC	CC	CC	CC	AA	--	AC	AA	AA	AA	AA	CC	CC	CC	AA	CC	CC	--	CC	AA	AA	AA	AA	AA	CC
3473562	T/C	3	32894813	+	NA	NA	NA	NA	NA	NA	AA	AA	AA	AA	AA	AA	AA	AA	AA	AA	AA	AA	AA	AA	AA	AA	AA	AA	AA	AA	AA	AA	AA	AA	AA	AA	AA	AA	AA	AA	AA	AA	AA	AA	AA	AA	AA	AA	AA
3474531	T/G	3	32920257	+	NA	NA	NA	NA	NA	NA	AA	--	CC	--	--	CC	CC	CC	CC	AA	CC	CC	--	CC	--	--	CC	--	CC	CC	CC	CC	CC	AA	CC	CC	--	--	CC	--	--	CC	CC	CC	AA	CC	AA	AA	--
3479788	T/G	3	33134401	+	NA	NA	NA	NA	NA	NA	CC	AA	CC	AA	AA	AA	AA	AA	CC	CC	CC	CC	AA	CC	AA	AA	AA	CC	CC	AA	--	CC	CC	CC	CC	AA	CC	AA	CC	CC	--	CC	AA	CC	CC	CC	CC	CC	CC
3485106	T/C	3	33309621	+	NA	NA	NA	NA	NA	NA	GG	GG	GG	GG	GG	GG	GG	GG	GG	GG	GG	GG	GG	GG	GG	GG	GG	GG	GG	GG	GG	GG	GG	GG	GG	GG	GG	GG	AA	GG	GG	GG	GG	GG	GG	GG	GG	GG	GG
3487136	T/C	3	33402689	+	NA	NA	NA	NA	NA	NA	--	--	--	--	--	--	--	--	--	--	--	--	--	--	--	--	--	--	--	--	--	--	--	--	--	--	--	--	--	--	--	--	--	--	--	--	--	--	--
3488359	T/C	3	33461136	-	NA	NA	NA	NA	NA	NA	AA	AA	GG	AA	AA	AA	AA	AA	GG	AA	GG	GG	AA	GG	AA	AA	AA	AA	GG	--	AG	GG	GG	AA	GG	AA	AA	AA	AA	AA	AA	GG	AA	GG	AA	GG	AA	AA	AA
3489205	T/G	3	33505501	+	NA	NA	NA	NA	NA	NA	AA	CC	AA	CC	CC	CC	CC	CC	AA	AA	AA	AA	CC	AA	CC	CC	CC	CC	AA	CC	AC	AA	AA	AA	AA	CC	CC	CC	AA	CC	CC	AA	CC	AA	AA	AA	AA	AA	CC
3492196	T/C	3	33607688	-	NA	NA	NA	NA	NA	NA	AA	AA	AA	AA	AA	AA	AA	AA	AA	AA	AA	AA	AA	AA	AA	AA	AA	AA	AA	AA	AA	AA	AA	AA	AA	AA	AA	AA	AA	AA	AA	AA	AA	AA	AA	AA	AA	AA	AA
3494668	A/G	3	33689816	-	NA	NA	NA	NA	NA	NA	GG	AA	AA	AA	AA	AA	AA	AA	AA	GG	AA	AA	AA	AA	AA	AA	AA	AA	AA	AA	AA	AA	AA	GG	AA	AA	AA	AA	AA	AA	AA	AA	AA	AA	GG	AA	GG	GG	AA
3495083	A/C	3	33713486	+	NA	NA	NA	NA	NA	NA	AA	CC	AA	CC	CC	AA	AA	AA	AA	AA	AA	AA	CC	AA	CC	CC	AA	AA	AA	AC	AC	AA	AA	AA	AA	CC	AA	AA	AA	AA	AA	AA	AA	AA	AA	AA	AA	AA	AA
3496797	T/C	3	33791733	-	NA	NA	NA	NA	NA	NA	AA	AA	AA	AA	AA	GG	GG	GG	AA	AA	AA	AA	AA	AA	AA	AA	GG	GG	AA	--	AA	AA	AA	AA	AA	AA	GG	GG	AA	GG	GG	AA	GG	AA	AA	AA	AA	AA	GG
3496849	A/G	3	33794314	+	NA	NA	NA	NA	NA	NA	AA	GG	GG	GG	GG	GG	GG	GG	AA	AA	GG	GG	GG	AA	GG	GG	GG	GG	AA	--	--	AA	GG	AA	GG	GG	GG	GG	GG	GG	GG	AA	GG	AA	AA	GG	AA	AA	GG
3500757	T/C	3	33970114	-	NA	NA	NA	NA	NA	NA	GG	AA	GG	AA	AA	GG	GG	AA	GG	GG	GG	GG	AA	GG	AA	AA	GG	GG	GG	GG	AG	GG	GG	GG	GG	AA	GG	AA	GG	GG	GG	GG	GG	GG	GG	GG	GG	GG	GG
3501392	A/G	3	33987612	-	NA	NA	NA	NA	NA	NA	GG	GG	GG	AA	AA	AA	AA	AA	GG	GG	GG	GG	AA	GG	AA	AA	AA	GG	GG	GG	GG	GG	GG	GG	GG	AA	GG	GG	GG	GG	GG	GG	AA	GG	GG	GG	GG	GG	GG
3504185	A/G	3	34072577	-	NA	NA	NA	NA	NA	NA	--	--	--	--	--	--	--	--	--	--	--	--	--	--	--	--	--	--	--	--	--	--	--	--	--	--	--	--	--	--	--	--	--	--	--	--	--	--	--
3510401	T/C	3	34302993	-	NA	NA	NA	NA	NA	NA	GG	AA	GG	AA	AA	AA	AA	AA	GG	GG	GG	GG	AA	GG	AA	AA	AA	AA	GG	--	--	GG	GG	GG	GG	AA	AA	AA	GG	AA	AA	GG	AA	GG	GG	GG	GG	GG	AA
3510856	A/G	3	34322906	-	NA	NA	NA	NA	NA	NA	GG	AA	GG	AA	AA	AA	AA	AA	GG	GG	GG	GG	AA	GG	AA	AA	AA	GG	GG	--	AG	GG	GG	GG	GG	AA	GG	GG	GG	GG	GG	GG	AA	GG	GG	GG	GG	GG	GG
3514204	A/C	3	34430554	-	NA	NA	NA	NA	NA	NA	CC	AA	CC	AA	AA	AA	AA	AA	CC	CC	CC	CC	AA	CC	AA	AA	AA	CC	CC	AC	AC	CC	CC	CC	CC	AA	CC	CC	CC	CC	CC	CC	AA	CC	CC	CC	CC	CC	CC
3515415	T/C	3	34484236	+	NA	NA	NA	NA	NA	NA	AA	AA	AA	AA	AA	AA	AA	AA	AA	AA	AA	AA	AA	AA	AA	AA	AA	AA	AA	AA	AA	AA	AA	AA	AA	AA	AA	AA	GG	AA	AA	AA	AA	AA	AA	AA	AA	AA	AA
3517392	A/G	3	34568654	+	NA	NA	NA	NA	NA	NA	GG	AA	GG	AA	AA	GG	GG	AA	GG	GG	GG	GG	AA	GG	AA	AA	GG	GG	GG	AG	AG	GG	GG	GG	GG	AA	GG	GG	GG	GG	GG	GG	GG	GG	GG	GG	GG	GG	GG
3518912	T/C	3	34623570	-	NA	NA	NA	NA	NA	NA	GG	GG	AA	GG	GG	GG	GG	GG	AA	GG	GG	GG	GG	AA	GG	GG	GG	GG	AA	--	GG	GG	GG	GG	AA	GG	GG	GG	AA	GG	GG	AA	GG	GG	GG	AA	GG	GG	GG
3519335	A/G	3	34639638	-	NA	NA	NA	NA	NA	NA	AA	GG	AA	GG	GG	AA	AA	GG	AA	AA	AA	AA	GG	AA	GG	GG	AA	AA	AA	--	AG	AA	AA	AA	AA	GG	AA	AA	AA	AA	AA	AA	AA	AA	AA	AA	AA	AA	AA
3522453	A/G	3	34750927	+	NA	NA	NA	NA	NA	NA	AA	GG	AA	GG	GG	GG	GG	GG	AA	AA	AA	AA	GG	AA	GG	GG	GG	GG	AA	--	--	AA	AA	AA	AA	GG	GG	GG	AA	GG	GG	--	GG	AA	AA	AA	AA	AA	GG
3528886	T/C	3	34919997	+	NA	NA	NA	NA	NA	NA	AA	AA	AA	AA	AA	GG	GG	GG	AA	AA	AA	AA	AA	AA	AA	AA	GG	GG	AA	--	AA	AA	AA	AA	AA	AA	GG	GG	AA	GG	GG	--	GG	AA	AA	AA	AA	AA	GG
3530245	A/G	3	34994476	-	NA	NA	NA	NA	NA	NA	GG	GG	GG	GG	GG	GG	GG	GG	GG	GG	GG	GG	GG	GG	GG	GG	GG	GG	GG	GG	GG	GG	GG	GG	GG	GG	GG	GG	GG	GG	GG	GG	GG	GG	GG	GG	GG	GG	GG
3531101	A/G	3	35041409	-	NA	NA	NA	NA	NA	NA	GG	AA	AA	AA	AA	AA	AA	AA	AA	GG	GG	GG	AA	AA	AA	AA	AA	AA	AA	AA	AA	AA	GG	GG	AA	AA	AA	AA	AA	AA	AA	AA	AA	AA	GG	AA	GG	GG	AA
3532333	A/G	3	35093761	+	NA	NA	NA	NA	NA	NA	GG	GG	GG	AA	AA	GG	GG	AA	GG	GG	GG	GG	AA	GG	AA	AA	GG	GG	GG	GG	GG	GG	GG	GG	GG	AA	GG	GG	GG	GG	GG	GG	GG	GG	GG	GG	GG	GG	GG
353599	A/C	1	11576126	-	NA	NA	NA	NA	NA	NA	CC	CC	CC	CC	CC	CC	CC	CC	CC	CC	CC	CC	CC	CC	CC	AA	CC	CC	CC	CC	AC	CC	CC	CC	CC	CC	CC	AA	CC	CC	CC	CC	CC	CC	CC	CC	CC	CC	CC
3536043	A/C	3	35235775	+	NA	NA	NA	NA	NA	NA	AA	--	AA	CC	CC	CC	CC	--	AA	AA	AA	AA	CC	AA	CC	CC	CC	CC	AA	--	AA	AA	AA	AA	AA	CC	CC	CC	AA	CC	CC	--	CC	AA	AA	AA	AA	AA	CC
3538410	A/C	3	35295694	+	NA	NA	NA	NA	NA	NA	CC	AA	AA	CC	CC	AA	CC	CC	AA	CC	CC	CC	CC	AA	CC	CC	CC	CC	AA	AA	AA	AA	CC	CC	AA	CC	CC	CC	AA	CC	CC	AA	CC	AA	CC	AA	CC	AA	CC
3539549	A/G	3	35322480	+	NA	NA	NA	NA	NA	NA	AA	AA	AA	AA	AA	AA	AA	AA	AA	AA	AA	AA	AA	AA	AA	AA	AA	AA	AA	AA	AA	AA	AA	AA	AA	AA	AA	AA	GG	AA	AA	AA	AA	AA	AA	AA	AA	AA	AA
3548096	T/G	3	35632864	-	NA	NA	NA	NA	NA	NA	CC	CC	AA	CC	CC	CC	CC	CC	AA	CC	CC	CC	CC	AA	CC	CC	CC	CC	AA	CC	--	AA	CC	CC	AA	CC	CC	CC	AA	CC	CC	--	CC	AA	CC	AA	CC	AA	CC
3548135	A/G	3	35636092	+	NA	NA	NA	NA	NA	NA	AA	AA	AA	GG	GG	AA	AA	AA	AA	AA	AA	AA	AA	AA	AA	GG	AA	AA	AA	AA	AA	AA	AA	AA	AA	GG	AA	AA	AA	AA	AA	AA	AA	AA	AA	AA	AA	AA	AA
3550679	T/G	3	35737093	+	NA	NA	NA	NA	NA	NA	CC	CC	CC	AA	AA	CC	CC	AA	CC	CC	CC	CC	CC	CC	AA	AA	AA	AA	CC	--	CC	CC	CC	CC	CC	AA	AA	CC	CC	AA	AA	CC	CC	CC	CC	CC	CC	CC	AA
357493	T/C	1	11694458	+	NA	NA	NA	NA	NA	NA	GG	GG	GG	AA	AA	AA	AA	AA	GG	GG	GG	GG	AA	GG	AA	GG	AA	GG	GG	--	AG	GG	GG	GG	GG	AA	GG	GG	AA	GG	AG	GG	AA	GG	GG	GG	GG	GG	AG
3581003	A/G	4	247628	+	NA	NA	NA	NA	NA	NA	GG	GG	GG	AA	AA	GG	GG	GG	GG	GG	GG	GG	GG	GG	GG	GG	GG	GG	GG	GG	GG	GG	GG	GG	GG	GG	GG	GG	GG	GG	GG	GG	GG	GG	GG	GG	GG	GG	GG
3581817	A/G	4	263009	-	NA	NA	NA	NA	NA	NA	GG	GG	GG	GG	GG	GG	GG	GG	GG	GG	GG	GG	GG	GG	GG	GG	GG	GG	GG	GG	GG	GG	GG	GG	GG	GG	GG	GG	GG	GG	GG	GG	GG	GG	GG	GG	AA	GG	GG
3581839	T/C	4	264061	-	NA	NA	NA	NA	NA	NA	GG	GG	GG	AA	AA	GG	GG	GG	GG	GG	GG	GG	GG	GG	GG	GG	GG	GG	GG	GG	GG	GG	GG	GG	GG	GG	GG	GG	GG	GG	GG	GG	GG	GG	GG	GG	GG	GG	--
3584866	A/G	4	310885	+	NA	NA	NA	NA	NA	NA	GG	GG	GG	GG	GG	GG	GG	GG	GG	GG	GG	GG	GG	GG	GG	GG	GG	GG	GG	GG	GG	GG	GG	GG	GG	GG	GG	GG	GG	GG	GG	GG	GG	GG	GG	GG	GG	GG	AG
3593929	A/C	4	539827	-	NA	NA	NA	NA	NA	NA	AA	CC	AA	CC	CC	CC	CC	AA	AA	AA	AA	AA	AA	AA	AA	CC	CC	CC	AA	--	AC	AA	AA	AA	AA	CC	CC	CC	CC	CC	CC	--	CC	AA	AA	AA	CC	AA	CC
359469	A/G	1	11739003	-	NA	NA	NA	NA	NA	NA	GG	GG	GG	GG	GG	GG	GG	GG	GG	GG	GG	GG	GG	GG	GG	GG	GG	GG	GG	GG	GG	GG	GG	GG	GG	GG	GG	GG	GG	GG	GG	GG	GG	GG	GG	GG	GG	GG	GG
359630	T/C	1	11743893	+	NA	NA	NA	NA	NA	NA	GG	GG	GG	AA	AA	AA	AA	AA	GG	GG	GG	GG	AA	GG	AA	GG	AA	GG	GG	AG	AG	GG	GG	GG	GG	AA	GG	GG	GG	GG	GG	GG	AA	GG	GG	GG	GG	GG	GG
3597102	A/G	4	603494	+	NA	NA	NA	NA	NA	NA	AA	AA	AA	GG	AA	AA	AA	AA	AA	AA	AA	AA	AA	AA	AA	AA	AA	--	AA	GG	AA	AA	AA	AA	AA	AA	--	GG	GG	--	--	AA	AA	AA	AA	AA	GG	AA	--
3598944	A/G	4	648669	+	NA	NA	NA	NA	NA	NA	GG	GG	GG	GG	GG	GG	GG	GG	GG	GG	GG	GG	GG	GG	GG	GG	GG	AA	GG	AG	GG	GG	GG	GG	GG	GG	AA	GG	GG	AA	AA	GG	GG	GG	GG	GG	AA	GG	AA
3599017	A/G	4	650527	+	NA	NA	NA	NA	NA	NA	--	AA	--	AA	AA	--	--	AA	--	--	--	--	AA	--	AA	AA	--	GG	--	GG	AA	--	--	--	--	--	GG	AA	AA	GG	GG	--	--	--	--	--	GG	--	GG
3604040	T/G	4	752675	+	NA	NA	NA	NA	NA	NA	--	--	--	--	--	--	--	--	--	--	--	--	--	--	--	--	--	--	--	--	--	--	--	--	--	--	--	--	--	--	--	--	--	--	--	--	--	--	--
3606371	T/G	4	796549	-	NA	NA	NA	NA	NA	NA	AA	AA	AA	AA	AA	CC	CC	AA	AA	AA	AA	AA	AA	AA	AA	AA	CC	--	AA	AA	AA	AA	AA	AA	AA	AA	--	AA	AA	--	AA	AA	CC	AA	AA	AA	AA	AA	--
3609803	A/G	4	899242	-	NA	NA	NA	NA	NA	NA	GG	GG	GG	GG	GG	GG	GG	GG	GG	GG	GG	GG	GG	GG	GG	GG	GG	--	GG	GG	GG	GG	GG	GG	GG	GG	--	GG	AA	--	--	GG	GG	GG	GG	GG	GG	GG	--
3610354	T/C	4	910623	+	NA	NA	NA	NA	NA	NA	GG	GG	GG	GG	GG	GG	GG	GG	GG	GG	GG	GG	GG	GG	GG	GG	GG	GG	GG	GG	GG	GG	GG	GG	GG	GG	GG	GG	GG	GG	GG	GG	GG	GG	GG	GG	GG	GG	GG
361457	T/G	1	11786833	+	NA	NA	NA	NA	NA	NA	AA	AA	AA	AA	AA	AA	AA	AA	AA	AA	AA	AA	AA	AA	AA	AA	AA	AA	AA	AA	AA	AA	AA	AA	AA	AA	AA	AA	AA	AA	AA	AA	AA	AA	AA	AA	AA	AA	AA
3619998	T/C	4	1047515	+	NA	NA	NA	NA	NA	NA	AA	AA	AA	AA	AA	GG	GG	AA	AA	AA	AA	AA	AA	AA	AA	AA	AA	AA	AA	AA	AA	AA	AA	AA	AA	AA	AA	GG	AA	AA	AA	AA	GG	AA	AA	AA	AA	AA	AA
3623485	T/C	4	1136986	-	NA	NA	NA	NA	NA	NA	AA	AA	AA	AA	AA	GG	GG	GG	AA	AA	AA	AA	GG	AA	GG	AA	GG	GG	AA	AA	--	AA	AA	AA	AA	GG	GG	GG	GG	GG	GG	AA	GG	AA	AA	AA	GG	AA	GG
3624428	T/C	4	1158223	+	NA	NA	NA	NA	NA	NA	AA	GG	AA	GG	GG	GG	GG	GG	GG	GG	AA	AA	GG	AA	GG	GG	GG	GG	GG	GG	GG	GG	AA	AA	AA	GG	GG	GG	GG	GG	GG	GG	GG	GG	GG	AA	GG	AA	GG
3625825	T/G	4	1202031	+	NA	NA	NA	NA	NA	NA	CC	CC	CC	CC	CC	CC	CC	CC	CC	CC	CC	CC	CC	CC	CC	CC	CC	CC	CC	CC	CC	CC	CC	CC	CC	CC	CC	CC	CC	CC	CC	CC	CC	CC	CC	CC	AA	CC	CC
3629184	A/G	4	1283968	-	NA	NA	NA	NA	NA	NA	GG	GG	GG	GG	GG	GG	GG	GG	GG	GG	GG	GG	GG	GG	GG	GG	GG	AG	GG	GG	GG	GG	GG	GG	GG	GG	AG	GG	GG	AG	AG	GG	GG	GG	GG	GG	AA	GG	AG
3639669	T/G	4	1540529	+	NA	NA	NA	NA	NA	NA	CC	CC	--	CC	--	CC	CC	--	CC	--	CC	--	--	CC	CC	--	CC	AA	CC	CC	CC	--	CC	CC	--	--	AA	CC	CC	AA	--	--	CC	--	--	--	AA	CC	AA
3646796	T/C	4	1706437	+	NA	NA	NA	NA	NA	NA	AA	--	AA	--	--	AA	--	GG	AA	AA	AA	AA	GG	AA	GG	--	AA	--	AA	AA	--	AA	AA	AA	AA	GG	--	--	GG	--	AA	--	--	AA	AA	AA	AA	AA	--
3647009	A/G	4	1713004	+	NA	NA	NA	NA	NA	NA	--	--	--	--	--	--	--	--	--	--	--	--	--	--	--	--	--	--	--	--	--	--	--	--	--	--	--	--	--	--	--	--	--	--	--	--	--	--	--
3647133	T/C	4	1714897	+	NA	NA	NA	NA	NA	NA	AA	GG	AA	AA	GG	AA	GG	GG	AA	AA	AA	AA	GG	AA	GG	GG	AA	AA	AA	AG	AG	AA	AA	AA	AA	GG	AA	AA	GG	AA	AA	--	GG	AA	AA	AA	AA	AA	AA
3647336	T/C	4	1718310	-	NA	NA	NA	NA	NA	NA	AA	GG	AA	AA	GG	AA	GG	GG	AA	AA	AA	AA	GG	AA	GG	GG	AA	GG	AA	--	AG	AA	AA	AA	AA	GG	GG	AA	GG	GG	GG	GG	GG	AA	AA	AA	GG	AA	GG
3647403	T/C	4	1719865	-	NA	NA	NA	NA	NA	NA	AA	GG	AA	AA	GG	AA	GG	GG	AA	AA	AA	AA	GG	AA	GG	GG	AA	GG	AA	--	AG	AA	AA	AA	AA	GG	GG	GG	GG	GG	GG	GG	GG	AA	AA	AA	GG	AA	GG
3653113	A/G	4	1806806	-	NA	NA	NA	NA	NA	NA	GG	--	GG	GG	--	GG	GG	--	GG	GG	GG	GG	--	GG	--	--	--	--	GG	AG	GG	GG	GG	GG	GG	--	--	GG	AA	--	GG	AA	GG	GG	GG	GG	GG	GG	--
3655924	A/G	4	1884399	-	NA	NA	NA	NA	NA	NA	GG	GG	GG	GG	GG	GG	GG	GG	GG	GG	GG	GG	GG	GG	GG	GG	GG	AG	GG	GG	GG	GG	GG	GG	GG	GG	AG	GG	GG	AG	AG	GG	GG	GG	GG	GG	AA	GG	GG
3659698	A/G	4	1961581	-	NA	NA	NA	NA	NA	NA	GG	GG	GG	GG	GG	GG	GG	GG	GG	GG	GG	GG	GG	GG	GG	GG	GG	--	GG	GG	GG	GG	AA	GG	GG	GG	--	GG	GG	--	GG	GG	GG	GG	GG	GG	AA	GG	GG
36726	T/C	1	1176090	-	NA	NA	NA	NA	NA	NA	GG	GG	GG	GG	GG	GG	GG	GG	GG	GG	GG	GG	GG	GG	GG	GG	GG	GG	GG	GG	GG	GG	GG	GG	GG	GG	GG	GG	GG	GG	GG	GG	GG	GG	GG	GG	GG	GG	GG
3672849	T/C	4	2238213	+	NA	NA	NA	NA	NA	NA	GG	GG	--	GG	GG	--	--	GG	GG	--	--	GG	AA	GG	GG	GG	--	AA	GG	--	GG	GG	--	--	--	GG	AA	AA	--	AA	AA	AA	--	GG	--	--	AA	--	AA
3674743	A/G	4	2284046	+	NA	NA	NA	NA	NA	NA	GG	GG	GG	GG	GG	GG	GG	GG	GG	GG	GG	GG	AA	GG	GG	GG	AA	AA	GG	--	GG	GG	AA	GG	GG	GG	AA	AA	AA	AA	--	AA	GG	GG	GG	GG	AA	GG	AA
3682819	A/C	4	2394889	-	NA	NA	NA	NA	NA	NA	CC	CC	AA	CC	CC	CC	CC	CC	CC	AA	AA	CC	AA	CC	CC	CC	--	--	CC	CC	AC	AA	AA	AA	AA	CC	--	AA	AA	--	CC	AA	CC	AC	AA	AA	AA	AA	--
368391	T/C	1	11940578	+	NA	NA	NA	NA	NA	NA	AA	GG	AA	GG	GG	GG	GG	GG	AA	GG	AA	AA	GG	AA	GG	GG	GG	GG	AA	GG	GG	GG	AA	AA	GG	GG	GG	GG	AA	GG	GG	GG	GG	GG	GG	AA	AA	AA	GG
3684750	A/C	4	2427802	+	NA	NA	NA	NA	NA	NA	CC	AA	AA	AA	AA	AA	AA	AA	CC	AA	AA	CC	AA	CC	AA	AA	AA	AA	CC	--	AA	AA	AA	AA	AA	AA	AA	AA	AA	AA	AA	AA	AA	--	AA	AA	AA	AA	AA
3703593	A/C	4	2738927	-	NA	NA	NA	NA	NA	NA	AA	CC	AA	--	CC	CC	CC	CC	--	AA	AA	AA	--	AA	CC	CC	CC	AA	--	AA	--	AA	AA	AA	AA	CC	AA	--	CC	AA	AA	AA	CC	AA	AA	CC	CC	AA	--
3703674	T/C	4	2740962	-	NA	NA	NA	NA	NA	NA	GG	AA	GG	--	AA	AA	AA	AA	--	GG	GG	GG	GG	GG	AA	AA	AA	GG	--	AA	--	GG	AA	GG	GG	AA	GG	--	AA	GG	AG	GG	AA	GG	GG	AA	AA	GG	--
3704026	A/G	4	2745425	+	NA	NA	NA	NA	NA	NA	--	--	--	--	--	--	--	--	--	--	--	--	--	--	--	--	--	--	--	--	--	--	--	--	--	--	--	--	--	--	--	--	--	--	--	--	--	--	--
3710428	T/C	4	2855673	+	NA	NA	NA	NA	NA	NA	AA	GG	AA	GG	GG	GG	GG	GG	GG	AA	AA	AA	GG	AA	GG	GG	GG	GG	GG	GG	GG	AA	AA	AA	AA	GG	GG	GG	GG	GG	GG	--	GG	AA	AA	GG	GG	AA	GG
3716733	A/G	4	2948678	-	NA	NA	NA	NA	NA	NA	--	--	--	--	--	--	--	--	--	--	--	--	--	--	--	--	--	--	--	--	--	--	--	--	--	--	--	--	--	--	--	--	--	--	--	--	--	--	--
374355	A/G	1	12075708	-	NA	NA	NA	NA	NA	NA	GG	GG	GG	GG	GG	GG	GG	GG	GG	GG	GG	GG	GG	GG	GG	GG	GG	GG	GG	GG	GG	GG	GG	GG	GG	GG	GG	GG	GG	GG	GG	GG	GG	GG	GG	GG	AA	GG	GG
3745693	T/G	4	3411505	+	NA	NA	NA	NA	NA	NA	CC	AA	CC	CC	AA	AA	AA	AA	CC	CC	CC	CC	AA	CC	AA	AA	CC	CC	CC	AC	AC	CC	CC	CC	CC	AA	CC	AA	AA	CC	CC	CC	AA	CC	CC	AA	CC	CC	CC
3746710	A/G	4	3427654	-	NA	NA	NA	NA	NA	NA	--	GG	--	AA	GG	GG	GG	GG	GG	--	--	GG	GG	GG	GG	GG	AA	--	GG	GG	GG	GG	GG	--	--	GG	--	GG	GG	--	GG	GG	GG	--	--	GG	GG	--	--
3748928	T/C	4	3475744	-	NA	NA	NA	NA	NA	NA	GG	--	GG	GG	--	--	--	--	AA	GG	GG	AA	--	AA	--	--	GG	--	AA	--	GG	GG	AA	GG	GG	--	--	--	--	--	--	GG	--	GG	GG	--	AA	GG	--
375698	T/C	1	12110935	+	NA	NA	NA	NA	NA	NA	--	--	--	--	--	--	--	--	--	--	--	--	--	--	--	--	--	--	--	--	--	--	--	--	--	--	--	--	--	--	--	--	--	--	--	--	--	--	--
3774775	T/C	4	3960314	+	NA	NA	NA	NA	NA	NA	AA	AA	AA	GG	AA	AA	AA	AA	AA	AA	AA	AA	AA	AA	AA	AA	GG	--	AA	--	AA	AA	AA	AA	AA	AA	--	GG	GG	AA	AG	AA	AA	AA	AA	GG	AA	AA	--
3778947	A/C	4	4025720	-	NA	NA	NA	NA	NA	NA	CC	--	--	AA	--	AA	AA	--	AA	CC	CC	AA	AA	AA	--	--	AA	--	AA	AA	CC	CC	AA	--	--	--	--	AA	AA	--	AA	CC	AA	CC	AA	AA	AA	--	--
3778977	T/C	4	4026992	-	NA	NA	NA	NA	NA	NA	AA	--	--	AA	--	GG	GG	--	GG	AA	AA	GG	--	GG	--	--	AA	AA	GG	AA	AA	AA	GG	--	--	--	--	AA	AA	--	--	AA	GG	AA	GG	AA	GG	--	--
3779105	A/C	4	4029923	-	NA	NA	NA	NA	NA	NA	CC	AA	AA	CC	AA	CC	CC	AA	CC	CC	CC	CC	AA	CC	AA	AA	CC	AC	CC	CC	CC	CC	CC	AA	AA	AA	AC	CC	CC	AA	--	CC	CC	CC	CC	CC	CC	AA	AA
3780340	T/G	4	4053209	+	NA	NA	NA	NA	NA	NA	CC	--	--	AA	--	CC	CC	--	CC	CC	CC	CC	--	CC	--	--	CC	--	CC	CC	CC	CC	CC	--	--	--	--	CC	AA	--	CC	CC	CC	CC	CC	CC	CC	--	--
3789096	T/G	4	4189629	-	NA	NA	NA	NA	NA	NA	CC	CC	CC	CC	CC	--	--	CC	CC	CC	CC	AA	CC	AA	CC	CC	CC	--	CC	CC	CC	CC	AA	CC	CC	CC	--	CC	CC	--	CC	CC	--	CC	CC	CC	AA	CC	--
3791407	A/G	4	4230821	+	NA	NA	NA	NA	NA	NA	AA	GG	GG	GG	GG	GG	GG	GG	GG	AA	AA	GG	GG	GG	GG	GG	GG	GG	GG	GG	--	AA	GG	GG	GG	GG	GG	GG	GG	GG	GG	--	GG	AA	GG	GG	GG	GG	GG
3795202	A/G	4	4278452	+	NA	NA	NA	NA	NA	NA	AA	GG	GG	GG	GG	GG	GG	GG	GG	AA	AA	GG	GG	GG	GG	GG	GG	GG	GG	GG	--	AA	GG	GG	GG	GG	GG	GG	GG	GG	GG	--	GG	AA	GG	GG	GG	GG	GG
3795777	T/G	4	4294612	-	NA	NA	NA	NA	NA	NA	CC	AA	AA	AA	AA	AA	AA	AA	AA	CC	CC	AA	AA	AA	AA	AA	AA	AA	AA	AA	--	CC	AA	AA	AA	AA	AA	AA	AA	AA	AA	CC	AA	CC	AA	AA	AA	AA	AA
379803	T/C	1	12216652	+	NA	NA	NA	NA	NA	NA	--	AA	--	GG	GG	AA	AA	--	--	AA	--	--	AA	--	--	AA	AA	AA	--	--	AG	AA	--	--	AA	GG	AA	AA	AA	AA	AA	AA	AA	AA	AA	--	AA	--	AA
3800201	A/G	4	4361741	-	NA	NA	NA	NA	NA	NA	GG	AA	AA	AA	AA	AA	AA	AA	GG	GG	GG	GG	AA	GG	AA	AA	AA	AA	GG	GG	--	GG	GG	AA	AA	AA	AA	AA	AA	AA	AA	GG	AA	GG	GG	GG	GG	AA	AA
380110	A/G	1	12223195	+	NA	NA	NA	NA	NA	NA	AA	GG	AA	GG	GG	GG	GG	AA	AA	AG	AA	AA	GG	AA	AA	GG	GG	GG	AA	--	--	AG	AA	AA	AG	GG	GG	GG	AG	GG	GG	AG	GG	AG	AG	AA	AG	AA	GG
3805310	A/G	4	4456304	-	NA	NA	NA	NA	NA	NA	AA	AA	AA	GG	AA	GG	GG	AA	AA	AA	AA	AA	AA	AA	AA	AA	AA	AA	AA	AA	AA	AA	AA	AA	AA	AA	AA	AA	AA	AA	AA	AA	GG	AA	AA	GG	AA	AA	AA
3819732	T/C	4	4692626	-	NA	NA	NA	NA	NA	NA	AA	AA	GG	GG	GG	GG	GG	AA	AA	AA	AA	AA	GG	AA	AA	GG	GG	AA	AA	AG	AA	AA	AA	GG	GG	AA	AA	AA	GG	AA	AA	AA	GG	AA	AA	GG	AA	GG	AA
3836307	A/G	4	5033181	-	NA	NA	NA	NA	NA	NA	GG	GG	GG	GG	GG	GG	GG	GG	GG	GG	GG	GG	GG	GG	GG	GG	GG	GG	GG	GG	GG	GG	GG	GG	GG	GG	GG	GG	AA	GG	GG	GG	GG	GG	GG	GG	GG	GG	GG
3837373	T/C	4	5052999	-	NA	NA	NA	NA	NA	NA	AA	--	--	--	--	--	--	--	AA	AA	AA	AA	--	AA	--	--	--	--	AA	AG	AA	AA	AA	--	--	--	--	--	--	--	--	GG	--	AA	GG	--	AA	--	--
3844064	A/G	4	5175709	-	NA	NA	NA	NA	NA	NA	AA	AA	AA	AA	AA	AA	AA	AA	AA	AA	AA	AA	AA	AA	AA	AA	AA	GG	AA	--	AA	AA	AA	AA	AA	AA	GG	AA	AA	GG	GG	--	AA	AA	AA	AA	AA	AA	GG
3857681	T/C	4	5475158	+	NA	NA	NA	NA	NA	NA	GG	AA	GG	GG	GG	AA	AA	AA	GG	GG	GG	GG	GG	GG	AA	GG	AA	GG	GG	GG	AG	GG	GG	GG	GG	AA	GG	GG	GG	GG	GG	GG	AA	GG	GG	GG	GG	GG	GG
3860226	T/C	4	5527471	-	NA	NA	NA	NA	NA	NA	GG	AA	AA	AA	AA	AA	AA	AA	GG	GG	GG	GG	AA	AA	AA	AA	AA	--	GG	GG	AG	GG	AA	AA	AA	AA	--	AA	AA	--	--	GG	AA	GG	GG	AA	GG	AA	--
3861522	T/C	4	5566303	+	NA	NA	NA	NA	NA	NA	AA	GG	AA	GG	GG	GG	GG	GG	AA	AA	AA	AA	GG	AA	GG	GG	GG	AA	AA	AA	--	AA	AA	AA	AA	GG	AA	GG	GG	AA	AA	AA	GG	AA	AA	GG	AA	AA	AA
3863659	A/G	4	5618936	+	NA	NA	NA	NA	NA	NA	GG	GG	GG	GG	GG	GG	GG	GG	GG	GG	GG	GG	GG	GG	GG	GG	GG	GG	GG	GG	GG	GG	GG	GG	GG	GG	GG	GG	GG	GG	GG	GG	GG	GG	AA	GG	AA	GG	GG
3867067	T/C	4	5724431	-	NA	NA	NA	NA	NA	NA	GG	AA	GG	GG	GG	GG	GG	GG	GG	GG	GG	GG	GG	GG	GG	GG	GG	GG	GG	GG	AG	GG	GG	GG	GG	AA	GG	GG	GG	GG	GG	GG	GG	GG	GG	GG	GG	GG	GG
3870022	T/C	4	5793195	+	NA	NA	NA	NA	NA	NA	GG	GG	--	AA	GG	--	--	GG	GG	GG	--	GG	AA	GG	GG	--	--	GG	GG	GG	GG	GG	GG	--	--	GG	GG	GG	--	GG	GG	GG	--	GG	GG	GG	GG	--	GG
3870434	A/G	4	5802530	+	NA	NA	NA	NA	NA	NA	AA	GG	GG	GG	GG	GG	GG	GG	AA	AA	GG	AA	GG	GG	GG	GG	GG	GG	AA	AA	--	AA	GG	GG	GG	GG	GG	GG	GG	GG	GG	GG	GG	AA	GG	GG	AA	GG	GG
3876092	A/G	4	5914095	-	NA	NA	NA	NA	NA	NA	GG	GG	AA	AA	GG	AA	GG	GG	AA	GG	AA	GG	AA	AA	GG	AA	AA	GG	AA	AA	GG	GG	AA	AA	AA	GG	GG	GG	AA	--	--	AA	GG	GG	GG	GG	GG	AA	GG
3881212	A/G	4	6027557	-	NA	NA	NA	NA	NA	NA	GG	AA	AA	AA	GG	AA	AA	GG	AA	GG	AA	GG	AA	AA	GG	AA	AA	GG	AA	--	AG	GG	AA	AA	AA	AA	--	GG	AA	--	GG	GG	AA	GG	GG	GG	GG	AA	--
3883297	T/C	4	6045336	-	NA	NA	NA	NA	NA	NA	GG	GG	AA	GG	GG	AA	GG	GG	AA	GG	AA	GG	AA	AA	GG	AA	GG	GG	AA	GG	GG	GG	AA	AA	AA	GG	GG	GG	AA	GG	GG	GG	GG	GG	GG	GG	GG	AA	GG
389017	T/C	1	12486799	-	NA	NA	NA	NA	NA	NA	GG	AA	GG	AA	AA	AA	AA	AA	GG	GG	GG	GG	AA	GG	AA	AA	AA	AA	GG	--	AG	GG	GG	GG	GG	AA	AA	AA	GG	AA	AA	--	AA	GG	GG	GG	GG	GG	AA
3890527	T/C	4	6191383	+	NA	NA	NA	NA	NA	NA	--	--	--	--	--	--	--	--	--	--	--	--	--	--	--	--	--	--	--	--	--	--	--	--	--	--	--	--	--	--	--	--	--	--	--	--	--	--	--
3890656	A/G	4	6193569	-	NA	NA	NA	NA	NA	NA	GG	GG	GG	AA	--	GG	GG	GG	GG	GG	GG	GG	GG	GG	GG	GG	GG	GG	GG	--	GG	GG	GG	GG	GG	GG	GG	GG	GG	GG	GG	GG	GG	GG	GG	GG	GG	GG	GG
3900737	A/G	4	6366356	-	NA	NA	NA	NA	NA	NA	AA	GG	AA	AA	GG	GG	GG	--	AA	AA	AA	AA	GG	AA	GG	GG	--	AA	AA	AA	--	AA	AA	AA	AA	GG	AA	GG	GG	AA	AA	AA	GG	AA	AA	GG	AA	AA	AA
3901528	T/C	4	6384872	-	NA	NA	NA	NA	NA	NA	GG	GG	GG	GG	GG	GG	GG	GG	GG	GG	GG	GG	GG	GG	GG	GG	GG	GG	GG	GG	GG	GG	GG	GG	GG	GG	GG	GG	GG	GG	GG	GG	GG	GG	GG	GG	AA	GG	GG
3910172	A/C	4	6569358	+	NA	NA	NA	NA	NA	NA	AA	CC	CC	CC	CC	CC	CC	CC	CC	AA	AA	AA	CC	CC	CC	CC	CC	CC	CC	CC	--	AA	CC	CC	CC	CC	CC	CC	CC	CC	CC	CC	CC	--	AA	CC	CC	CC	CC
3911295	A/G	4	6594719	-	NA	NA	NA	NA	NA	NA	GG	GG	GG	GG	GG	GG	GG	GG	GG	GG	GG	GG	GG	GG	GG	GG	GG	GG	GG	GG	GG	GG	GG	GG	GG	GG	GG	GG	GG	GG	GG	GG	GG	GG	GG	GG	GG	GG	GG
3911347	A/G	4	6596219	-	NA	NA	NA	NA	NA	NA	GG	AA	GG	AA	AA	AA	AA	--	GG	GG	GG	GG	GG	GG	--	GG	AA	--	GG	AG	AG	GG	GG	GG	GG	AA	GG	GG	AA	GG	GG	GG	AA	GG	GG	GG	GG	GG	GG
3913963	T/C	4	6666173	-	NA	NA	NA	NA	NA	NA	GG	AA	GG	AA	AA	AA	AA	AA	GG	GG	GG	GG	--	GG	AA	--	AA	AA	GG	--	AG	GG	GG	GG	GG	AA	AA	AA	AA	AA	AA	GG	AA	GG	GG	--	GG	GG	AA
3921557	A/G	4	6834394	-	NA	NA	NA	NA	NA	NA	GG	AA	GG	AA	AA	AA	AA	AA	GG	GG	GG	GG	--	GG	AA	--	AA	--	GG	--	AG	GG	GG	GG	GG	AA	--	AA	AA	--	AG	GG	AA	GG	GG	--	GG	GG	--
3921623	A/G	4	6835634	+	NA	NA	NA	NA	NA	NA	AA	GG	AA	GG	AA	GG	GG	GG	AA	AA	AA	AA	--	AA	GG	--	GG	--	AA	--	AG	AA	AA	AA	AA	GG	--	AA	GG	--	--	AA	GG	AA	AA	--	AA	AA	--
3927230	T/C	4	6969124	-	NA	NA	NA	NA	NA	NA	--	--	--	--	--	--	--	--	--	--	--	--	--	--	--	--	--	--	--	--	--	--	--	--	--	--	--	--	--	--	--	--	--	--	--	--	--	--	--
3928943	A/C	4	7006421	-	NA	NA	NA	NA	NA	NA	AA	CC	AA	CC	--	CC	CC	CC	CC	AA	AA	AA	CC	CC	CC	CC	CC	--	CC	CC	--	AA	CC	CC	CC	CC	--	CC	CC	--	CC	CC	CC	AA	CC	CC	CC	CC	CC
3933751	T/C	4	7170237	-	NA	NA	NA	NA	NA	NA	GG	GG	GG	AA	GG	GG	GG	AA	GG	GG	GG	GG	AA	GG	AA	GG	GG	GG	GG	--	GG	GG	GG	GG	GG	GG	GG	GG	GG	GG	GG	GG	GG	GG	GG	GG	GG	GG	GG
3934756	A/G	4	7199523	+	NA	NA	NA	NA	NA	NA	--	--	--	--	--	--	--	--	--	--	--	--	--	--	--	--	--	--	--	--	--	--	--	--	--	--	--	--	--	--	--	--	--	--	--	--	--	--	--
3940671	T/G	4	7389204	-	NA	NA	NA	NA	NA	NA	AA	CC	AA	CC	CC	CC	CC	CC	AA	AA	AA	AA	CC	CC	CC	CC	CC	--	AA	--	--	AA	CC	AA	AA	CC	--	CC	CC	--	--	AA	CC	AA	CC	AA	CC	AA	--
394468	T/C	1	12679816	+	NA	NA	NA	NA	NA	NA	AA	GG	AA	GG	GG	GG	GG	GG	AA	AA	AA	AA	GG	AA	GG	GG	GG	GG	AA	--	GG	GG	AA	AA	GG	GG	GG	GG	AA	GG	GG	--	GG	GG	AA	AA	AA	AA	GG
3956128	A/C	4	7809670	-	NA	NA	NA	NA	NA	NA	--	--	--	--	--	--	--	--	--	--	--	--	--	--	--	--	--	--	--	--	--	--	--	--	--	--	--	--	--	--	--	--	--	--	--	--	--	--	--
3956129	T/G	4	7809733	-	NA	NA	NA	NA	NA	NA	--	--	--	--	--	--	--	--	--	--	--	--	--	--	--	--	--	--	--	--	--	--	--	--	--	--	--	--	--	--	--	--	--	--	--	--	--	--	--
3956648	T/C	4	7825479	+	NA	NA	NA	NA	NA	NA	GG	--	GG	GG	GG	GG	GG	AA	GG	AG	GG	GG	--	GG	--	GG	GG	--	GG	GG	AG	GG	GG	GG	GG	--	--	GG	GG	--	GG	GG	GG	GG	GG	GG	GG	GG	--
3958446	T/C	4	7858140	-	NA	NA	NA	NA	NA	NA	GG	--	GG	--	--	--	--	--	GG	GG	GG	GG	--	AA	--	--	--	GG	GG	GG	GG	GG	AA	GG	GG	--	GG	--	--	GG	GG	GG	--	GG	AA	GG	GG	GG	GG
3958821	T/C	4	7871436	-	NA	NA	NA	NA	NA	NA	AA	GG	AA	GG	GG	GG	GG	GG	AA	AA	AA	AA	GG	AA	GG	GG	GG	AA	AA	--	AG	AA	AA	AA	AA	GG	AA	GG	GG	AA	AA	AA	GG	AA	AA	AA	AA	AA	AA
3958920	A/G	4	7872690	-	NA	NA	NA	NA	NA	NA	GG	AA	GG	AA	AA	AA	AA	AA	GG	GG	GG	GG	AA	GG	AA	AA	AA	GG	GG	--	AA	GG	GG	GG	GG	AA	GG	AA	AA	GG	GG	GG	AA	GG	GG	GG	GG	GG	GG
3958998	T/C	4	7875511	-	NA	NA	NA	NA	NA	NA	GG	GG	GG	GG	GG	GG	GG	GG	GG	GG	GG	GG	GG	AA	GG	GG	GG	GG	GG	GG	GG	GG	AA	GG	GG	GG	GG	GG	GG	GG	GG	GG	GG	GG	AA	GG	AA	GG	GG
395936	T/C	1	12733506	-	NA	NA	NA	NA	NA	NA	GG	AA	GG	AA	AA	GG	GG	GG	GG	GG	GG	GG	AA	GG	AA	AA	AA	GG	GG	GG	AG	GG	GG	GG	GG	GG	GG	GG	GG	GG	GG	GG	GG	GG	GG	GG	GG	GG	GG
3959841	T/G	4	7915413	+	NA	NA	NA	NA	NA	NA	CC	AA	CC	AA	AA	CC	CC	AA	CC	CC	CC	CC	CC	CC	AA	AA	CC	CC	CC	AC	AC	CC	CC	CC	CC	AA	CC	CC	CC	CC	CC	CC	CC	CC	CC	CC	CC	CC	CC
3961258	T/C	4	7971737	-	NA	NA	NA	NA	NA	NA	AA	--	AA	--	--	--	--	--	AA	AA	AA	AA	--	GG	--	--	--	GG	AA	--	AA	AA	GG	AA	AA	--	GG	--	--	GG	GG	AA	--	AA	GG	AA	GG	AA	GG
3973966	T/G	4	8297600	-	NA	NA	NA	NA	NA	NA	AA	AA	AA	AA	AA	AA	AA	AA	AA	AA	AA	AA	AA	CC	AA	AA	AA	AA	AA	AA	AA	AA	CC	AA	AA	AA	AA	AA	AA	AA	AA	AA	AA	AA	CC	AA	CC	AA	AA
3979705	A/G	4	8424134	+	NA	NA	NA	NA	NA	NA	AA	GG	AA	GG	GG	GG	GG	GG	AA	AA	AA	AA	GG	GG	GG	GG	GG	GG	AA	GG	--	AA	GG	AA	AA	GG	GG	GG	GG	GG	GG	AA	GG	AA	GG	AA	GG	AA	GG
3982464	A/G	4	8501937	-	NA	NA	NA	NA	NA	NA	AA	GG	AA	GG	GG	GG	GG	GG	AA	AA	AA	AA	GG	AA	GG	GG	GG	AA	AA	AG	AG	AA	AA	AA	AA	GG	AA	GG	GG	AA	AA	AA	GG	AA	AA	AA	AA	AA	AA
3982613	A/C	4	8507297	-	NA	NA	NA	NA	NA	NA	--	--	--	--	--	--	--	--	--	--	--	--	--	--	--	--	--	--	--	--	--	--	--	--	--	--	--	--	--	--	--	--	--	--	--	--	--	--	--
3984957	A/G	4	8597671	+	NA	NA	NA	NA	NA	NA	AA	AA	AA	AA	AA	AA	AA	AA	AA	AA	AA	AA	AA	AA	AA	AA	AA	AA	AA	AA	AA	AA	AA	AA	AA	AA	AA	AA	AA	AA	AA	AA	AA	AA	AA	AA	AA	AA	AA
3985624	T/C	4	8613402	+	NA	NA	NA	NA	NA	NA	AA	AA	AA	AA	AA	AA	AA	AA	AA	AA	AA	AA	AA	GG	AA	AA	AA	AA	AA	AA	AA	AA	GG	AA	AA	AA	AA	AA	AA	AA	AA	AA	AA	AA	GG	AA	GG	AA	AA
3987893	A/G	4	8676386	+	NA	NA	NA	NA	NA	NA	GG	GG	GG	GG	GG	GG	GG	GG	GG	GG	GG	GG	GG	AA	GG	GG	GG	GG	GG	GG	GG	GG	AA	GG	GG	GG	GG	GG	GG	GG	GG	GG	GG	GG	AA	GG	AA	GG	GG
3993698	A/C	4	8844794	-	NA	NA	NA	NA	NA	NA	CC	CC	CC	CC	CC	CC	AA	CC	CC	CC	CC	CC	CC	CC	CC	CC	AA	CC	CC	CC	CC	CC	CC	CC	CC	CC	CC	CC	AA	CC	CC	CC	AA	CC	CC	CC	CC	CC	CC
3994456	T/C	4	8858406	-	NA	NA	NA	NA	NA	NA	GG	--	GG	--	--	--	--	--	GG	GG	GG	GG	--	AA	--	--	--	AA	GG	--	GG	GG	AA	GG	GG	--	AA	--	--	AA	AA	--	--	GG	AA	GG	AA	GG	AA
3995290	A/G	4	8876854	+	NA	NA	NA	NA	NA	NA	GG	GG	GG	AA	GG	GG	GG	AA	GG	GG	GG	GG	AA	GG	AA	GG	GG	GG	GG	--	GG	GG	GG	GG	GG	GG	GG	GG	GG	GG	GG	GG	GG	GG	GG	GG	GG	GG	GG
3996952	A/G	4	8920755	-	NA	NA	NA	NA	NA	NA	GG	AA	GG	AA	AA	AA	AA	AA	GG	GG	GG	GG	AA	GG	AA	AA	AA	GG	GG	--	AG	GG	GG	GG	GG	AA	GG	AA	AA	GG	--	GG	AA	GG	GG	GG	GG	GG	GG
4004325	A/C	4	9261314	+	NA	NA	NA	NA	NA	NA	AA	CC	AA	CC	CC	CC	CC	CC	AA	AA	AA	AA	CC	AA	CC	CC	CC	AA	AA	--	AC	AA	AA	AA	AA	CC	AA	CC	CC	AA	AA	AA	CC	AA	AA	AA	AA	AA	AA
4004353	A/G	4	9261913	+	NA	NA	NA	NA	NA	NA	GG	GG	GG	GG	GG	GG	GG	GG	GG	GG	GG	GG	GG	AA	GG	GG	GG	GG	GG	GG	GG	GG	AA	GG	GG	GG	GG	GG	GG	GG	GG	GG	GG	GG	AA	GG	AA	GG	GG
4004373	T/G	4	9262684	+	NA	NA	NA	NA	NA	NA	CC	AA	CC	AA	AA	AA	AA	AA	CC	CC	CC	CC	AA	AA	AA	AA	AA	AA	CC	--	AC	CC	AA	CC	CC	AA	AA	AA	AA	AA	AA	--	AA	CC	AA	CC	AA	CC	AA
4006819	T/C	4	9359099	+	NA	NA	NA	NA	NA	NA	AA	GG	AA	GG	GG	GG	GG	AA	AA	AA	AA	AA	GG	GG	AA	GG	GG	GG	AA	--	--	AA	GG	AA	AA	GG	GG	GG	GG	GG	GG	--	GG	AA	GG	AA	GG	AA	GG
4024342	A/G	4	9860909	-	NA	NA	NA	NA	NA	NA	--	--	--	--	--	--	--	--	--	--	--	--	--	--	--	--	--	--	--	--	--	--	--	--	--	--	--	--	--	--	--	--	--	--	--	--	--	--	--
4024544	A/G	4	9869067	+	NA	NA	NA	NA	NA	NA	--	AA	--	AA	AA	AA	AA	AA	--	--	--	--	AA	GG	AA	AA	--	AG	--	AA	AA	--	GG	--	--	AA	AG	AA	AA	AG	AG	--	AA	--	GG	--	GG	--	AG
402673	T/C	1	12917528	+	NA	NA	NA	NA	NA	NA	AA	AA	AA	GG	GG	GG	GG	GG	AA	AA	AA	AA	AA	AA	GG	AA	AA	AA	AA	AA	AA	AA	AA	AA	AA	AA	AA	AA	AA	AA	AA	AA	GG	AA	AA	AA	AA	AA	AA
402726	A/G	1	12920447	+	NA	NA	NA	NA	NA	NA	GG	GG	GG	GG	GG	GG	GG	GG	GG	AA	GG	GG	GG	GG	GG	GG	GG	--	GG	GG	GG	GG	GG	GG	GG	GG	--	GG	GG	--	GG	GG	GG	GG	GG	GG	GG	GG	GG
402939	T/C	1	12928822	+	NA	NA	NA	NA	NA	NA	GG	GG	GG	GG	GG	GG	GG	GG	GG	AA	GG	GG	GG	GG	GG	GG	GG	GG	GG	GG	GG	GG	GG	GG	GG	GG	GG	GG	GG	GG	GG	GG	GG	GG	GG	GG	AA	GG	GG
403585	A/C	1	12941687	+	NA	NA	NA	NA	NA	NA	CC	AA	CC	CC	CC	CC	CC	CC	CC	CC	CC	CC	AA	CC	CC	AA	AA	CC	CC	--	AC	CC	CC	CC	CC	AA	CC	CC	AA	CC	CC	CC	CC	CC	CC	CC	CC	CC	CC
4035850	A/C	4	10240678	-	NA	NA	NA	NA	NA	NA	CC	CC	CC	CC	CC	CC	CC	CC	CC	CC	CC	CC	CC	AA	CC	CC	CC	CC	CC	CC	CC	CC	AA	CC	CC	CC	CC	CC	CC	CC	CC	CC	CC	CC	AA	CC	AA	CC	CC
4036098	A/G	4	10248219	-	NA	NA	NA	NA	NA	NA	AA	--	AA	--	--	--	--	--	AA	AA	AA	AA	--	GG	--	--	--	GG	AA	AG	AA	AA	GG	AA	AA	--	GG	--	--	GG	GG	--	--	AA	GG	AA	GG	AA	GG
4036343	A/G	4	10255041	-	NA	NA	NA	NA	NA	NA	AG	GG	AG	GG	GG	GG	GG	GG	AA	AG	AG	AG	GG	GG	GG	GG	GG	GG	AA	--	--	AG	GG	AG	AG	GG	GG	GG	GG	GG	GG	--	GG	AG	GG	AG	GG	AG	GG
4043088	T/C	4	10427652	-	NA	NA	NA	NA	NA	NA	AA	GG	AA	GG	GG	GG	GG	GG	AA	AA	AA	AA	GG	GG	GG	GG	GG	GG	AA	--	--	AA	GG	AA	AA	GG	GG	GG	GG	GG	GG	--	GG	AA	GG	AA	GG	AA	GG
4044134	T/C	4	10468507	+	NA	NA	NA	NA	NA	NA	AA	AA	AA	GG	AA	AA	AA	GG	AA	AA	AA	AA	GG	AA	GG	AA	AA	AA	AA	AG	AA	AA	AA	AA	AA	AA	AA	AA	AA	AA	AA	AA	AA	AA	AA	AA	AA	AA	AA
40539	A/C	1	1325609	-	NA	NA	NA	NA	NA	NA	CC	CC	AA	CC	CC	CC	CC	CC	CC	CC	CC	CC	CC	CC	CC	CC	CC	CC	CC	CC	--	AA	CC	CC	AA	CC	CC	CC	CC	CC	CC	AA	CC	AA	CC	AA	CC	CC	CC
4063598	A/G	4	10931391	-	NA	NA	NA	NA	NA	NA	--	--	--	--	--	--	--	--	--	--	--	--	--	--	--	--	--	--	--	--	--	--	--	--	--	--	--	--	--	--	--	--	--	--	--	--	--	--	--
4068064	A/C	4	11081952	-	NA	NA	NA	NA	NA	NA	AA	CC	AA	CC	CC	CC	CC	CC	AA	AA	AA	AA	CC	CC	CC	CC	CC	CC	AA	--	AC	AA	CC	AA	AA	CC	CC	CC	CC	CC	CC	AA	CC	AA	CC	AA	CC	AA	CC
4069328	A/G	4	11109527	+	NA	NA	NA	NA	NA	NA	AA	GG	AA	--	GG	GG	AA	--	AA	AA	AA	AA	--	AA	--	GG	AA	AA	AA	AA	AG	AA	AA	AA	AA	GG	AA	AA	AA	AA	AA	AA	AA	AA	AA	AA	AA	AA	AA
4071792	T/C	4	11180667	-	NA	NA	NA	NA	NA	NA	AA	AA	AA	AA	AA	AA	AA	AA	AA	AA	AA	AA	AA	GG	AA	AA	AA	AA	AA	AA	AA	AA	GG	AA	AA	AA	AA	AA	AA	AA	AA	AA	AA	AA	GG	AA	GG	AA	AA
4074334	T/C	4	11267718	-	NA	NA	NA	NA	NA	NA	GG	AA	GG	AA	AA	AA	AA	AA	GG	GG	GG	GG	AA	GG	AA	AA	AA	AA	GG	--	AG	GG	GG	GG	GG	AA	AA	AA	AA	AA	AA	GG	AA	GG	GG	GG	GG	GG	AA
4075613	A/C	4	11331474	-	NA	NA	NA	NA	NA	NA	CC	CC	CC	AA	CC	CC	CC	CC	CC	CC	CC	CC	CC	CC	CC	CC	CC	CC	CC	--	CC	CC	CC	CC	CC	CC	CC	CC	CC	CC	--	CC	CC	CC	CC	CC	CC	CC	CC
4076159	T/C	4	11352815	+	NA	NA	NA	NA	NA	NA	GG	--	GG	--	--	--	--	--	GG	GG	GG	GG	--	AA	--	--	--	--	GG	GG	GG	GG	AA	GG	GG	--	--	--	--	--	GG	GG	--	GG	AA	GG	AA	GG	--
4078514	T/C	4	11411520	+	NA	NA	NA	NA	NA	NA	--	--	--	--	--	--	--	--	--	--	--	--	--	--	--	--	--	--	--	--	--	--	--	--	--	--	--	--	--	--	--	--	--	--	--	--	--	--	--
4085815	A/G	4	11645506	-	NA	NA	NA	NA	NA	NA	GG	AA	GG	GG	AA	AA	GG	GG	GG	GG	GG	GG	GG	GG	GG	AA	GG	GG	GG	GG	AG	GG	GG	GG	GG	AA	GG	AA	GG	GG	GG	GG	GG	GG	GG	GG	GG	GG	GG
4086135	T/C	4	11656369	-	NA	NA	NA	NA	NA	NA	GG	GG	GG	GG	GG	GG	GG	GG	GG	GG	GG	GG	GG	GG	GG	GG	GG	GG	GG	GG	GG	GG	GG	GG	GG	GG	GG	GG	GG	GG	GG	GG	GG	GG	GG	GG	GG	GG	GG
4088701	T/C	4	11721084	-	NA	NA	NA	NA	NA	NA	GG	GG	GG	GG	GG	GG	GG	GG	GG	GG	GG	GG	GG	AA	GG	GG	GG	GG	GG	GG	GG	GG	AA	GG	GG	GG	GG	GG	GG	GG	GG	GG	GG	GG	AA	GG	AA	GG	GG
4094687	T/G	4	11870086	-	NA	NA	NA	NA	NA	NA	CC	AA	CC	AA	AA	AA	AA	AA	CC	CC	CC	CC	AA	AA	AA	AA	AA	AA	CC	--	AC	CC	AA	CC	CC	AA	AA	AA	AA	AA	AA	CC	AA	CC	AA	CC	AA	CC	AA
4096987	A/G	4	11926089	-	NA	NA	NA	NA	NA	NA	--	--	--	--	--	--	--	--	--	--	--	--	--	--	--	--	--	--	--	--	--	--	--	--	--	--	--	--	--	--	--	--	--	--	--	--	--	--	--
4099607	T/C	4	11986644	-	NA	NA	NA	NA	NA	NA	GG	AA	GG	GG	AA	AA	AA	GG	GG	GG	GG	GG	GG	GG	GG	AA	AA	GG	GG	GG	AG	GG	GG	GG	GG	AA	GG	AA	AA	GG	GG	GG	AA	GG	GG	GG	GG	GG	GG
4100690	A/C	4	12025152	-	NA	NA	NA	NA	NA	NA	AA	CC	AA	CC	CC	CC	CC	CC	AA	AA	AA	AA	CC	CC	CC	CC	CC	CC	AA	--	AC	AA	CC	AA	AA	CC	CC	CC	CC	CC	CC	--	CC	AA	CC	AA	CC	AA	CC
410900	T/C	1	13111532	-	NA	NA	NA	NA	NA	NA	AA	GG	AA	GG	GG	GG	GG	GG	AA	AA	AA	AA	GG	AA	GG	GG	GG	--	AA	--	AG	AA	AA	AA	AA	GG	--	GG	GG	--	--	AA	GG	AA	AA	AA	AA	AA	--
4111683	A/G	4	12333059	-	NA	NA	NA	NA	NA	NA	AA	AA	AA	AA	AA	AA	AA	AA	AA	AA	AA	AA	AA	AA	AA	AA	AA	--	AA	AA	AA	AA	AA	AA	AA	AA	--	AA	AA	--	AA	AA	AA	AA	GG	AA	GG	AA	--
4112986	A/G	4	12369879	+	NA	NA	NA	NA	NA	NA	GG	AA	GG	AA	AA	AA	AA	AA	GG	GG	GG	GG	AA	GG	AA	AA	AA	--	GG	AG	AG	GG	GG	GG	GG	AA	--	AA	AA	--	--	GG	AA	GG	GG	GG	GG	GG	--
4112998	A/C	4	12370219	-	NA	NA	NA	NA	NA	NA	AA	AA	AA	CC	AA	AA	CC	CC	AA	AA	AA	AA	AA	AA	CC	AA	CC	AA	AA	CC	AA	AA	AA	AA	AA	AA	AA	AA	CC	AA	AA	AA	CC	AA	AA	AA	AA	AA	AA
411481	A/G	1	13121543	-	NA	NA	NA	NA	NA	NA	GG	GG	GG	AA	AA	GG	GG	GG	GG	GG	GG	GG	GG	GG	AA	GG	GG	--	GG	GG	GG	GG	GG	GG	GG	GG	--	GG	GG	--	GG	GG	GG	GG	GG	GG	GG	GG	--
4119706	T/C	4	12589729	-	NA	NA	NA	NA	NA	NA	GG	GG	GG	AA	GG	GG	GG	GG	GG	GG	GG	GG	GG	GG	GG	GG	GG	GG	GG	--	GG	GG	GG	GG	GG	GG	GG	GG	GG	GG	GG	GG	GG	GG	GG	GG	GG	GG	GG
4119916	A/G	4	12594753	+	NA	NA	NA	NA	NA	NA	GG	AA	GG	AA	AA	AA	AA	AA	GG	GG	GG	GG	AA	GG	AA	AA	AA	GG	GG	AG	AG	GG	GG	GG	GG	AA	GG	AA	AA	GG	GG	GG	AA	GG	GG	GG	GG	GG	GG
4122643	A/G	4	12684621	-	NA	NA	NA	NA	NA	NA	GG	AA	GG	AA	AA	AA	AA	AA	GG	GG	GG	GG	AA	GG	AA	AA	AA	GG	GG	AG	AG	GG	GG	GG	GG	AA	GG	AA	AA	GG	GG	GG	AA	GG	GG	GG	GG	GG	GG
4128471	T/G	4	12879859	+	NA	NA	NA	NA	NA	NA	--	--	--	--	--	--	--	--	--	--	--	--	--	--	--	--	--	--	--	--	--	--	--	--	--	--	--	--	--	--	--	--	--	--	--	--	--	--	--
4128790	T/C	4	12889226	+	NA	NA	NA	NA	NA	NA	--	--	--	--	--	--	--	--	--	--	--	--	--	--	--	--	--	--	--	--	--	--	--	--	--	--	--	--	--	--	--	--	--	--	--	--	--	--	--
4129717	T/G	4	12914714	+	NA	NA	NA	NA	NA	NA	AA	--	AA	--	--	--	--	--	AA	AA	AA	AA	--	AA	--	--	--	--	AA	AC	AA	AA	AA	AA	AA	--	--	--	--	--	AA	CC	--	AA	AA	AA	AA	AA	--
4131432	T/C	4	12954360	+	NA	NA	NA	NA	NA	NA	GG	GG	GG	AA	GG	GG	GG	GG	GG	GG	GG	GG	GG	GG	GG	GG	GG	GG	GG	AG	GG	GG	GG	GG	GG	GG	GG	GG	GG	GG	GG	GG	GG	GG	GG	GG	GG	GG	GG
4144925	A/G	4	13213726	+	NA	NA	NA	NA	NA	NA	GG	GG	GG	GG	GG	GG	GG	GG	GG	GG	GG	GG	GG	GG	GG	GG	GG	GG	GG	GG	GG	GG	GG	GG	GG	GG	GG	GG	GG	GG	GG	GG	GG	GG	GG	GG	GG	GG	GG
4145696	A/G	4	13245006	+	NA	NA	NA	NA	NA	NA	AA	AA	AA	GG	AA	AA	AA	AA	AA	AA	AA	AA	AA	AA	AA	AA	AA	AA	AA	AG	AA	AA	AA	AA	AA	AA	AA	AA	AA	AA	AA	AA	AA	AA	AA	AA	AA	AA	AA
4146114	T/C	4	13254853	-	NA	NA	NA	NA	NA	NA	AA	GG	AA	GG	GG	GG	GG	GG	AA	AA	AA	AA	GG	AA	GG	GG	GG	GG	AA	--	AG	AA	AA	AA	AA	GG	GG	GG	GG	GG	GG	--	GG	AA	GG	AA	GG	AA	GG
4146180	T/C	4	13257606	+	NA	NA	NA	NA	NA	NA	--	--	--	--	--	--	--	--	--	--	--	--	--	--	--	--	--	--	--	--	--	--	--	--	--	--	--	--	--	--	--	--	--	--	--	--	--	--	--
4159544	A/G	4	13551673	+	NA	NA	NA	NA	NA	NA	GG	AA	GG	AA	GG	GG	AA	GG	GG	GG	GG	GG	GG	GG	GG	GG	AA	--	GG	--	AG	GG	GG	GG	GG	AA	--	GG	AA	--	AG	GG	AA	GG	GG	GG	GG	GG	--
4159545	A/G	4	13551741	+	NA	NA	NA	NA	NA	NA	AA	GG	AA	GG	AA	AA	GG	AA	AA	AA	AA	AA	AA	AA	AA	AA	GG	GG	AA	--	--	AA	AA	AA	AA	GG	GG	AA	GG	GG	GG	--	GG	AA	AA	AA	AA	AA	GG
4163614	T/C	4	13663988	-	NA	NA	NA	NA	NA	NA	AA	AA	AA	AA	GG	AA	AA	AA	AA	AA	AA	AA	AA	AA	AA	GG	AA	AA	AA	AA	AA	AA	AA	AA	AA	AA	AA	AA	AA	AA	AA	AA	AA	AA	AA	AA	AA	AA	AA
4164082	A/G	4	13678120	+	NA	NA	NA	NA	NA	NA	AA	AA	AA	AA	GG	AA	AA	AA	AA	AA	AA	AA	AA	AA	AA	GG	AA	--	AA	AA	AA	AA	AA	AA	AA	AA	--	AA	AA	--	AA	AA	AA	AA	AA	AA	AA	AA	--
4166436	T/C	4	13725878	+	NA	NA	NA	NA	NA	NA	GG	AA	GG	AA	AA	GG	AA	AA	GG	GG	GG	GG	AA	GG	AA	GG	AA	AA	GG	--	AG	GG	GG	GG	GG	AA	AA	AA	AA	AA	AG	GG	AA	GG	GG	GG	GG	GG	AA
4170053	T/C	4	13807407	-	NA	NA	NA	NA	NA	NA	GG	GG	GG	GG	GG	GG	AA	AA	GG	GG	GG	GG	GG	GG	AA	GG	AA	--	GG	GG	GG	GG	GG	GG	GG	GG	--	GG	AA	--	GG	GG	AA	GG	GG	GG	GG	GG	--
4175304	T/C	4	13931367	-	NA	NA	NA	NA	NA	NA	GG	--	AA	--	--	GG	--	--	GG	GG	GG	GG	--	AA	--	--	--	--	GG	GG	--	GG	GG	GG	GG	--	--	--	--	--	GG	GG	--	AG	GG	GG	GG	GG	--
4183311	T/G	4	14132556	+	NA	NA	NA	NA	NA	NA	AA	CC	AA	CC	CC	CC	CC	CC	AA	AA	AA	AA	CC	AA	CC	CC	CC	CC	AA	--	AC	AA	AA	AA	AA	CC	CC	CC	CC	CC	CC	--	CC	AA	AA	AA	CC	AA	CC
4187124	T/C	4	14229856	-	NA	NA	NA	NA	NA	NA	GG	GG	GG	AA	GG	GG	GG	GG	GG	GG	GG	GG	GG	GG	GG	GG	GG	AA	GG	GG	GG	GG	GG	GG	GG	GG	AA	GG	GG	AA	AA	GG	GG	GG	GG	GG	AA	GG	AA
4189864	A/G	4	14321993	+	NA	NA	NA	NA	NA	NA	--	--	--	--	--	--	--	--	--	--	--	--	--	--	--	--	--	--	--	--	--	--	--	--	--	--	--	--	--	--	--	--	--	--	--	--	--	--	--
4189894	T/C	4	14322646	+	NA	NA	NA	NA	NA	NA	AA	AA	AA	AA	AA	AA	AA	AA	AA	AA	AA	AA	AA	AA	AA	AA	AA	AA	AA	AA	AA	AA	AA	AA	AA	AA	AA	AA	AA	AA	AA	AA	AA	AA	AA	AA	--	AA	AA
4194018	A/G	4	14471243	-	NA	NA	NA	NA	NA	NA	--	--	--	--	--	--	--	--	--	--	--	--	--	--	--	--	--	--	--	--	--	--	--	--	--	--	--	--	--	--	--	--	--	--	--	--	--	--	--
4194243	A/C	4	14475909	+	NA	NA	NA	NA	NA	NA	CC	CC	CC	CC	CC	CC	CC	CC	CC	CC	CC	CC	CC	CC	CC	CC	CC	AA	CC	CC	CC	CC	CC	CC	CC	CC	AA	CC	CC	AA	--	CC	CC	CC	CC	CC	CC	CC	AA
4194547	A/G	4	14482427	-	NA	NA	NA	NA	NA	NA	GG	GG	AG	GG	GG	GG	GG	AG	GG	GG	GG	GG	GG	AG	AG	GG	GG	GG	GG	GG	GG	GG	GG	GG	GG	GG	GG	GG	GG	GG	GG	GG	GG	AG	GG	GG	GG	GG	GG
4194764	T/C	4	14489409	+	NA	NA	NA	NA	NA	NA	AA	--	--	--	--	--	--	--	AA	AA	AA	AA	--	--	--	--	--	GG	AA	AG	AA	AA	AA	AA	AA	--	GG	--	--	GG	GG	AA	--	AA	AA	AA	--	AA	GG
4196410	A/G	4	14540915	+	NA	NA	NA	NA	NA	NA	GG	GG	GG	GG	GG	GG	GG	GG	GG	GG	GG	GG	GG	GG	GG	GG	GG	GG	GG	GG	GG	GG	GG	GG	GG	GG	GG	GG	GG	GG	GG	GG	GG	GG	GG	GG	GG	GG	GG
4197896	A/G	4	14581763	+	NA	NA	NA	NA	NA	NA	--	--	--	--	--	--	--	--	--	--	--	--	--	--	--	--	--	--	--	--	--	--	--	--	--	--	--	--	--	--	--	--	--	--	--	--	--	--	--
4198779	T/C	4	14609247	-	NA	NA	NA	NA	NA	NA	GG	GG	GG	AA	GG	AA	AA	GG	GG	GG	GG	GG	GG	GG	GG	GG	AA	GG	GG	GG	GG	GG	GG	GG	GG	GG	GG	GG	AA	GG	GG	GG	AA	GG	GG	GG	GG	GG	GG
4218122	A/G	4	15259580	-	NA	NA	NA	NA	NA	NA	--	--	--	--	--	--	--	--	--	--	--	--	--	--	--	--	--	--	--	--	--	--	--	--	--	--	--	--	--	--	--	--	--	--	--	--	--	--	--
4220108	A/G	4	15345056	+	NA	NA	NA	NA	NA	NA	--	--	--	--	--	--	--	--	--	--	--	--	--	--	--	--	--	--	--	--	--	--	--	--	--	--	--	--	--	--	--	--	--	--	--	--	--	--	--
4221542	T/C	4	15388229	-	NA	NA	NA	NA	NA	NA	GG	GG	GG	AA	GG	AA	AA	GG	GG	GG	GG	GG	GG	GG	GG	GG	AA	AA	GG	GG	GG	GG	GG	GG	GG	AA	AA	AA	AA	AA	AA	GG	AA	GG	GG	GG	GG	GG	AA
4221578	T/C	4	15389648	+	NA	NA	NA	NA	NA	NA	GG	GG	GG	AA	GG	AA	AA	GG	GG	GG	GG	GG	GG	GG	GG	GG	AA	GG	GG	GG	GG	GG	GG	GG	GG	AA	GG	GG	AA	GG	GG	GG	AA	GG	GG	GG	GG	GG	GG
4224388	A/G	4	15489875	+	NA	NA	NA	NA	NA	NA	GG	GG	GG	AG	GG	AA	AA	GG	GG	GG	GG	GG	AG	GG	GG	GG	AA	AG	GG	GG	GG	GG	GG	GG	GG	GG	AG	GG	GG	AG	AG	GG	AA	GG	GG	GG	GG	GG	AG
4226233	A/C	4	15845898	+	NA	NA	NA	NA	NA	NA	AA	AA	AA	CC	AA	CC	CC	AA	AA	AA	AA	AA	AA	AA	AA	AA	CC	AA	AA	AA	AA	AA	AA	AA	AA	CC	AA	AA	CC	AA	AA	AA	CC	AA	AA	AA	AA	AA	AA
4226260	A/G	4	15846566	+	NA	NA	NA	NA	NA	NA	GG	GG	GG	AA	GG	AA	AA	GG	GG	GG	GG	GG	GG	GG	GG	GG	AA	AA	GG	GG	GG	GG	GG	GG	GG	AA	AA	AA	AA	AA	AA	GG	AA	GG	GG	GG	GG	GG	AA
4226350	T/C	4	15852364	+	NA	NA	NA	NA	NA	NA	GG	GG	GG	AA	GG	AA	AA	GG	GG	GG	GG	GG	GG	GG	GG	GG	AA	GG	GG	GG	GG	GG	GG	GG	GG	AA	GG	GG	AA	GG	GG	GG	AA	GG	GG	GG	GG	GG	GG
4230805	T/G	4	15944977	-	NA	NA	NA	NA	NA	NA	AA	AA	AA	CC	AA	CC	CC	AA	AA	CC	AA	AA	AA	AA	AA	AA	CC	CC	AA	--	AA	AA	AA	AA	AA	CC	CC	CC	CC	CC	CC	AA	CC	AA	AA	AA	AA	AA	CC
4238950	A/C	4	16131197	+	NA	NA	NA	NA	NA	NA	AA	AA	AA	AA	AA	CC	CC	AA	AA	AA	AA	AA	AA	AA	AA	AA	CC	AA	AA	AA	AA	AA	AA	AA	AA	CC	AA	CC	CC	AA	AA	AA	CC	AA	AA	AA	AA	AA	AA
4241771	T/C	4	16199670	-	NA	NA	NA	NA	NA	NA	--	--	--	--	--	--	--	--	--	--	--	--	--	--	--	--	--	--	--	--	--	--	--	--	--	--	--	--	--	--	--	--	--	--	--	--	--	--	--
4251273	A/G	4	16407743	+	NA	NA	NA	NA	NA	NA	GG	GG	GG	GG	GG	GG	GG	GG	GG	GG	GG	GG	GG	GG	GG	GG	GG	GG	GG	GG	GG	GG	GG	GG	GG	GG	GG	GG	GG	GG	GG	GG	GG	GG	GG	GG	GG	GG	GG
4253547	A/C	4	16456344	-	NA	NA	NA	NA	NA	NA	CC	AA	CC	CC	CC	CC	CC	CC	CC	CC	CC	CC	AA	CC	CC	CC	CC	AA	CC	--	CC	CC	CC	CC	CC	CC	AA	AA	CC	AA	--	CC	CC	CC	CC	CC	CC	CC	AA
4258776	T/G	4	16583579	-	NA	NA	NA	NA	NA	NA	AA	CC	CC	CC	CC	AA	AA	CC	CC	AA	AA	AA	CC	CC	CC	CC	AA	CC	CC	--	AC	--	AA	AA	AA	AA	CC	CC	AA	CC	CC	CC	AA	--	AA	AA	AA	AA	CC
4262357	A/G	4	16675505	+	NA	NA	NA	NA	NA	NA	GG	--	--	--	--	GG	GG	--	--	AA	GG	GG	--	--	--	GG	GG	--	--	GG	GG	GG	GG	GG	GG	GG	--	GG	GG	--	GG	GG	GG	GG	GG	GG	GG	GG	--
4263673	T/G	4	16715200	+	NA	NA	NA	NA	NA	NA	AA	CC	CC	CC	CC	CC	CC	CC	CC	AA	AA	AA	CC	CC	CC	CC	CC	CC	CC	--	--	AA	AA	AA	AA	CC	CC	CC	CC	CC	CC	AA	CC	--	AA	AA	AA	AA	CC
4264528	A/C	4	16740856	+	NA	NA	NA	NA	NA	NA	CC	CC	CC	CC	CC	CC	CC	CC	CC	CC	CC	CC	CC	CC	CC	CC	CC	CC	CC	CC	CC	CC	CC	CC	CC	CC	CC	CC	CC	CC	CC	CC	CC	CC	CC	CC	CC	CC	CC
4267496	T/C	4	16821283	+	NA	NA	NA	NA	NA	NA	--	--	--	--	--	--	--	--	--	--	--	--	--	--	--	--	--	--	--	--	--	--	--	--	--	--	--	--	--	--	--	--	--	--	--	--	--	--	--
4268219	A/G	4	16840623	+	NA	NA	NA	NA	NA	NA	GG	GG	GG	GG	GG	AA	AA	GG	GG	GG	GG	GG	GG	GG	GG	GG	AA	GG	GG	GG	GG	GG	GG	GG	GG	GG	GG	GG	GG	GG	GG	GG	AA	GG	GG	GG	GG	GG	GG
4274680	A/C	4	16987450	-	NA	NA	NA	NA	NA	NA	CC	CC	AA	CC	CC	CC	CC	CC	AA	AA	CC	CC	CC	AA	CC	CC	CC	CC	AA	CC	--	AA	CC	CC	AA	CC	CC	--	--	CC	CC	CC	CC	AA	AA	CC	CC	CC	CC
4285667	A/G	4	17243847	+	NA	NA	NA	NA	NA	NA	AA	AA	AA	GG	AA	--	AA	GG	AA	AA	AA	AA	GG	AA	GG	GG	--	AA	AA	AG	AG	AA	AA	AA	AA	GG	AA	AA	AA	AA	AA	AA	AA	AA	AA	AA	AA	AA	AA
4288833	A/G	4	17316219	-	NA	NA	NA	NA	NA	NA	AA	AA	AA	AA	AA	AA	AA	AA	AA	AA	AA	AA	AA	AA	AA	AA	AA	AA	AA	AA	AA	AA	AA	AA	AA	AA	AA	AA	AA	AA	AA	AA	AA	AA	AA	AA	AA	AA	AA
4292165	T/C	4	17379902	-	NA	NA	NA	NA	NA	NA	--	--	--	--	--	--	--	--	--	--	--	--	--	--	--	--	--	--	--	--	--	--	--	--	--	--	--	--	--	--	--	--	--	--	--	--	--	--	--
4295290	T/C	4	17444232	+	NA	NA	NA	NA	NA	NA	GG	GG	GG	AA	GG	--	GG	GG	GG	GG	GG	GG	GG	GG	GG	GG	--	GG	GG	GG	GG	GG	GG	GG	GG	GG	GG	--	--	GG	GG	GG	GG	GG	GG	GG	GG	GG	GG
[truncated: 5,101 more rows]
[truncated: 505 more columns]
