# Supplementary material for: An improved 7K SNP array, the C7AIR, provides a wealth of validated SNP markers for rice breeding and genetics studies
Source: PLoS One. 2020 May 14;15(5):e0232479. doi: 10.1371/journal.pone.0232479 (PMC7224494; doi:10.1371/journal.pone.0232479)
Supplement: S5 Table — (XLSX) [file pone.0232479.s005.xlsx]

## Sheet: Sup4HighPerformKinship
S5 Table. Kinship values between the accessions generated using the highest performing SNPs.
##Centered_IBS.SumPk=41.71905235112719
##Matrix_Type=Centered_IBS
545
WG0252580DNAA01	3.9184	-0.603063	1.87951	-1.08976	-0.77028	-0.579665	-0.60038	-0.616961	-0.700262	0.149899	-0.215235	3.10677	3.04212	-0.676424	1.68766	-0.501906	-0.644581	-0.516507	-0.400396	0.124566	-0.362352	-0.281691	-0.00913788	2.93304	3.21039	1.21944	-0.618632	-0.400396	-0.204591	-0.242063	-0.400396	-0.400396	-0.243823	-0.616961	-0.00913788	1.57182	1.39739	0.158783	1.72311	-0.400396	-0.443146	-0.360901	-0.400396	-0.443146	-0.616961	-0.502433	-0.00913788	1.70315	2.4613
WG0252580DNAA02	-0.603063	2.25819	-0.436725	1.10034	0.748662	-0.0195175	0.151526	-0.152693	0.81868	-0.248749	-0.422123	-0.360021	-0.616433	0.650759	-0.340934	1.01704	0.778481	-0.148119	-0.319647	-0.178202	0.0539754	0.374336	-0.120147	-0.533748	-0.639919	-0.329762	0.708551	-0.319647	0.0679175	-0.448952	-0.319647	-0.319647	-0.163073	-0.152693	-0.120147	-0.55266	-0.247693	-0.527503	-0.305485	-0.319647	-0.0747581	-0.280151	-0.319647	-0.0747581	-0.152693	-0.325804	-0.120147	-0.0378137	-0.430216
WG0252580DNAA03	1.87951	-0.436725	3.10052	-1.0193	-0.603942	-0.317447	-0.386103	-0.450623	-0.438044	0.220357	-0.240656	2.21843	2.44142	-0.605965	2.23752	-0.623206	-0.478243	-0.25429	-0.234059	0.195024	-0.243955	-0.115353	0.1572	2.23646	1.74678	1.67341	-0.452294	-0.234059	-0.230012	-0.171605	-0.234059	-0.234059	-0.077485	-0.450623	0.1572	0.87524	1.6596	-0.154276	1.88945	-0.234059	-0.276809	-0.290443	-0.234059	-0.276809	-0.450623	-0.336096	0.1572	1.7736	1.66884
WG0252580DNAA04	-1.08976	1.10034	-1.0193	4.44882	1.22076	-0.218577	0.335984	-0.159994	1.67429	-0.735447	-0.717063	-0.654961	-1.19901	0.931096	-0.827632	1.68089	0.675301	-0.251299	-0.518706	-0.76078	-0.336843	0.031457	-0.606845	-1.2122	-1.12662	-0.81646	0.988888	-0.518706	-0.0352628	-0.552132	-0.518706	-0.518706	-0.74565	-0.159994	-0.606845	-0.847599	-0.92615	-0.918321	-0.983942	-0.518706	-0.177938	-0.479211	-0.518706	-0.177938	-0.159994	-0.620743	-0.606845	-0.716271	-1.01279
WG0252580DNAA05	-0.77028	0.748662	-0.603942	1.22076	2.59491	0.100904	0.0801883	0.0636074	0.651463	-0.415966	-0.397582	-0.718998	-0.687771	0.86706	-0.508151	0.945698	1.47418	-0.219457	-0.295105	-0.34542	-0.0173624	0.350938	-0.287364	-0.700965	-0.807136	-0.49698	0.637213	-0.295105	0.475977	-0.42441	-0.295105	-0.295105	-0.42617	0.0636074	-0.287364	-0.623998	-0.51079	-0.598841	-0.472702	-0.295105	-0.146096	-0.15973	-0.295105	-0.146096	0.0636074	-0.301262	-0.287364	-0.588549	-0.693313
WG0252580DNAA06	-0.579665	-0.0195175	-0.317447	-0.218577	0.100904	1.05855	0.366683	0.541861	-0.0208369	0.0622879	0.0806721	-0.720141	-0.497155	-0.188758	-0.317535	-0.397758	0.130723	0.642315	0.0872693	0.132834	0.173253	0.062156	0.0950101	-0.51035	-0.520641	-0.210485	-0.0350869	0.0872693	0.187195	-0.137915	0.0872693	0.0872693	0.147964	0.541861	0.0950101	-0.337503	-0.032536	-0.120587	-0.282086	0.0872693	0.523917	0.318524	0.0872693	0.523917	0.541861	-0.0147675	0.0950101	-0.110295	-0.310938
WG0252580DNAA07	-0.60038	0.151526	-0.386103	0.335984	0.0801883	0.366683	0.777425	0.185568	0.341966	-0.00636705	-0.179742	-0.740856	-0.56581	0.317864	-0.338251	0.252683	0.253827	0.52572	0.0186144	-0.0317003	0.200477	0.18526	0.0263551	-0.626945	-0.589297	-0.27914	0.231836	0.0186144	0.0706004	-0.30245	0.0186144	0.0186144	-0.0165707	0.185568	0.0263551	-0.358218	-0.29295	-0.189242	-0.398681	0.0186144	0.407322	0.201929	0.0186144	0.407322	0.185568	-0.179302	0.0263551	-0.22689	-0.379593
WG0252580DNAA08	-0.616961	-0.152693	-0.450623	-0.159994	0.0636074	0.541861	0.185568	1.2716	0.0377463	-0.0708877	0.139255	-0.757437	-0.438572	0.157464	-0.450711	-0.147415	-0.00245271	0.41326	0.0499731	-0.000341585	0.183896	-0.02308	-0.0381656	-0.547646	-0.557938	-0.34366	0.119376	0.0499731	0.149899	0.0165472	0.0499731	0.0499731	0.206547	1.2716	-0.0381656	-0.374799	-0.165712	-0.0620035	-0.415262	0.0499731	0.390741	0.377107	0.0499731	0.390741	1.2716	0.235575	-0.0381656	-0.243471	-0.444114
WG0252580DNAA09	-0.700262	0.81868	-0.438044	1.67429	0.651463	-0.0208369	0.341966	0.0377463	2.54319	-0.345947	-0.423443	-0.840738	-0.617752	0.361801	-0.438132	1.20748	0.393644	-0.149439	-0.320966	-0.275401	-0.0911632	0.373017	-0.217346	-0.630947	-0.641239	-0.426961	1.18663	-0.320966	0.162478	-0.450271	-0.320966	-0.320966	-0.356151	0.0377463	-0.217346	-0.553979	-0.344892	-0.624702	-0.402683	-0.320966	-0.0760775	-0.281471	-0.320966	-0.0760775	0.0377463	-0.423003	-0.217346	-0.326772	-0.527415
WG0252580DNAA10	0.149899	-0.248749	0.220357	-0.735447	-0.415966	0.0622879	-0.00636705	-0.0708877	-0.345947	0.98361	0.0432	-0.0864572	0.0406491	-0.32211	0.316149	-0.43523	-0.290267	0.125445	0.0497972	0.958277	0.0878411	0.0726235	0.345176	0.123334	0.304801	0.32732	-0.264318	0.0497972	-0.137915	0.0163713	0.0497972	0.0497972	0.110492	-0.0708877	0.345176	0.296181	0.31351	0.321338	0.159839	0.0497972	0.0070473	0.0892925	0.0497972	0.0070473	-0.0708877	-0.0522396	0.345176	0.139871	0.322746
WG0252580DNAA11	-0.215235	-0.422123	-0.240656	-0.717063	-0.397582	0.0806721	-0.179742	0.139255	-0.423443	0.0432	1.49978	-0.259832	-0.228605	-0.495484	-0.240744	-0.416845	-0.271883	0.04795	0.0681814	0.113746	0.0103459	-0.148691	-0.0199573	0.0458389	-0.156212	0.0580657	-0.341813	0.0681814	-0.0236517	0.130635	0.0681814	0.0681814	0.320635	0.139255	-0.0199573	0.122806	-0.0516239	0.531481	-0.013536	0.0681814	-0.0704479	0.0117973	0.0681814	-0.0704479	0.139255	0.253783	-0.0199573	-0.225263	-0.138267
WG0252580DNAA12	3.10677	-0.360021	2.21843	-0.654961	-0.718998	-0.720141	-0.740856	-0.757437	-0.840738	-0.0864572	-0.259832	4.88388	2.90164	-0.625141	1.93071	-0.258864	-0.593299	-0.656984	-0.444993	-0.11179	-0.502829	-0.422167	-0.149614	3.17608	2.78227	1.27072	-0.759109	-0.444993	-0.345068	-0.190781	-0.444993	-0.444993	-0.0966609	-0.757437	-0.149614	1.71898	1.44867	-0.173452	1.7744	-0.444993	-0.583623	-0.597257	-0.444993	-0.583623	-0.757437	-0.54703	-0.149614	1.46679	2.03318
WG0252580DNAB01	3.04212	-0.616433	2.44142	-1.19901	-0.687771	-0.497155	-0.56581	-0.438572	-0.617752	0.0406491	-0.228605	2.90164	3.79578	-0.593915	2.15369	-0.611155	-0.562072	-0.433998	-0.317887	0.0153158	-0.327783	-0.343001	-0.118388	2.91967	2.62174	1.58959	-0.536123	-0.317887	-0.313841	-0.255434	-0.317887	-0.317887	-0.161314	-0.438572	-0.118388	1.65433	1.57578	0.0495333	1.70974	-0.317887	-0.360637	-0.278392	-0.317887	-0.360637	-0.438572	-0.324045	-0.118388	2.07329	1.87265
WG0252580DNAB02	-0.676424	0.650759	-0.605965	0.931096	0.86706	-0.188758	0.317864	0.157464	0.361801	-0.32211	-0.495484	-0.625141	-0.593915	2.11147	-0.510174	0.751916	0.992758	-0.0297212	-0.00948973	-0.347443	0.0285542	0.300975	-0.193508	-0.702988	-0.71328	-0.499003	0.731069	-0.00948973	-0.00544344	-0.426433	-0.00948973	-0.00948973	-0.236434	0.157464	-0.193508	-0.530142	-0.512813	-0.504984	-0.570604	-0.00948973	0.0436398	0.0300056	-0.00948973	0.0436398	0.157464	-0.207406	-0.193508	-0.302934	-0.599456
WG0252580DNAB03	1.68766	-0.340934	2.23752	-0.827632	-0.508151	-0.317535	-0.338251	-0.450711	-0.438132	0.316149	-0.240744	1.93071	2.15369	-0.510174	3.10035	-0.623294	-0.382452	-0.254378	-0.330026	0.290815	-0.196103	-0.0195615	0.252991	1.94874	1.45905	1.86509	-0.356503	-0.330026	-0.32598	-0.171693	-0.330026	-0.330026	-0.0775729	-0.450711	0.252991	1.35455	1.08424	-0.058485	1.60173	-0.330026	-0.276897	-0.290531	-0.330026	-0.276897	-0.450711	-0.432063	0.252991	1.58176	1.28523
WG0252580DNAB04	-0.501906	1.01704	-0.623206	1.68089	0.945698	-0.397758	0.252683	-0.147415	1.20748	-0.43523	-0.416845	-0.258864	-0.611155	0.751916	-0.623294	2.84402	0.400241	-0.3346	-0.314369	-0.460563	0.0113135	0.235795	-0.306628	-0.62435	-0.634641	-0.516243	1.09735	-0.314369	0.0731953	-0.635433	-0.314369	-0.314369	-0.445433	-0.147415	-0.306628	-0.547382	-0.530054	-0.426345	-0.491966	-0.314369	-0.261239	-0.178994	-0.314369	-0.261239	-0.147415	-0.512285	-0.306628	-0.416054	-0.520818
WG0252580DNAB05	-0.644581	0.778481	-0.478243	0.675301	1.47418	0.130723	0.253827	-0.00245271	0.393644	-0.290267	-0.271883	-0.593299	-0.562072	0.992758	-0.382452	0.400241	2.07928	-0.0937581	-0.169406	-0.219721	0.0603967	0.332817	-0.161665	-0.575266	-0.681438	-0.371281	0.475273	-0.169406	0.314037	-0.394591	-0.169406	-0.169406	-0.300471	-0.00245271	-0.161665	-0.498299	-0.385091	-0.473142	-0.347003	-0.169406	-0.0203971	-0.129911	-0.169406	-0.0203971	-0.00245271	-0.271443	-0.161665	-0.366971	-0.567614
WG0252580DNAB06	-0.516507	-0.148119	-0.25429	-0.251299	-0.219457	0.642315	0.52572	0.41326	-0.149439	0.125445	0.04795	-0.656984	-0.433998	-0.0297212	-0.254378	-0.3346	-0.0937581	0.801351	0.150427	0.100112	0.23641	0.0294338	0.158167	-0.543072	-0.457484	-0.147327	-0.163688	0.150427	0.0585935	-0.0747581	0.150427	0.150427	0.211121	0.41326	0.158167	-0.274346	-0.161138	-0.0574294	-0.314809	0.150427	0.682954	0.381681	0.150427	0.682954	0.41326	0.0483898	0.158167	-0.0471378	-0.247781
WG0252580DNAB07	-0.400396	-0.319647	-0.234059	-0.518706	-0.295105	0.0872693	0.0186144	0.0499731	-0.320966	0.0497972	0.0681814	-0.444993	-0.317887	-0.00948973	-0.330026	-0.314369	-0.169406	0.150427	0.745935	0.0244639	0.208702	-0.0941539	0.0825194	-0.331082	-0.341373	-0.222975	-0.239337	0.745935	0.0788249	0.0413528	0.745935	0.745935	0.135473	0.0499731	0.0825194	-0.158235	-0.140906	0.0586814	-0.198698	0.745935	0.0320287	0.210153	0.745935	0.0320287	0.0499731	0.164501	0.0825194	-0.218665	-0.22755
WG0252580DNAB08	0.124566	-0.178202	0.195024	-0.76078	-0.34542	0.132834	-0.0317003	-0.000341585	-0.275401	0.958277	0.113746	-0.11179	0.0153158	-0.347443	0.290815	-0.460563	-0.219721	0.100112	0.0244639	1.02882	0.0625078	0.09523	0.319843	0.19388	0.279468	0.301987	-0.193772	0.0244639	-0.163249	0.0869175	0.0244639	0.0244639	0.0851583	-0.000341585	0.319843	0.270848	0.384056	0.296005	0.230385	0.0244639	-0.018286	0.0639592	0.0244639	-0.018286	-0.000341585	0.0183065	0.319843	0.114538	0.297413
WG0252580DNAB09	-0.362352	0.0539754	-0.243955	-0.336843	-0.0173624	0.173253	0.200477	0.183896	-0.0911632	0.0878411	0.0103459	-0.502829	-0.327783	0.0285542	-0.196103	0.0113135	0.0603967	0.23641	0.208702	0.0625078	0.438505	0.135649	0.168503	-0.388917	-0.351269	-0.136992	0.0863458	0.208702	0.164809	-0.208242	0.208702	0.208702	0.173517	0.183896	0.168503	-0.168131	-0.150802	0.0008459	-0.256533	0.208702	0.165952	0.248197	0.208702	0.165952	0.183896	-0.0850937	0.168503	-0.0847419	-0.237445
WG0252580DNAB10	-0.281691	0.374336	-0.115353	0.031457	0.350938	0.062156	0.18526	-0.02308	0.373017	0.0726235	-0.148691	-0.422167	-0.343001	0.300975	-0.0195615	0.235795	0.332817	0.0294338	-0.0941539	0.09523	0.135649	0.599829	0.392984	-0.308255	-0.318547	-0.10427	0.406706	-0.0941539	0.101651	-0.319339	-0.0941539	-0.0941539	0.0624199	-0.02308	0.392984	-0.183348	-0.0701401	-0.206131	-0.127932	-0.0941539	0.00691535	0.0412208	-0.0941539	0.00691535	-0.02308	-0.196191	0.392984	-0.00408001	-0.156783
WG0252580DNAB11	-0.00913788	-0.120147	0.1572	-0.606845	-0.287364	0.0950101	0.0263551	-0.0381656	-0.217346	0.345176	-0.0199573	-0.149614	-0.118388	-0.193508	0.252991	-0.306628	-0.161665	0.158167	0.0825194	0.319843	0.168503	0.392984	0.857296	-0.131582	-0.0459943	0.0724037	-0.135716	0.0825194	-0.00931379	-0.238545	0.0825194	0.0825194	0.334973	-0.0381656	0.857296	0.0412648	0.154473	0.0664222	0.000801944	0.0825194	0.135649	0.217894	0.0825194	0.135649	-0.0381656	-0.0195175	0.857296	0.268473	0.163709
WG0252580DNAB12	2.93304	-0.533748	2.23646	-1.2122	-0.700965	-0.51035	-0.626945	-0.547646	-0.630947	0.123334	0.0458389	3.17608	2.91967	-0.702988	1.94874	-0.62435	-0.575266	-0.543072	-0.331082	0.19388	-0.388917	-0.308255	-0.131582	4.15291	2.80031	1.38463	-0.549318	-0.331082	-0.327035	-0.172749	-0.331082	-0.331082	-0.174508	-0.547646	-0.131582	1.64113	1.9461	-0.0595405	2.3677	-0.331082	-0.56559	-0.483345	-0.331082	-0.56559	-0.547646	-0.24136	-0.131582	1.77246	2.33885
WG0252580DNAC01	3.21039	-0.639919	1.74678	-1.12662	-0.807136	-0.520641	-0.589297	-0.557938	-0.641239	0.304801	-0.156212	2.78227	2.62174	-0.71328	1.45905	-0.634641	-0.681438	-0.457484	-0.341373	0.279468	-0.351269	-0.318547	-0.0459943	2.80031	3.55705	1.27846	-0.559609	-0.341373	-0.145568	-0.18304	-0.341373	-0.341373	-0.1848	-0.557938	-0.0459943	1.24732	1.74405	0.217806	1.68626	-0.341373	-0.384123	-0.397758	-0.341373	-0.384123	-0.557938	-0.44341	-0.0459943	1.37865	2.71208
WG0252580DNAC02	1.21944	-0.329762	1.67341	-0.81646	-0.49698	-0.210485	-0.27914	-0.34366	-0.426961	0.32732	0.0580657	1.27072	1.58959	-0.499003	1.86509	-0.516243	-0.371281	-0.147327	-0.222975	0.301987	-0.136992	-0.10427	0.0724037	1.38463	1.27846	2.54741	-0.345332	-0.222975	-0.218929	-0.0646424	-0.222975	-0.222975	-0.0664016	-0.34366	0.0724037	0.694565	0.999532	0.0485657	1.42114	-0.222975	-0.169846	-0.18348	-0.222975	-0.169846	-0.34366	-0.325012	0.0724037	0.921772	1.00877
WG0252580DNAC03	-0.618632	0.708551	-0.452294	0.988888	0.637213	-0.0350869	0.231836	0.119376	1.18663	-0.264318	-0.341813	-0.759109	-0.536123	0.731069	-0.356503	1.09735	0.475273	-0.163688	-0.239337	-0.193772	0.0863458	0.406706	-0.135716	-0.549318	-0.559609	-0.345332	2.32293	-0.239337	0.148228	-0.464521	-0.239337	-0.239337	-0.178642	0.119376	-0.135716	-0.47235	-0.263262	-0.447193	-0.416933	-0.239337	-0.0903275	-0.103962	-0.239337	-0.0903275	0.119376	-0.341373	-0.135716	-0.149263	-0.445785
WG0252580DNAC04	-0.400396	-0.319647	-0.234059	-0.518706	-0.295105	0.0872693	0.0186144	0.0499731	-0.320966	0.0497972	0.0681814	-0.444993	-0.317887	-0.00948973	-0.330026	-0.314369	-0.169406	0.150427	0.745935	0.0244639	0.208702	-0.0941539	0.0825194	-0.331082	-0.341373	-0.222975	-0.239337	0.745935	0.0788249	0.0413528	0.745935	0.745935	0.135473	0.0499731	0.0825194	-0.158235	-0.140906	0.0586814	-0.198698	0.745935	0.0320287	0.210153	0.745935	0.0320287	0.0499731	0.164501	0.0825194	-0.218665	-0.22755
WG0252580DNAC05	-0.204591	0.0679175	-0.230012	-0.0352628	0.475977	0.187195	0.0706004	0.149899	0.162478	-0.137915	-0.0236517	-0.345068	-0.313841	-0.00544344	-0.32598	0.0731953	0.314037	0.0585935	0.0788249	-0.163249	0.164809	0.101651	-0.00931379	-0.327035	-0.145568	-0.218929	0.148228	0.0788249	1.3293	-0.14636	0.0788249	0.0788249	-0.0522396	0.149899	-0.00931379	-0.345947	-0.232739	-0.224911	-0.290531	0.0788249	0.131954	0.0224408	0.0788249	0.131954	0.149899	-0.214971	-0.00931379	-0.310498	-0.127624
WG0252580DNAC06	-0.242063	-0.448952	-0.171605	-0.552132	-0.42441	-0.137915	-0.30245	0.0165472	-0.450271	0.0163713	0.130635	-0.190781	-0.255434	-0.426433	-0.171693	-0.635433	-0.394591	-0.0747581	0.0413528	0.0869175	-0.208242	-0.319339	-0.238545	-0.172749	-0.18304	-0.0646424	-0.464521	0.0413528	-0.14636	2.78843	0.0413528	0.0413528	0.197927	0.0165472	-0.238545	9.82019e-05	-0.366091	-0.0706239	-0.136244	0.0413528	-0.00139715	-0.110911	0.0413528	-0.00139715	0.0165472	1.95278	-0.238545	-0.44385	-0.452734
WG0252580DNAC07	-0.400396	-0.319647	-0.234059	-0.518706	-0.295105	0.0872693	0.0186144	0.0499731	-0.320966	0.0497972	0.0681814	-0.444993	-0.317887	-0.00948973	-0.330026	-0.314369	-0.169406	0.150427	0.745935	0.0244639	0.208702	-0.0941539	0.0825194	-0.331082	-0.341373	-0.222975	-0.239337	0.745935	0.0788249	0.0413528	0.745935	0.745935	0.135473	0.0499731	0.0825194	-0.158235	-0.140906	0.0586814	-0.198698	0.745935	0.0320287	0.210153	0.745935	0.0320287	0.0499731	0.164501	0.0825194	-0.218665	-0.22755
WG0252580DNAC08	-0.400396	-0.319647	-0.234059	-0.518706	-0.295105	0.0872693	0.0186144	0.0499731	-0.320966	0.0497972	0.0681814	-0.444993	-0.317887	-0.00948973	-0.330026	-0.314369	-0.169406	0.150427	0.745935	0.0244639	0.208702	-0.0941539	0.0825194	-0.331082	-0.341373	-0.222975	-0.239337	0.745935	0.0788249	0.0413528	0.745935	0.745935	0.135473	0.0499731	0.0825194	-0.158235	-0.140906	0.0586814	-0.198698	0.745935	0.0320287	0.210153	0.745935	0.0320287	0.0499731	0.164501	0.0825194	-0.218665	-0.22755
WG0252580DNAC09	-0.243823	-0.163073	-0.077485	-0.74565	-0.42617	0.147964	-0.0165707	0.206547	-0.356151	0.110492	0.320635	-0.0966609	-0.161314	-0.236434	-0.0775729	-0.445433	-0.300471	0.211121	0.135473	0.0851583	0.173517	0.0624199	0.334973	-0.174508	-0.1848	-0.0664016	-0.178642	0.135473	-0.0522396	0.197927	0.135473	0.135473	0.963203	0.206547	0.334973	-0.19342	0.0156677	0.119376	-0.233883	0.135473	0.0927231	0.174968	0.135473	0.0927231	0.206547	0.225195	0.334973	0.129667	-0.0709757
WG0252580DNAC10	-0.616961	-0.152693	-0.450623	-0.159994	0.0636074	0.541861	0.185568	1.2716	0.0377463	-0.0708877	0.139255	-0.757437	-0.438572	0.157464	-0.450711	-0.147415	-0.00245271	0.41326	0.0499731	-0.000341585	0.183896	-0.02308	-0.0381656	-0.547646	-0.557938	-0.34366	0.119376	0.0499731	0.149899	0.0165472	0.0499731	0.0499731	0.206547	1.2716	-0.0381656	-0.374799	-0.165712	-0.0620035	-0.415262	0.0499731	0.390741	0.377107	0.0499731	0.390741	1.2716	0.235575	-0.0381656	-0.243471	-0.444114
WG0252580DNAC11	-0.00913788	-0.120147	0.1572	-0.606845	-0.287364	0.0950101	0.0263551	-0.0381656	-0.217346	0.345176	-0.0199573	-0.149614	-0.118388	-0.193508	0.252991	-0.306628	-0.161665	0.158167	0.0825194	0.319843	0.168503	0.392984	0.857296	-0.131582	-0.0459943	0.0724037	-0.135716	0.0825194	-0.00931379	-0.238545	0.0825194	0.0825194	0.334973	-0.0381656	0.857296	0.0412648	0.154473	0.0664222	0.000801944	0.0825194	0.135649	0.217894	0.0825194	0.135649	-0.0381656	-0.0195175	0.857296	0.268473	0.163709
WG0252580DNAC12	1.57182	-0.55266	0.87524	-0.847599	-0.623998	-0.337503	-0.358218	-0.374799	-0.553979	0.296181	0.122806	1.71898	1.65433	-0.530142	1.35455	-0.547382	-0.498299	-0.274346	-0.158235	0.270848	-0.168131	-0.183348	0.0412648	1.64113	1.24732	0.694565	-0.47235	-0.158235	-0.345947	9.82019e-05	-0.158235	-0.158235	-0.19342	-0.374799	0.0412648	2.77277	0.201357	0.592704	1.10236	-0.158235	-0.392744	-0.214619	-0.158235	-0.392744	-0.374799	-0.260272	0.0412648	0.602995	0.594111
WG0252580DNAD01	1.39739	-0.247693	1.6596	-0.92615	-0.51079	-0.032536	-0.29295	-0.165712	-0.344892	0.31351	-0.0516239	1.44867	1.57578	-0.512813	1.08424	-0.530054	-0.385091	-0.161138	-0.140906	0.384056	-0.150802	-0.0701401	0.154473	1.9461	1.74405	0.999532	-0.263262	-0.140906	-0.232739	-0.366091	-0.140906	-0.140906	0.0156677	-0.165712	0.154473	0.201357	2.71155	-0.0611239	1.50321	-0.140906	-0.183656	-0.19729	-0.140906	-0.183656	-0.165712	-0.242943	0.154473	1.29148	2.04963
WG0252580DNAD02	0.158783	-0.527503	-0.154276	-0.918321	-0.598841	-0.120587	-0.189242	-0.0620035	-0.624702	0.321338	0.531481	-0.173452	0.0495333	-0.504984	-0.058485	-0.426345	-0.473142	-0.0574294	0.0586814	0.296005	0.0008459	-0.206131	0.0664222	-0.0595405	0.217806	0.0485657	-0.447193	0.0586814	-0.224911	-0.0706239	0.0586814	0.0586814	0.119376	-0.0620035	0.0664222	0.592704	-0.0611239	2.05605	-0.023036	0.0586814	-0.175827	0.00229728	0.0586814	-0.175827	-0.0620035	-0.0433554	0.0664222	-0.138883	0.0439917
WG0252580DNAD03	1.72311	-0.305485	1.88945	-0.983942	-0.472702	-0.282086	-0.398681	-0.415262	-0.402683	0.159839	-0.013536	1.7744	1.70974	-0.570604	1.60173	-0.491966	-0.347003	-0.314809	-0.198698	0.230385	-0.256533	-0.127932	0.000801944	2.3677	1.68626	1.42114	-0.416933	-0.198698	-0.290531	-0.136244	-0.198698	-0.198698	-0.233883	-0.415262	0.000801944	1.10236	1.50321	-0.023036	2.97949	-0.198698	-0.337327	-0.350961	-0.198698	-0.337327	-0.415262	-0.204855	0.000801944	1.13781	1.7042
WG0252580DNAD04	-0.400396	-0.319647	-0.234059	-0.518706	-0.295105	0.0872693	0.0186144	0.0499731	-0.320966	0.0497972	0.0681814	-0.444993	-0.317887	-0.00948973	-0.330026	-0.314369	-0.169406	0.150427	0.745935	0.0244639	0.208702	-0.0941539	0.0825194	-0.331082	-0.341373	-0.222975	-0.239337	0.745935	0.0788249	0.0413528	0.745935	0.745935	0.135473	0.0499731	0.0825194	-0.158235	-0.140906	0.0586814	-0.198698	0.745935	0.0320287	0.210153	0.745935	0.0320287	0.0499731	0.164501	0.0825194	-0.218665	-0.22755
WG0252580DNAD05	-0.443146	-0.0747581	-0.276809	-0.177938	-0.146096	0.523917	0.407322	0.390741	-0.0760775	0.0070473	-0.0704479	-0.583623	-0.360637	0.0436398	-0.276897	-0.261239	-0.0203971	0.682954	0.0320287	-0.018286	0.165952	0.00691535	0.135649	-0.56559	-0.384123	-0.169846	-0.0903275	0.0320287	0.131954	-0.00139715	0.0320287	0.0320287	0.0927231	0.390741	0.135649	-0.392744	-0.183656	-0.175827	-0.337327	0.0320287	1.13983	0.359162	0.0320287	1.13983	0.390741	0.121751	0.135649	-0.0696563	-0.17442
WG0252580DNAD06	-0.360901	-0.280151	-0.290443	-0.479211	-0.15973	0.318524	0.201929	0.377107	-0.281471	0.0892925	0.0117973	-0.597257	-0.278392	0.0300056	-0.290531	-0.178994	-0.129911	0.381681	0.210153	0.0639592	0.248197	0.0412208	0.217894	-0.483345	-0.397758	-0.18348	-0.103962	0.210153	0.0224408	-0.110911	0.210153	0.210153	0.174968	0.377107	0.217894	-0.214619	-0.19729	0.00229728	-0.350961	0.210153	0.359162	1.01668	0.210153	0.359162	0.377107	0.0122371	0.217894	-0.17917	-0.283934
WG0252580DNAD07	-0.400396	-0.319647	-0.234059	-0.518706	-0.295105	0.0872693	0.0186144	0.0499731	-0.320966	0.0497972	0.0681814	-0.444993	-0.317887	-0.00948973	-0.330026	-0.314369	-0.169406	0.150427	0.745935	0.0244639	0.208702	-0.0941539	0.0825194	-0.331082	-0.341373	-0.222975	-0.239337	0.745935	0.0788249	0.0413528	0.745935	0.745935	0.135473	0.0499731	0.0825194	-0.158235	-0.140906	0.0586814	-0.198698	0.745935	0.0320287	0.210153	0.745935	0.0320287	0.0499731	0.164501	0.0825194	-0.218665	-0.22755
WG0252580DNAD08	-0.443146	-0.0747581	-0.276809	-0.177938	-0.146096	0.523917	0.407322	0.390741	-0.0760775	0.0070473	-0.0704479	-0.583623	-0.360637	0.0436398	-0.276897	-0.261239	-0.0203971	0.682954	0.0320287	-0.018286	0.165952	0.00691535	0.135649	-0.56559	-0.384123	-0.169846	-0.0903275	0.0320287	0.131954	-0.00139715	0.0320287	0.0320287	0.0927231	0.390741	0.135649	-0.392744	-0.183656	-0.175827	-0.337327	0.0320287	1.13983	0.359162	0.0320287	1.13983	0.390741	0.121751	0.135649	-0.0696563	-0.17442
WG0252580DNAD09	-0.616961	-0.152693	-0.450623	-0.159994	0.0636074	0.541861	0.185568	1.2716	0.0377463	-0.0708877	0.139255	-0.757437	-0.438572	0.157464	-0.450711	-0.147415	-0.00245271	0.41326	0.0499731	-0.000341585	0.183896	-0.02308	-0.0381656	-0.547646	-0.557938	-0.34366	0.119376	0.0499731	0.149899	0.0165472	0.0499731	0.0499731	0.206547	1.2716	-0.0381656	-0.374799	-0.165712	-0.0620035	-0.415262	0.0499731	0.390741	0.377107	0.0499731	0.390741	1.2716	0.235575	-0.0381656	-0.243471	-0.444114
WG0252580DNAD10	-0.502433	-0.325804	-0.336096	-0.620743	-0.301262	-0.0147675	-0.179302	0.235575	-0.423003	-0.0522396	0.253783	-0.54703	-0.324045	-0.207406	-0.432063	-0.512285	-0.271443	0.0483898	0.164501	0.0183065	-0.0850937	-0.196191	-0.0195175	-0.24136	-0.44341	-0.325012	-0.341373	0.164501	-0.214971	1.95278	0.164501	0.164501	0.225195	0.235575	-0.0195175	-0.260272	-0.242943	-0.0433554	-0.204855	0.164501	0.121751	0.0122371	0.164501	0.121751	0.235575	2.45945	-0.0195175	-0.320702	-0.329586
WG0252580DNAD11	-0.00913788	-0.120147	0.1572	-0.606845	-0.287364	0.0950101	0.0263551	-0.0381656	-0.217346	0.345176	-0.0199573	-0.149614	-0.118388	-0.193508	0.252991	-0.306628	-0.161665	0.158167	0.0825194	0.319843	0.168503	0.392984	0.857296	-0.131582	-0.0459943	0.0724037	-0.135716	0.0825194	-0.00931379	-0.238545	0.0825194	0.0825194	0.334973	-0.0381656	0.857296	0.0412648	0.154473	0.0664222	0.000801944	0.0825194	0.135649	0.217894	0.0825194	0.135649	-0.0381656	-0.0195175	0.857296	0.268473	0.163709
WG0252580DNAD12	1.70315	-0.0378137	1.7736	-0.716271	-0.588549	-0.110295	-0.22689	-0.243471	-0.326772	0.139871	-0.225263	1.46679	2.07329	-0.302934	1.58176	-0.416054	-0.366971	-0.0471378	-0.218665	0.114538	-0.0847419	-0.00408001	0.268473	1.77246	1.37865	0.921772	-0.149263	-0.218665	-0.310498	-0.44385	-0.218665	-0.218665	0.129667	-0.243471	0.268473	0.602995	1.29148	-0.138883	1.13781	-0.218665	-0.0696563	-0.17917	-0.218665	-0.0696563	-0.243471	-0.320702	0.268473	3.13131	1.58835
WG0252580DNAE01	2.4613	-0.430216	1.66884	-1.01279	-0.693313	-0.310938	-0.379593	-0.444114	-0.527415	0.322746	-0.138267	2.03318	1.87265	-0.599456	1.28523	-0.520818	-0.567614	-0.247781	-0.22755	0.297413	-0.237445	-0.156783	0.163709	2.33885	2.71208	1.00877	-0.445785	-0.22755	-0.127624	-0.452734	-0.22755	-0.22755	-0.0709757	-0.444114	0.163709	0.594111	2.04963	0.0439917	1.7042	-0.22755	-0.17442	-0.283934	-0.22755	-0.17442	-0.444114	-0.329586	0.163709	1.58835	3.11354
WG0252580DNAE02	0.0722277	-0.518179	-0.144952	-0.908998	-0.589516	-0.111263	-0.179918	-0.0526795	-0.615378	0.234783	0.636685	-0.164128	0.0588574	-0.49566	-0.14504	-0.417021	-0.463818	-0.0481054	0.0680055	0.20945	0.01017	-0.244746	-0.0201332	-0.0502165	0.131251	0.153769	-0.437869	0.0680055	-0.215587	-0.0612998	0.0680055	0.0680055	0.1287	-0.0526795	-0.0201332	0.410269	0.0440796	1.20246	0.0821675	0.0680055	-0.166503	0.0116213	0.0680055	-0.166503	-0.0526795	-0.0340314	-0.0201332	-0.225438	-0.0425637
WG0252580DNAE03	-0.400396	-0.319647	-0.234059	-0.518706	-0.295105	0.0872693	0.0186144	0.0499731	-0.320966	0.0497972	0.0681814	-0.444993	-0.317887	-0.00948973	-0.330026	-0.314369	-0.169406	0.150427	0.745935	0.0244639	0.208702	-0.0941539	0.0825194	-0.331082	-0.341373	-0.222975	-0.239337	0.745935	0.0788249	0.0413528	0.745935	0.745935	0.135473	0.0499731	0.0825194	-0.158235	-0.140906	0.0586814	-0.198698	0.745935	0.0320287	0.210153	0.745935	0.0320287	0.0499731	0.164501	0.0825194	-0.218665	-0.22755
WG0252580DNAE04	-0.400396	-0.319647	-0.234059	-0.518706	-0.295105	0.0872693	0.0186144	0.0499731	-0.320966	0.0497972	0.0681814	-0.444993	-0.317887	-0.00948973	-0.330026	-0.314369	-0.169406	0.150427	0.745935	0.0244639	0.208702	-0.0941539	0.0825194	-0.331082	-0.341373	-0.222975	-0.239337	0.745935	0.0788249	0.0413528	0.745935	0.745935	0.135473	0.0499731	0.0825194	-0.158235	-0.140906	0.0586814	-0.198698	0.745935	0.0320287	0.210153	0.745935	0.0320287	0.0499731	0.164501	0.0825194	-0.218665	-0.22755
WG0252580DNAE05	3.10677	-0.360021	2.21843	-0.654961	-0.718998	-0.720141	-0.740856	-0.757437	-0.840738	-0.0864572	-0.259832	4.88388	2.90164	-0.625141	1.93071	-0.258864	-0.593299	-0.656984	-0.444993	-0.11179	-0.502829	-0.422167	-0.149614	3.17608	2.78227	1.27072	-0.759109	-0.444993	-0.345068	-0.190781	-0.444993	-0.444993	-0.0966609	-0.757437	-0.149614	1.71898	1.44867	-0.173452	1.7744	-0.444993	-0.583623	-0.597257	-0.444993	-0.583623	-0.757437	-0.54703	-0.149614	1.46679	2.03318
WG0252580DNAE06	-0.084434	-0.483081	-0.109855	-0.586262	-0.45854	-0.172045	-0.336579	-0.113462	-0.484401	0.0781212	0.192385	0.0627278	-0.193684	-0.460563	-0.205823	-0.669563	-0.42872	-0.108888	0.00722319	0.148667	-0.242371	-0.305529	-0.176795	0.0807601	-0.025411	-0.0987719	-0.498651	0.00722319	-0.180489	2.56254	0.00722319	0.00722319	0.163797	-0.113462	-0.176795	-0.0340314	-0.304341	-0.104753	-0.0744942	0.00722319	-0.0355267	-0.14504	0.00722319	-0.0355267	-0.113462	2.01453	-0.176795	-0.3821	-0.295105
WG0252580DNAE07	-0.400396	-0.319647	-0.234059	-0.518706	-0.295105	0.0872693	0.0186144	0.0499731	-0.320966	0.0497972	0.0681814	-0.444993	-0.317887	-0.00948973	-0.330026	-0.314369	-0.169406	0.150427	0.745935	0.0244639	0.208702	-0.0941539	0.0825194	-0.331082	-0.341373	-0.222975	-0.239337	0.745935	0.0788249	0.0413528	0.745935	0.745935	0.135473	0.0499731	0.0825194	-0.158235	-0.140906	0.0586814	-0.198698	0.745935	0.0320287	0.210153	0.745935	0.0320287	0.0499731	0.164501	0.0825194	-0.218665	-0.22755
WG0252580DNAE08	0.182621	-0.263966	0.20514	-0.750664	-0.431183	0.0470704	-0.0215846	-0.0861053	-0.361165	0.968393	0.0759221	-0.101675	0.0254315	-0.337327	0.300931	-0.450447	-0.305485	0.110228	0.0345796	0.943059	0.0726235	0.057406	0.329959	0.156056	0.337524	0.312102	-0.279536	0.0345796	-0.153133	0.00115375	0.0345796	0.0345796	0.095274	-0.0861053	0.329959	0.280963	0.346232	0.402	0.192561	0.0345796	-0.00817027	0.0740749	0.0345796	-0.00817027	-0.0861053	-0.0674572	0.329959	0.124654	0.355468
WG0252580DNAE09	0.149899	-0.248749	0.220357	-0.735447	-0.415966	0.0622879	-0.00636705	-0.0708877	-0.345947	0.98361	0.0432	-0.0864572	0.0406491	-0.32211	0.316149	-0.43523	-0.290267	0.125445	0.0497972	0.958277	0.0878411	0.0726235	0.345176	0.123334	0.304801	0.32732	-0.264318	0.0497972	-0.137915	0.0163713	0.0497972	0.0497972	0.110492	-0.0708877	0.345176	0.296181	0.31351	0.321338	0.159839	0.0497972	0.0070473	0.0892925	0.0497972	0.0070473	-0.0708877	-0.0522396	0.345176	0.139871	0.322746
WG0252580DNAE10	0.168283	-0.0386054	0.238741	-0.621183	-0.205823	0.0806721	-0.0359225	-0.0525035	-0.135804	0.426718	0.0615842	0.0278065	0.154913	-0.207846	0.334533	-0.320966	-0.0801239	0.04795	-0.027698	0.497264	0.0582856	0.138948	0.267681	0.237598	0.227306	0.153945	-0.0541748	-0.027698	0.0722277	-0.0611239	-0.027698	-0.027698	0.0329963	-0.0525035	0.267681	0.314565	0.523653	0.0520843	0.369982	-0.027698	0.121311	0.0117973	-0.027698	0.121311	-0.0525035	-0.0338554	0.267681	0.254135	0.437009
WG0252580DNAE11	-0.00913788	-0.120147	0.1572	-0.606845	-0.287364	0.0950101	0.0263551	-0.0381656	-0.217346	0.345176	-0.0199573	-0.149614	-0.118388	-0.193508	0.252991	-0.306628	-0.161665	0.158167	0.0825194	0.319843	0.168503	0.392984	0.857296	-0.131582	-0.0459943	0.0724037	-0.135716	0.0825194	-0.00931379	-0.238545	0.0825194	0.0825194	0.334973	-0.0381656	0.857296	0.0412648	0.154473	0.0664222	0.000801944	0.0825194	0.135649	0.217894	0.0825194	0.135649	-0.0381656	-0.0195175	0.857296	0.268473	0.163709
WG0252580DNAE12	-0.554243	0.868819	-0.387906	0.669759	0.98924	0.0293019	0.344165	-0.00799437	0.963379	-0.199929	-0.277424	-0.69472	-0.567614	0.795458	-0.292114	0.778217	0.8273	-0.0992997	-0.270827	-0.129383	0.102795	0.806673	-0.0713276	-0.484929	-0.5911	-0.280943	0.949129	-0.270827	0.212616	-0.400133	-0.270827	-0.270827	-0.210133	-0.00799437	-0.0713276	-0.407961	-0.294753	-0.478683	-0.256665	-0.270827	-0.121818	-0.135452	-0.270827	-0.121818	-0.00799437	-0.372864	-0.0713276	-0.276633	-0.477276
WG0252580DNAF01	1.77202	-0.256577	1.45896	-0.743275	-0.423794	-0.1373	-0.349774	-0.270475	-0.449656	0.400505	-0.156388	1.72742	1.56689	-0.521697	1.26711	-0.634817	-0.298096	-0.265901	-0.341549	0.471051	-0.207626	-0.0790243	0.0497093	1.84134	1.92692	1.18241	-0.368026	-0.341549	-0.241624	-0.0873368	-0.341549	-0.341549	-0.089096	-0.270475	0.0497093	0.384232	2.03151	-0.0700081	1.49432	-0.341549	-0.19254	-0.302054	-0.341549	-0.19254	-0.270475	-0.347707	0.0497093	0.994958	1.75311
WG0252580DNAF02	-0.551253	0.584171	-0.384915	1.15215	0.800472	-0.159466	0.155397	0.0908758	1.06225	-0.292818	-0.274434	-0.691729	-0.468743	0.702569	-0.289123	0.685328	0.734412	-0.192188	-0.267836	-0.222272	0.00990607	0.330267	-0.164216	-0.481938	-0.49223	-0.277952	1.62328	-0.267836	0.119728	-0.397142	-0.267836	-0.267836	-0.207142	0.0908758	-0.164216	-0.404971	-0.291762	-0.475693	-0.349554	-0.267836	-0.214707	-0.132462	-0.267836	-0.214707	0.0908758	-0.369873	-0.164216	-0.0818831	-0.474285
WG0252580DNAF03	-0.650123	0.868819	-0.387906	1.82031	0.98924	-0.0665776	0.152406	-0.199753	1.92217	-0.391688	-0.469183	-0.69472	-0.567614	0.41194	-0.387994	1.16173	0.635541	-0.291059	-0.366707	-0.321142	-0.184844	0.375216	-0.263087	-0.580808	-0.5911	-0.376822	1.52441	-0.366707	0.308496	-0.400133	-0.366707	-0.366707	-0.306012	-0.199753	-0.263087	-0.59972	-0.294753	-0.670442	-0.352545	-0.366707	-0.217698	-0.327211	-0.366707	-0.217698	-0.199753	-0.468743	-0.263087	-0.180753	-0.477276
WG0252580DNAF04	-0.400396	-0.319647	-0.234059	-0.518706	-0.295105	0.0872693	0.0186144	0.0499731	-0.320966	0.0497972	0.0681814	-0.444993	-0.317887	-0.00948973	-0.330026	-0.314369	-0.169406	0.150427	0.745935	0.0244639	0.208702	-0.0941539	0.0825194	-0.331082	-0.341373	-0.222975	-0.239337	0.745935	0.0788249	0.0413528	0.745935	0.745935	0.135473	0.0499731	0.0825194	-0.158235	-0.140906	0.0586814	-0.198698	0.745935	0.0320287	0.210153	0.745935	0.0320287	0.0499731	0.164501	0.0825194	-0.218665	-0.22755
WG0252580DNAF05	-0.359582	-0.182952	-0.0973646	-0.573771	-0.158411	0.223964	-0.0364503	0.186667	-0.280151	-0.00526752	0.108996	-0.404179	-0.181193	-0.160434	-0.193332	-0.273554	-0.0327119	0.0953619	0.499111	0.0652786	0.153637	-0.101279	0.0274546	-0.00262862	-0.300559	-0.182161	-0.198522	0.499111	0.11964	0.178047	0.499111	0.499111	0.0804082	0.186667	0.0274546	-0.2133	-0.100091	0.00361672	-0.157883	0.499111	-0.023036	0.155089	0.499111	-0.023036	0.186667	0.301195	0.0274546	-0.0819711	-0.186735
WG0252580DNAF06	-0.242063	-0.448952	-0.171605	-0.552132	-0.42441	-0.137915	-0.30245	0.0165472	-0.450271	0.0163713	0.130635	-0.190781	-0.255434	-0.426433	-0.171693	-0.635433	-0.394591	-0.0747581	0.0413528	0.0869175	-0.208242	-0.319339	-0.238545	-0.172749	-0.18304	-0.0646424	-0.464521	0.0413528	-0.14636	2.78843	0.0413528	0.0413528	0.197927	0.0165472	-0.238545	9.82019e-05	-0.366091	-0.0706239	-0.136244	0.0413528	-0.00139715	-0.110911	0.0413528	-0.00139715	0.0165472	1.95278	-0.238545	-0.44385	-0.452734
WG0252580DNAF07	-0.400396	-0.319647	-0.234059	-0.518706	-0.295105	0.0872693	0.0186144	0.0499731	-0.320966	0.0497972	0.0681814	-0.444993	-0.317887	-0.00948973	-0.330026	-0.314369	-0.169406	0.150427	0.745935	0.0244639	0.208702	-0.0941539	0.0825194	-0.331082	-0.341373	-0.222975	-0.239337	0.745935	0.0788249	0.0413528	0.745935	0.745935	0.135473	0.0499731	0.0825194	-0.158235	-0.140906	0.0586814	-0.198698	0.745935	0.0320287	0.210153	0.745935	0.0320287	0.0499731	0.164501	0.0825194	-0.218665	-0.22755
WG0252580DNAF08	-0.0882604	-0.486908	-0.113682	-0.877727	-0.558246	-0.0799919	-0.148647	-0.0214087	-0.584107	0.361933	0.572076	-0.420496	-0.19751	-0.464389	-0.0178902	-0.48163	-0.432547	-0.0168346	0.0992763	0.3366	0.0414407	-0.165536	0.107017	-0.114825	-0.0292374	-0.00671889	-0.406598	0.0992763	-0.184316	-0.0300291	0.0992763	0.0992763	0.159971	-0.0214087	0.107017	0.249781	-0.020529	1.23373	0.0175588	0.0992763	-0.135233	0.0428921	0.0992763	-0.135233	-0.0214087	-0.00276058	0.107017	-0.194168	-0.0112929
WG0252580DNAF09	-0.0936261	-0.492274	-0.119047	-0.883092	-0.563611	-0.0853576	-0.154013	-0.0267744	-0.589472	0.356567	0.566711	-0.425862	-0.202876	-0.469755	-0.0232559	-0.486996	-0.437913	-0.0222004	0.0939105	0.331234	0.036075	-0.170901	0.101651	-0.120191	-0.0346031	0.0837948	-0.411964	0.0939105	-0.189682	-0.0353948	0.0939105	0.0939105	0.154605	-0.0267744	0.101651	0.340294	-0.0258948	1.32425	0.0121931	0.0939105	-0.140598	0.0375264	0.0939105	-0.140598	-0.0267744	-0.00812631	0.101651	-0.199533	-0.0166587
WG0252580DNAF10	-0.477452	0.849731	-0.311114	0.363033	0.682514	0.106093	0.373017	-0.0270823	0.848411	-0.123138	-0.200633	-0.617928	-0.490822	0.584611	-0.215323	0.56737	0.808212	-0.0225082	-0.194036	-0.0525915	0.179586	0.691706	0.00546397	-0.408137	-0.514308	-0.204151	0.834161	-0.194036	0.193528	-0.323341	-0.194036	-0.194036	-0.133341	-0.0270823	0.00546397	-0.33117	-0.217962	-0.401892	-0.179874	-0.194036	-0.0450267	-0.15454	-0.194036	-0.0450267	-0.0270823	-0.296073	0.00546397	-0.199841	-0.400484
WG0252580DNAF11	-0.780748	0.738194	-0.422651	1.11441	0.475097	-0.00544344	0.357359	0.0531398	1.02451	-0.330554	-0.408049	-0.441827	-0.698238	0.664833	-0.32686	0.647592	0.696676	-0.0381656	-0.209693	-0.355887	-0.0757697	0.244591	-0.201952	-0.711433	-0.721725	-0.411568	0.722625	-0.209693	0.0819916	-0.243119	-0.209693	-0.209693	-0.148999	0.0531398	-0.201952	-0.538586	-0.425378	-0.513429	-0.579049	-0.209693	0.0351954	-0.170198	-0.209693	0.0351954	0.0531398	-0.407609	-0.201952	-0.311378	-0.607901
WG0252580DNAF12	-0.554243	0.868819	-0.387906	0.669759	0.98924	0.0293019	0.344165	-0.00799437	0.963379	-0.199929	-0.277424	-0.69472	-0.567614	0.795458	-0.292114	0.778217	0.8273	-0.0992997	-0.270827	-0.129383	0.102795	0.806673	-0.0713276	-0.484929	-0.5911	-0.280943	0.949129	-0.270827	0.212616	-0.400133	-0.270827	-0.270827	-0.210133	-0.00799437	-0.0713276	-0.407961	-0.294753	-0.478683	-0.256665	-0.270827	-0.121818	-0.135452	-0.270827	-0.121818	-0.00799437	-0.372864	-0.0713276	-0.276633	-0.477276
WG0252580DNAG01	0.0470704	-0.351577	0.213408	-0.646516	-0.422915	-0.0405406	-0.0612558	-0.0778368	-0.544655	0.209626	0.611528	0.00247324	0.129579	-0.424938	0.0215612	-0.442179	-0.297216	0.0226167	0.0428481	0.184292	0.0329523	-0.126084	0.0505889	0.116385	-0.181545	0.41625	-0.463026	0.0428481	-0.240744	-0.182337	0.0428481	0.0428481	0.00766301	-0.0778368	0.0505889	0.385111	0.210681	0.889666	0.248769	0.0428481	-0.0957812	-0.013536	0.0428481	-0.0957812	-0.0778368	-0.0591887	0.0505889	0.132922	0.124038
WG0252580DNAG02	-0.878562	0.832138	-0.616345	1.68775	0.569042	-0.0073786	0.403364	0.147084	1.4061	-0.332489	-0.409984	-1.01904	-0.796053	0.758777	-0.520554	1.22093	0.407102	-0.0401008	-0.307508	-0.357822	-0.0297651	0.338535	-0.203888	-0.905127	-0.819539	-0.509382	1.29597	-0.307508	0.0800564	-0.628572	-0.307508	-0.307508	-0.246813	0.147084	-0.203888	-0.636401	-0.523192	-0.515364	-0.676864	-0.307508	-0.0626192	-0.172133	-0.307508	-0.0626192	0.147084	-0.505424	-0.203888	-0.217434	-0.609836
WG0252580DNAG03	-0.706947	0.428477	-0.540609	0.900574	0.357139	0.164237	1.00644	0.0310611	0.810675	-0.160874	-0.334248	-0.847423	-0.720317	0.642754	-0.444818	0.817273	0.578717	0.323274	-0.135892	-0.186207	0.14185	0.318392	-0.128152	-0.733511	-0.743803	-0.433646	0.604667	-0.135892	0.0599129	-0.456956	-0.135892	-0.135892	-0.171077	0.0310611	-0.128152	-0.464785	-0.447457	-0.343748	-0.505248	-0.135892	0.204876	-0.000517536	-0.135892	0.204876	0.0310611	-0.333809	-0.128152	-0.333457	-0.5341
WG0252580DNAG04	-0.58679	0.836273	-0.516331	1.50013	0.477296	-0.0991238	0.263679	-0.2323	0.930832	-0.328355	-0.40585	-0.151989	-0.60016	0.571153	-0.42054	1.32095	0.411236	-0.131846	-0.207494	-0.353688	-0.0256309	0.15091	-0.199753	-0.613354	-0.623646	-0.409369	0.820703	-0.207494	0.18007	-0.432679	-0.207494	-0.207494	-0.242679	-0.2323	-0.199753	-0.440507	-0.519058	-0.51123	-0.48097	-0.207494	-0.058485	-0.263878	-0.207494	-0.058485	-0.2323	-0.40541	-0.199753	-0.2133	-0.605702
WG0252580DNAG05	-0.25108	-0.12239	-0.42032	0.349706	-0.0978484	0.188646	0.263811	0.0554708	0.163929	-0.0405846	0.0736791	-0.439496	-0.408269	0.0918874	-0.420408	0.122586	-0.068029	0.0600449	-0.0156032	-0.0659179	0.0703805	-0.0167466	-0.151682	-0.421463	-0.335876	-0.313357	0.0537995	-0.0156032	0.0843226	-0.336667	-0.0156032	-0.0156032	-0.146668	0.0554708	-0.151682	-0.248617	-0.135408	0.0641791	-0.384959	-0.0156032	0.0375264	0.0718319	-0.0156032	0.0375264	0.0554708	-0.309399	-0.151682	-0.404927	-0.222052
WG0252580DNAG06	-0.502433	-0.325804	-0.336096	-0.620743	-0.301262	-0.0147675	-0.179302	0.235575	-0.423003	-0.0522396	0.253783	-0.54703	-0.324045	-0.207406	-0.432063	-0.512285	-0.271443	0.0483898	0.164501	0.0183065	-0.0850937	-0.196191	-0.0195175	-0.24136	-0.44341	-0.325012	-0.341373	0.164501	-0.214971	1.95278	0.164501	0.164501	0.225195	0.235575	-0.0195175	-0.260272	-0.242943	-0.0433554	-0.204855	0.164501	0.121751	0.0122371	0.164501	0.121751	0.235575	2.45945	-0.0195175	-0.320702	-0.329586
WG0252580DNAG07	-0.400396	-0.319647	-0.234059	-0.518706	-0.295105	0.0872693	0.0186144	0.0499731	-0.320966	0.0497972	0.0681814	-0.444993	-0.317887	-0.00948973	-0.330026	-0.314369	-0.169406	0.150427	0.745935	0.0244639	0.208702	-0.0941539	0.0825194	-0.331082	-0.341373	-0.222975	-0.239337	0.745935	0.0788249	0.0413528	0.745935	0.745935	0.135473	0.0499731	0.0825194	-0.158235	-0.140906	0.0586814	-0.198698	0.745935	0.0320287	0.210153	0.745935	0.0320287	0.0499731	0.164501	0.0825194	-0.218665	-0.22755
WG0252580DNAG08	-0.0882604	-0.486908	-0.113682	-0.877727	-0.558246	-0.0799919	-0.148647	-0.0214087	-0.584107	0.361933	0.572076	-0.420496	-0.19751	-0.464389	-0.0178902	-0.48163	-0.432547	-0.0168346	0.0992763	0.3366	0.0414407	-0.165536	0.107017	-0.114825	-0.0292374	-0.00671889	-0.406598	0.0992763	-0.184316	-0.0300291	0.0992763	0.0992763	0.159971	-0.0214087	0.107017	0.249781	-0.020529	1.23373	0.0175588	0.0992763	-0.135233	0.0428921	0.0992763	-0.135233	-0.0214087	-0.00276058	0.107017	-0.194168	-0.0112929
WG0252580DNAG09	-1.03487	1.15523	-0.964414	4.31195	1.27565	-0.259568	0.247054	-0.200985	1.6333	-0.776437	-0.758053	-0.600072	-1.14412	0.985985	-0.772743	1.6399	0.730189	-0.29229	-0.559697	-0.801771	-0.329894	0.0863457	-0.551956	-1.15732	-1.07173	-0.761572	1.04378	-0.559697	0.0196259	-0.497243	-0.559697	-0.559697	-0.786641	-0.200985	-0.551956	-0.88859	-0.871261	-0.959312	-0.929053	-0.559697	-0.12305	-0.520202	-0.559697	-0.12305	-0.200985	-0.661734	-0.551956	-0.661382	-0.957905
WG0252580DNAG10	-0.0936261	-0.492274	-0.119047	-0.883092	-0.563611	-0.0853576	-0.154013	-0.0267744	-0.589472	0.356567	0.566711	-0.425862	-0.202876	-0.469755	-0.0232559	-0.486996	-0.437913	-0.0222004	0.0939105	0.331234	0.036075	-0.170901	0.101651	-0.120191	-0.0346031	0.0837948	-0.411964	0.0939105	-0.189682	-0.0353948	0.0939105	0.0939105	0.154605	-0.0267744	0.101651	0.340294	-0.0258948	1.32425	0.0121931	0.0939105	-0.140598	0.0375264	0.0939105	-0.140598	-0.0267744	-0.00812631	0.101651	-0.199533	-0.0166587
WG0252580DNAG11	1.78284	-0.437517	2.23682	-0.924215	-0.604734	-0.318239	-0.386894	-0.451415	-0.534716	0.315445	-0.145568	2.12176	2.24887	-0.606757	2.81201	-0.719877	-0.479035	-0.255082	-0.33073	0.290112	-0.244746	-0.0202652	0.348167	2.23567	1.6501	1.86438	-0.453086	-0.33073	-0.326684	-0.172397	-0.33073	-0.33073	0.0176028	-0.451415	0.348167	1.16209	1.17942	-0.0591887	1.6969	-0.33073	-0.2776	-0.291235	-0.33073	-0.2776	-0.451415	-0.336887	0.348167	1.67693	1.47629
WG0252580DNAG12	-0.840518	0.966062	-0.674181	1.58198	0.894724	-0.0652142	0.369498	0.0892485	1.25238	-0.390325	-0.46782	-0.597477	-0.758009	0.700942	-0.674269	1.45074	0.349267	-0.0979363	-0.269464	-0.415658	0.00827874	0.23276	-0.357603	-0.867083	-0.781495	-0.663097	0.998432	-0.269464	0.16604	-0.494649	-0.269464	-0.269464	-0.304649	0.0892485	-0.357603	-0.598357	-0.581028	-0.47732	-0.830578	-0.269464	-0.216334	-0.134089	-0.269464	-0.216334	0.0892485	-0.371501	-0.357603	-0.371149	-0.667671
WG0252580DNAH01	-0.692169	0.443255	-0.525831	0.915351	0.947194	-0.108624	-0.0334596	0.141718	0.441935	-0.337855	-0.319471	-0.161489	-0.51378	0.561653	-0.43004	0.92793	0.401736	-0.141346	-0.121115	-0.363188	0.108688	0.0934707	-0.209253	-0.718734	-0.633146	-0.418869	0.427685	-0.121115	0.362329	-0.25042	-0.121115	-0.121115	-0.252179	0.141718	-0.209253	-0.450007	-0.528558	-0.42485	-0.58635	-0.121115	-0.067985	0.0142602	-0.121115	-0.067985	0.141718	-0.127272	-0.209253	-0.414558	-0.615202
WG0252580DNAH02	1.98392	-0.140554	2.05438	-0.435494	-0.403651	-0.500674	-0.47345	-0.63385	-0.525392	0.13301	-0.328003	3.37752	2.16231	-0.501554	1.76666	-0.039397	-0.373832	-0.437517	-0.321406	0.107677	-0.379241	-0.2027	-0.0260267	2.14912	1.75531	1.29843	-0.539641	-0.321406	-0.413239	-0.163073	-0.321406	-0.321406	-0.0689526	-0.63385	-0.0260267	1.07553	1.3805	-0.337503	1.8021	-0.321406	-0.460035	-0.473669	-0.321406	-0.460035	-0.63385	-0.519322	-0.0260267	1.30274	1.58149
WG0252580DNAH03	-0.830359	1.0721	-0.568141	2.21535	1.09664	-0.0550544	0.163929	-0.0923507	1.64606	-0.476044	-0.45766	-0.395558	-0.747849	0.519343	-0.47235	1.55678	0.838823	-0.279535	-0.355184	-0.405498	-0.22126	0.24292	-0.347443	-0.761044	-0.771336	-0.461179	1.34417	-0.355184	0.224139	-0.580368	-0.355184	-0.355184	-0.486248	-0.0923507	-0.347443	-0.684076	-0.474989	-0.658919	-0.53278	-0.355184	-0.206175	-0.315688	-0.355184	-0.206175	-0.0923507	-0.5531	-0.347443	-0.26511	-0.657512
WG0252580DNAH04	-0.687859	0.735203	-0.71328	1.78258	0.759745	-0.104314	0.354368	-0.14161	1.30916	-0.429424	-0.41104	-0.828336	-0.797109	0.757722	-0.617489	1.50752	0.214288	-0.137036	-0.404443	-0.358878	0.017119	0.33748	-0.300823	-0.714424	-0.724715	-0.510438	1.10315	-0.404443	-0.0168786	-0.15023	-0.404443	-0.404443	-0.343748	-0.14161	-0.300823	-0.637456	-0.524248	-0.612299	-0.48616	-0.404443	-0.0636748	-0.173189	-0.404443	-0.0636748	-0.14161	-0.218841	-0.300823	-0.314369	-0.610891
WG0252580DNAH05	-0.0836424	-0.48229	-0.109064	-0.58547	-0.457748	-0.171253	-0.335788	-0.0167906	-0.483609	0.0789129	0.0972971	-0.03236	-0.192892	-0.459771	-0.205031	-0.668771	-0.427929	-0.108096	0.00801485	0.149459	-0.24158	-0.352677	-0.271883	-0.0143277	-0.0246193	-0.0979803	-0.497859	0.00801485	-0.179698	2.75509	0.00801485	0.00801485	0.164589	-0.0167906	-0.271883	-0.0332397	-0.303549	-0.103962	-0.0737026	0.00801485	-0.0347351	-0.144249	0.00801485	-0.0347351	-0.0167906	2.01533	-0.271883	-0.381309	-0.294313
WG0252580DNAH06	-0.426345	-0.0579572	-0.355887	-0.352897	-0.0334156	0.1572	0.0885448	0.311662	-0.0592767	-0.0720313	0.0422324	-0.566822	-0.343836	-0.0354388	-0.355975	-0.0526795	0.0922832	0.124478	0.0488296	-0.0973645	0.134813	0.0237162	0.0565704	-0.54879	-0.367322	-0.248924	0.118232	0.0488296	0.148755	0.0154037	0.0488296	0.0488296	0.205403	0.311662	0.0565704	-0.375943	-0.262735	-0.063147	-0.416406	0.0488296	0.389597	0.280084	0.0488296	0.389597	0.311662	0.0426722	0.0565704	-0.148735	-0.253499
WG0252580DNAH07	-0.422299	0.137848	-0.160082	0.226427	-0.0293693	0.544764	0.23641	0.219829	-0.0552304	0.0278945	0.0462787	-0.179258	-0.33979	-0.127272	-0.16017	-0.0486332	0.0963295	0.416162	0.0528759	0.0984406	0.0909198	-0.0201772	0.0606166	-0.352984	-0.363276	-0.0531192	-0.16536	0.0528759	-0.0389573	-0.0764294	0.0528759	0.0528759	0.0176908	0.219829	0.0606166	-0.180138	-0.0669294	-0.15498	-0.124721	0.0528759	0.393644	0.28413	0.0528759	0.393644	0.219829	-0.14504	0.0606166	-0.240568	-0.345332
WG0252580DNAH08	-0.147239	-0.545887	-0.36442	-0.744947	-0.617225	-0.138971	-0.111746	0.0154917	-0.643086	0.111195	0.992494	-0.191837	-0.16061	-0.427489	-0.268628	-0.540609	-0.491526	0.0200658	0.0402972	0.085862	-0.0175383	-0.272455	-0.0478415	-0.173804	-0.0882164	0.126061	-0.465577	0.0402972	-0.147415	0.00687134	0.0402972	0.0402972	0.196871	0.0154917	-0.0478415	0.286681	-0.271267	0.982995	-0.329059	0.0402972	-0.0983321	-0.0160869	0.0402972	-0.0983321	0.0154917	0.130019	-0.0478415	-0.444906	-0.262031
WG0252580DNAH09	-1.04983	1.14027	-0.979368	4.39287	1.26069	-0.274522	0.28004	-0.215938	1.71423	-0.791391	-0.773007	-0.615026	-1.15908	0.971032	-0.787697	1.72083	0.715236	-0.307244	-0.574651	-0.816724	-0.344848	0.0713921	-0.56691	-1.17227	-1.08668	-0.776525	1.02882	-0.574651	0.00467227	-0.512197	-0.574651	-0.574651	-0.801595	-0.215938	-0.56691	-0.903544	-0.886215	-0.974266	-0.944006	-0.574651	-0.138003	-0.535156	-0.574651	-0.138003	-0.215938	-0.676688	-0.56691	-0.676336	-0.972858
WG0252580DNAH10	-0.883136	0.971383	-0.716799	1.5873	0.900046	-0.0598924	0.37482	0.0945703	1.2577	-0.385003	-0.462498	-0.640095	-0.800627	0.706264	-0.668947	1.45606	0.354588	-0.0926146	-0.264142	-0.410336	0.0136005	0.238082	-0.352281	-0.909701	-0.824113	-0.657775	1.00375	-0.264142	0.171362	-0.489327	-0.264142	-0.264142	-0.299327	0.0945703	-0.352281	-0.593035	-0.623646	-0.471998	-0.825257	-0.264142	-0.211012	-0.128767	-0.264142	-0.211012	0.0945703	-0.366179	-0.352281	-0.413767	-0.710289
WG0252580DNAH11	3.20265	-0.264142	2.21843	-0.654961	-0.718998	-0.624262	-0.644977	-0.757437	-0.744859	0.00942229	-0.163952	3.73333	2.80576	-0.721021	1.83483	-0.162985	-0.593299	-0.561104	-0.540873	-0.015911	-0.502829	-0.278348	0.0421444	2.79257	2.59051	1.27072	-0.759109	-0.540873	-0.345068	-0.190781	-0.540873	-0.540873	-0.0966608	-0.757437	0.0421444	1.43134	1.25691	-0.173452	1.87028	-0.540873	-0.487743	-0.501378	-0.540873	-0.487743	-0.757437	-0.54703	0.0421444	1.56267	2.12906
WG0252580DNAH12	2.23928	-0.460475	2.40562	-0.947173	-0.627692	-0.341197	-0.409852	-0.474373	-0.557674	0.292487	-0.360285	2.5782	2.22591	-0.629715	2.69317	-0.742836	-0.501993	-0.27804	-0.353688	0.267153	-0.267705	-0.139103	0.13345	2.40447	1.91478	1.74554	-0.476044	-0.353688	-0.253762	-0.00359618	-0.353688	-0.353688	-0.101235	-0.474373	0.13345	1.33089	1.34822	-0.178026	1.76982	-0.353688	-0.204679	-0.314193	-0.353688	-0.204679	-0.474373	-0.359846	0.13345	1.94161	1.74097
201429710032R01C01	-0.53023	0.125797	-0.363892	0.693773	0.629736	0.0533157	0.416118	0.0160195	0.795634	-0.175915	-0.34929	-0.670706	-0.44772	0.627713	-0.36398	0.514593	0.276037	0.212352	-0.150934	-0.201249	0.0309292	0.30335	-0.0473137	-0.556794	-0.471207	-0.352809	0.493746	-0.150934	0.23663	-0.280239	-0.150934	-0.150934	-0.186119	0.0160195	-0.0473137	-0.479827	-0.270739	-0.454669	-0.42441	-0.150934	0.285713	0.0803203	-0.150934	0.285713	0.0160195	-0.0612119	-0.0473137	-0.252619	-0.261503
201429710032R01C02	-0.00394804	-0.402595	-0.317008	-0.889294	-0.378054	0.00432044	-0.256093	0.0629036	-0.403915	-0.0331517	1.13579	-0.240304	-0.113198	-0.475957	-0.221216	-0.301438	-0.252355	-0.0284017	-0.00817028	0.0373945	-0.0180661	-0.0812234	0.0954499	-0.0305128	-0.0408045	0.0775934	-0.322285	-0.00817028	-0.100003	0.0542833	-0.00817028	-0.00817028	0.244283	0.0629036	0.0954499	0.334093	-0.0320962	0.838648	0.00599172	-0.00817028	-0.0509202	0.031325	-0.00817028	-0.0509202	0.0629036	0.177431	0.0954499	-0.301614	-0.214619
201429710032R02C01	-0.0882604	-0.486908	-0.113682	-0.877727	-0.558246	-0.0799919	-0.148647	-0.0214087	-0.584107	0.361933	0.572076	-0.420496	-0.19751	-0.464389	-0.0178902	-0.48163	-0.432547	-0.0168346	0.0992763	0.3366	0.0414407	-0.165536	0.107017	-0.114825	-0.0292374	-0.00671889	-0.406598	0.0992763	-0.184316	-0.0300291	0.0992763	0.0992763	0.159971	-0.0214087	0.107017	0.249781	-0.020529	1.23373	0.0175588	0.0992763	-0.135233	0.0428921	0.0992763	-0.135233	-0.0214087	-0.00276058	0.107017	-0.194168	-0.0112929
201429710032R02C02	-0.242063	-0.448952	-0.171605	-0.552132	-0.42441	-0.137915	-0.30245	0.0165472	-0.450271	0.0163713	0.130635	-0.190781	-0.255434	-0.426433	-0.171693	-0.635433	-0.394591	-0.0747581	0.0413528	0.0869175	-0.208242	-0.319339	-0.238545	-0.172749	-0.18304	-0.0646424	-0.464521	0.0413528	-0.14636	2.78843	0.0413528	0.0413528	0.197927	0.0165472	-0.238545	9.82019e-05	-0.366091	-0.0706239	-0.136244	0.0413528	-0.00139715	-0.110911	0.0413528	-0.00139715	0.0165472	1.95278	-0.238545	-0.44385	-0.452734
201429710032R03C01	-0.843641	1.05882	-0.773183	3.01705	1.1313	-0.164216	0.270496	-0.105633	1.58484	-0.681086	-0.566822	-0.648539	-0.857011	0.841638	-0.725331	1.59143	0.442023	-0.292818	-0.464345	-0.706419	-0.186603	0.133758	-0.504544	-0.966085	-0.784618	-0.66622	1.23501	-0.464345	0.258797	-0.593651	-0.464345	-0.464345	-0.59541	-0.105633	-0.504544	-0.745299	-0.68003	-0.768081	-0.833701	-0.464345	-0.219457	-0.328971	-0.464345	-0.219457	-0.105633	-0.662262	-0.504544	-0.56603	-0.766674
201429710032R03C02	-0.0857535	-0.484401	-0.111175	-0.87522	-0.459859	0.0183945	-0.14614	-0.0189018	-0.5816	0.36444	0.382824	-0.322109	-0.0991238	-0.461882	-0.0153832	-0.479123	-0.33416	-0.0143277	0.101783	0.339107	0.0439477	-0.163029	0.109524	-0.112318	-0.0267304	0.0916675	-0.404091	0.101783	-0.0859294	-0.0275221	0.101783	0.101783	0.0665981	-0.0189018	0.109524	0.348167	-0.113902	1.04448	-0.0758137	0.101783	-0.132726	0.0453991	0.101783	-0.132726	-0.0189018	-0.000253645	0.109524	-0.191661	-0.104665
201429710032R04C01	-0.0882604	-0.486908	-0.113682	-0.877727	-0.558246	-0.0799919	-0.148647	-0.0214087	-0.584107	0.361933	0.572076	-0.420496	-0.19751	-0.464389	-0.0178902	-0.48163	-0.432547	-0.0168346	0.0992763	0.3366	0.0414407	-0.165536	0.107017	-0.114825	-0.0292374	-0.00671889	-0.406598	0.0992763	-0.184316	-0.0300291	0.0992763	0.0992763	0.159971	-0.0214087	0.107017	0.249781	-0.020529	1.23373	0.0175588	0.0992763	-0.135233	0.0428921	0.0992763	-0.135233	-0.0214087	-0.00276058	0.107017	-0.194168	-0.0112929
201429710032R04C02	0.177255	-0.125513	0.535352	-0.612211	-0.388609	-0.0062351	-0.0748901	-0.139411	-0.318591	0.339811	-0.025323	0.324417	0.259764	-0.294753	0.439385	-0.407873	-0.262911	0.0569222	-0.0187258	0.314477	0.0672578	0.09998	0.372533	0.24657	0.332158	0.258797	-0.236962	-0.0187258	-0.0146795	0.0437278	-0.0187258	-0.0187258	0.425486	-0.139411	0.372533	0.131779	0.436746	-0.034823	0.474834	-0.0187258	0.130283	0.0207695	-0.0187258	0.130283	-0.139411	-0.120763	0.372533	0.550745	0.541861
201429710032R05C01	-0.631299	0.408246	-0.464961	0.592704	0.624546	0.335764	0.410929	0.202589	0.406926	-0.0852257	-0.2586	-0.771775	-0.644669	0.143126	-0.36917	0.509403	0.174968	0.207163	0.0356352	-0.110559	0.265438	0.154341	-0.0525035	-0.657864	-0.668155	-0.357998	0.200917	0.0356352	0.135561	-0.285429	0.0356352	0.0356352	-0.0954294	0.202589	-0.0525035	-0.389137	-0.275929	-0.2681	-0.4296	0.0356352	0.0887647	0.0751305	0.0356352	0.0887647	0.202589	-0.162281	-0.0525035	-0.257809	-0.458452
201429710032R05C02	-1.04983	1.14027	-0.979368	4.39287	1.26069	-0.274522	0.28004	-0.215938	1.71423	-0.791391	-0.773007	-0.615026	-1.15908	0.971032	-0.787697	1.72083	0.715236	-0.307244	-0.574651	-0.816724	-0.344848	0.0713921	-0.56691	-1.17227	-1.08668	-0.776525	1.02882	-0.574651	0.00467227	-0.512197	-0.574651	-0.574651	-0.801595	-0.215938	-0.56691	-0.903544	-0.886215	-0.974266	-0.944006	-0.574651	-0.138003	-0.535156	-0.574651	-0.138003	-0.215938	-0.676688	-0.56691	-0.676336	-0.972858
201429710032R06C01	-0.976729	0.925731	-0.90627	3.60305	1.04615	-0.201425	0.353137	-0.142841	1.30793	-0.622414	-0.60403	-0.541929	-1.08598	0.75649	-0.7146	1.41041	0.692453	-0.138267	-0.405674	-0.647748	-0.271751	0.000669968	-0.493813	-1.09917	-1.01359	-0.703428	0.622523	-0.405674	-0.0181101	-0.4391	-0.405674	-0.405674	-0.632618	-0.142841	-0.493813	-0.734567	-0.908997	-0.805289	-0.870909	-0.405674	-0.0649063	-0.366179	-0.405674	-0.0649063	-0.142841	-0.603591	-0.493813	-0.603239	-0.899761
201429710032R06C02	-0.462234	-0.189726	-0.295897	-0.580544	-0.0693045	0.600708	0.100596	0.371653	-0.191045	-0.0120407	0.102223	-0.602711	-0.379725	-0.167207	-0.391864	-0.376207	-0.135365	0.376227	0.300579	-0.0373739	0.146864	-0.108052	0.0206815	-0.488799	-0.403211	-0.284813	-0.205295	0.300579	0.304625	0.0753944	0.300579	0.300579	0.265394	0.371653	0.0206815	-0.315952	-0.202744	-0.00315643	-0.356415	0.300579	0.257829	0.435954	0.300579	0.257829	0.371653	0.102663	0.0206815	-0.184624	-0.289387
201429710032R07C01	-0.432503	-0.255874	-0.266165	-0.550813	-0.039573	0.246922	0.0344477	0.305505	-0.161314	-0.0781887	0.036075	-0.381221	-0.254114	-0.0415962	-0.362133	-0.154716	-0.00975363	0.2142	0.138552	-0.103522	0.128656	-0.0303809	0.0504129	-0.459068	-0.37348	-0.255082	-0.175564	0.138552	0.238477	0.105126	0.138552	0.138552	0.391005	0.305505	0.0504129	-0.3821	-0.173013	-0.0693045	-0.326684	0.138552	0.38344	0.465685	0.138552	0.38344	0.305505	0.0365148	0.0504129	-0.154892	-0.259656
201429710032R07C02	-1.04983	1.14027	-0.979368	4.39287	1.26069	-0.274522	0.28004	-0.215938	1.71423	-0.791391	-0.773007	-0.615026	-1.15908	0.971032	-0.787697	1.72083	0.715236	-0.307244	-0.574651	-0.816724	-0.344848	0.0713921	-0.56691	-1.17227	-1.08668	-0.776525	1.02882	-0.574651	0.00467227	-0.512197	-0.574651	-0.574651	-0.801595	-0.215938	-0.56691	-0.903544	-0.886215	-0.974266	-0.944006	-0.574651	-0.138003	-0.535156	-0.574651	-0.138003	-0.215938	-0.676688	-0.56691	-0.676336	-0.972858
201429710032R08C01	-1.01614	0.790444	-0.945678	3.65953	1.00674	-0.336711	0.31373	-0.278128	1.26852	-0.661822	-0.547558	-0.581336	-1.12539	0.908842	-0.754007	1.46688	0.653046	-0.177675	-0.445082	-0.687155	-0.311158	0.00920236	-0.53322	-1.13858	-1.05299	-0.742836	0.774875	-0.445082	0.038362	-0.382628	-0.445082	-0.445082	-0.672026	-0.278128	-0.53322	-0.773975	-0.948405	-0.748817	-0.910317	-0.445082	-0.104314	-0.405586	-0.445082	-0.104314	-0.278128	-0.547118	-0.53322	-0.642646	-0.939169
201429710032R08C02	-0.353688	-0.368818	-0.28323	-0.280239	-0.248397	0.133978	0.0173829	0.0966814	-0.274258	0.000625997	-0.0768692	-0.302406	-0.367059	-0.15454	-0.379197	-0.267661	-0.122698	0.101255	0.313246	-0.0247073	0.159531	-0.143325	0.0333482	-0.476132	-0.294665	-0.272147	-0.192628	0.313246	0.221413	0.759217	0.313246	0.313246	0.278061	0.0966814	0.0333482	-0.303285	-0.285957	-0.0863692	-0.343748	0.313246	0.078737	0.160982	0.313246	0.078737	0.0966814	0.690606	0.0333482	-0.267836	-0.180841
201429710032R09C01	-0.164172	-0.371061	-0.189594	-0.666	-0.346519	0.227614	-0.128679	0.0944383	-0.37238	0.190142	0.592044	-0.304649	-0.0816632	-0.444422	-0.189682	-0.269904	-0.22082	0.00313293	0.215123	0.260688	0.0614083	-0.193508	-0.0647743	0.00102184	-0.105149	0.0132487	-0.290751	0.215123	0.0274107	-0.0100615	0.215123	0.215123	-0.0118207	0.0944383	-0.0647743	0.173869	0.095318	0.582544	-0.0583531	0.215123	-0.115265	0.0628597	0.215123	-0.115265	0.0944383	0.017207	-0.0647743	-0.27008	-0.0872048
201429710032R09C02	-0.545535	-0.273026	-0.379197	-0.663845	-0.248485	0.0380102	-0.126524	0.288352	-0.370225	-0.0953414	0.210681	-0.590132	-0.367146	-0.154628	-0.475165	-0.459507	-0.218665	0.101167	0.121399	-0.0247953	-0.0802558	-0.191353	-0.0626193	-0.284461	-0.486512	-0.368114	-0.288596	0.121399	-0.162193	1.90968	0.121399	0.121399	0.182093	0.288352	-0.0626193	-0.303373	-0.286045	-0.0864572	-0.247957	0.121399	0.174528	0.0650148	0.121399	0.174528	0.288352	2.22459	-0.0626193	-0.363804	-0.372688
201429710032R10C01	-0.975761	0.830819	-1.00118	3.79578	0.95124	-0.296336	0.258225	-0.141874	1.3089	-0.717326	-0.603063	-0.540961	-1.08501	0.949217	-0.809511	1.41137	0.597542	-0.233179	-0.404707	-0.74266	-0.270783	-0.0463022	-0.588725	-1.09821	-1.01262	-0.79834	0.815249	-0.404707	-0.0171425	-0.438132	-0.404707	-0.404707	-0.631651	-0.141874	-0.588725	-0.733599	-1.00391	-0.804322	-0.965821	-0.404707	-0.159818	-0.365211	-0.404707	-0.159818	-0.141874	-0.602623	-0.588725	-0.698151	-0.994673
201429710032R10C02	-0.0926146	-0.491262	-0.213915	-0.786201	-0.46672	0.0115334	-0.153001	-0.0257629	-0.588461	0.2617	0.663602	-0.328971	-0.105985	-0.468743	-0.118124	-0.485984	-0.341022	-0.0211888	0.0949221	0.236366	0.0370866	-0.16989	0.102663	-0.310938	-0.0335915	-0.011073	-0.410952	0.0949221	-0.0927905	-0.130263	0.0949221	0.0949221	0.155616	-0.0257629	0.102663	0.341306	-0.120763	1.03762	-0.178554	0.0949221	-0.139587	0.0385379	0.0949221	-0.139587	-0.0257629	-0.00711475	0.102663	-0.198522	-0.111527
201429710032R11C01	-0.156344	-0.459112	-0.181765	-0.754051	-0.530449	-0.0521957	-0.120851	0.00638754	-0.556311	0.29385	0.695752	-0.488579	-0.265593	-0.436593	-0.0859734	-0.453834	-0.404751	0.0109616	0.127073	0.268517	0.069237	-0.185679	0.0389338	-0.182908	-0.0973206	0.0210774	-0.378802	0.127073	-0.15652	-0.00223282	0.127073	0.127073	0.187767	0.00638754	0.0389338	0.181697	-0.0886122	1.06977	-0.0505244	0.127073	-0.107436	0.0706884	0.127073	-0.107436	0.00638754	0.0250357	0.0389338	-0.262251	-0.0793762
201429710032R11C02	-0.102906	-0.501554	-0.128327	-0.892373	-0.572891	-0.0946377	-0.163293	-0.0360545	-0.598753	0.347287	0.557431	-0.435142	-0.212156	-0.479035	-0.032536	-0.496276	-0.447193	-0.0314804	0.0846305	0.321954	0.0267949	-0.180182	0.0923712	-0.129471	-0.0438832	0.0745148	-0.421244	0.0846305	-0.198962	-0.0446749	0.0846305	0.0846305	0.145325	-0.0360545	0.0923712	0.331014	-0.0351748	1.6026	0.00291305	0.0846305	-0.149878	0.0282463	0.0846305	-0.149878	-0.0360545	-0.0174064	0.0923712	-0.208813	-0.0259387
201429710032R12C01	1.73244	-0.487919	1.22762	-1.0705	-0.655137	-0.368642	-0.437297	-0.405938	-0.585118	0.169163	-0.00421197	1.97548	1.81495	-0.56128	1.22753	-0.578521	-0.529438	-0.305485	-0.189374	0.143829	-0.199269	-0.166547	0.106005	1.80175	1.69558	1.04694	-0.503489	-0.189374	-0.185327	0.0648389	-0.189374	-0.189374	0.158959	-0.405938	0.106005	1.20756	1.03313	0.273926	0.879462	-0.189374	-0.328003	-0.149878	-0.189374	-0.328003	-0.405938	-0.291411	0.106005	1.14713	1.04237
201429710032R12C02	-0.360813	-0.375943	-0.290355	-0.287364	-0.255522	0.126853	0.0102579	0.0895564	-0.281383	-0.00649899	-0.0839942	-0.309531	-0.374184	-0.161665	-0.386322	-0.274786	-0.129823	0.0941305	0.306121	-0.0318323	0.152406	-0.15045	0.0262232	-0.483257	-0.30179	-0.279272	-0.199753	0.306121	0.214288	0.847972	0.306121	0.306121	0.270936	0.0895564	0.0262232	-0.31041	-0.293082	-0.0934942	-0.350873	0.306121	0.071612	0.153857	0.306121	0.071612	0.0895564	0.779361	0.0262232	-0.274961	-0.187966
201429710137R01C01	-0.0857095	-0.484357	-0.111131	-0.875176	-0.555695	-0.077441	-0.146096	-0.0188578	-0.581556	0.364484	0.574627	-0.417945	-0.194959	-0.461838	-0.0153392	-0.479079	-0.429996	-0.0142837	0.101827	0.339151	0.0439916	-0.162985	0.109568	-0.112274	-0.0266864	0.0917115	-0.404047	0.101827	-0.181765	-0.0274781	0.101827	0.101827	0.162522	-0.0188578	0.109568	0.252332	-0.0179781	1.23628	0.0201098	0.101827	-0.132682	0.045443	0.101827	-0.132682	-0.0188578	-0.000209663	0.109568	-0.191617	-0.00874201
201429710137R01C02	-0.726035	0.601148	-0.559697	0.977365	1.00921	0.145149	0.316193	0.203732	0.599829	-0.275841	-0.449216	-0.578873	-0.643526	0.911305	-0.463906	0.510546	0.751389	0.112427	-0.15498	-0.301174	0.122762	0.203424	-0.147239	-0.752599	-0.762891	-0.452734	0.489699	-0.15498	0.424343	-0.476044	-0.15498	-0.15498	-0.286045	0.203732	-0.147239	-0.579753	-0.466544	-0.458716	-0.524336	-0.15498	0.185788	-0.0196054	-0.15498	0.185788	0.203732	-0.257017	-0.147239	-0.352545	-0.553188
201429710137R02C01	-0.74609	0.772851	-0.483873	1.53259	0.893273	-0.162545	0.439956	0.183677	1.05917	-0.295897	-0.565151	-0.598928	-0.567702	0.891249	-0.388082	1.44929	0.347815	-0.195267	-0.366795	-0.32123	-0.0411124	0.375128	-0.263174	-0.580896	-0.782947	-0.568669	0.949041	-0.366795	0.0207695	-0.400221	-0.366795	-0.366795	-0.210221	0.183677	-0.263174	-0.31217	-0.390721	-0.478771	-0.448512	-0.366795	-0.313665	-0.23142	-0.366795	-0.313665	0.183677	-0.372952	-0.263174	-0.0849618	-0.669123
201429710137R02C02	-0.0882604	-0.486908	-0.113682	-0.877727	-0.558246	-0.0799919	-0.148647	-0.0214087	-0.584107	0.361933	0.572076	-0.420496	-0.19751	-0.464389	-0.0178902	-0.48163	-0.432547	-0.0168346	0.0992763	0.3366	0.0414407	-0.165536	0.107017	-0.114825	-0.0292374	-0.00671889	-0.406598	0.0992763	-0.184316	-0.0300291	0.0992763	0.0992763	0.159971	-0.0214087	0.107017	0.249781	-0.020529	1.23373	0.0175588	0.0992763	-0.135233	0.0428921	0.0992763	-0.135233	-0.0214087	-0.00276058	0.107017	-0.194168	-0.0112929
201429710137R03C01	-0.405762	-0.325012	-0.335304	-0.236434	-0.300471	0.369542	0.252947	0.619884	-0.134573	-0.051448	-0.0330638	-0.546239	-0.323253	-0.0148555	-0.431271	-0.223855	-0.270651	0.528579	0.165292	-0.0767812	0.107457	-0.147459	-0.0187258	-0.528206	-0.346739	-0.324221	-0.148823	0.165292	0.169339	0.131866	0.165292	0.165292	0.130107	0.619884	-0.0187258	-0.355359	-0.242151	-0.138443	-0.395822	0.165292	0.889578	0.588306	0.165292	0.889578	0.619884	0.159135	-0.0187258	-0.224031	-0.232915
201429710137R03C02	-0.0232999	-0.134309	-0.144601	-0.429248	-0.493285	-0.20679	-0.179566	-0.0523276	-0.710905	0.235135	0.349398	0.219741	-0.13255	-0.303549	-0.0488091	-0.0331517	-0.367586	-0.0477535	0.0683573	0.209802	-0.0853576	-0.292334	-0.0197814	-0.0498646	0.0357232	-0.0376378	-0.533396	0.0683573	-0.311114	-0.060948	0.0683573	0.0683573	0.129052	-0.0523276	-0.0197814	0.122982	-0.051448	1.10693	-0.0133601	0.0683573	-0.166151	-0.0839063	0.0683573	-0.166151	-0.0523276	-0.0336795	-0.0197814	-0.129207	0.0536676
201429710137R04C01	-0.770368	0.844453	-0.60403	1.22067	0.677236	0.00493618	0.271859	0.159399	0.651375	-0.320174	-0.39767	-0.527327	-0.687859	0.771092	-0.508239	1.13737	0.515296	-0.027786	-0.00755457	-0.345508	0.174309	0.159091	-0.191573	-0.796933	-0.711345	-0.497067	0.733004	-0.00755457	0.0923712	-0.328619	-0.00755457	-0.00755457	-0.234499	0.159399	-0.191573	-0.528206	-0.414998	-0.40717	-0.664549	-0.00755457	-0.0503044	-0.159818	-0.00755457	-0.0503044	0.159399	-0.205471	-0.191573	-0.300998	-0.597521
201429710137R04C02	-0.0882604	-0.486908	-0.113682	-0.877727	-0.558246	-0.0799919	-0.148647	-0.0214087	-0.584107	0.361933	0.572076	-0.420496	-0.19751	-0.464389	-0.0178902	-0.48163	-0.432547	-0.0168346	0.0992763	0.3366	0.0414407	-0.165536	0.107017	-0.114825	-0.0292374	-0.00671889	-0.406598	0.0992763	-0.184316	-0.0300291	0.0992763	0.0992763	0.159971	-0.0214087	0.107017	0.249781	-0.020529	1.23373	0.0175588	0.0992763	-0.135233	0.0428921	0.0992763	-0.135233	-0.0214087	-0.00276058	0.107017	-0.194168	-0.0112929
201429710137R05C01	-0.465489	-0.19298	-0.395031	-0.200281	-0.072559	0.501574	0.33704	0.656037	-0.00254066	-0.111175	0.00308896	-0.605966	-0.38298	0.117177	-0.490998	-0.187702	-0.0427397	0.564732	0.105566	-0.0406285	0.0956698	-0.0633669	-0.0784525	-0.492054	-0.406466	-0.383947	-0.11267	0.105566	0.301371	0.0721398	0.105566	0.105566	0.0703805	0.656037	-0.0784525	-0.415086	-0.205999	-0.19817	-0.35967	0.105566	0.733972	0.528579	0.105566	0.733972	0.656037	0.0994083	-0.0784525	-0.283758	-0.292642
201429710137R05C02	-0.931164	1.06717	-0.764826	2.21043	0.995837	0.0358991	0.446641	0.190362	1.16173	-0.57685	-0.462586	-0.688123	-0.848655	0.897934	-0.669035	1.36009	0.45038	-0.0927025	-0.455989	-0.506304	-0.130307	0.237994	-0.448248	-0.861849	-0.872141	-0.657864	1.05161	-0.455989	0.0274546	-0.489415	-0.455989	-0.455989	-0.491174	0.190362	-0.448248	-0.689002	-0.575794	-0.663845	-0.729465	-0.455989	-0.115221	-0.224735	-0.455989	-0.115221	0.190362	-0.558026	-0.448248	-0.557674	-0.854197
201429710137R06C01	-0.672201	0.750861	-0.601743	1.31884	-0.0875127	0.294862	0.178267	0.161686	0.461903	-0.222008	-0.395383	-0.333281	-0.685572	0.58162	-0.505952	0.56438	0.134066	0.16626	-0.197026	-0.247341	-0.0151633	-0.12626	-0.189286	-0.794646	-0.613178	-0.494781	0.255894	-0.197026	-0.19298	-0.134573	-0.197026	-0.197026	-0.0404526	0.161686	-0.189286	-0.43004	-0.412711	-0.404882	-0.662262	-0.197026	0.3355	0.0342278	-0.197026	0.3355	0.161686	-0.299063	-0.189286	-0.298711	-0.499355
201429710137R06C02	-1.04983	1.14027	-0.979368	4.39287	1.26069	-0.274522	0.28004	-0.215938	1.71423	-0.791391	-0.773007	-0.615026	-1.15908	0.971032	-0.787697	1.72083	0.715236	-0.307244	-0.574651	-0.816724	-0.344848	0.0713921	-0.56691	-1.17227	-1.08668	-0.776525	1.02882	-0.574651	0.00467227	-0.512197	-0.574651	-0.574651	-0.801595	-0.215938	-0.56691	-0.903544	-0.886215	-0.974266	-0.944006	-0.574651	-0.138003	-0.535156	-0.574651	-0.138003	-0.215938	-0.676688	-0.56691	-0.676336	-0.972858
201429710137R07C01	1.09233	-0.360989	0.875152	-0.751808	-0.432327	-0.241712	-0.262427	-0.374887	-0.458188	0.487852	0.122718	1.14361	0.791324	-0.43435	0.970944	-0.355711	-0.306628	-0.178554	-0.254202	0.462519	-0.120279	0.0562625	0.328815	1.25753	1.05548	1.17387	-0.472438	-0.254202	-0.250156	0.0958897	-0.254202	-0.254202	0.0941305	-0.374887	0.328815	0.855097	0.584787	0.0173389	1.10227	-0.254202	-0.201073	-0.118827	-0.254202	-0.201073	-0.374887	-0.356239	0.328815	0.507028	0.689903
201429710137R07C02	-0.590924	1.0239	-0.520466	1.40011	0.95256	-0.103258	0.259545	-0.140554	1.21434	-0.332489	-0.409984	-0.635521	-0.604294	0.758777	-0.424674	1.12505	0.407102	-0.23186	-0.307508	-0.357822	0.0661143	0.482354	-0.108008	-0.617489	-0.62778	-0.413503	1.29597	-0.307508	0.175936	-0.532692	-0.307508	-0.307508	-0.246813	-0.140554	-0.108008	-0.444642	-0.427313	-0.515364	-0.580984	-0.307508	-0.254378	-0.172133	-0.307508	-0.254378	-0.140554	-0.409544	-0.108008	-0.217434	-0.513956
201429710137R08C01	-0.451019	0.444706	-0.332621	0.581224	0.277489	0.420165	0.20769	0.239049	0.778965	-0.0967048	-0.12626	-0.591496	-0.512329	0.0837068	-0.23683	0.162346	0.403188	0.0998041	-0.119663	-0.0261587	0.11014	0.190802	-0.0160429	-0.381704	-0.487875	-0.225658	0.525016	-0.119663	0.0761421	-0.344848	-0.119663	-0.119663	-0.154848	0.239049	-0.0160429	-0.256797	-0.0956493	-0.327519	-0.201381	-0.119663	0.173165	-0.0801678	-0.119663	0.173165	0.239049	-0.317579	-0.0160429	-0.173408	-0.374052
201429710137R08C02	-1.04983	1.14027	-0.979368	4.39287	1.26069	-0.274522	0.28004	-0.215938	1.71423	-0.791391	-0.773007	-0.615026	-1.15908	0.971032	-0.787697	1.72083	0.715236	-0.307244	-0.574651	-0.816724	-0.344848	0.0713921	-0.56691	-1.17227	-1.08668	-0.776525	1.02882	-0.574651	0.00467227	-0.512197	-0.574651	-0.574651	-0.801595	-0.215938	-0.56691	-0.903544	-0.886215	-0.974266	-0.944006	-0.574651	-0.138003	-0.535156	-0.574651	-0.138003	-0.215938	-0.676688	-0.56691	-0.676336	-0.972858
201429710137R09C01	-0.526975	-0.254466	-0.360637	-0.453526	-0.134045	0.344209	0.227614	0.594551	-0.255786	-0.0767813	0.0374824	-0.667451	-0.348586	0.15157	-0.360725	-0.249188	-0.104226	0.503245	0.139959	-0.102115	0.178003	-0.0289735	0.0518204	-0.55354	-0.467952	-0.253674	-0.0782766	0.139959	0.0481259	0.106533	0.139959	0.139959	0.200653	0.594551	0.0518204	-0.380693	-0.267485	-0.0678971	-0.421156	0.139959	0.672486	0.562972	0.139959	0.672486	0.594551	0.229681	0.0518204	-0.153485	-0.354128
201429710137R09C02	-0.516507	-0.148119	-0.25429	-0.251299	-0.219457	0.642315	0.52572	0.41326	-0.149439	0.125445	0.04795	-0.656984	-0.433998	-0.0297212	-0.254378	-0.3346	-0.0937581	0.801351	0.150427	0.100112	0.23641	0.0294338	0.158167	-0.543072	-0.457484	-0.147327	-0.163688	0.150427	0.0585935	-0.0747581	0.150427	0.150427	0.211121	0.41326	0.158167	-0.274346	-0.161138	-0.0574294	-0.314809	0.150427	0.682954	0.381681	0.150427	0.682954	0.41326	0.0483898	0.158167	-0.0471378	-0.247781
201429710137R10C01	-0.570692	0.948249	-0.404355	0.749189	1.06867	0.0128528	0.231836	-0.0244434	0.659292	-0.216378	-0.293874	-0.51941	-0.584063	1.06665	-0.308563	0.570009	1.48201	-0.115749	-0.191397	-0.145832	0.0863457	0.406706	-0.0877766	-0.501378	-0.607549	-0.297392	0.645042	-0.191397	0.196167	-0.320702	-0.191397	-0.191397	-0.226582	-0.0244434	-0.0877766	-0.42441	-0.311202	-0.495132	-0.273114	-0.191397	-0.138267	-0.247781	-0.191397	-0.138267	-0.0244434	-0.293434	-0.0877766	-0.293082	-0.493725
201429710137R10C02	0.383352	-0.302934	0.357931	-0.693752	-0.278392	-0.183656	-0.204371	-0.125073	-0.400133	0.354148	0.276653	0.146996	0.369982	-0.280415	0.261964	-0.489415	-0.152693	-0.120499	-0.100267	0.328815	-0.0622234	0.0184385	0.195112	0.165028	0.346496	0.464894	-0.414383	-0.100267	-0.1921	0.153945	-0.100267	-0.100267	-0.039573	-0.125073	0.195112	0.625514	-0.0283138	0.458912	0.393292	-0.100267	-0.0471378	-0.0607721	-0.100267	-0.0471378	-0.125073	-0.0105453	0.195112	-0.0101934	-0.0190777
201429710137R11C01	0.223348	-0.558817	-0.0897118	-0.853757	-0.630155	-0.151902	-0.220556	-0.0933183	-0.656016	0.290024	0.596046	-0.108888	0.114098	-0.536299	-0.0897998	-0.45766	-0.504456	-0.0887442	0.0273667	0.26469	-0.0304689	-0.237445	0.0351074	0.00502413	0.282371	0.11313	-0.478507	0.0273667	-0.256225	-0.101939	0.0273667	0.0273667	0.088061	-0.0933183	0.0351074	0.657268	0.00344083	1.83298	0.0415287	0.0273667	-0.207142	-0.0290175	0.0273667	-0.207142	-0.0933183	-0.0746702	0.0351074	-0.0743183	0.108556
201429710137R11C02	-0.479211	-0.302582	-0.408753	-0.501642	-0.37392	0.00845468	-0.0602003	0.258797	-0.399781	0.066862	0.277005	-0.619688	-0.396702	-0.0883044	-0.408841	-0.584942	-0.248221	0.071612	0.187723	0.137408	0.0340079	-0.125029	0.0037047	-0.314017	-0.420188	-0.205911	-0.222272	0.187723	-0.191749	1.11309	0.187723	0.187723	0.152538	0.258797	0.0037047	-0.237049	-0.123841	0.0757462	-0.277512	0.187723	0.0490935	0.227218	0.187723	0.0490935	0.258797	1.14036	0.0037047	-0.2016	-0.306364
201429710137R12C01	-0.888062	0.918518	-0.913484	3.11644	1.32658	-0.400396	0.106225	-0.0541748	1.10896	-0.629627	-0.611243	-0.549141	-0.997312	1.1328	-0.913571	1.40319	0.68524	-0.337239	-0.317008	-0.654961	-0.183084	-0.00654298	-0.596905	-1.01051	-0.924918	-0.806521	0.807069	-0.317008	0.166436	-0.350434	-0.317008	-0.317008	-0.543952	-0.0541748	-0.596905	-0.83766	-0.91621	-0.716623	-0.878122	-0.317008	-0.263878	-0.373392	-0.317008	-0.263878	-0.0541748	-0.514924	-0.596905	-0.610452	-0.906974
201429710137R12C02	0.0788249	-0.128064	0.149283	-0.710641	-0.39116	-0.00878602	-0.0295013	-0.141962	-0.321142	0.529018	0.163885	0.0342278	-0.0304249	-0.297304	0.245075	-0.314545	-0.265462	0.0543713	0.0746027	0.503685	0.0647069	0.145369	0.465861	0.244019	0.137848	0.160366	-0.239512	0.0746027	-0.11311	0.0411768	0.0746027	0.0746027	0.422935	-0.141962	0.465861	0.129228	0.242436	0.154385	0.184644	0.0746027	-0.0640266	0.114098	0.0746027	-0.0640266	-0.141962	0.0684453	0.465861	0.0687972	0.251672
PURPLE	-0.682405	0.836536	-0.516068	1.02099	1.43635	-0.0988599	0.216003	-0.0402767	0.931096	-0.328091	-0.597345	-0.631123	-0.599896	0.954934	-0.516155	1.03357	1.08266	-0.227462	-0.20723	-0.353424	-0.025367	0.342933	-0.199489	-0.70897	-0.719262	-0.504984	0.725088	-0.20723	0.180334	-0.528294	-0.20723	-0.20723	-0.338295	-0.0402767	-0.199489	-0.632003	-0.422915	-0.606845	-0.480706	-0.20723	-0.154101	-0.167735	-0.20723	-0.154101	-0.0402767	-0.309267	-0.199489	-0.404795	-0.509558
KinShanZim	-0.553979	0.869083	-0.387642	0.957661	0.893624	0.0295658	0.248549	-0.00773047	0.484245	-0.199665	-0.277161	-0.215059	-0.47147	0.603963	-0.29185	0.682602	1.01932	-0.0031564	-0.174684	-0.129119	0.055119	0.23166	-0.0710637	-0.484665	-0.590836	-0.280679	0.182357	-0.174684	0.0211213	-0.399869	-0.174684	-0.174684	-0.209869	-0.00773047	-0.0710637	-0.407697	-0.294489	-0.478419	-0.256401	-0.174684	0.0702046	-0.135189	-0.174684	0.0702046	-0.00773047	-0.276721	-0.0710637	-0.180489	-0.477012
N32	-0.413591	-0.141082	-0.343133	-0.436021	-0.020661	0.361713	0.197179	0.324417	-0.238281	-0.0592767	0.054987	-0.554067	-0.331082	0.0731953	-0.343221	-0.135804	0.105038	0.328991	0.0615842	-0.08461	0.195508	-0.0114689	0.069325	-0.440156	-0.450447	-0.23617	-0.156651	0.0615842	0.0656305	-0.0677211	0.0615842	0.0615842	0.218158	0.324417	0.069325	-0.363188	-0.24998	-0.0503925	-0.307772	0.0615842	0.498232	0.484597	0.0615842	0.498232	0.324417	0.0554268	0.069325	-0.13598	-0.336623
Dular	-0.32079	-0.24004	-0.250332	-0.630859	-0.215499	0.454514	0.050281	0.225459	-0.337239	0.0335241	0.0519083	-0.461267	-0.33416	-0.217522	-0.346299	-0.330642	-0.0897998	0.325912	0.346144	0.0081908	0.192429	-0.0624873	0.0662463	-0.443234	-0.261767	-0.239249	-0.15973	0.346144	0.35019	0.120959	0.346144	0.346144	0.215079	0.225459	0.0662463	-0.270387	-0.157179	-0.0534711	-0.31085	0.346144	0.303394	0.385639	0.346144	0.303394	0.225459	0.0523481	0.0662463	-0.139059	-0.147943
HashikalmiAus	-0.466896	-0.0985081	-0.300559	-0.585206	-0.0739665	0.404287	0.0959337	0.462871	-0.195707	-0.0167027	0.097561	-0.511493	-0.384387	0.0198898	-0.396526	-0.284989	-0.0441471	0.371565	0.295917	0.0538435	0.142202	-0.0168346	0.0160195	-0.397582	-0.407873	-0.289475	-0.018198	0.295917	0.108205	0.166612	0.295917	0.295917	0.164853	0.462871	0.0160195	-0.320614	-0.111527	-0.103698	-0.265198	0.295917	0.444926	0.431292	0.295917	0.444926	0.462871	0.28976	0.0160195	-0.189286	-0.294049
KataktaraAus	-0.35316	-0.0806516	-0.282702	-0.663229	-0.151989	0.422144	0.0658504	0.288968	-0.369609	0.00115377	0.115417	-0.493637	-0.366531	-0.154013	-0.37867	-0.267133	-0.0262906	0.293542	0.313774	-0.0241795	0.207998	-0.0469179	0.0338759	-0.379725	-0.390017	-0.271619	-0.192101	0.313774	0.22194	0.0885888	0.313774	0.313774	0.278588	0.288968	0.0338759	-0.302758	-0.18955	0.010038	-0.247341	0.313774	0.175144	0.353269	0.313774	0.175144	0.288968	0.115857	0.0338759	-0.171429	-0.276193
Bala	-0.616433	0.518991	-0.545975	0.224051	1.50233	0.254751	0.0902161	0.313334	0.134154	-0.262119	-0.147855	-0.66103	-0.533924	0.733268	-0.546063	0.620148	0.86099	-0.06561	-0.141258	-0.191573	0.0885448	0.265086	-0.133517	-0.547118	-0.653289	-0.439012	0.503421	-0.141258	0.438065	-0.174684	-0.141258	-0.141258	-0.0805637	0.313334	-0.133517	-0.56603	-0.356943	-0.253235	-0.414734	-0.141258	0.00775099	0.0899962	-0.141258	0.00775099	0.313334	0.0443435	-0.133517	-0.434702	-0.539466
Angkrang	-0.601831	0.677412	-0.387554	0.86187	1.08547	0.0296537	0.248637	-0.103522	0.724032	-0.295457	-0.372952	-0.550549	-0.519322	0.69993	-0.435582	0.730629	0.923532	-0.0510082	-0.126656	-0.27285	-0.0167027	0.303658	-0.166855	-0.580456	-0.590748	-0.376471	0.422144	-0.126656	0.308848	-0.44772	-0.126656	-0.126656	-0.305661	-0.103522	-0.166855	-0.551428	-0.342341	-0.526271	-0.352193	-0.126656	0.0223528	-0.135101	-0.126656	0.0223528	-0.103522	-0.372512	-0.166855	-0.37216	-0.476924
SravPrapay	-0.717502	0.801439	-0.455285	0.794138	0.442463	0.153681	0.228845	0.116385	0.416602	-0.171429	-0.344804	-0.378582	-0.539114	0.536319	-0.455373	0.519079	0.280524	0.216839	-0.242327	-0.196763	-0.0125244	0.116077	-0.0428276	-0.744067	-0.658479	-0.348322	0.306473	-0.242327	0.145237	-0.179874	-0.242327	-0.242327	0.010126	0.116385	-0.0428276	-0.57122	-0.362133	-0.450183	-0.515804	-0.242327	0.2902	-0.106953	-0.242327	0.2902	0.116385	-0.0567257	-0.0428276	-0.0563739	-0.448776
WAB450IBP62HB	0.0847185	-0.21805	0.251056	-0.704748	-0.385267	0.0929869	-0.0715475	0.0556907	-0.315248	0.343153	0.169778	0.0401213	0.167228	-0.291411	0.442727	-0.404531	-0.259568	0.0602648	0.0804962	0.413699	0.11854	0.151262	0.471755	0.154033	0.047862	-0.0254989	-0.13774	0.0804962	-0.107216	-0.0488091	0.0804962	0.0804962	0.332949	0.0556907	0.471755	0.518639	0.248329	0.256158	0.190538	0.0804962	-0.0581332	0.119992	0.0804962	-0.0581332	0.0556907	0.0743388	0.471755	0.26645	0.161686
WAB450IBP160HB	0.296181	-0.00658694	0.558398	-0.780924	-0.365563	0.0168111	-0.147723	-0.116365	-0.295545	0.362857	-0.0022768	0.539222	0.37869	-0.367586	0.65419	-0.288948	-0.239864	-0.015911	-0.091559	0.433403	-0.00557539	0.170966	0.491458	0.461375	0.259325	0.281843	-0.213915	-0.091559	-0.183392	-0.0291054	-0.091559	-0.091559	0.352653	-0.116365	0.491458	0.346584	0.651551	0.0841027	0.49788	-0.091559	-0.0384295	0.0438157	-0.091559	-0.0384295	-0.116365	-0.0977164	0.491458	0.573792	0.469028
PanJu	-0.536035	0.599389	-0.369697	0.687967	1.19921	0.0475102	0.0747347	-0.0856655	0.40631	-0.181721	-0.259216	-0.484753	-0.549405	0.621907	-0.273906	0.221149	1.42079	-0.0810915	-0.156739	-0.111175	0.0730634	0.249605	-0.0531193	-0.46672	-0.572891	-0.262735	0.200302	-0.156739	0.326704	-0.190165	-0.156739	-0.156739	-0.191925	-0.0856655	-0.0531193	-0.389753	-0.276545	-0.460475	-0.238457	-0.156739	-0.10361	-0.213124	-0.156739	-0.10361	-0.0856655	-0.162897	-0.0531193	-0.258425	-0.459068
DhalaShaitta	-0.521609	-0.153221	-0.355272	-0.352281	0.0630796	0.157815	0.1371	0.408158	-0.0586609	-0.0714155	0.0428481	-0.662086	-0.343221	0.0610564	-0.355359	-0.0520637	-0.0029805	0.220973	0.0494454	-0.0967488	0.135429	0.0722717	0.0571861	-0.548174	-0.462586	-0.248309	0.118848	0.0494454	0.0534917	0.0160195	0.0494454	0.0494454	0.206019	0.408158	0.0571861	-0.375327	-0.262119	-0.0625313	-0.41579	0.0494454	0.390213	0.472458	0.0494454	0.390213	0.408158	0.139167	0.0571861	-0.148119	-0.348762
EarlyNo1	-0.635433	0.69175	-0.469095	0.972087	1.29157	-0.0518878	0.310915	-0.089184	0.402792	-0.281119	-0.358614	-0.584151	-0.552924	1.09779	-0.373304	0.505269	1.70491	-0.08461	-0.160258	-0.306452	0.0695449	0.294026	-0.152517	-0.661998	-0.672289	-0.362133	0.388542	-0.160258	0.227306	-0.577202	-0.160258	-0.160258	-0.291323	-0.089184	-0.152517	-0.489151	-0.471822	-0.463994	-0.433734	-0.160258	-0.011249	-0.120763	-0.160258	-0.011249	-0.089184	-0.454054	-0.152517	-0.357822	-0.558466
SelNo388	0.0993203	-0.395207	-0.0219804	-0.881905	-0.562424	-0.18005	-0.248705	-0.121466	-0.492405	0.261875	0.663778	-0.232915	-0.105809	-0.372688	-0.0220684	-0.389929	-0.436725	-0.116892	-0.000781412	0.236542	-0.0106772	0.0220449	0.390477	0.0727555	0.0624639	0.180862	-0.314897	-0.000781412	-0.188494	-0.130087	-0.000781412	-0.000781412	0.251672	-0.121466	0.390477	0.245602	0.167052	0.654278	0.10926	-0.000781412	-0.139411	0.0387139	-0.000781412	-0.139411	-0.121466	0.0889406	0.390477	-0.00658694	0.176288
SHIMIZUMOCHI	-0.0150754	-0.413723	-0.136376	-0.708662	-0.485061	-0.102686	-0.123402	-0.0441031	-0.510922	0.339239	0.453502	-0.251431	-0.124325	-0.391204	0.0552949	-0.408445	-0.359362	-0.039529	0.0765819	0.313906	0.0666861	-0.14029	0.0843226	-0.13752	0.0439477	-0.0294133	-0.333413	0.0765819	-0.111131	0.043156	0.0765819	0.0765819	0.137276	-0.0441031	0.0843226	0.418845	-0.139103	0.731641	-0.101015	0.0765819	-0.0620475	0.0201977	0.0765819	-0.0620475	-0.0441031	-0.025455	0.0843226	-0.216862	-0.0339873
Charmarumi	-0.462586	-0.0941979	-0.296248	-0.485017	-0.0696563	0.312718	0.196123	0.56306	-0.191397	-0.0123925	-0.0898877	-0.603063	-0.284198	0.0242	-0.392216	-0.1848	-0.0398369	0.375875	0.300227	-0.0377258	0.242392	-0.0125244	0.0203297	-0.489151	-0.403563	-0.285165	-0.0138878	0.300227	0.304274	-0.0208369	0.300227	0.300227	0.0732833	0.56306	0.0203297	-0.316304	-0.203096	-0.0993877	-0.356767	0.300227	0.449236	0.531482	0.300227	0.449236	0.56306	0.102311	0.0203297	-0.280855	-0.289739
Dharial	-0.462586	-0.0941979	-0.296248	-0.485017	-0.0696563	0.312718	0.196123	0.56306	-0.191397	-0.0123925	-0.0898877	-0.603063	-0.284198	0.0242	-0.392216	-0.1848	-0.0398369	0.375875	0.300227	-0.0377258	0.242392	-0.0125244	0.0203297	-0.489151	-0.403563	-0.285165	-0.0138878	0.300227	0.304274	-0.0208369	0.300227	0.300227	0.0732833	0.56306	0.0203297	-0.316304	-0.203096	-0.0993877	-0.356767	0.300227	0.449236	0.531482	0.300227	0.449236	0.56306	0.102311	0.0203297	-0.280855	-0.289739
ARC6578	-0.40629	-0.133781	-0.335832	-0.332841	-0.0133601	0.0813758	0.15654	0.331718	-0.0392212	-0.0519758	0.0622879	-0.546767	-0.323781	0.0804962	-0.33592	0.0632555	0.112339	0.144533	0.0688851	-0.0773091	0.202809	0.0437718	0.0766259	-0.432855	-0.443146	-0.228869	0.0424083	0.0688851	-0.022948	-0.0604202	0.0688851	0.0688851	0.225459	0.331718	0.0766259	-0.355887	-0.242679	-0.0430915	-0.300471	0.0688851	0.313774	0.300139	0.0688851	0.313774	0.331718	0.0627277	0.0766259	-0.128679	-0.329322
TiaHeret	0.0609685	-0.14592	0.131427	-0.632618	-0.217258	0.069237	-0.0952974	-0.0639387	-0.243119	0.319403	0.337787	-0.175388	-0.144161	-0.41104	0.131339	-0.428281	-0.091559	0.0365148	0.0567463	0.389949	0.0468505	0.0795726	0.256246	0.130283	0.215871	0.14251	-0.161489	0.0567463	0.156672	0.0233204	0.0567463	0.0567463	0.0215611	-0.0639387	0.256246	0.111371	0.224579	0.232408	0.358547	0.0567463	0.109876	0.000362108	0.0567463	0.109876	-0.0639387	-0.0452906	0.256246	0.14682	0.329695
Pelu	-0.477188	-0.0129203	-0.31085	-0.403739	-0.0842581	0.202237	0.181522	0.452579	-0.110119	-0.0269943	0.0872693	-0.617664	-0.298799	0.105478	-0.310938	-0.103522	0.13732	0.265394	0.0938666	-0.0523276	0.17985	0.0208135	0.101607	-0.503753	-0.418165	-0.203887	0.0673898	0.0938666	0.0979129	-0.0354388	0.0938666	0.0938666	0.25044	0.452579	0.101607	-0.330906	-0.217698	-0.0181101	-0.371369	0.0938666	0.434634	0.229241	0.0938666	0.434634	0.452579	0.183589	0.101607	-0.103698	-0.304341
Sufaida	-0.448512	-0.176003	-0.378054	-0.566822	-0.151462	0.422672	0.114318	0.481255	-0.369082	0.00168155	0.211825	-0.684868	-0.366003	-0.0576054	-0.378142	-0.266605	-0.121642	0.389949	0.218422	-0.0236517	0.160586	0.00154961	0.130283	-0.475077	-0.485368	-0.271091	-0.0956932	0.218422	0.0307093	-0.00676288	0.218422	0.218422	0.279116	0.481255	0.130283	-0.20635	-0.284901	0.106445	-0.342693	0.218422	0.367431	0.641435	0.218422	0.367431	0.481255	0.212264	0.130283	-0.170901	-0.371545
Mahlar	-0.395998	-0.123489	-0.32554	-0.322549	-0.0989479	0.379306	0.358591	0.24613	-0.220688	0.0541953	-0.0232999	-0.536475	-0.313489	0.0907879	-0.325628	-0.214091	0.0267509	0.442463	0.175056	0.0288621	0.26104	0.00612367	0.0869175	-0.422563	-0.432855	-0.218577	-0.234938	0.175056	0.0832231	-0.146008	0.175056	0.175056	0.139871	0.24613	0.0869175	-0.249716	-0.232387	-0.0327999	-0.290179	0.175056	0.419945	0.789828	0.175056	0.419945	0.24613	-0.0228601	0.0869175	-0.214267	-0.319031
P22	-0.450271	-0.273642	-0.379813	-0.185063	0.0385379	0.325033	0.160498	0.287737	0.0126769	-0.0959572	-0.173452	-0.494868	-0.367762	0.0365148	-0.379901	-0.172485	0.0683573	0.292311	0.216663	-0.12129	0.158827	-0.0481494	0.0326445	-0.572716	-0.391248	-0.27285	-0.00157307	0.216663	0.220709	-0.104402	0.216663	0.216663	-0.0102814	0.287737	0.0326445	-0.399869	-0.28666	-0.182952	-0.440332	0.216663	0.65331	0.447917	0.216663	0.65331	0.287737	-0.0771331	0.0326445	-0.26854	-0.277424
Ziri	-0.323913	-0.195223	-0.205515	-0.681921	-0.218621	0.163753	-0.000781414	0.222336	-0.196543	-0.0175383	0.000845883	-0.36851	-0.289343	-0.0768253	-0.301482	-0.237885	-0.188802	0.22691	0.390961	-0.0428716	0.141366	-0.0176703	0.111063	-0.350478	-0.26489	-0.194432	-0.114913	0.390961	0.107369	0.0698967	0.390961	0.390961	0.164017	0.222336	0.111063	-0.27351	-0.112362	-0.104534	-0.218094	0.390961	0.348211	0.286637	0.390961	0.348211	0.222336	0.0492254	0.111063	-0.0942419	-0.151066
Sathra	-0.273466	-0.192716	-0.394767	-0.295897	-0.264054	0.310079	0.289364	0.176903	-0.289915	-0.0150314	0.00335284	-0.509822	-0.478595	-0.0743183	-0.394855	-0.187438	-0.138355	0.373236	0.201709	-0.0403647	0.191813	-0.0151633	0.11357	-0.39591	-0.406202	-0.287804	-0.304165	0.201709	0.205755	-0.0234758	0.201709	0.201709	0.0706444	0.176903	0.11357	-0.223063	-0.301614	-0.00614713	-0.263526	0.201709	0.446597	0.528843	0.201709	0.446597	0.176903	0.00379266	0.11357	-0.283494	-0.292378
AiChuehTaPaiKu	-0.68522	0.641963	-0.423003	1.01818	1.24178	-0.101675	0.165248	-0.138971	0.544764	-0.235026	-0.312522	-0.442179	-0.506831	0.760361	-0.327211	0.551361	1.36748	-0.134397	-0.210045	-0.16448	-0.0281818	0.292179	-0.106425	-0.615905	-0.626197	-0.31604	0.146996	-0.210045	0.177519	-0.243471	-0.210045	-0.210045	-0.24523	-0.138971	-0.106425	-0.443058	-0.32985	-0.51378	-0.387642	-0.210045	-0.0610359	-0.17055	-0.210045	-0.0610359	-0.138971	-0.120323	-0.106425	-0.31173	-0.512373
N22	-0.432503	-0.255874	-0.266165	-0.550813	-0.039573	0.246922	0.0344477	0.305505	-0.161314	-0.0781887	0.036075	-0.381221	-0.254114	-0.0415962	-0.362133	-0.154716	-0.00975363	0.2142	0.138552	-0.103522	0.128656	-0.0303809	0.0504129	-0.459068	-0.37348	-0.255082	-0.175564	0.138552	0.238477	0.105126	0.138552	0.138552	0.391005	0.305505	0.0504129	-0.3821	-0.173013	-0.0693045	-0.326684	0.138552	0.38344	0.465685	0.138552	0.38344	0.305505	0.0365148	0.0504129	-0.154892	-0.259656
Sigoendaba	-0.0189017	-0.22579	0.339195	-0.616609	-0.201249	-0.0106332	-0.0313485	-0.143809	-0.22711	0.335412	0.0661583	-0.0634988	-0.0322721	-0.395031	0.339107	-0.316392	-0.171429	0.0525241	0.0727555	0.310079	0.0628597	0.143522	0.368135	0.050413	0.136001	0.254399	-0.24136	0.0727555	-0.0190777	0.0393296	0.0727555	0.0727555	0.325209	-0.143809	0.368135	0.0315009	0.240589	0.152538	0.278676	0.0727555	0.0300056	0.0163713	0.0727555	0.0300056	-0.143809	-0.125161	0.368135	0.258709	0.249825
Sabharaj	-0.582655	0.552768	-0.416318	0.928985	0.960828	0.000889887	0.267813	-0.132286	0.263811	-0.228341	-0.209957	-0.531373	-0.596026	0.671166	-0.320526	0.462167	1.18241	0.0640472	-0.10748	-0.253674	0.122323	0.202984	-0.0997396	-0.60922	-0.619512	-0.309355	-0.0380776	-0.10748	0.0883249	-0.428544	-0.10748	-0.10748	-0.142665	-0.132286	-0.0997396	-0.436373	-0.419044	-0.411216	-0.380957	-0.10748	0.0415287	-0.163864	-0.10748	0.0415287	-0.132286	-0.401276	-0.0997396	-0.209165	-0.505688
ASWINA330	-0.567614	-0.103346	-0.401276	-0.206526	0.112954	0.687088	0.186975	0.649792	-0.00878602	-0.11742	-0.00315643	-0.70809	-0.485105	0.0150519	-0.401364	-0.193948	-0.144864	0.462607	0.0034408	-0.142753	0.185304	-0.0216726	0.0111815	-0.594179	-0.508591	-0.294313	-0.023036	0.0034408	0.295125	0.0658944	0.0034408	0.0034408	0.160015	0.649792	0.0111815	-0.421332	-0.212244	-0.108536	-0.461794	0.0034408	0.535968	0.426454	0.0034408	0.535968	0.649792	-0.0027166	0.0111815	-0.194124	-0.394767
DNJ151	-0.50472	-0.0404526	-0.338383	-0.335392	0.0799684	0.174704	0.153989	0.425047	-0.0417721	-0.0545267	-0.0361425	-0.645197	-0.326332	0.0779453	-0.338471	-0.0351749	0.0139084	0.237862	0.0663342	-0.07986	0.152318	0.0891606	0.074075	-0.531285	-0.445697	-0.23142	0.135737	0.0663342	0.16626	-0.0629711	0.0663342	0.0663342	0.127029	0.425047	0.074075	-0.358438	-0.24523	-0.141522	-0.398901	0.0663342	0.407102	0.393468	0.0663342	0.407102	0.425047	0.0601768	0.074075	-0.13123	-0.331873
SUNGLIAO2	0.250396	-0.531769	-0.158543	-0.922588	-0.603107	-0.124853	-0.193508	-0.0662697	-0.628968	0.317072	0.527215	-0.0818391	0.141147	-0.50925	-0.0627512	-0.430612	-0.477408	-0.0616956	0.0544152	0.291739	-0.0034203	-0.210397	0.062156	0.0320727	0.309419	-0.0515799	-0.451459	0.0544152	-0.229177	-0.0748901	0.0544152	0.0544152	0.11511	-0.0662697	0.062156	0.588437	-0.0653901	1.47651	-0.0273022	0.0544152	-0.180094	-0.00196891	0.0544152	-0.180094	-0.0662697	-0.0476216	0.062156	-0.143149	0.0397255
TrandeupKandir	-0.488095	-0.311466	-0.321758	-0.606405	-0.191045	0.478968	0.0747346	0.537551	-0.216906	0.0579777	0.172241	-0.628572	-0.405586	-0.193068	-0.321846	-0.402068	-0.161226	0.350366	0.274718	0.0326444	0.216883	-0.0859734	0.0906999	-0.51466	-0.429072	-0.214795	-0.231156	0.274718	0.182885	0.145413	0.274718	0.274718	0.335412	0.537551	0.0906999	-0.245934	-0.228605	0.066862	-0.382276	0.274718	0.231968	0.410093	0.274718	0.231968	0.537551	0.172681	0.0906999	-0.114605	-0.315248
Banajira	-0.474901	-0.0106332	-0.308563	-0.593211	-0.0819711	0.396283	-0.00795038	0.454866	-0.203712	-0.0247073	0.0895564	-0.615378	-0.392392	-0.179874	-0.404531	-0.197114	-0.148031	0.267681	0.287912	-0.0500406	0.134197	-0.072779	0.00801487	-0.501466	-0.415878	-0.29748	-0.122082	0.287912	0.291959	0.158607	0.287912	0.287912	0.252727	0.454866	0.00801487	-0.328619	-0.215411	-0.0158231	-0.369082	0.287912	0.245163	0.423287	0.287912	0.245163	0.454866	0.185876	0.00801487	-0.19729	-0.302054
Brondol	0.0625518	-0.240216	0.13301	-0.726914	-0.407433	-0.120939	-0.141654	-0.158235	-0.337415	0.320987	0.53113	-0.269684	-0.142577	-0.313577	0.132922	-0.234938	-0.281735	-0.0577813	-0.0375499	0.295653	0.00049405	0.129096	0.449588	0.131867	0.0256954	0.335852	-0.255786	-0.0375499	-0.225262	-0.166855	-0.0375499	-0.0375499	0.214903	-0.158235	0.449588	0.208834	0.226163	0.42575	0.45601	-0.0375499	-0.0802998	0.00194543	-0.0375499	-0.0802998	-0.158235	0.0521722	0.449588	0.148404	0.235399
DJ90	-0.468392	-0.195883	-0.302054	-0.394943	0.0204176	0.402792	0.0944383	0.653134	0.090436	-0.0181981	0.0960656	-0.608868	-0.290003	0.0183945	-0.398021	-0.190605	-0.141522	0.37007	0.198542	0.0523481	0.140707	-0.0662697	0.0145241	-0.399077	-0.409369	-0.290971	-0.115573	0.198542	0.0108297	0.069237	0.198542	0.198542	0.163357	0.653134	0.0145241	-0.32211	-0.113022	-0.105193	-0.266693	0.198542	0.347551	0.525676	0.198542	0.347551	0.653134	0.192385	0.0145241	-0.190781	-0.295545
DJ102	-0.455725	-0.0873368	-0.289387	-0.478156	-0.158675	0.415459	0.107105	0.569921	-0.0886563	-0.00553139	0.108732	-0.596202	-0.373216	-0.160698	-0.385355	-0.273818	-0.224735	0.382736	0.211209	-0.0308647	0.201313	-0.0536031	0.0271908	-0.48229	-0.396702	-0.278304	-0.102906	0.211209	0.215255	0.0819036	0.211209	0.211209	0.271903	0.569921	0.0271908	-0.309443	-0.196235	0.00335283	-0.349906	0.211209	0.360218	0.346584	0.211209	0.360218	0.569921	0.109172	0.0271908	-0.178114	-0.282878
NamDawkMai	-0.735535	0.687528	-0.473318	1.06374	0.807948	0.135649	0.354632	-0.285165	0.39857	-0.285341	-0.362836	-0.300735	-0.653026	0.614167	-0.377526	0.501046	1.22129	0.102927	-0.16448	-0.310674	-0.0305568	0.145985	-0.156739	-0.762099	-0.676512	-0.366355	0.192561	-0.16448	0.223084	-0.485544	-0.16448	-0.16448	-0.199665	-0.285165	-0.156739	-0.493373	-0.476044	-0.468216	-0.533836	-0.16448	0.0804082	-0.124985	-0.16448	0.0804082	-0.285165	-0.554155	-0.156739	-0.266165	-0.562688
DV132	-0.428632	-0.0602443	-0.262295	-0.451063	-0.131582	0.442551	0.134197	0.597014	-0.0615637	0.0215611	0.0399453	-0.569109	-0.346123	-0.133605	-0.358262	-0.246725	-0.197642	0.409829	0.238301	-0.00377214	0.228406	-0.0265105	0.0542833	-0.455197	-0.369609	-0.251211	-0.0758137	0.238301	0.338227	0.0131167	0.238301	0.238301	0.203116	0.597014	0.0542833	-0.28235	-0.169142	-0.0654341	-0.322813	0.238301	0.291431	0.373676	0.238301	0.291431	0.597014	0.0403852	0.0542833	-0.151022	-0.255786
GubuhBalai	0.255498	-0.526667	-0.153441	-0.917486	-0.598005	-0.119751	-0.188406	-0.0611679	-0.623866	0.322174	0.436438	-0.0767372	0.146248	-0.504149	-0.0576494	-0.42551	-0.472306	-0.0565938	0.0595171	0.296841	0.00168154	-0.205295	0.0672578	0.0371745	0.314521	-0.0464781	-0.446357	0.0595171	-0.224075	-0.0697883	0.0595171	0.0595171	0.120211	-0.0611679	0.0672578	0.593539	-0.0602882	1.48161	-0.0222003	0.0595171	-0.174992	0.00313292	0.0595171	-0.174992	-0.0611679	-0.0425198	0.0672578	-0.138047	0.0448273
Bengawan	-0.553804	0.389861	-0.387466	0.670199	0.98968	0.0297417	0.248725	-0.00755455	0.292662	-0.199489	-0.276985	-0.502521	-0.471294	0.891777	-0.291674	0.20338	1.40302	-0.00298048	-0.0786285	-0.224823	0.0552949	0.183896	-0.0708878	-0.580368	-0.59066	-0.280503	0.0866536	-0.0786285	0.308936	-0.495572	-0.0786285	-0.0786285	-0.209693	-0.00755455	-0.0708878	-0.407521	-0.390193	-0.382364	-0.352105	-0.0786285	0.0703805	-0.0391332	-0.0786285	0.0703805	-0.00755455	-0.372424	-0.0708878	-0.372072	-0.476836
Sug	-0.380869	-0.395998	-0.31041	-0.690938	-0.467336	0.0109176	0.0381421	0.16538	-0.493197	0.165204	0.567106	-0.521345	-0.29836	-0.2776	-0.214619	-0.390721	-0.341637	0.169954	0.190186	0.139871	0.13235	-0.170506	0.00616765	-0.311554	-0.321846	-0.107568	-0.315688	0.190186	-0.0934062	0.0608805	0.190186	0.190186	0.25088	0.16538	0.00616765	0.0530518	-0.121378	0.557607	-0.275049	0.190186	0.0515565	0.133802	0.190186	0.0515565	0.16538	0.184028	0.00616765	-0.295017	-0.208022
Calmochi101	0.28545	-0.496716	-0.123489	-0.791655	-0.568054	0.0060797	-0.158455	0.0646629	-0.593915	0.256246	0.37051	-0.0467859	0.1762	-0.474197	-0.123577	-0.491438	-0.442355	-0.0266425	0.0894684	0.230913	0.0316329	-0.175344	0.0972092	0.0671259	0.344473	-0.0165267	-0.416406	0.0894684	-0.194124	-0.135716	0.0894684	0.0894684	0.0542833	0.0646629	0.0972092	0.623491	0.161422	1.12805	0.007751	0.0894684	-0.14504	0.0330843	0.0894684	-0.14504	0.0646629	-0.0125684	0.0972092	-0.108096	0.0747787
Pakhedhan	-0.132198	-0.339086	-0.157619	-0.634026	-0.410424	-0.0280499	-0.0967048	-0.0653461	-0.340406	0.317996	0.0487416	-0.0809155	-0.241448	-0.316568	-0.157707	-0.333809	-0.380605	0.0351074	0.247098	0.292662	0.0933828	-0.113594	0.0630796	-0.158763	-0.0731748	-0.0506563	-0.258776	0.247098	0.0593852	0.59719	0.247098	0.247098	0.307792	-0.0653461	0.0630796	0.0140843	-0.0644665	0.135121	-0.122258	0.247098	0.0125889	0.0948342	0.247098	0.0125889	-0.0653461	0.33682	0.0630796	-0.142226	-0.0552304
Ghorbhai	-0.516947	-0.0526795	-0.35061	-0.347619	0.0677416	0.258357	0.189702	0.508699	-0.0539989	-0.0667535	-0.0483693	-0.657424	-0.338559	0.161598	-0.350697	-0.0474017	0.00168156	0.321514	0.0541074	-0.0920868	0.140091	0.0769337	0.0618481	-0.543512	-0.457924	-0.243647	0.12351	0.0541074	0.154033	-0.075198	0.0541074	0.0541074	0.114802	0.508699	0.0618481	-0.370665	-0.257457	-0.153749	-0.411128	0.0541074	0.490755	0.477121	0.0541074	0.490755	0.508699	0.04795	0.0618481	-0.143457	-0.3441
AkTokhum	-0.29792	-0.456869	-0.179522	-0.607989	-0.384387	0.0459268	-0.046698	0.15245	-0.458188	-0.0394851	0.122718	-0.294577	-0.215411	-0.194651	-0.275489	-0.59541	-0.258688	0.157024	0.177255	-0.0168786	-0.0483693	-0.207406	-0.0547026	-0.180665	-0.238897	-0.168438	-0.376559	0.177255	-0.154277	1.1985	0.177255	0.177255	0.14207	0.15245	-0.0547026	-0.151638	-0.326068	-0.0306008	-0.144161	0.177255	0.230385	0.168811	0.177255	0.230385	0.15245	1.03401	-0.0547026	-0.355887	-0.316832
EMBRAPA1200	1.94979	-0.462322	1.82849	-0.853141	-0.62954	-0.343045	-0.4117	-0.47622	-0.463642	0.19476	0.0213852	2.09696	1.74466	-0.631563	1.82841	-0.552924	-0.503841	-0.279887	-0.259656	0.169427	-0.269552	-0.0930104	0.227482	1.92323	1.6253	1.55194	-0.477892	-0.259656	-0.15973	-0.101323	-0.259656	-0.259656	-0.0072027	-0.47622	0.227482	1.13728	0.866972	-0.179874	1.76797	-0.259656	-0.206526	-0.31604	-0.259656	-0.206526	-0.47622	-0.265813	0.227482	1.07685	1.45148
Jefferson	1.60436	-0.328355	2.05834	-0.815053	-0.495572	-0.304957	-0.325672	-0.438132	-0.425554	0.328727	-0.228165	1.84741	1.97451	-0.497595	2.92117	-0.610715	-0.369873	-0.241799	-0.317448	0.303394	-0.183524	-0.00698279	0.26557	1.86544	1.37575	1.78178	-0.248045	-0.317448	-0.313401	-0.159114	-0.317448	-0.317448	-0.0649943	-0.438132	0.26557	1.27125	0.90506	-0.0459063	1.51842	-0.317448	-0.264318	-0.277952	-0.317448	-0.264318	-0.438132	-0.419484	0.26557	1.49846	1.20193
BhuwaDhan	-0.450535	-0.273906	-0.380077	-0.472966	-0.345244	0.324769	0.064355	0.0957138	-0.179346	-0.000341609	0.49744	-0.303373	-0.463906	-0.443146	-0.380165	-0.364508	-0.315424	0.292047	0.120519	0.0702046	0.0626837	-0.144293	0.0323806	-0.189462	-0.487392	-0.273114	-0.289475	0.120519	-0.0671933	0.278852	0.120519	0.120519	0.468852	0.0957138	0.0323806	-0.112494	-0.191045	0.200302	-0.152957	0.120519	0.173649	0.160015	0.120519	0.173649	0.0957138	0.402	0.0323806	-0.268804	-0.373568
Caucasica	-0.0392211	-0.533748	-0.256401	-0.732808	-0.509206	-0.126832	-0.195487	-0.0682489	-0.535067	0.123334	1.00463	-0.179698	-0.148471	-0.51123	-0.16061	-0.432591	-0.383508	-0.0636748	0.0524361	0.0980008	-0.00539945	-0.164436	0.0601768	-0.161665	0.0198019	0.234079	-0.453438	0.0524361	-0.0393971	-0.0768692	0.0524361	0.0524361	0.20901	-0.0682489	0.0601768	0.490579	-0.259128	0.803374	-0.125161	0.0524361	-0.182073	-0.00394808	0.0524361	-0.182073	-0.0682489	0.0462787	0.0601768	-0.336887	-0.154013
Vulgaris	0.069237	-0.521169	-0.147943	-0.911988	-0.592507	-0.114253	-0.182908	-0.0556702	-0.618368	0.327672	0.441935	-0.262999	-0.0400128	-0.498651	-0.0521517	-0.515892	-0.466808	-0.0510961	0.0650148	0.302338	0.00717921	-0.199797	0.0727555	-0.149087	0.12826	0.054899	-0.440859	0.0650148	-0.218577	-0.0642906	0.0650148	0.0650148	0.125709	-0.0556702	0.0727555	0.407278	-0.0547906	1.39123	-0.0167027	0.0650148	-0.169494	0.0086306	0.0650148	-0.169494	-0.0556702	-0.0370221	0.0727555	-0.228429	-0.0455544
ARPASHALI	-0.0457304	-0.444378	-0.262911	-0.835197	-0.515716	-0.0374619	-0.201996	-0.0747581	-0.541577	0.212704	0.614606	-0.0903275	-0.0591007	-0.421859	-0.167119	-0.534979	-0.390017	-0.070184	0.0459268	0.187371	-0.0119087	-0.170945	0.0536676	-0.168175	0.0132927	0.0358111	-0.364068	0.0459268	-0.0459063	0.10838	0.0459268	0.0459268	0.29838	-0.0747581	0.0536676	0.196431	-0.169758	0.700986	-0.22755	0.0459268	-0.0927025	-0.0104573	0.0459268	-0.0927025	-0.0747581	0.135649	0.0536676	-0.343396	-0.160522
UZROSZ5	-0.249804	-0.456693	-0.466984	-0.655752	-0.432151	0.0461028	-0.118432	0.00880653	-0.553891	0.00863063	0.506412	-0.390281	-0.263174	-0.434174	-0.371193	-0.547294	-0.306452	0.0133806	0.129492	-0.0167027	0.071656	-0.2312	-0.0545267	-0.468128	-0.190781	0.0234963	-0.376383	0.129492	0.0376583	-0.0956933	0.129492	0.129492	0.190186	0.00880653	-0.0545267	0.184116	-0.277952	0.688671	-0.431623	0.129492	-0.00913786	0.0731074	0.129492	-0.00913786	0.00880653	-0.0684248	-0.0545267	-0.355711	-0.268716
KyzylShala	-0.335216	-0.350346	-0.360637	-0.645285	-0.325804	0.15245	-0.0120846	0.0192741	-0.447544	0.114978	0.421	-0.475693	-0.348586	-0.327827	-0.264846	-0.440947	-0.200105	0.119728	0.235839	0.0896444	0.178003	-0.124853	0.0518204	-0.361781	-0.276193	-0.157795	-0.270036	0.235839	0.144005	-0.0852257	0.235839	0.235839	0.200653	0.0192741	0.0518204	0.00282509	-0.171605	0.4115	-0.325276	0.235839	0.0972092	0.179454	0.235839	0.0972092	0.0192741	-0.0579572	0.0518204	-0.249364	-0.162369
GHATIKAMMANANGARHAR	-0.487216	-0.214707	-0.224999	-0.413767	0.00159359	0.383968	0.219433	0.442551	-0.0242675	-0.132902	-0.114517	-0.531813	-0.212948	0.0954499	-0.320966	-0.11355	-0.0644665	0.447125	0.275598	-0.158235	0.121883	-0.037154	-0.00429992	-0.51378	-0.428193	-0.213915	-0.0385175	0.275598	0.0878851	-0.141346	0.275598	0.275598	0.0486537	0.442551	-0.00429992	-0.436813	-0.131846	-0.219897	-0.285517	0.275598	0.616366	0.602731	0.275598	0.616366	0.442551	-0.0181981	-0.00429992	-0.113726	-0.314369
ShatoLua	-0.0781887	-0.572716	-0.00773048	-0.867655	-0.452295	-0.0699202	-0.330334	-0.107216	-0.574035	0.0843666	0.19863	-0.0269064	-0.091559	-0.550197	-0.103698	-0.663317	-0.326596	-0.102642	0.0134685	0.0590333	-0.140246	-0.299283	-0.17055	-0.104753	-0.0191657	0.00335285	-0.492406	0.0134685	-0.0783646	1.80175	0.0134685	0.0134685	0.265922	-0.107216	-0.17055	0.0680934	-0.393975	0.0932508	-0.0682489	0.0134685	-0.125161	-0.0429156	0.0134685	-0.125161	-0.107216	1.06199	-0.17055	-0.375855	-0.28886
Kabre	0.0895564	-0.117332	0.160015	-0.60403	-0.284549	0.0978249	0.0291699	-0.0353508	-0.214531	0.252112	0.0787369	-0.0509202	-0.115573	-0.190693	0.255806	-0.303813	-0.158851	0.160982	0.0853342	0.226778	0.171318	0.347859	0.764231	-0.0328878	0.0527	0.0752185	-0.132902	0.0853342	0.0893805	-0.23573	0.0853342	0.0853342	0.337787	-0.0353508	0.764231	-0.0517998	0.157288	-0.0266425	0.00361674	0.0853342	0.138464	0.220709	0.0853342	0.138464	-0.0353508	-0.0167027	0.764231	0.271288	0.262403
Atemo	0.0710842	-0.135804	0.237422	-0.622502	-0.303022	0.0793527	0.0106977	-0.053823	-0.233003	0.329519	-0.0356147	-0.0693924	-0.0381656	-0.209165	0.333213	-0.322285	-0.177323	0.14251	0.066862	0.304186	0.152846	0.377327	0.841638	-0.05136	0.0342278	0.152626	-0.151374	0.066862	-0.0249712	-0.254202	0.066862	0.066862	0.319315	-0.053823	0.841638	0.0256074	0.234695	0.0507648	0.081024	0.066862	0.119992	0.202237	0.066862	0.119992	-0.053823	-0.0351749	0.841638	0.348695	0.243931
Dulugu	-0.480531	0.175496	-0.505952	0.0723157	0.295917	-0.0887442	0.130239	0.161598	0.174177	-0.222096	-0.107832	-0.525128	-0.493901	0.198014	-0.50604	0.372533	0.133978	-0.0255869	-0.00535548	-0.247429	0.0806282	0.0654106	-0.0934942	-0.507095	-0.517387	-0.398989	0.0640472	-0.00535548	0.0945703	-0.0387814	-0.00535548	-0.00535548	-0.0405406	0.161598	-0.0934942	-0.430128	-0.412799	-0.117332	-0.374711	-0.00535548	0.335412	0.225899	-0.00535548	0.335412	0.161598	-0.0115129	-0.0934942	-0.394679	-0.403563
Boma	-0.480531	0.175496	-0.505952	0.0723157	0.295917	-0.0887442	0.130239	0.161598	0.174177	-0.222096	-0.107832	-0.525128	-0.493901	0.198014	-0.50604	0.372533	0.133978	-0.0255869	-0.00535548	-0.247429	0.0806282	0.0654106	-0.0934942	-0.507095	-0.517387	-0.398989	0.0640472	-0.00535548	0.0945703	-0.0387814	-0.00535548	-0.00535548	-0.0405406	0.161598	-0.0934942	-0.430128	-0.412799	-0.117332	-0.374711	-0.00535548	0.335412	0.225899	-0.00535548	0.335412	0.161598	-0.0115129	-0.0934942	-0.394679	-0.403563
TOg5603	-0.400396	-0.319647	-0.234059	-0.518706	-0.295105	0.0872693	0.0186144	0.0499731	-0.320966	0.0497972	0.0681814	-0.444993	-0.317887	-0.00948973	-0.330026	-0.314369	-0.169406	0.150427	0.745935	0.0244639	0.208702	-0.0941539	0.0825194	-0.331082	-0.341373	-0.222975	-0.239337	0.745935	0.0788249	0.0413528	0.745935	0.745935	0.135473	0.0499731	0.0825194	-0.158235	-0.140906	0.0586814	-0.198698	0.745935	0.0320287	0.210153	0.745935	0.0320287	0.0499731	0.164501	0.0825194	-0.218665	-0.22755
TOg5882	-0.690058	1.02064	-0.6196	1.2051	0.949305	-0.0106332	0.16041	0.04795	0.731685	-0.335744	-0.413239	-0.447017	-0.703428	0.851402	-0.523808	1.1218	0.595606	-0.139235	-0.214883	-0.361077	0.110799	0.143522	-0.207142	-0.716623	-0.726914	-0.512637	0.813314	-0.214883	0.172681	-0.535947	-0.214883	-0.214883	-0.250068	0.04795	-0.207142	-0.543776	-0.430568	-0.422739	-0.584239	-0.214883	-0.161753	-0.175388	-0.214883	-0.161753	0.04795	-0.412799	-0.207142	-0.316568	-0.61309
TOg6231	-0.400396	-0.319647	-0.234059	-0.518706	-0.295105	0.0872693	0.0186144	0.0499731	-0.320966	0.0497972	0.0681814	-0.444993	-0.317887	-0.00948973	-0.330026	-0.314369	-0.169406	0.150427	0.745935	0.0244639	0.208702	-0.0941539	0.0825194	-0.331082	-0.341373	-0.222975	-0.239337	0.745935	0.0788249	0.0413528	0.745935	0.745935	0.135473	0.0499731	0.0825194	-0.158235	-0.140906	0.0586814	-0.198698	0.745935	0.0320287	0.210153	0.745935	0.0320287	0.0499731	0.164501	0.0825194	-0.218665	-0.22755
TOg6238	-0.400396	-0.319647	-0.234059	-0.518706	-0.295105	0.0872693	0.0186144	0.0499731	-0.320966	0.0497972	0.0681814	-0.444993	-0.317887	-0.00948973	-0.330026	-0.314369	-0.169406	0.150427	0.745935	0.0244639	0.208702	-0.0941539	0.0825194	-0.331082	-0.341373	-0.222975	-0.239337	0.745935	0.0788249	0.0413528	0.745935	0.745935	0.135473	0.0499731	0.0825194	-0.158235	-0.140906	0.0586814	-0.198698	0.745935	0.0320287	0.210153	0.745935	0.0320287	0.0499731	0.164501	0.0825194	-0.218665	-0.22755
IRGC103571	-0.480531	0.175496	-0.505952	0.0723157	0.295917	-0.0887442	0.130239	0.161598	0.174177	-0.222096	-0.107832	-0.525128	-0.493901	0.198014	-0.50604	0.372533	0.133978	-0.0255869	-0.00535548	-0.247429	0.0806282	0.0654106	-0.0934942	-0.507095	-0.517387	-0.398989	0.0640472	-0.00535548	0.0945703	-0.0387814	-0.00535548	-0.00535548	-0.0405406	0.161598	-0.0934942	-0.430128	-0.412799	-0.117332	-0.374711	-0.00535548	0.335412	0.225899	-0.00535548	0.335412	0.161598	-0.0115129	-0.0934942	-0.394679	-0.403563
WAB4501113P40HB	-0.176971	-0.000341585	-0.106513	-0.582919	-0.263438	0.0230565	0.050281	-0.0142397	-0.0975405	0.0814638	0.099848	-0.413327	-0.190341	-0.0737026	-0.106601	-0.0909433	-0.137739	0.0862138	0.202325	0.0561305	0.192429	0.129272	0.305945	-0.203536	-0.213827	0.000450086	-0.015911	0.202325	0.0146121	-0.11874	0.202325	0.202325	0.358898	-0.0142397	0.305945	-0.126568	-0.0133601	0.090348	-0.0711516	0.202325	0.0636953	0.24182	0.202325	0.0636953	-0.0142397	0.0044084	0.305945	0.00476026	-0.100003
WAB4502423P33HB	0.0104778	-0.196411	0.272695	-0.49135	-0.267749	0.114626	-0.00196892	-0.0185499	-0.101851	0.364792	-0.000341612	-0.0341193	0.0929869	-0.269772	0.368486	-0.191133	-0.237929	0.177783	0.0062556	0.339459	0.0922392	0.172901	0.493394	0.0797925	0.16538	0.187899	-0.116101	0.0062556	0.0103019	-0.0271703	0.0062556	0.0062556	0.258709	-0.0185499	0.493394	0.0608805	0.365848	-0.00984158	0.212177	0.0062556	0.155265	0.0457509	0.0062556	0.155265	-0.0185499	0.0959777	0.493394	0.383968	0.375084
WAB450243P381HB	0.033744	-0.125205	0.152142	-0.180445	-0.0527235	0.329651	0.0212972	0.100596	-0.0785845	0.10042	-0.120895	0.0370866	-0.0275661	-0.198566	0.104114	-0.119927	-0.166723	0.248989	-0.0663577	0.0750865	-0.00434391	0.0523481	0.133142	-0.0887002	0.0448273	0.163225	-0.236654	-0.0663577	0.129448	0.0919754	-0.0663577	-0.0663577	0.138156	0.100596	0.133142	-0.0596725	0.0535356	-0.178334	0.0436838	-0.0663577	0.32235	0.116957	-0.0663577	0.32235	0.100596	-0.216334	0.133142	0.0237162	0.014832
WAB4502432P18HB	0.536144	-0.150142	0.606602	-0.253323	-0.125601	-0.126744	-0.243339	-0.16404	-0.247341	0.219301	-0.145832	0.683305	0.426894	-0.223503	0.510634	-0.048985	-0.28754	-0.0635868	-0.235114	0.193968	-0.149131	0.12329	0.156144	0.413699	0.499287	0.617685	-0.261591	-0.235114	-0.0393091	0.306737	-0.235114	-0.235114	0.209098	-0.16404	0.156144	0.298908	0.220357	-0.155332	0.450204	-0.235114	0.00977414	-0.00386013	-0.235114	0.00977414	-0.16404	-0.241272	0.156144	0.238477	0.229593
WAB450IBP24HB	-0.0531193	-0.260008	-0.0306008	-0.554947	-0.331346	0.194848	0.0542833	0.157552	-0.309267	0.205315	0.12782	-0.193596	-0.0664896	-0.18955	0.0651907	-0.30267	-0.253586	0.210065	0.134417	0.227922	0.172461	0.0613643	0.285977	-0.127624	-0.0899757	-0.0674572	-0.131758	0.134417	-0.00535547	-0.0428276	0.134417	0.134417	0.243051	0.157552	0.285977	0.141103	0.0625518	0.11832	-0.0911192	0.134417	0.139607	0.461551	0.134417	0.139607	0.157552	0.0323806	0.285977	0.0327324	0.0238482
WAB450IBP38HB	0.440704	-0.149702	0.702921	-0.444642	-0.31692	0.0654546	-0.290839	-0.0677211	-0.151022	0.315621	0.0463666	0.875504	0.619093	-0.510702	0.798713	-0.432063	-0.2871	-0.063147	-0.234675	0.386167	-0.148691	-0.0200892	0.156584	0.701778	0.499727	0.522245	-0.357031	-0.234675	-0.134749	0.403056	-0.234675	-0.234675	0.209538	-0.0677211	0.156584	0.491107	0.508435	-0.0590128	0.450644	-0.234675	0.010214	-0.195179	-0.234675	0.010214	-0.0677211	-0.144952	0.156584	0.430676	0.230033
Kharsu	-0.361693	-0.185063	-0.291235	-0.480003	-0.160522	0.317732	0.201137	0.280436	-0.282262	-0.00737862	-0.0848739	-0.502169	-0.279184	0.0292139	-0.291323	-0.275665	-0.034823	0.380889	0.209362	-0.0327119	0.247406	-0.00751056	0.121223	-0.484137	-0.30267	-0.184272	-0.104753	0.209362	0.213408	-0.0158231	0.209362	0.209362	0.0782972	0.280436	0.121223	-0.31129	-0.198082	-0.0943738	-0.351753	0.209362	0.646009	0.536495	0.209362	0.646009	0.280436	0.0114454	0.121223	-0.179962	-0.188846
LongGnarJim	1.69892	-0.329674	1.57762	-0.720493	-0.496892	-0.306276	-0.326991	-0.439452	-0.426873	0.231528	-0.229485	1.94196	1.68555	-0.498915	1.76929	-0.420276	-0.371193	-0.243119	-0.222887	0.206195	-0.184844	-0.0562419	0.168371	1.67236	1.37443	1.39695	-0.537003	-0.222887	-0.122962	-0.0645544	-0.222887	-0.222887	-0.162193	-0.439452	0.168371	1.17405	0.616102	-0.143105	1.90062	-0.222887	-0.169758	-0.279272	-0.222887	-0.169758	-0.439452	-0.324924	0.168371	1.01774	1.10474
MayangKhang	-0.668243	0.754819	-0.406026	1.22692	1.067	0.0111815	0.278105	-0.121994	0.849379	-0.313929	-0.391424	-0.425202	-0.489855	0.585579	-0.406114	0.472458	1.09682	-0.0215406	-0.193068	-0.243383	-0.107084	0.213276	-0.185327	-0.598928	-0.60922	-0.394943	0.259852	-0.193068	0.194496	-0.418253	-0.193068	-0.193068	-0.324133	-0.121994	-0.185327	-0.521961	-0.312873	-0.592683	-0.370665	-0.193068	0.0518204	-0.153573	-0.193068	0.0518204	-0.121994	-0.295105	-0.185327	-0.390633	-0.495396
CenturyPatnaOriginal	1.91496	-0.401276	2.0813	-0.887974	-0.568493	-0.377878	-0.398593	-0.511054	-0.498475	0.351686	-0.013448	2.158	1.99747	-0.570516	1.88945	-0.491878	-0.442794	-0.314721	-0.294489	0.326352	-0.256445	-0.127844	0.0967694	2.27191	1.68634	1.90062	-0.608604	-0.294489	-0.290443	-0.232036	-0.294489	-0.294489	-0.137915	-0.511054	0.0967694	1.19833	1.40742	-0.022948	2.02078	-0.294489	-0.337239	-0.350873	-0.294489	-0.337239	-0.511054	-0.396526	0.0967694	1.42554	1.51253
SpinMere	-0.344188	-0.263438	-0.27373	-0.270739	-0.143017	0.718754	0.218642	0.39382	-0.0729989	-0.0857535	-0.0673693	-0.388785	-0.357559	-0.14504	-0.369697	-0.258161	-0.113198	0.494273	0.130987	-0.111087	0.169031	-0.0858854	0.0428482	-0.466632	-0.285165	-0.262647	-0.183128	0.130987	0.326792	0.00168155	0.130987	0.130987	0.191681	0.39382	0.0428482	-0.389665	-0.0846979	-0.172749	-0.334248	0.130987	0.567634	0.266362	0.130987	0.567634	0.39382	-0.162809	0.0428482	-0.162457	-0.171341
SecanodoBrazil	0.143038	-0.15973	0.309375	-0.646428	-0.326948	0.0554268	-0.109108	-0.0777488	-0.256929	0.305593	0.0363389	0.2902	0.033788	-0.328971	0.405167	-0.442091	-0.201249	0.0227047	-0.0529434	0.376139	0.0330403	0.257521	0.625954	0.116473	0.202061	0.224579	-0.1753	-0.0529434	-0.0488971	0.10539	-0.0529434	-0.0529434	0.391269	-0.0777488	0.625954	0.00168156	0.402528	0.0268389	0.248857	-0.0529434	0.0960657	-0.0134481	-0.0529434	0.0960657	-0.0777488	0.0367787	0.625954	0.228889	0.411764
Sigadis	-0.0108531	-0.50538	-0.132154	-0.896199	-0.576718	-0.0984641	-0.167119	-0.0398809	-0.602579	0.343461	0.553604	-0.343089	-0.120103	-0.482862	-0.0363623	-0.500102	-0.451019	-0.0353068	0.0808041	0.318128	0.0229685	-0.184008	0.0885448	-0.0374179	0.0481699	0.166568	-0.42507	0.0808041	-0.202788	-0.0485012	0.0808041	0.0808041	0.141498	-0.0398809	0.0885448	0.423067	-0.0390012	1.5029	-0.000913331	0.0808041	-0.153705	0.0244199	0.0808041	-0.153705	-0.0398809	-0.0212328	0.0885448	-0.21264	-0.0297651
RedKhoshaCerma	-0.480003	-0.303373	-0.313665	-0.406554	-0.374711	0.199422	0.130767	0.0662462	-0.208813	-0.0298091	0.180334	-0.5246	-0.397494	-0.184976	-0.409632	-0.393975	-0.249012	0.262579	0.186931	0.040737	-0.0626632	-0.125821	0.00291303	-0.218929	-0.42098	-0.302582	-0.223063	0.186931	-0.28842	1.1123	0.186931	0.186931	0.151746	0.0662462	0.00291303	-0.237841	-0.220512	-0.116804	-0.182425	0.186931	0.144181	0.130547	0.186931	0.144181	0.0662462	1.33133	0.00291303	-0.298272	-0.307156
GHRAIBA	-0.327915	-0.247165	-0.257457	-0.446225	-0.318503	0.159751	0.043156	0.314213	-0.152605	-0.0694803	0.0447833	-0.468392	-0.341285	-0.0328878	-0.353424	-0.146008	-0.288684	0.318787	0.243139	-0.0948136	0.137364	-0.0696123	0.0591213	-0.35448	-0.268892	-0.246374	-0.0709757	0.243139	0.151306	0.113834	0.243139	0.243139	0.112075	0.314213	0.0591213	-0.277512	-0.164304	-0.0605961	-0.222096	0.243139	0.583907	0.378514	0.243139	0.583907	0.314213	0.0452231	0.0591213	-0.146184	-0.155068
KhaoPhoi	-0.552572	0.295213	-0.386234	0.575551	0.559454	0.126853	0.273926	0.233376	0.581532	-0.198258	-0.0839943	-0.693049	-0.374184	0.317732	-0.338383	0.204612	0.685153	0.0941304	-0.173276	-0.127712	0.0565264	0.137188	-0.0696563	-0.483257	-0.493549	-0.279272	0.327584	-0.173276	0.262227	-0.350522	-0.173276	-0.173276	-0.112582	0.233376	-0.0696563	-0.35835	-0.293082	-0.189374	-0.350873	-0.173276	0.215431	0.105917	-0.173276	0.215431	0.233376	-0.227374	-0.0696563	-0.322901	-0.475605
Karayal	-0.426433	-0.345684	-0.355975	-0.161226	-0.321142	0.44475	0.184336	0.215695	-0.347003	-0.0721192	-0.053735	-0.56691	-0.439804	-0.131406	-0.356063	-0.436285	-0.291323	0.316149	0.33638	-0.0974525	0.0867856	-0.168131	-0.0393971	-0.452998	-0.36741	-0.249012	-0.169494	0.33638	0.148667	0.111195	0.33638	0.33638	0.109436	0.215695	-0.0393971	-0.280151	-0.166943	-0.063235	-0.320614	0.33638	0.38951	0.471755	0.33638	0.38951	0.215695	-0.0532952	-0.0393971	-0.244702	-0.253587
PURPLERep	-0.682405	0.836536	-0.516068	1.02099	1.43635	-0.0988599	0.216003	-0.0402767	0.931096	-0.328091	-0.597345	-0.631123	-0.599896	0.954934	-0.516155	1.03357	1.08266	-0.227462	-0.20723	-0.353424	-0.025367	0.342933	-0.199489	-0.70897	-0.719262	-0.504984	0.725088	-0.20723	0.180334	-0.528294	-0.20723	-0.20723	-0.338295	-0.0402767	-0.199489	-0.632003	-0.422915	-0.606845	-0.480706	-0.20723	-0.154101	-0.167735	-0.20723	-0.154101	-0.0402767	-0.309267	-0.199489	-0.404795	-0.509558
C8447	-0.0187258	-0.129735	0.147612	-0.616433	-0.296952	0.181302	0.0167672	0.0481259	-0.226934	0.239709	0.162214	-0.063323	-0.127976	-0.203096	0.243403	-0.412095	-0.171253	0.244459	0.0729314	0.214376	0.158915	0.287517	0.655949	-0.0452906	0.0402972	0.0628157	-0.145304	0.0729314	0.0769777	-0.152253	0.0729314	0.0729314	0.421264	0.0481259	0.655949	-0.0642026	0.144885	-0.0390452	-0.00878602	0.0729314	0.22194	0.112427	0.0729314	0.22194	0.0481259	0.066774	0.655949	0.354764	0.250001
PadiPohonBatu	-0.100003	-0.115133	0.258093	-0.505952	-0.28235	0.00414451	-0.0165707	-0.129031	-0.212332	0.254311	-0.0149434	-0.0487211	-0.113374	-0.188494	0.449764	-0.397494	-0.156651	0.0673018	0.0875332	0.228977	0.125577	0.206239	0.478792	-0.126568	-0.0409804	0.173297	-0.130702	0.0875332	-0.00429991	-0.137652	0.0875332	0.0875332	0.0523481	-0.129031	0.478792	0.333917	0.0636074	0.167316	0.00581582	0.0875332	0.140663	0.0311491	0.0875332	0.140663	-0.129031	-0.110383	0.478792	0.273487	0.168723
Ratna	-0.773622	0.64944	-0.799044	1.69681	0.673981	0.19344	0.556243	0.156144	0.935759	-0.419308	-0.400924	-0.81822	-0.882872	0.671958	-0.703252	1.13411	0.512042	-0.0310406	-0.298448	-0.348762	-0.020705	0.251716	-0.386586	-0.800187	-0.810479	-0.692081	1.11327	-0.298448	0.184996	-0.523632	-0.298448	-0.298448	-0.333633	0.156144	-0.386586	-0.62734	-0.514132	-0.506304	-0.667803	-0.298448	-0.0535591	-0.0671933	-0.298448	-0.0535591	0.156144	-0.496364	-0.386586	-0.400132	-0.696655
Jhona	-0.437605	-0.0692165	-0.367146	-0.460035	-0.140554	0.145941	0.0293459	0.300403	-0.262295	0.0125889	0.126853	-0.578081	-0.355096	-0.142577	-0.367234	-0.255698	-0.110735	0.209098	0.325209	-0.0127443	0.219433	-0.0354827	0.0453111	-0.464169	-0.378582	-0.260184	-0.180665	0.325209	0.233376	0.100024	0.325209	0.325209	0.194144	0.300403	0.0453111	-0.195443	-0.273994	0.0214732	-0.331785	0.325209	0.282459	0.268825	0.325209	0.282459	0.300403	0.223172	0.0453111	-0.159994	-0.264758
HeoTrang	-0.700394	0.722669	-0.438176	1.00301	0.699271	-0.0209689	0.0781652	0.0855541	0.62547	-0.15432	-0.327695	-0.265593	-0.617884	0.553428	-0.342385	0.727946	0.345572	-0.053691	-0.129339	-0.179654	0.00458432	0.181126	-0.121598	-0.726958	-0.641371	-0.331214	0.275642	-0.129339	0.114406	-0.258644	-0.129339	-0.129339	-0.164524	0.0855541	-0.121598	-0.362353	-0.440903	-0.433075	-0.498695	-0.129339	-0.0762095	-0.0898438	-0.129339	-0.0762095	0.0855541	-0.231376	-0.121598	-0.326904	-0.527547
Sipirasikkam	-0.0778368	-0.0929664	0.18438	-0.675544	-0.356063	0.122191	-0.138223	-0.0109851	-0.286045	0.180598	0.198982	0.165204	-0.0912072	-0.358086	0.280172	-0.471207	-0.230364	0.0894684	0.0138204	0.251144	0.00392459	0.180466	0.500958	0.0873573	-0.0188138	0.195464	-0.204415	0.0138204	-0.0780127	0.268033	0.0138204	0.0138204	0.553912	-0.0109851	0.500958	-0.0274341	0.277533	-0.00227677	0.123862	0.0138204	0.162829	-0.0425637	0.0138204	0.162829	-0.0109851	0.199422	0.500958	0.295653	0.19089
Lantjang	-0.587405	0.643898	-0.421068	0.828356	1.24372	-0.00386011	0.263063	-0.232915	0.259061	-0.233091	-0.310586	-0.536123	-0.600776	0.954055	-0.325276	0.361537	1.36942	-0.0365823	-0.11223	-0.258425	0.0696328	0.198234	-0.10449	-0.61397	-0.624262	-0.314105	0.244811	-0.11223	0.371213	-0.529174	-0.11223	-0.11223	-0.243295	-0.232915	-0.10449	-0.441123	-0.423794	-0.415966	-0.385707	-0.11223	-0.0591007	-0.168614	-0.11223	-0.0591007	-0.232915	-0.501906	-0.10449	-0.309795	-0.510438
AliCombo	-0.53973	0.691574	-0.469271	0.876032	1.38727	0.0438157	0.16692	0.00651949	0.402616	-0.377174	-0.167031	-0.488447	-0.5531	0.905851	-0.469359	0.88861	1.32121	-0.0847859	-0.160434	-0.306628	-0.0265105	0.29385	-0.248573	-0.470415	-0.576586	-0.458188	0.484245	-0.160434	0.22713	-0.481498	-0.160434	-0.160434	-0.291498	0.00651949	-0.248573	-0.585206	-0.376119	-0.560049	-0.338031	-0.160434	-0.0114249	-0.120939	-0.160434	-0.0114249	0.00651949	-0.35835	-0.248573	-0.262119	-0.462762
Torh	-0.492405	0.35538	-0.421947	0.539838	0.955198	0.0911397	0.118364	0.149723	0.162302	-0.138091	-0.119707	-0.632882	-0.409896	0.377898	-0.422035	0.360658	0.6015	-0.0374619	-0.11311	-0.0675452	0.0208135	0.245295	-0.105369	-0.423091	-0.529262	-0.314985	0.723328	-0.11311	0.370334	-0.146536	-0.11311	-0.11311	-0.0524156	0.149723	-0.105369	-0.346123	-0.328795	-0.320966	-0.290707	-0.11311	-0.0599804	0.405783	-0.11311	-0.0599804	0.149723	-0.119267	-0.105369	-0.406554	-0.511317
Sugdasi	-0.449831	-0.177323	-0.379373	-0.376383	-0.152781	0.229593	0.160938	0.479935	-0.178642	-0.0955173	0.0187463	-0.590308	-0.367322	0.132834	-0.379461	-0.172045	-0.0270823	0.38863	0.217102	-0.120851	0.159267	-0.0477096	0.0330843	-0.476396	-0.390808	-0.27241	-0.0970127	0.217102	0.221149	0.0877971	0.217102	0.217102	0.0860379	0.479935	0.0330843	-0.303549	-0.286221	-0.0866331	-0.344012	0.217102	0.749629	0.256598	0.217102	0.749629	0.479935	0.210945	0.0330843	-0.172221	-0.276985
JiraShahi	-0.67009	0.848851	-0.503753	1.22507	0.873393	-0.182425	0.132438	-0.123841	1.03929	-0.315776	-0.58503	-0.23529	-0.683461	0.77549	-0.503841	1.23765	0.711453	-0.215147	-0.194915	-0.34111	-0.0130522	0.211429	-0.187175	-0.696655	-0.706947	-0.492669	0.641523	-0.194915	0.192649	-0.4201	-0.194915	-0.194915	-0.2301	-0.123841	-0.187175	-0.619688	-0.4106	-0.59453	-0.468392	-0.194915	-0.237665	-0.251299	-0.194915	-0.237665	-0.123841	-0.488711	-0.187175	-0.2966	-0.497243
KerrSail	-0.651706	0.963115	-0.389489	0.764055	0.795898	-0.0681609	0.0549431	-0.00957768	0.578278	-0.201513	-0.279008	-0.696303	-0.473318	0.793875	-0.293698	0.680754	0.729838	-0.100883	-0.176531	-0.226846	0.101211	0.325693	-0.0729109	-0.678271	-0.592683	-0.282526	0.564028	-0.176531	0.402792	-0.305836	-0.176531	-0.176531	-0.211716	-0.00957768	-0.0729109	-0.409545	-0.392216	-0.384387	-0.450007	-0.176531	0.0683574	0.0547231	-0.176531	0.0683574	-0.00957768	-0.182688	-0.0729109	-0.182337	-0.478859
AS46	-0.463906	-0.191397	-0.297568	-0.486336	-0.166855	0.215519	0.146864	0.465861	-0.288596	-0.0137119	0.100552	-0.604382	-0.285517	0.0228806	-0.297656	-0.281999	-0.137036	0.374556	0.107149	-0.0390452	0.193133	-0.0138439	0.11489	-0.49047	-0.404882	-0.190605	-0.111087	0.107149	0.0153158	0.0737231	0.107149	0.107149	0.263723	0.465861	0.11489	-0.317623	-0.204415	-0.00482772	-0.358086	0.107149	0.543796	0.530162	0.107149	0.543796	0.465861	0.196871	0.11489	-0.0904155	-0.291059
Janeri	-0.754315	1.14814	-0.587977	1.62024	1.12475	-0.17077	0.0961536	-0.0642466	0.859187	-0.400001	-0.477496	-0.319515	-0.719745	0.835085	-0.492186	0.769905	1.15457	-0.299371	-0.375019	-0.329454	-0.145216	0.271024	-0.271399	-0.685	-0.791171	-0.481014	0.557299	-0.375019	0.204304	-0.312566	-0.375019	-0.375019	-0.314325	-0.0642466	-0.271399	-0.608033	-0.494824	-0.678755	-0.456737	-0.375019	-0.17807	-0.287584	-0.375019	-0.17807	-0.0642466	-0.333237	-0.271399	-0.476704	-0.677347
KuningTinggi	2.21817	-0.385707	2.67214	-0.872405	-0.552924	-0.362309	-0.383024	-0.495484	-0.482905	0.0796166	-0.285517	2.65297	2.49244	-0.554947	2.38442	-0.572188	-0.427225	-0.299151	-0.27892	0.0542833	-0.240876	-0.112274	0.112339	2.57512	1.79779	1.72443	-0.497155	-0.27892	-0.274874	-0.216466	-0.27892	-0.27892	-0.122346	-0.495484	0.112339	1.40566	1.42298	-0.295017	2.22811	-0.27892	-0.32167	-0.335304	-0.27892	-0.32167	-0.495484	-0.380957	0.112339	1.53698	1.71986
KoiMurali	-0.370577	-0.385707	-0.300119	-0.105369	-0.361165	0.404727	0.144313	0.175672	-0.195267	-0.112142	-0.0937581	-0.511054	-0.383947	-0.171429	-0.396086	-0.284549	-0.331346	0.276125	0.392236	-0.137476	0.0467625	-0.208154	-0.0794202	-0.397142	-0.311554	-0.289036	-0.113638	0.392236	0.204524	0.0711722	0.392236	0.392236	0.0694129	0.175672	-0.0794202	-0.320174	-0.111087	-0.103258	-0.264758	0.392236	0.445366	0.431732	0.392236	0.445366	0.175672	-0.0933183	-0.0794202	-0.284725	-0.19773
Angana	-0.411832	-0.235202	-0.341373	-0.434262	-0.30654	0.363473	0.246878	0.517935	-0.428281	0.038362	0.0567462	-0.552308	-0.329322	-0.0209249	-0.341461	-0.421683	-0.180841	0.522509	0.159223	0.0130288	0.197267	-0.105589	0.0710842	-0.534276	-0.352809	-0.234411	-0.250772	0.159223	0.0673898	0.125797	0.159223	0.159223	0.219917	0.517935	0.0710842	-0.265549	-0.248221	-0.0486332	-0.401892	0.159223	0.69175	0.582236	0.159223	0.69175	0.517935	0.153066	0.0710842	-0.134221	-0.238985
DJ53	-0.417461	-0.049073	-0.251124	-0.631651	-0.0245314	0.453722	0.0015496	0.320547	-0.242151	0.0327324	0.0511166	-0.557938	-0.334952	-0.218313	-0.251211	-0.331434	0.005288	0.229241	0.249473	0.00739913	0.239577	0.0326005	0.161334	-0.444026	-0.358438	-0.144161	-0.0646424	0.249473	0.253519	0.024288	0.249473	0.249473	0.214288	0.320547	0.161334	-0.271179	-0.157971	-0.0542628	-0.311642	0.249473	0.206723	0.288968	0.249473	0.206723	0.320547	0.0515564	0.161334	-0.0439711	-0.244614
DM55	-0.350434	-0.173804	-0.279975	-0.660502	-0.149263	0.424871	0.0685773	0.291695	-0.271003	0.00388061	0.118144	-0.49091	-0.363804	-0.151286	-0.375943	-0.264406	-0.0235638	0.296269	0.3165	-0.0214527	0.210725	-0.0441911	0.0366028	-0.376998	-0.38729	-0.268892	-0.189374	0.3165	0.224667	0.0913156	0.3165	0.3165	0.281315	0.291695	0.0366028	-0.300031	-0.186823	0.0127648	-0.244614	0.3165	0.177871	0.355996	0.3165	0.177871	0.291695	0.118584	0.0366028	-0.168702	-0.273466
DV85	-0.516507	-0.148119	-0.25429	-0.251299	-0.219457	0.642315	0.52572	0.41326	-0.149439	0.125445	0.04795	-0.656984	-0.433998	-0.0297212	-0.254378	-0.3346	-0.0937581	0.801351	0.150427	0.100112	0.23641	0.0294338	0.158167	-0.543072	-0.457484	-0.147327	-0.163688	0.150427	0.0585935	-0.0747581	0.150427	0.150427	0.211121	0.41326	0.158167	-0.274346	-0.161138	-0.0574294	-0.314809	0.150427	0.682954	0.381681	0.150427	0.682954	0.41326	0.0483898	0.158167	-0.0471378	-0.247781
79	-0.231772	-0.43866	-0.161313	-0.541841	-0.414119	-0.127624	-0.292158	0.0268389	-0.43998	0.026663	0.140927	-0.180489	-0.245142	-0.416142	-0.161402	-0.625141	-0.384299	-0.0644665	0.0516444	0.0972092	-0.19795	-0.309047	-0.228253	-0.162457	-0.172749	-0.0543507	-0.45423	0.0516444	-0.136068	2.60696	0.0516444	0.0516444	0.208218	0.0268389	-0.228253	0.0103898	-0.355799	-0.0603322	-0.125952	0.0516444	0.00889451	-0.100619	0.0516444	0.00889451	0.0268389	1.96308	-0.228253	-0.433558	-0.442443
DaudzaiFieldMix	-0.508767	-0.0444989	-0.342429	-0.147679	-0.115837	0.362417	0.341702	0.51688	0.0500611	-0.0585729	-0.136068	-0.649243	-0.330378	0.073899	-0.438396	-0.0392212	-0.181897	0.521454	0.158167	-0.0839062	0.196211	-0.0587049	-0.0258508	-0.535331	-0.449744	-0.331346	0.0358111	0.158167	0.162214	-0.0670174	0.158167	0.158167	0.0271028	0.51688	-0.0258508	-0.362484	-0.249276	-0.145568	-0.402947	0.158167	0.786574	0.58118	0.158167	0.786574	0.51688	0.0561305	-0.0258508	-0.327035	-0.33592
M202	0.192473	-0.110295	-0.120587	-0.309355	0.106005	-0.182776	-0.107612	-0.220073	-0.207494	0.163269	0.181653	-0.139763	-0.0126564	0.00810284	-0.120675	-0.00913787	-0.0559341	-0.119619	-0.0993877	0.137936	-0.0613438	0.259017	0.291871	-0.12173	0.059737	0.274014	-0.029985	-0.0993877	-0.191221	-0.420452	-0.0993877	-0.0993877	-0.134573	-0.220073	0.291871	0.338755	-0.0274341	0.459792	0.106533	-0.0993877	-0.142138	0.035987	-0.0993877	-0.142138	-0.220073	-0.297304	0.291871	-0.00931379	-0.0181981
NIPPONBARE	-0.0936261	-0.492274	-0.119047	-0.883092	-0.563611	-0.0853576	-0.154013	-0.0267744	-0.589472	0.356567	0.566711	-0.425862	-0.202876	-0.469755	-0.0232559	-0.486996	-0.437913	-0.0222004	0.0939105	0.331234	0.036075	-0.170901	0.101651	-0.120191	-0.0346031	0.0837948	-0.411964	0.0939105	-0.189682	-0.0353948	0.0939105	0.0939105	0.154605	-0.0267744	0.101651	0.340294	-0.0258948	1.32425	0.0121931	0.0939105	-0.140598	0.0375264	0.0939105	-0.140598	-0.0267744	-0.00812631	0.101651	-0.199533	-0.0166587
AcharDhog	-0.605966	0.24182	-0.535507	1.48095	1.41691	-0.1183	0.244503	0.036163	0.815777	-0.44341	-0.425026	-0.554683	-0.619336	0.743736	-0.439716	0.918254	0.583819	-0.0551424	-0.22667	-0.468744	0.00313292	0.179674	-0.314809	-0.63253	-0.642822	-0.428545	0.418009	-0.22667	0.160894	-0.355975	-0.22667	-0.22667	-0.357735	0.036163	-0.314809	-0.555563	-0.538234	-0.530405	-0.500146	-0.22667	-0.0776609	-0.0912952	-0.22667	-0.0776609	0.036163	-0.328707	-0.314809	-0.520114	-0.624877
JhingaSail	-0.872229	0.838472	-0.705891	2.46112	1.24653	-0.192804	0.457637	0.057538	1.22067	-0.517915	-0.59541	-0.629188	-0.78972	1.05275	-0.6101	1.61078	0.892833	-0.129647	-0.492933	-0.543248	-0.0713716	0.248989	-0.389313	-0.898794	-0.909085	-0.598928	1.11054	-0.492933	0.0863897	-0.622239	-0.492933	-0.492933	-0.528118	0.057538	-0.389313	-0.725947	-0.612739	-0.700789	-0.67053	-0.492933	0.0395935	-0.261679	-0.492933	0.0395935	0.057538	-0.499091	-0.389313	-0.498739	-0.795261
BakTushi	-0.341109	-0.0686007	-0.174772	-0.651178	-0.0440591	0.530074	0.0299616	0.396898	-0.1658	0.0132047	0.0315889	-0.481586	-0.2586	-0.141962	-0.270739	-0.255082	-0.0142397	0.305593	0.229945	-0.0121286	0.220049	0.0130727	0.141806	-0.367674	-0.282086	-0.163689	-0.0841701	0.229945	0.42575	-0.0911192	0.229945	0.229945	0.19476	0.396898	0.141806	-0.290707	-0.0816192	-0.0737905	-0.23529	0.229945	0.283075	0.36532	0.229945	0.283075	0.396898	-0.0638507	0.141806	-0.0634989	-0.168263
Gambir	-0.444906	-0.172397	-0.278568	-0.179698	-0.0519758	0.809796	0.309683	0.388982	-0.0778368	0.00528803	-0.0722072	-0.393623	-0.458276	-0.149878	-0.278656	-0.358878	-0.0221564	0.585315	0.0302695	-0.0200453	0.164193	0.00515608	0.13389	-0.56735	-0.385883	-0.171605	-0.187966	0.0302695	0.226075	-0.0031564	0.0302695	0.0302695	0.282723	0.388982	0.13389	-0.394503	-0.0895359	-0.177587	-0.339086	0.0302695	0.658676	0.261524	0.0302695	0.658676	0.388982	-0.167647	0.13389	-0.0714155	-0.176179
Shoni	-0.540609	0.115417	-0.278392	-0.56304	0.235839	0.618213	0.1181	0.485037	-0.0776609	0.00546395	0.0238482	-0.393447	-0.362221	-0.053823	-0.374359	-0.262823	0.265658	0.393732	0.222204	0.0760101	0.116429	0.005332	0.0381861	-0.471294	-0.481586	-0.267309	-0.0919109	0.222204	0.226251	0.092899	0.222204	0.222204	0.282899	0.485037	0.0381861	-0.394327	-0.0893599	-0.177411	-0.243031	0.222204	0.467093	0.2617	0.222204	0.467093	0.485037	0.120167	0.0381861	-0.167119	-0.271883
FIROOZ	-0.242063	-0.448952	-0.171605	-0.552132	-0.42441	-0.137915	-0.30245	0.0165472	-0.450271	0.0163713	0.130635	-0.190781	-0.255434	-0.426433	-0.171693	-0.635433	-0.394591	-0.0747581	0.0413528	0.0869175	-0.208242	-0.319339	-0.238545	-0.172749	-0.18304	-0.0646424	-0.464521	0.0413528	-0.14636	2.78843	0.0413528	0.0413528	0.197927	0.0165472	-0.238545	9.82019e-05	-0.366091	-0.0706239	-0.136244	0.0413528	-0.00139715	-0.110911	0.0413528	-0.00139715	0.0165472	1.95278	-0.238545	-0.44385	-0.452734
Kalamkati	-0.502081	-0.133693	-0.335744	-0.428633	0.0826073	0.177343	0.108688	0.427685	-0.135013	-0.0518878	-0.0335036	-0.642558	-0.323693	0.0805842	-0.239952	-0.128415	0.0165473	0.240501	0.164853	-0.0772211	0.202896	0.0917994	0.0767138	-0.528646	-0.443058	-0.228781	0.138376	0.164853	0.0730194	0.0355472	0.164853	0.164853	0.129667	0.427685	0.0767138	-0.25992	-0.242591	-0.138883	-0.396262	0.164853	0.313862	0.587866	0.164853	0.313862	0.427685	0.158695	0.0767138	-0.128591	-0.329235
DomZard	-0.16967	-0.472438	-0.0992118	-0.575618	-0.447896	-0.161402	-0.325936	-0.102818	-0.473757	-0.00711475	0.298908	-0.0225082	-0.18304	-0.44992	-0.195179	-0.658919	-0.418077	-0.0982442	0.0178667	0.0634314	-0.231728	-0.294885	-0.166152	-0.00447587	-0.110647	-0.0881285	-0.488007	0.0178667	-0.169846	2.38143	0.0178667	0.0178667	0.27032	-0.102818	-0.166152	-0.0233879	-0.389577	0.00176949	-0.0638507	0.0178667	-0.0248832	-0.134397	0.0178667	-0.0248832	-0.102818	1.83342	-0.166152	-0.467336	-0.380341
Sirkat	-0.403915	-0.419044	-0.333457	-0.426345	-0.298623	0.17963	0.158915	0.238214	-0.420364	-0.14548	-0.0312166	-0.448512	-0.321406	-0.0130083	-0.429424	-0.509646	-0.172925	0.338667	0.263019	-0.170814	0.0613643	-0.145612	0.0790008	-0.3346	-0.344892	-0.322373	-0.338734	0.263019	-0.020573	0.517231	0.263019	0.263019	0.036075	0.238214	0.0790008	-0.353512	-0.336184	-0.136596	-0.298096	0.263019	0.603787	0.398394	0.263019	0.603787	0.238214	0.832138	0.0790008	-0.318063	-0.231068
KeritingTinggi	0.0728435	-0.325804	-0.0484572	-0.428984	-0.493021	-0.110647	-0.0354827	-0.0520637	-0.327123	0.331278	0.253783	-0.0676331	-0.0364063	-0.207406	0.0473342	-0.224647	-0.367322	0.0483898	-0.0272582	0.305945	0.0587254	0.0435079	0.364	-0.0496007	0.0359871	0.154385	-0.245494	-0.0272582	-0.0232119	0.226954	-0.0272582	-0.0272582	0.321074	-0.0520637	0.364	0.0273667	0.0446954	0.244283	-0.204855	-0.0272582	0.0258713	0.108117	-0.0272582	0.0258713	-0.0520637	0.254223	0.364	-0.0330638	0.0539315
ShaliiLuk	-0.58591	0.933032	-0.419572	1.30925	1.43697	-0.290003	0.168679	-0.327299	0.548194	-0.327475	-0.50085	-0.342869	-0.503401	1.05143	-0.41966	1.03419	1.27503	-0.226846	-0.206614	-0.352809	-0.072691	0.24767	-0.198874	-0.612475	-0.622766	-0.408489	0.246306	-0.206614	0.0850703	-0.431799	-0.206614	-0.206614	-0.337679	-0.327299	-0.198874	-0.535507	-0.422299	-0.606229	-0.384211	-0.206614	-0.153485	-0.262999	-0.206614	-0.153485	-0.327299	-0.308651	-0.198874	-0.308299	-0.508942
Berenj	-0.471206	-0.342517	-0.352809	-0.349818	-0.270036	0.352037	0.283382	0.55444	-0.295897	0.0269269	0.0453111	-0.659623	-0.340758	0.159399	-0.352897	-0.19342	-0.096397	0.511074	0.195727	0.00159359	0.161862	-0.0930544	0.059649	-0.545711	-0.460123	-0.245846	-0.118388	0.195727	-0.0399249	0.162302	0.195727	0.195727	0.160542	0.55444	0.059649	-0.276985	-0.259656	-0.0600683	-0.413327	0.195727	0.536495	0.71462	0.195727	0.536495	0.55444	0.28545	0.059649	-0.193596	-0.346299
2	-0.482906	-0.402156	-0.316568	-0.697095	-0.377614	-0.0911192	-0.159774	0.159223	-0.499355	-0.0327119	0.273311	-0.527503	-0.304517	-0.187878	-0.412535	-0.588637	-0.251915	-0.0279619	0.184028	0.0378343	-0.065566	-0.176663	1.02481e-05	-0.221832	-0.423882	-0.305485	-0.321846	0.184028	-0.291323	1.49291	0.184028	0.184028	0.148843	0.159223	1.02481e-05	-0.240744	-0.223415	0.0720518	-0.185327	0.184028	-0.0504804	0.0317648	0.184028	-0.0504804	0.159223	1.9037	1.02481e-05	-0.397054	-0.310059
SafutKhosha	-0.478947	-0.206438	-0.31261	-0.405498	-0.181897	0.296357	0.275642	0.45082	-0.111878	-0.124633	-0.106249	-0.619424	-0.300559	0.103718	-0.408577	-0.201161	-0.152077	0.455394	0.283866	-0.149966	0.130151	-0.0768252	0.00396859	-0.409632	-0.419924	-0.301526	-0.126128	0.283866	0.0961536	-0.037198	0.283866	0.283866	-0.0389573	0.45082	0.00396859	-0.332665	-0.219457	-0.115749	-0.277248	0.283866	0.624634	0.611	0.283866	0.624634	0.45082	0.0859499	0.00396859	-0.297216	-0.3061
ShevkatiKundry	-0.360901	-0.280151	-0.290443	-0.479211	-0.15973	0.318524	0.201929	0.377107	-0.281471	0.0892925	0.0117973	-0.597257	-0.278392	0.0300056	-0.290531	-0.178994	-0.129911	0.381681	0.210153	0.0639592	0.248197	0.0412208	0.217894	-0.483345	-0.397758	-0.18348	-0.103962	0.210153	0.0224408	-0.110911	0.210153	0.210153	0.174968	0.377107	0.217894	-0.214619	-0.19729	0.00229728	-0.350961	0.210153	0.359162	1.01668	0.210153	0.359162	0.377107	0.0122371	0.217894	-0.17917	-0.283934
UzRosz17	-0.0807396	-0.479387	-0.29792	-0.870206	-0.454845	0.0234084	-0.141126	-0.0138879	-0.576586	0.177695	0.675477	-0.125337	0.00176952	-0.456869	-0.202128	-0.474109	-0.329147	-0.00931381	0.106797	0.152362	0.0489615	-0.205955	0.0186584	-0.107304	-0.0217165	-0.0950775	-0.399077	0.106797	-0.0809155	-0.0225083	0.106797	0.106797	0.263371	-0.0138879	0.0186584	0.353181	-0.204767	0.761856	-0.262559	0.106797	-0.127712	0.0504129	0.106797	-0.127712	-0.0138879	0.10064	0.0186584	-0.378406	-0.291411
UZROSZ269	-0.149526	-0.548174	-0.270827	-0.747234	-0.619512	-0.141258	-0.114034	0.0132047	-0.645373	0.108908	0.990208	-0.194124	-0.0670174	-0.429776	-0.270915	-0.542896	-0.493813	0.0177787	0.0380102	0.0835749	-0.0198254	-0.274742	-0.0501285	-0.176091	-0.0905035	0.123774	-0.467864	0.0380102	-0.245582	0.0045843	0.0380102	0.0380102	0.194584	0.0132047	-0.0501285	0.380273	-0.177675	0.980707	-0.235466	0.0380102	-0.100619	-0.018374	0.0380102	-0.100619	0.0132047	0.127732	-0.0501285	-0.351313	-0.264318
UzRosz2741	0.000757953	-0.493769	-0.216422	-0.884588	-0.469227	0.00902643	-0.155508	-0.0282698	-0.590968	0.259193	0.373456	-0.0438392	-0.0126124	-0.47125	-0.120631	-0.392612	-0.343529	-0.0236957	0.0924152	0.233859	0.0345796	-0.172397	0.100156	-0.217566	-0.0360985	-0.01358	-0.413459	0.0924152	-0.0952974	0.154869	0.0924152	0.0924152	0.344868	-0.0282698	0.100156	0.24292	-0.12327	0.747474	-0.181061	0.0924152	-0.142094	0.13191	0.0924152	-0.142094	-0.0282698	-0.00962169	0.100156	-0.296908	-0.209913
UzRosz2832	0.00911442	-0.485412	-0.208066	-0.876231	-0.460871	0.0173829	-0.147151	-0.0199133	-0.582611	0.267549	0.477692	-0.227242	-0.00425592	-0.462894	-0.112274	-0.384255	-0.335172	-0.0153393	0.100772	0.242216	0.0429361	-0.16404	0.108512	-0.209209	-0.027742	-0.00522351	-0.405102	0.100772	-0.086941	-0.0285337	0.100772	0.100772	0.161466	-0.0199133	0.108512	0.347155	-0.114913	0.85171	-0.172705	0.100772	-0.133737	0.140267	0.100772	-0.133737	-0.0199133	-0.00126522	0.108512	-0.288552	-0.201557
Vrosz213	0.0128529	-0.529614	-0.156388	-0.872493	-0.505072	-0.0268184	-0.191353	-0.0641147	-0.626813	0.223348	0.62525	-0.0317443	0.0474222	-0.507095	-0.156476	-0.524336	-0.379373	-0.0595406	0.0565703	0.198015	-0.00126522	-0.208242	0.0643111	-0.0616516	0.0718759	0.0464546	-0.449304	0.0565703	-0.0832026	-0.0247953	0.0565703	0.0565703	0.117265	-0.0641147	0.0643111	0.398834	-0.063235	0.807509	-0.121027	0.0565703	-0.129999	0.000186161	0.0565703	-0.129999	-0.0641147	0.0504129	0.0643111	-0.236874	-0.101939
UZROSZM8	-0.118432	-0.4212	-0.335612	-0.907898	-0.492538	0.0815957	-0.178818	0.140179	-0.518398	0.140003	0.829543	-0.0671493	-0.227681	-0.494561	-0.23982	-0.415922	-0.366839	0.0488736	0.069105	0.210549	0.0112695	-0.147767	0.0768458	-0.049117	-0.155288	-0.0368902	-0.34089	0.069105	-0.118608	0.323318	0.069105	0.069105	0.513317	0.140179	0.0768458	0.0278505	-0.14658	0.532405	-0.204371	0.069105	-0.0695243	0.1086	0.069105	-0.0695243	0.140179	0.254707	0.0768458	-0.320218	-0.233223
UzRoszM9	0.00383667	-0.58657	-0.213343	-0.977388	-0.562028	0.0121051	-0.248309	-0.0251911	-0.683769	0.262271	0.855932	-0.0407605	-0.201293	-0.564051	-0.117552	-0.389533	-0.436329	-0.020617	-0.000385578	0.236938	-0.0582211	-0.169318	0.199114	-0.118608	-0.0330197	0.181258	-0.50626	-0.000385578	-0.0922187	0.157947	-0.000385578	-0.000385578	0.443827	-0.0251911	0.199114	0.245998	-0.21607	0.846432	-0.082103	-0.000385578	-0.139015	0.0391097	-0.000385578	-0.139015	-0.0251911	0.0893365	0.199114	-0.19795	-0.110955
UzRosz215	0.104114	-0.486292	-0.208945	-0.781231	-0.55763	-0.0793762	-0.148031	-0.0207929	-0.583491	0.26667	0.476813	-0.132242	-0.00513554	-0.463774	-0.113154	-0.481014	-0.431931	-0.0162189	0.099892	0.241336	0.0420565	-0.21286	0.0117533	-0.210089	0.163137	-0.101983	-0.405982	0.099892	-0.0878206	0.0664661	0.099892	0.099892	0.160586	-0.0207929	0.0117533	0.442155	-0.211672	0.85083	-0.173584	0.099892	-0.0387373	0.0435079	0.099892	-0.0387373	-0.0207929	-0.00214484	0.0117533	-0.289431	-0.106557
Nahodka	0.241292	-0.397054	0.31175	-0.739933	-0.420452	-0.0860174	-0.154672	-0.0753739	-0.590132	0.212089	0.518111	0.484333	0.371741	-0.470415	0.407542	-0.535595	-0.294753	-0.0707998	-0.0505684	0.234695	-0.0604642	-0.195531	-0.0428276	0.550306	0.108556	0.514593	-0.508503	-0.0505684	-0.33416	-0.0360545	-0.0505684	-0.0505684	0.010126	-0.0753739	-0.0428276	0.723152	0.261084	0.556551	0.490931	-0.0505684	-0.141258	-0.0590128	-0.0505684	-0.141258	-0.0753739	-0.0567258	-0.0428276	0.231264	0.22238
VILKIDZIRE	-0.149526	-0.548174	-0.270827	-0.747234	-0.619512	-0.141258	-0.114034	0.0132047	-0.645373	0.108908	0.990208	-0.194124	-0.0670174	-0.429776	-0.270915	-0.542896	-0.493813	0.0177787	0.0380102	0.0835749	-0.0198254	-0.274742	-0.0501285	-0.176091	-0.0905035	0.123774	-0.467864	0.0380102	-0.245582	0.0045843	0.0380102	0.0380102	0.194584	0.0132047	-0.0501285	0.380273	-0.177675	0.980707	-0.235466	0.0380102	-0.100619	-0.018374	0.0380102	-0.100619	0.0132047	0.127732	-0.0501285	-0.351313	-0.264318
Primorsk6	-0.0684688	-0.562996	-0.237709	-0.809995	-0.586394	-0.10814	-0.176795	-0.0495568	-0.660195	0.189966	0.879506	-0.161006	-0.0818391	-0.492537	-0.189857	-0.557718	-0.460695	-0.0449827	0.0231885	0.164633	-0.0346471	-0.241624	0.0309292	-0.190913	-0.00944573	0.0610125	-0.482686	0.0231885	-0.164524	-0.0102374	0.0231885	0.0231885	0.179762	-0.0495568	0.0309292	0.365452	-0.192496	0.965886	-0.202348	0.0231885	-0.115441	-0.0331957	0.0231885	-0.115441	-0.0495568	0.0649708	0.0309292	-0.318195	-0.18326
KUBAN3	-0.0121286	-0.506655	-0.229309	-0.801595	-0.482114	-0.00386011	-0.168395	-0.0411564	-0.603854	0.246306	0.36057	-0.248485	-0.121378	-0.484137	-0.133517	-0.501378	-0.356415	-0.0365823	0.0795286	0.220973	0.0216931	-0.233223	-0.00861008	-0.326332	0.0468945	-0.0264665	-0.426345	0.0795286	-0.0123045	0.0461027	0.0795286	0.0795286	0.0443435	-0.0411564	-0.00861008	0.325912	-0.232036	1.11811	-0.193948	0.0795286	-0.0591007	0.0231445	0.0795286	-0.0591007	-0.0411564	-0.0225082	-0.00861008	-0.309795	-0.12692
UzRos275	0.0359431	-0.362704	-0.0853576	-0.561764	-0.338163	-0.0516679	-0.0723831	-0.0889641	-0.364024	0.294378	0.408641	-0.200413	0.0225727	-0.340186	-0.0854456	-0.261547	-0.212464	-0.08439	-0.0641586	0.269045	0.021825	-0.089272	0.0394616	-0.27826	0.0949661	0.117485	-0.186515	-0.0641586	-0.0601123	-0.193464	-0.0641586	-0.0641586	-0.00346428	-0.0889641	0.0394616	0.373984	-0.0880845	0.68678	-0.145876	-0.0641586	-0.202788	-0.0246633	-0.0641586	-0.202788	-0.0889641	-0.166195	0.0394616	-0.0699642	-0.0788484
AZROS637	-0.104841	-0.503489	-0.226142	-0.894308	-0.574827	-0.0965729	-0.165228	-0.0379897	-0.600688	0.153593	0.939013	-0.149439	-0.0223323	-0.48097	-0.22623	-0.498211	-0.449128	-0.0334156	0.0826953	0.12826	0.0248597	-0.230056	-0.00544344	-0.131406	-0.0458184	-0.119179	-0.423179	0.0826953	-0.200897	-0.04661	0.0826953	0.0826953	0.239269	-0.0379897	-0.00544344	0.329079	-0.132989	0.929513	-0.190781	0.0826953	-0.151814	0.0263111	0.0826953	-0.151814	-0.0379897	0.0765379	-0.00544344	-0.306628	-0.219633
SADRIMASALINSKIJ	-0.20292	-0.505688	-0.132462	-0.704748	-0.481146	-0.098772	-0.263306	0.0556907	-0.507007	0.151394	0.265658	-0.151638	-0.21629	-0.38729	-0.13255	-0.692169	-0.355447	-0.0356147	0.0804962	0.22194	-0.169098	-0.280195	-0.199401	-0.0377258	-0.143897	-0.025499	-0.425378	0.0804962	-0.298975	2.06054	0.0804962	0.0804962	0.23707	0.0556907	-0.199401	0.0392416	-0.231068	0.064399	-0.0971007	0.0804962	-0.154013	-0.0717674	0.0804962	-0.154013	0.0556907	1.32077	-0.199401	-0.308827	-0.413591
AmbarbyWhite	-0.136244	-0.534892	0.0300935	-0.829831	-0.51035	-0.127976	-0.196631	0.026487	-0.536211	0.122191	0.236454	-0.0849618	-0.053735	-0.416494	-0.0658739	-0.625493	-0.384651	0.0310611	0.0512925	0.0968573	-0.102422	-0.261459	-0.132726	-0.0669295	-0.0772211	0.0411768	-0.454582	0.0512925	-0.2323	1.64782	0.0512925	0.0512925	0.303746	0.026487	-0.132726	0.105917	-0.356151	0.131075	-0.0304249	0.0512925	-0.0873368	-0.00509161	0.0512925	-0.0873368	0.026487	1.09981	-0.132726	-0.338031	-0.346915
Shirkati	-0.360901	-0.280151	-0.290443	-0.479211	-0.15973	0.318524	0.201929	0.377107	-0.281471	0.0892925	0.0117973	-0.597257	-0.278392	0.0300056	-0.290531	-0.178994	-0.129911	0.381681	0.210153	0.0639592	0.248197	0.0412208	0.217894	-0.483345	-0.397758	-0.18348	-0.103962	0.210153	0.0224408	-0.110911	0.210153	0.210153	0.174968	0.377107	0.217894	-0.214619	-0.19729	0.00229728	-0.350961	0.210153	0.359162	1.01668	0.210153	0.359162	0.377107	0.0122371	0.217894	-0.17917	-0.283934
BesudiShortGrain	-0.0672813	-0.17829	0.194936	-0.664989	-0.345508	0.0368667	-0.0317883	-0.096309	-0.275489	0.382912	0.305417	-0.207758	-0.0806516	-0.251651	0.0989684	-0.364772	-0.219809	0.100024	0.0243759	0.357579	0.11036	0.191021	0.511514	-0.093846	-0.00825823	0.301899	-0.19386	0.0243759	-0.0674572	-0.200809	0.0243759	0.0243759	0.18095	-0.096309	0.511514	0.27076	0.192209	0.200038	0.134417	0.0243759	0.0775055	0.0638713	0.0243759	0.0775055	-0.096309	0.0182185	0.511514	0.210329	0.201445
MaienGarm	-0.403915	-0.323165	-0.237577	-0.618104	-0.298623	0.17963	0.0150959	0.238214	-0.324485	-0.0496008	0.160542	-0.448512	-0.225526	-0.108888	-0.333545	-0.509646	-0.172925	0.242788	0.16714	0.0209454	-0.0345152	-0.0976724	0.0790008	-0.142841	-0.344892	-0.226494	-0.242855	0.16714	-0.212332	0.900749	0.16714	0.16714	0.131954	0.238214	0.0790008	-0.257633	-0.144425	-0.136596	-0.106337	0.16714	0.316149	0.206635	0.16714	0.316149	0.238214	1.21566	0.0790008	-0.222184	-0.231068
Jubilejnyj	-0.271971	-0.38298	-0.249452	-0.5341	-0.358438	0.119816	0.0271908	0.130459	-0.384299	0.130283	0.388366	-0.508327	-0.333281	-0.264582	-0.2016	-0.329762	-0.280679	0.182973	0.155265	0.10495	0.145369	-0.0616077	0.115066	-0.394415	-0.260887	-0.04661	-0.25473	0.155265	0.0154917	-0.0219805	0.155265	0.155265	0.168019	0.130459	0.115066	-0.0298091	-0.204239	0.426806	-0.262031	0.155265	0.112515	0.434459	0.155265	0.112515	0.130459	0.00528802	0.115066	-0.234059	-0.195003
DeraWadi143	-0.35316	-0.0806516	-0.282702	-0.663229	-0.151989	0.422144	0.0658504	0.288968	-0.369609	0.00115377	0.115417	-0.493637	-0.366531	-0.154013	-0.37867	-0.267133	-0.0262906	0.293542	0.313774	-0.0241795	0.207998	-0.0469179	0.0338759	-0.379725	-0.390017	-0.271619	-0.192101	0.313774	0.22194	0.0885888	0.313774	0.313774	0.278588	0.288968	0.0338759	-0.302758	-0.18955	0.010038	-0.247341	0.313774	0.175144	0.353269	0.313774	0.175144	0.288968	0.115857	0.0338759	-0.171429	-0.276193
Cat1747	-0.745826	0.773115	-0.579489	0.861694	1.46881	0.125357	0.296401	0.088061	0.484158	-0.295633	-0.373128	-0.694544	-0.663317	1.17915	-0.483697	0.778393	1.30687	-0.0991238	-0.174772	-0.225087	0.055031	0.375392	-0.167031	-0.676512	-0.782683	-0.472526	0.565787	-0.174772	0.116913	-0.591715	-0.174772	-0.174772	-0.305836	0.088061	-0.167031	-0.599544	-0.390457	-0.478507	-0.448248	-0.174772	-0.0257629	-0.0393971	-0.174772	-0.0257629	0.088061	-0.372688	-0.167031	-0.372336	-0.572979
P817	-0.630859	0.408685	-0.464521	1.36018	0.624986	0.0485657	0.411368	0.0112695	0.790884	-0.180665	-0.35404	-0.771335	-0.644229	0.335324	-0.36873	0.509843	0.654805	0.207602	-0.155684	-0.205999	0.0741189	0.0589014	-0.147943	-0.657424	-0.667715	-0.357559	0.297237	-0.155684	0.136001	-0.18911	-0.155684	-0.155684	-0.190869	0.0112695	-0.147943	-0.388697	-0.467248	-0.459419	-0.42916	-0.155684	0.185084	-0.116189	-0.155684	0.185084	0.0112695	-0.161841	-0.147943	-0.353248	-0.553892
Y2272	-0.29748	-0.120851	-0.418781	-0.224031	-0.192188	0.381945	0.361229	0.15289	-0.21805	-0.0390452	-0.020661	-0.533836	-0.502609	-0.0024527	-0.418869	-0.115573	-0.0664896	0.445102	0.177695	-0.0643785	0.215739	0.00876256	0.0895564	-0.419924	-0.430216	-0.311818	-0.232299	0.177695	0.181741	-0.0474896	0.177695	0.177695	0.0466305	0.15289	0.0895564	-0.247077	-0.325628	-0.030161	-0.28754	0.177695	0.422584	0.504829	0.177695	0.422584	0.15289	-0.0202212	0.0895564	-0.307508	-0.316392
VulgarisKoChAzpasaly	-0.745826	0.773115	-0.579489	0.861694	1.46881	0.125357	0.296401	0.088061	0.484158	-0.295633	-0.373128	-0.694544	-0.663317	1.17915	-0.483697	0.778393	1.30687	-0.0991238	-0.174772	-0.225087	0.055031	0.375392	-0.167031	-0.676512	-0.782683	-0.472526	0.565787	-0.174772	0.116913	-0.591715	-0.174772	-0.174772	-0.305836	0.088061	-0.167031	-0.599544	-0.390457	-0.478507	-0.448248	-0.174772	-0.0257629	-0.0393971	-0.174772	-0.0257629	0.088061	-0.372688	-0.167031	-0.372336	-0.572979
DieebecaBatVros3716	-0.719965	0.990735	-0.553628	0.887555	1.59055	0.0553389	0.130503	0.113922	0.605898	-0.269772	-0.443146	-0.476924	-0.637456	0.821495	-0.457836	0.996013	0.949217	-0.169142	-0.34067	-0.199226	-0.0629271	0.353313	-0.14117	-0.650651	-0.756822	-0.446665	0.687528	-0.34067	0.238653	-0.374096	-0.34067	-0.34067	-0.279975	0.113922	-0.14117	-0.573683	-0.364596	-0.548526	-0.422387	-0.34067	-0.0957812	-0.109415	-0.34067	-0.0957812	0.113922	-0.155068	-0.14117	-0.442355	-0.547118
UZROS59	-0.745826	0.773115	-0.579489	0.861694	1.46881	0.125357	0.296401	0.088061	0.484158	-0.295633	-0.373128	-0.694544	-0.663317	1.17915	-0.483697	0.778393	1.30687	-0.0991238	-0.174772	-0.225087	0.055031	0.375392	-0.167031	-0.676512	-0.782683	-0.472526	0.565787	-0.174772	0.116913	-0.591715	-0.174772	-0.174772	-0.305836	0.088061	-0.167031	-0.599544	-0.390457	-0.478507	-0.448248	-0.174772	-0.0257629	-0.0393971	-0.174772	-0.0257629	0.088061	-0.372688	-0.167031	-0.372336	-0.572979
SubdiChroaKoraMuazahTolinsty	-0.579665	-0.0195175	-0.317447	-0.218577	0.100904	1.05855	0.366683	0.541861	-0.0208369	0.0622879	0.0806721	-0.720141	-0.497155	-0.188758	-0.317535	-0.397758	0.130723	0.642315	0.0872693	0.132834	0.173253	0.062156	0.0950101	-0.51035	-0.520641	-0.210485	-0.0350869	0.0872693	0.187195	-0.137915	0.0872693	0.0872693	0.147964	0.541861	0.0950101	-0.337503	-0.032536	-0.120587	-0.282086	0.0872693	0.523917	0.318524	0.0872693	0.523917	0.541861	-0.0147675	0.0950101	-0.110295	-0.310938
ItalicaAlefAmbesteRoyj	-0.579665	-0.0195175	-0.317447	-0.218577	0.100904	1.05855	0.366683	0.541861	-0.0208369	0.0622879	0.0806721	-0.720141	-0.497155	-0.188758	-0.317535	-0.397758	0.130723	0.642315	0.0872693	0.132834	0.173253	0.062156	0.0950101	-0.51035	-0.520641	-0.210485	-0.0350869	0.0872693	0.187195	-0.137915	0.0872693	0.0872693	0.147964	0.541861	0.0950101	-0.337503	-0.032536	-0.120587	-0.282086	0.0872693	0.523917	0.318524	0.0872693	0.523917	0.541861	-0.0147675	0.0950101	-0.110295	-0.310938
P1042	-0.527855	0.607569	-0.265637	0.600268	0.440352	-0.0401888	0.0349755	-0.173364	0.51037	-0.0776609	-0.442794	-0.188934	-0.349466	0.342449	-0.265725	0.516968	0.374292	-0.16879	-0.148559	-0.102994	0.0333042	0.113966	-0.0449387	-0.554419	-0.468831	-0.254554	0.49612	-0.148559	0.239005	-0.373744	-0.148559	-0.148559	-0.0878646	-0.173364	-0.0449387	-0.381572	-0.268364	-0.356415	-0.326156	-0.148559	-0.0954294	-0.109064	-0.148559	-0.0954294	-0.173364	-0.346475	-0.0449387	-0.250244	-0.355008
Caloro	-0.667451	0.659731	-0.501114	1.13183	1.45131	0.107853	0.470655	-0.312961	0.466653	-0.313137	-0.390633	-0.712049	-0.680822	0.969888	-0.405322	0.56913	1.48113	0.0751305	-0.192276	-0.338471	0.0375264	0.262007	-0.184536	-0.694016	-0.704308	-0.394151	0.356523	-0.192276	0.387047	-0.513341	-0.192276	-0.192276	-0.323341	-0.312961	-0.184536	-0.521169	-0.503841	-0.496012	-0.465753	-0.192276	0.052612	-0.152781	-0.192276	0.052612	-0.312961	-0.486072	-0.184536	-0.389841	-0.590484
Koshihikari	0.237862	-0.544304	-0.171077	-0.935122	-0.615641	-0.137388	-0.206043	-0.0788044	-0.641502	0.304537	0.514681	-0.0943738	0.128612	-0.521785	-0.0752859	-0.443146	-0.489943	-0.0742304	0.0418805	0.279204	-0.015955	-0.222931	0.0496213	0.019538	0.296885	-0.0641146	-0.463994	0.0418805	-0.241712	-0.0874248	0.0418805	0.0418805	0.102575	-0.0788044	0.0496213	0.575903	-0.0779248	1.65573	-0.0398369	0.0418805	-0.192628	-0.0145036	0.0418805	-0.192628	-0.0788044	-0.0601563	0.0496213	-0.155684	0.0271908
Colorado	3.17336	-0.676951	1.99738	-1.16365	-0.844169	-0.557674	-0.626329	-0.59497	-0.678271	0.0760101	-0.00148511	2.937	2.87235	-0.750312	1.70966	-0.479915	-0.71847	-0.494517	-0.378406	0.0506769	-0.388302	-0.2597	0.108732	2.85915	3.23238	1.43319	-0.596641	-0.378406	-0.182601	-0.220073	-0.378406	-0.378406	-0.125952	-0.59497	0.108732	1.40205	1.51526	0.180774	1.7451	-0.378406	-0.421156	-0.33891	-0.378406	-0.421156	-0.59497	-0.384563	0.108732	1.53338	2.38741
IR64Sub1	-1.08835	1.00586	-1.0179	4.35435	1.12629	-0.21717	0.289452	-0.158587	1.6757	-0.734039	-0.715655	-0.653553	-1.1976	0.836624	-0.826224	1.58642	0.580829	-0.249892	-0.517299	-0.759373	-0.383376	-0.0150754	-0.605438	-1.2108	-1.12521	-0.815053	0.990295	-0.517299	-0.0338554	-0.454845	-0.517299	-0.517299	-0.744243	-0.158587	-0.605438	-0.846192	-0.924743	-0.916914	-0.982534	-0.517299	-0.176531	-0.477804	-0.517299	-0.176531	-0.158587	-0.619336	-0.605438	-0.714863	-1.01139
Quilla66304	-0.0481054	-0.542632	-0.169406	-0.837572	-0.61397	-0.135716	-0.204371	-0.0771331	-0.639831	0.210329	0.89987	-0.188582	-0.0614757	-0.520114	-0.169494	-0.537354	-0.488271	-0.072559	0.0435518	0.184996	-0.0142837	-0.22126	0.0512926	-0.17055	0.0109177	0.129316	-0.462322	0.0435518	-0.24004	-0.0857535	0.0435518	0.0435518	0.200126	-0.0771331	0.0512926	0.481695	-0.172133	0.89037	-0.134045	0.0435518	-0.190957	-0.0128323	0.0435518	-0.190957	-0.0771331	0.0373944	0.0512926	-0.249892	-0.162897
IR42	-0.752775	0.957925	-0.586438	1.0465	0.40719	0.214288	0.241512	0.081112	0.764847	-0.302582	-0.284198	-0.509734	-0.670266	0.596926	-0.490646	0.675565	0.437009	0.085686	0.010038	-0.232036	0.143961	0.128744	-0.17398	-0.683461	-0.693752	-0.479475	0.750597	0.010038	0.0140843	-0.406906	0.010038	0.010038	-0.216906	0.081112	-0.17398	-0.510614	-0.397406	-0.389577	-0.551077	0.010038	0.0631676	-0.0463461	0.010038	0.0631676	0.081112	-0.283758	-0.17398	-0.187526	-0.579928
Fujisaka5	-0.380693	-0.204063	-0.310235	-0.499003	-0.179522	0.394611	0.134198	0.453195	-0.205383	-0.0263786	0.0878851	-0.42529	-0.394063	0.010214	-0.406202	-0.294665	0.0420565	0.361889	0.286241	0.0441676	0.132526	-0.0744503	0.00634359	-0.407258	-0.32167	-0.299151	-0.0278739	0.286241	0.194408	0.156936	0.286241	0.286241	0.155177	0.453195	0.00634359	-0.33029	-0.121202	-0.113374	-0.274874	0.286241	0.43525	0.325736	0.286241	0.43525	0.453195	0.184204	0.00634359	-0.198962	-0.207846
Chuncheongbyeo	-0.0650382	-0.463686	-0.0904595	-0.854504	-0.535023	-0.0567697	-0.125425	-0.094066	-0.560885	0.385155	0.40354	-0.397274	-0.174288	-0.441167	0.00533201	-0.458408	-0.409325	0.00638756	0.122498	0.359822	0.0646629	-0.142314	0.130239	-0.091603	-0.00601518	0.112383	-0.383376	0.122498	-0.161094	-0.102686	0.122498	0.122498	0.0873133	-0.094066	0.130239	0.368882	0.00269315	1.25695	0.040781	0.122498	-0.11201	0.0661143	0.122498	-0.11201	-0.094066	-0.0754178	0.130239	-0.170945	0.0119292
Cocodrie	3.21039	-0.639919	1.74678	-1.12662	-0.807136	-0.520641	-0.589297	-0.557938	-0.641239	0.304801	-0.156212	2.78227	2.62174	-0.71328	1.45905	-0.634641	-0.681438	-0.457484	-0.341373	0.279468	-0.351269	-0.318547	-0.0459943	2.80031	3.55705	1.27846	-0.559609	-0.341373	-0.145568	-0.18304	-0.341373	-0.341373	-0.1848	-0.557938	-0.0459943	1.24732	1.74405	0.217806	1.68626	-0.341373	-0.384123	-0.397758	-0.341373	-0.384123	-0.557938	-0.44341	-0.0459943	1.37865	2.71208
Diamante	1.59108	-0.437517	1.75742	-1.02009	-0.508855	-0.318239	-0.434834	-0.355535	-0.438836	0.219565	0.0461907	1.73824	1.76947	-0.510878	1.56557	-0.528118	-0.383156	-0.350961	-0.138971	0.290112	-0.196807	-0.164084	-0.0353508	1.85215	1.17071	1.19323	-0.357207	-0.138971	-0.230804	-0.0765174	-0.138971	-0.138971	-0.270036	-0.355535	-0.0353508	1.16209	0.891777	0.13257	1.79278	-0.138971	-0.37348	-0.291235	-0.138971	-0.37348	-0.355535	-0.145128	-0.0353508	1.00578	1.09277
Antonio	3.19517	-0.655137	1.92332	-1.14183	-0.822354	-0.535859	-0.604514	-0.573155	-0.656456	0.193704	-0.171429	2.86294	2.89416	-0.728498	1.73147	-0.553979	-0.696655	-0.472702	-0.356591	0.168371	-0.366487	-0.285825	0.0346676	2.78509	3.35007	1.26324	-0.574827	-0.356591	-0.160786	-0.198258	-0.356591	-0.356591	-0.200017	-0.573155	0.0346676	1.42386	1.63295	0.106709	1.76692	-0.356591	-0.399341	-0.317096	-0.356591	-0.399341	-0.573155	-0.458628	0.0346676	1.55519	2.5051
P1048	-0.20292	-0.505688	-0.132462	-0.704748	-0.481146	-0.098772	-0.263306	0.0556907	-0.507007	0.151394	0.265658	-0.151638	-0.21629	-0.38729	-0.13255	-0.692169	-0.355447	-0.0356147	0.0804962	0.22194	-0.169098	-0.280195	-0.199401	-0.0377258	-0.143897	-0.025499	-0.425378	0.0804962	-0.298975	2.06054	0.0804962	0.0804962	0.23707	0.0556907	-0.199401	0.0392416	-0.231068	0.064399	-0.0971007	0.0804962	-0.154013	-0.0717674	0.0804962	-0.154013	0.0556907	1.32077	-0.199401	-0.308827	-0.413591
HZROS637	-0.696039	0.535264	-0.529702	1.7744	1.0392	0.175144	0.250308	0.0419685	1.30098	-0.341725	-0.323341	-0.836516	-0.70941	0.366023	-0.43391	0.732301	0.589625	0.0465426	-0.316744	-0.271179	-0.0390013	0.281359	-0.213124	-0.626725	-0.732896	-0.422739	0.807333	-0.316744	0.262579	-0.446049	-0.316744	-0.316744	-0.351929	0.0419685	-0.213124	-0.549757	-0.34067	-0.5246	-0.398461	-0.316744	0.119904	-0.0854896	-0.316744	0.119904	0.0419685	-0.418781	-0.213124	-0.514308	-0.619072
Affinis	-0.108448	-0.507095	-0.325628	-0.706155	-0.578433	-0.100179	-0.0729549	0.0542833	-0.604294	0.149987	0.647768	-0.153045	-0.121818	-0.388697	-0.229837	-0.597697	-0.452734	0.0588574	0.0790888	0.124654	0.0212533	-0.185723	0.0868296	-0.230892	-0.0494248	-0.122786	-0.426785	0.0790888	-0.108624	0.0456629	0.0790888	0.0790888	0.235663	0.0542833	0.0868296	0.229593	-0.232475	0.734148	-0.290267	0.0790888	0.0363389	0.0227046	0.0790888	0.0363389	0.0542833	0.0729314	0.0868296	-0.310235	-0.223239
Kasakstanica	-0.636753	0.69043	-0.566294	1.54604	1.09849	0.0426722	0.0698967	0.101255	1.16851	-0.378318	-0.359934	-0.777229	-0.650123	0.617069	-0.470503	0.791588	0.744791	-0.277688	-0.353336	-0.307772	-0.027654	0.292706	-0.249716	-0.567438	-0.673609	-0.459332	1.34602	-0.353336	0.513625	-0.386762	-0.353336	-0.353336	-0.292642	0.101255	-0.249716	-0.49047	-0.473142	-0.561192	-0.435054	-0.353336	-0.204327	-0.217962	-0.353336	-0.204327	0.101255	-0.359494	-0.249716	-0.455021	-0.655664
Vavilovi	-0.100619	-0.403387	-0.413679	-0.698326	-0.378846	0.0994082	-0.0651262	-0.0337675	-0.500586	0.0619361	0.559718	-0.241096	-0.209869	-0.380869	-0.317887	-0.398109	-0.253147	0.0666861	0.182797	0.0366028	0.124961	-0.0820151	0.190538	-0.318943	-0.137476	-0.114957	-0.323077	0.182797	0.0909638	-0.138267	0.182797	0.182797	0.147612	-0.0337675	0.190538	0.045663	-0.224647	0.454338	-0.378318	0.182797	0.0441676	0.222292	0.182797	0.0441676	-0.0337675	-0.0151194	0.190538	-0.302406	-0.215411
Nigrescens	-0.172133	-0.379022	-0.389313	-0.673961	-0.35448	0.0278945	-0.0407605	-0.00940176	-0.380341	0.0863018	0.392324	-0.31261	-0.0896238	-0.356503	-0.293522	-0.373744	-0.32466	0.0910518	0.207163	0.0609685	0.149327	-0.153529	0.0231445	-0.294577	-0.11311	-0.186471	-0.298711	0.207163	0.0194501	-0.113902	0.207163	0.207163	0.171978	-0.00940176	0.0231445	0.261788	-0.200281	0.574583	-0.353952	0.207163	-0.0273462	0.150779	0.207163	-0.0273462	-0.00940176	0.00924636	0.0231445	-0.27804	-0.286924
Melanotrix	0.22392	-0.558246	-0.185019	-0.853185	-0.533704	-0.0554503	-0.219985	-0.0927465	-0.655444	0.290595	0.404859	-0.108316	0.0187903	-0.535727	-0.089228	-0.457088	-0.408005	-0.0881724	0.0279385	0.265262	-0.0298971	-0.236874	0.0356792	-0.0902835	0.282943	0.0178227	-0.477936	0.0279385	-0.0638947	-0.00548744	0.0279385	0.0279385	0.0886328	-0.0927465	0.0356792	0.466081	-0.0918669	1.06652	-0.053779	0.0279385	-0.110691	-0.0284457	0.0279385	-0.110691	-0.0927465	-0.0740984	0.0356792	-0.169626	0.109128
AkTohum	-0.29207	0.555715	-0.269552	1.07575	0.724076	-0.235862	-0.160698	0.0144801	0.650275	-0.225394	-0.25495	-0.192848	-0.44926	0.530294	-0.26964	0.177475	0.178619	-0.268584	-0.344232	-0.154848	-0.258249	0.134022	-0.240612	-0.222756	-0.328927	-0.258468	0.252507	-0.344232	-0.244306	0.772895	-0.344232	-0.344232	-0.187658	0.0144801	-0.240612	-0.385487	-0.511977	-0.552088	-0.234191	-0.344232	-0.195223	-0.352677	-0.344232	-0.195223	0.0144801	0.464586	-0.240612	-0.397977	-0.502741
Dicolorata	-0.11311	-0.511757	-0.138531	-0.710817	-0.295457	-0.104841	-0.365255	-0.0462582	-0.417197	0.145325	0.163709	-0.0618276	-0.22236	-0.489239	-0.138619	-0.50648	-0.361517	-0.137564	-0.0214527	0.119992	-0.175168	-0.286265	-0.205471	-0.139675	-0.0540869	-0.0315684	-0.431447	-0.0214527	-0.0174064	1.86271	-0.0214527	-0.0214527	0.231001	-0.0462582	-0.205471	0.0331722	-0.333017	0.0583296	-0.19905	-0.0214527	-0.0642026	0.0180426	-0.0214527	-0.0642026	-0.0462582	1.12294	-0.205471	-0.314897	-0.323781
AzRos1646	-0.55697	0.674333	-0.390633	0.762912	1.17827	0.122454	0.149679	-0.106601	0.673014	-0.202656	-0.280151	-0.505688	-0.570341	0.505093	-0.390721	0.487852	1.20809	-0.102027	-0.0817952	-0.13211	0.0521282	0.372489	-0.169934	-0.487656	-0.593827	-0.379549	0.562884	-0.0817952	0.401648	-0.402859	-0.0817952	-0.0817952	-0.21286	-0.106601	-0.169934	-0.410688	-0.29748	-0.48141	-0.259392	-0.0817952	-0.124545	-0.234059	-0.0817952	-0.124545	-0.106601	-0.375591	-0.169934	-0.375239	-0.480003
BakSalyMestnyj	-0.281999	-0.488887	-0.30742	-0.783826	-0.560225	-0.0819711	-0.0547466	0.0724916	-0.586086	0.0723156	0.474218	-0.134837	-0.199489	-0.370489	-0.307508	-0.483609	-0.434526	0.0770657	0.0972971	0.0469824	0.0394616	-0.215455	0.00915837	-0.116804	-0.222975	-0.200457	-0.408577	0.0972971	-0.186295	0.735027	0.0972971	0.0972971	0.44563	0.0724916	0.00915837	-0.0398369	-0.214267	0.368838	-0.272059	0.0972971	-0.0413323	0.136792	0.0972971	-0.0413323	0.0724916	0.666416	0.00915837	-0.387906	-0.205031
DONSKOJ2	-0.0492049	-0.447852	-0.170506	-0.934551	-0.51919	-0.0409364	-0.205471	0.0176468	-0.545051	0.20923	0.89877	-0.093802	0.0333042	-0.521213	-0.170594	-0.538454	-0.393491	-0.0736586	0.0424523	0.279776	-0.0153832	-0.17442	0.050193	0.0201097	0.00981814	-0.0635429	-0.367542	0.0424523	-0.24114	0.00902641	0.0424523	0.0424523	0.199026	0.0176468	0.050193	0.384716	0.0185264	0.98515	-0.0392651	0.0424523	-0.192057	-0.0139319	0.0424523	-0.192057	0.0176468	0.132174	0.050193	-0.250992	-0.163996
DvRos0219	0.0706004	-0.519806	-0.14658	-0.814745	-0.591144	-0.11289	-0.181545	-0.0543068	-0.617005	0.329035	0.443299	-0.165756	-0.0386494	-0.497287	-0.0507883	-0.514528	-0.465445	-0.0497327	0.0663782	0.303702	0.00854264	-0.198434	0.0741189	-0.243603	0.129623	0.0562625	-0.439496	0.0663782	-0.121334	0.0329523	0.0663782	0.0663782	0.127073	-0.0543068	0.0741189	0.408641	-0.149307	0.913196	-0.111219	0.0663782	-0.0722512	0.00999403	0.0663782	-0.0722512	-0.0543068	-0.0356587	0.0741189	-0.227066	-0.044191
DvRos2568	-0.32079	-0.24004	-0.250332	-0.630859	-0.215499	0.454514	0.050281	0.225459	-0.337239	0.0335241	0.0519083	-0.461267	-0.33416	-0.217522	-0.346299	-0.330642	-0.0897998	0.325912	0.346144	0.0081908	0.192429	-0.0624873	0.0662463	-0.443234	-0.261767	-0.239249	-0.15973	0.346144	0.35019	0.120959	0.346144	0.346144	0.215079	0.225459	0.0662463	-0.270387	-0.157179	-0.0534711	-0.31085	0.346144	0.303394	0.385639	0.346144	0.303394	0.225459	0.0523481	0.0662463	-0.139059	-0.147943
Hokkajdo	-0.0617836	-0.556311	-0.278964	-0.75537	-0.627648	-0.149395	-0.12217	0.00506812	-0.653509	0.196651	0.502674	-0.106381	-0.075154	-0.437912	-0.183172	-0.551033	-0.50195	0.00964219	0.0298736	0.171318	-0.0279619	-0.234938	0.0376144	-0.184228	-0.00276055	0.0197579	-0.476	0.0298736	-0.157839	0.0923272	0.0298736	0.0298736	0.186447	0.00506812	0.0376144	0.276257	-0.185811	0.780812	-0.243603	0.0298736	-0.0128763	-0.0265105	0.0298736	-0.0128763	0.00506812	0.119596	0.0376144	-0.35945	-0.176575
AliComboRep	-0.53973	0.691574	-0.469271	0.876032	1.38727	0.0438157	0.16692	0.00651949	0.402616	-0.377174	-0.167031	-0.488447	-0.5531	0.905851	-0.469359	0.88861	1.32121	-0.0847859	-0.160434	-0.306628	-0.0265105	0.29385	-0.248573	-0.470415	-0.576586	-0.458188	0.484245	-0.160434	0.22713	-0.481498	-0.160434	-0.160434	-0.291498	0.00651949	-0.248573	-0.585206	-0.376119	-0.560049	-0.338031	-0.160434	-0.0114249	-0.120939	-0.160434	-0.0114249	0.00651949	-0.35835	-0.248573	-0.262119	-0.462762
KasakiShalaMestnyj	-0.162193	-0.464961	-0.475253	-0.7599	-0.44042	0.0378343	-0.1267	0.000538012	-0.56216	0.000362116	0.785782	-0.30267	-0.271443	-0.442443	-0.379461	-0.459683	-0.314721	0.00511211	0.121223	-0.0249712	0.0633874	-0.143589	0.128964	-0.380517	-0.19905	-0.176531	-0.384651	0.121223	0.0293898	-0.103962	0.121223	0.121223	0.277797	0.000538012	0.128964	0.0799685	-0.286221	0.680403	-0.439892	0.121223	-0.0174064	0.160718	0.121223	-0.0174064	0.000538012	0.0191861	0.128964	-0.36398	-0.276985
Kesa	-0.545535	0.206371	-0.379197	0.822287	0.66237	-0.0578693	0.233024	-0.0472258	0.205052	-0.0953414	-0.172837	-0.494253	-0.510966	0.660347	-0.283406	0.0678296	0.979828	0.0532278	-0.07036	-0.120675	0.0156236	0.0483458	-0.158499	-0.667979	-0.486512	-0.272235	-0.0488971	-0.07036	0.173385	-0.151726	-0.07036	-0.07036	-0.201425	-0.0472258	-0.158499	-0.303374	-0.381924	-0.278216	-0.439716	-0.07036	0.078649	-0.0788044	-0.07036	0.078649	-0.0472258	-0.172397	-0.158499	-0.363804	-0.372688
KUBANETS508	-0.335216	-0.350346	-0.360637	-0.645285	-0.325804	0.15245	-0.0120846	0.0192741	-0.447544	0.114978	0.421	-0.475693	-0.348586	-0.327827	-0.264846	-0.440947	-0.200105	0.119728	0.235839	0.0896444	0.178003	-0.124853	0.0518204	-0.361781	-0.276193	-0.157795	-0.270036	0.235839	0.144005	-0.0852257	0.235839	0.235839	0.200653	0.0192741	0.0518204	0.00282509	-0.171605	0.4115	-0.325276	0.235839	0.0972092	0.179454	0.235839	0.0972092	0.0192741	-0.0579572	0.0518204	-0.249364	-0.162369
Mallai	-0.266649	-0.281779	-0.148251	-0.432899	-0.209297	0.316896	-0.0154272	0.183721	-0.187219	-0.00821427	0.106049	-0.263306	-0.280019	-0.35514	-0.244219	-0.42032	-0.227418	0.236234	0.0167672	0.0143922	-0.0410684	-0.152165	-0.0234318	-0.245274	-0.207626	-0.137168	-0.345288	0.0167672	0.0687532	1.08595	0.0167672	0.0167672	0.173341	0.183721	-0.0234318	-0.216246	-0.198918	-0.0952095	-0.16083	0.0167672	0.309595	0.0562625	0.0167672	0.309595	0.183721	0.777645	-0.0234318	-0.276677	-0.237621
Severnyj	-0.0233438	-0.517871	-0.240524	-0.716931	-0.589209	-0.110955	-0.17961	-0.0523716	-0.61507	0.235091	0.636993	-0.16382	-0.0367142	-0.495352	-0.144733	-0.512593	-0.46351	-0.0477975	0.0683134	0.209758	0.0104778	-0.244438	-0.0198253	-0.241668	0.0356792	0.154077	-0.437561	0.0683134	-0.119399	0.0348875	0.0683134	0.0683134	0.129008	-0.0523716	-0.0198253	0.314697	-0.147371	0.819252	-0.205163	0.0683134	-0.070316	0.0119292	0.0683134	-0.070316	-0.0523716	-0.0337235	-0.0198253	-0.32101	-0.138135
UZBEKSKIJ2	-0.104841	-0.503489	-0.226142	-0.894308	-0.574827	-0.0965729	-0.165228	-0.0379897	-0.600688	0.153593	0.939013	-0.149439	-0.0223323	-0.48097	-0.22623	-0.498211	-0.449128	-0.0334156	0.0826953	0.12826	0.0248597	-0.230056	-0.00544344	-0.131406	-0.0458184	-0.119179	-0.423179	0.0826953	-0.200897	-0.04661	0.0826953	0.0826953	0.239269	-0.0379897	-0.00544344	0.329079	-0.132989	0.929513	-0.190781	0.0826953	-0.151814	0.0263111	0.0826953	-0.151814	-0.0379897	0.0765379	-0.00544344	-0.306628	-0.219633
UzRos421	0.0333482	-0.461179	0.00792692	-0.851998	-0.532517	-0.150142	-0.218797	-0.091559	-0.558378	0.291783	0.789564	-0.203008	-0.0759016	-0.43866	0.00783895	-0.360022	-0.406818	-0.086985	0.0291259	0.26645	0.0192301	-0.0439272	0.324505	0.00678339	-0.00350824	0.210769	-0.380869	0.0291259	-0.158587	-0.100179	0.0291259	0.0291259	0.1857	-0.091559	0.324505	0.371389	0.00520009	0.684185	0.043288	0.0291259	-0.109503	0.0686212	0.0291259	-0.109503	-0.091559	0.0229685	0.324505	-0.072559	0.0144362
ZolotyjeVshody	-0.781803	0.928898	-0.615465	1.97627	1.1452	-0.00649896	0.212484	-0.0437952	1.40698	-0.427489	-0.409105	-0.92228	-0.795173	0.951416	-0.519674	0.934175	0.7915	-0.23098	-0.210749	-0.356943	-0.0288855	0.435294	-0.298887	-0.712488	-0.818659	-0.508503	1.00921	-0.210749	0.176816	-0.435933	-0.210749	-0.210749	-0.437693	-0.0437952	-0.298887	-0.635521	-0.522313	-0.610364	-0.484225	-0.210749	-0.253499	-0.267133	-0.210749	-0.253499	-0.0437952	-0.408665	-0.298887	-0.504193	-0.704836
Pioner320	-0.0875127	-0.48616	-0.304693	-0.876979	-0.461618	0.0166352	-0.147899	-0.020661	-0.583359	0.170922	0.668704	-0.13211	-0.100883	-0.463642	-0.208901	-0.480882	-0.33592	-0.0160869	0.100024	0.145589	0.0421884	-0.212728	0.0118852	-0.114077	-0.0284897	-0.00597122	-0.40585	0.100024	0.0081908	-0.0292814	0.100024	0.100024	0.256598	-0.020661	0.0118852	0.250528	-0.21154	0.755083	-0.269332	0.100024	-0.134485	0.0436398	0.100024	-0.134485	-0.020661	0.0938666	0.0118852	-0.385179	-0.202304
Krasnodarski	-0.102906	-0.501554	-0.128327	-0.892373	-0.572891	-0.0946377	-0.163293	-0.0360545	-0.598753	0.347287	0.557431	-0.435142	-0.212156	-0.479035	-0.032536	-0.496276	-0.447193	-0.0314804	0.0846305	0.321954	0.0267949	-0.180182	0.0923712	-0.129471	-0.0438832	0.0745148	-0.421244	0.0846305	-0.198962	-0.0446749	0.0846305	0.0846305	0.145325	-0.0360545	0.0923712	0.331014	-0.0351748	1.6026	0.00291305	0.0846305	-0.149878	0.0282463	0.0846305	-0.149878	-0.0360545	-0.0174064	0.0923712	-0.208813	-0.0259387
LUKTAKHAR	-0.487216	-0.214707	-0.224999	-0.413767	0.00159359	0.383968	0.219433	0.442551	-0.0242675	-0.132902	-0.114517	-0.531813	-0.212948	0.0954499	-0.320966	-0.11355	-0.0644665	0.447125	0.275598	-0.158235	0.121883	-0.037154	-0.00429992	-0.51378	-0.428193	-0.213915	-0.0385175	0.275598	0.0878851	-0.141346	0.275598	0.275598	0.0486537	0.442551	-0.00429992	-0.436813	-0.131846	-0.219897	-0.285517	0.275598	0.616366	0.602731	0.275598	0.616366	0.442551	-0.0181981	-0.00429992	-0.113726	-0.314369
WIR623	-0.304077	-0.415086	-0.329498	-0.614146	-0.486424	0.0877092	0.0190542	0.146292	-0.512285	0.146116	0.548018	-0.348674	-0.221568	-0.296688	-0.233707	-0.409808	-0.360725	0.150866	0.171098	0.120783	0.113262	-0.141654	0.0829592	-0.138883	-0.245054	-0.126656	-0.334776	0.171098	-0.112494	-0.0540869	0.171098	0.171098	0.231792	0.146292	0.0829592	0.129843	-0.0445869	0.442639	-0.294137	0.171098	0.0324685	0.114714	0.171098	0.0324685	0.146292	0.16494	0.0829592	-0.314105	-0.22711
Chernyj	-0.194607	-0.305617	-0.315908	-0.792315	-0.376954	0.101299	-0.063235	0.0640032	-0.402815	0.159707	0.465729	-0.335084	-0.112098	-0.378977	-0.220117	-0.492098	-0.251256	0.0685773	0.184688	0.230253	0.126853	-0.128064	0.00066999	-0.221172	-0.135584	-0.113066	-0.225306	0.184688	-0.0989039	-0.0404966	0.184688	0.184688	0.149503	0.0640032	0.00066999	0.239313	-0.126876	0.647988	-0.184668	0.184688	-0.0498206	0.128304	0.184688	-0.0498206	0.0640032	-0.0132281	0.00066999	-0.300515	-0.309399
WIR1528	-0.108448	-0.507095	-0.325628	-0.706155	-0.578433	-0.100179	-0.0729549	0.0542833	-0.604294	0.149987	0.647768	-0.153045	-0.121818	-0.388697	-0.229837	-0.597697	-0.452734	0.0588574	0.0790888	0.124654	0.0212533	-0.185723	0.0868296	-0.230892	-0.0494248	-0.122786	-0.426785	0.0790888	-0.108624	0.0456629	0.0790888	0.0790888	0.235663	0.0542833	0.0868296	0.229593	-0.232475	0.734148	-0.290267	0.0790888	0.0363389	0.0227046	0.0790888	0.0363389	0.0542833	0.0729314	0.0868296	-0.310235	-0.223239
HiMuke	-0.384387	-0.111878	-0.21805	-0.119179	0.00854264	0.774435	0.274322	0.353621	0.0785611	-0.030073	-0.107568	-0.524864	-0.397757	-0.185239	-0.314017	-0.20248	-0.0575174	0.549954	0.0907879	-0.0554063	0.128832	-0.030205	0.0985286	-0.506831	-0.325364	-0.206966	-0.223327	0.0907879	0.286593	-0.134397	0.0907879	0.0907879	0.0556028	0.353621	0.0985286	-0.429864	-0.0290175	-0.212948	-0.278568	0.0907879	0.623315	0.226163	0.0907879	0.623315	0.353621	-0.203008	0.0985286	-0.106777	-0.115661
WIR2623	-0.231244	-0.438132	-0.352545	-0.541313	-0.50947	0.0646629	-0.00399205	0.123246	-0.535331	0.12307	0.524972	-0.275841	-0.244614	-0.319735	-0.256753	-0.528734	-0.383771	0.12782	0.148052	0.097737	0.0902161	-0.1647	0.0599129	-0.161929	-0.172221	-0.149702	-0.357822	0.148052	-0.039661	0.0187463	0.148052	0.148052	0.208746	0.123246	0.0599129	0.106797	-0.163513	0.419593	-0.317184	0.148052	0.105302	0.0916675	0.148052	0.105302	0.123246	0.0460148	0.0599129	-0.337151	-0.250156
Celiaj	-0.0959572	-0.494605	-0.217258	-0.885423	-0.565942	-0.0876887	-0.156344	-0.0291055	-0.591803	0.258357	0.56438	-0.140554	-0.0134481	-0.472086	-0.121466	-0.489327	-0.440244	-0.0245314	0.0915795	0.233024	0.033744	-0.173232	0.0993203	-0.0266425	-0.0369341	0.0814638	-0.414295	0.0915795	-0.192013	-0.0377258	0.0915795	0.0915795	0.248153	-0.0291055	0.0993203	0.337963	-0.124105	0.746639	-0.181897	0.0915795	-0.142929	0.0351954	0.0915795	-0.142929	-0.0291055	0.0854221	0.0993203	-0.297744	-0.210749
UZROS2759	-0.0392211	-0.533748	-0.256401	-0.732808	-0.509206	-0.126832	-0.195487	-0.0682489	-0.535067	0.123334	1.00463	-0.179698	-0.148471	-0.51123	-0.16061	-0.432591	-0.383508	-0.0636748	0.0524361	0.0980008	-0.00539945	-0.164436	0.0601768	-0.161665	0.0198019	0.234079	-0.453438	0.0524361	-0.0393971	-0.0768692	0.0524361	0.0524361	0.20901	-0.0682489	0.0601768	0.490579	-0.259128	0.803374	-0.125161	0.0524361	-0.182073	-0.00394808	0.0524361	-0.182073	-0.0682489	0.0462787	0.0601768	-0.336887	-0.154013
WIR3764	0.0131167	-0.385531	-0.299943	-0.77635	-0.456869	0.117265	-0.143149	0.0799684	-0.48273	0.175672	0.673453	-0.12736	-0.000253616	-0.458892	-0.204151	-0.476132	-0.33117	0.0845425	0.104774	0.246218	0.0469384	-0.207978	-0.0792442	-0.109328	0.0721398	-0.00122123	-0.305221	0.104774	-0.0829387	0.167228	0.104774	0.104774	0.0695888	0.0799684	-0.0792442	0.255278	-0.110911	0.568074	-0.168702	0.104774	0.062024	0.0483898	0.104774	0.062024	0.0799684	0.0986166	-0.0792442	-0.284549	-0.197554
Kendzo	0.0706004	-0.519806	-0.14658	-0.814745	-0.591144	-0.11289	-0.181545	-0.0543068	-0.617005	0.329035	0.443299	-0.165756	-0.0386494	-0.497287	-0.0507883	-0.514528	-0.465445	-0.0497327	0.0663782	0.303702	0.00854264	-0.198434	0.0741189	-0.243603	0.129623	0.0562625	-0.439496	0.0663782	-0.121334	0.0329523	0.0663782	0.0663782	0.127073	-0.0543068	0.0741189	0.408641	-0.149307	0.913196	-0.111219	0.0663782	-0.0722512	0.00999403	0.0663782	-0.0722512	-0.0543068	-0.0356587	0.0741189	-0.227066	-0.044191
KROS358	0.0941745	-0.496232	-0.218885	-0.791171	-0.56757	-0.089316	-0.157971	-0.0307327	-0.593431	0.25673	0.562752	-0.142182	-0.110955	-0.473713	-0.123094	-0.490954	-0.441871	-0.0261587	0.0899522	0.231396	0.0321167	-0.2228	0.00181351	-0.220029	0.153197	-0.016043	-0.415922	0.0899522	-0.00188094	0.0565264	0.0899522	0.0899522	0.0547671	-0.0307327	0.00181351	0.336336	-0.221612	0.745011	-0.183524	0.0899522	-0.0486771	0.0335681	0.0899522	-0.0486771	-0.0307327	-0.0120846	0.00181351	-0.299371	-0.020617
NF1	0.0849384	-0.505468	-0.228121	-0.896287	-0.480926	-0.00267261	-0.167207	-0.0399689	-0.602667	0.151614	0.841155	-0.247297	-0.120191	-0.482949	-0.228209	-0.50019	-0.355228	-0.0353948	0.0807161	0.126281	0.0228806	-0.232036	-0.00742259	-0.133385	0.143961	-0.0252791	-0.425158	0.0807161	-0.011117	-0.144469	0.0807161	0.0807161	0.14141	-0.0399689	-0.00742259	0.422979	-0.134969	0.927534	-0.00100131	0.0807161	-0.153793	0.024332	0.0807161	-0.153793	-0.0399689	-0.1172	-0.00742259	-0.212728	-0.0298531
NF9	-0.267661	-0.474549	-0.197202	-0.769488	-0.545887	-0.0676332	-0.0404087	0.0868295	-0.571748	0.182533	0.776194	-0.312258	-0.185151	-0.356151	-0.19729	-0.469271	-0.420188	0.0914036	0.111635	0.1572	0.0537995	-0.201117	0.0234963	-0.102466	-0.208638	0.00563987	-0.394239	0.111635	-0.171957	0.0782092	0.111635	0.111635	0.268209	0.0868295	0.0234963	0.16626	-0.10405	0.574935	-0.161841	0.111635	-0.0269943	0.0552509	0.111635	-0.0269943	0.0868295	0.201357	0.0234963	-0.277688	-0.190693
SPALCIK	0.069325	-0.521081	-0.147855	-0.816021	-0.49654	-0.114165	-0.18282	-0.0555822	-0.522401	0.23188	0.729662	-0.167031	-0.0399248	-0.498563	-0.0520637	-0.515804	-0.370841	-0.0510082	0.0651027	0.206547	0.00726719	-0.15177	0.0728435	-0.148999	0.128348	0.054987	-0.440771	0.0651027	-0.0267304	-0.0642026	0.0651027	0.0651027	0.125797	-0.0555822	0.0728435	0.407366	-0.150582	1.10368	-0.112494	0.0651027	-0.169406	0.00871857	0.0651027	-0.169406	-0.0555822	-0.0369341	0.0728435	-0.228341	-0.0454665
M667	0.0165913	-0.477936	-0.200589	-0.868754	-0.549273	-0.0710197	-0.139675	-0.0124365	-0.575134	0.275026	0.676928	-0.219765	-0.0926585	-0.455417	-0.104797	-0.472658	-0.423575	-0.0078624	0.108248	0.249693	0.0504129	-0.204503	0.0201098	-0.201732	0.0756143	0.0022533	-0.397626	0.108248	-0.0794641	-0.0210568	0.108248	0.108248	0.168943	-0.0124365	0.0201098	0.354632	-0.203316	0.859187	-0.165228	0.108248	-0.12626	0.0518643	0.108248	-0.12626	-0.0124365	0.00621163	0.0201098	-0.281075	-0.0982002
INTENSIVNYJ	-0.51422	0.812963	-0.347883	0.805662	1.12514	-0.122434	0.0965494	-0.15973	0.332246	-0.255786	-0.333281	-0.0794202	-0.431711	0.739602	-0.347971	0.626481	1.15496	-0.155156	-0.134925	-0.281119	-0.00100133	0.22348	-0.127184	-0.540785	-0.455197	-0.336799	0.222116	-0.134925	0.348519	-0.360109	-0.134925	-0.134925	-0.17011	-0.15973	-0.127184	-0.463818	-0.35061	-0.53454	-0.408401	-0.134925	-0.0817951	-0.191309	-0.134925	-0.0817951	-0.15973	-0.332841	-0.127184	-0.332489	-0.341373
ZEMCYZNYJ	-0.0080823	-0.502609	-0.225262	-0.797549	-0.478068	0.000186179	-0.260228	0.0587694	-0.503929	0.154473	0.748134	-0.148559	-0.117332	-0.57597	-0.129471	-0.497331	-0.352369	-0.032536	-0.0123045	0.225019	-0.0701401	-0.133297	0.0913157	-0.130527	0.0509407	0.0734592	-0.422299	-0.0123045	-0.104138	0.146028	-0.0123045	-0.0123045	0.144269	0.0587694	0.0913157	0.425838	-0.13211	0.642755	0.00185751	-0.0123045	-0.0550544	-0.0686887	-0.0123045	-0.0550544	0.0587694	0.173297	0.0913157	-0.209869	-0.122874
WIR3419	-0.0894479	-0.488095	-0.0189897	-0.783035	-0.463554	-0.0811794	-0.197774	0.0732832	-0.489415	0.168987	0.187371	-0.0381656	-0.102818	-0.369697	-0.114957	-0.578697	-0.433734	0.0778573	0.00220931	0.143653	-0.151506	-0.310542	-0.181809	-0.0201332	-0.0304249	-0.00790637	-0.503665	0.00220931	-0.185503	1.79049	0.00220931	0.00220931	0.254663	0.0732832	-0.181809	0.0568342	-0.309355	0.0819916	-0.0795081	0.00220931	0.0553389	0.0417046	0.00220931	0.0553389	0.0732832	1.24248	-0.181809	-0.291235	-0.300119
DALRIS13	0.241468	-0.540697	-0.0715914	-0.835636	-0.612035	-0.133781	-0.202436	-0.075198	-0.637896	0.308144	0.710046	-0.0907673	0.132218	-0.518179	-0.0716794	-0.34366	-0.486336	-0.0706239	0.045487	0.282811	-0.0123485	-0.219325	0.0532278	0.0231445	0.300491	0.131251	-0.460387	0.045487	-0.238105	-0.0838183	0.045487	0.045487	0.106181	-0.075198	0.0532278	0.675389	0.0215612	1.17994	0.155528	0.045487	-0.189022	-0.0108971	0.045487	-0.189022	-0.075198	-0.0565498	0.0532278	-0.056198	0.126677
WIR2462	-0.0609039	-0.459551	-0.278084	-0.754491	-0.43501	0.043244	-0.21717	0.101827	-0.460871	0.101651	0.887071	-0.201381	-0.0742743	-0.532912	-0.182293	-0.454274	-0.309311	0.0105218	0.0307532	0.172197	-0.0270823	-0.186119	-0.0573855	-0.183348	-0.00188091	0.116517	-0.379241	0.0307532	-0.0610799	0.189086	0.0307532	0.0307532	0.187327	0.101827	-0.0573855	0.277137	-0.0890521	0.781692	-0.0509642	0.0307532	-0.0119967	-0.0256309	0.0307532	-0.0119967	0.101827	0.120475	-0.0573855	-0.262691	-0.175695
Shala	-0.60966	0.717523	-0.443322	1.09374	1.12558	0.0697648	0.288748	-0.15929	0.428565	-0.255346	-0.42872	-0.558378	-0.527151	0.835921	-0.347531	0.339283	1.25128	0.0370426	-0.230364	-0.280679	-0.000561492	0.22392	-0.126744	-0.636225	-0.646516	-0.336359	0.414315	-0.230364	0.253079	-0.551429	-0.230364	-0.230364	-0.265549	-0.15929	-0.126744	-0.463378	-0.446049	-0.5341	-0.407961	-0.230364	0.110404	-0.0949896	-0.230364	0.110404	-0.15929	-0.428281	-0.126744	-0.23617	-0.532692
Styk	-0.111527	-0.510174	-0.0410684	-0.900993	-0.485632	-0.103258	-0.267793	0.0512046	-0.511493	0.146908	0.357051	0.0356352	-0.124897	-0.487656	-0.137036	-0.696655	-0.359934	-0.0401008	-0.0198694	0.217454	-0.173584	-0.236742	-0.108008	0.149547	-0.0525036	-0.0299851	-0.429864	-0.0198694	-0.303461	1.86429	-0.0198694	-0.0198694	0.328463	0.0512046	-0.108008	0.0347555	-0.235554	0.0599129	-0.00570734	-0.0198694	-0.158499	-0.0762535	-0.0198694	-0.158499	0.0512046	1.31629	-0.108008	-0.313313	-0.322198
Gidej	-0.111527	-0.510174	-0.0410684	-0.900993	-0.485632	-0.103258	-0.267793	0.0512046	-0.511493	0.146908	0.357051	0.0356352	-0.124897	-0.487656	-0.137036	-0.696655	-0.359934	-0.0401008	-0.0198694	0.217454	-0.173584	-0.236742	-0.108008	0.149547	-0.0525036	-0.0299851	-0.429864	-0.0198694	-0.303461	1.86429	-0.0198694	-0.0198694	0.328463	0.0512046	-0.108008	0.0347555	-0.235554	0.0599129	-0.00570734	-0.0198694	-0.158499	-0.0762535	-0.0198694	-0.158499	0.0512046	1.31629	-0.108008	-0.313313	-0.322198
Bankoram	-0.236698	-0.0121286	-0.0224203	-0.307068	-0.131406	0.107149	0.0864337	0.165732	0.0824314	0.213496	-0.0557582	-0.377174	-0.250068	0.0583296	0.0733712	-0.19861	-0.101587	0.170306	0.0467185	0.236102	0.156672	0.237334	0.437977	-0.263262	-0.177675	-0.0592767	0.116121	0.0467185	-0.0930544	-0.130527	0.0467185	0.0467185	0.203292	0.165732	0.437977	-0.0424758	0.0227926	-0.0173184	-0.0829387	0.0467185	0.0998481	0.230033	0.0467185	0.0998481	0.165732	-0.00737861	0.437977	0.0888527	-0.015911
Saka	0.0483898	-0.158499	0.214727	-0.645197	-0.325716	0.152538	-0.0119967	0.0193621	-0.255698	0.306825	0.0375704	-0.0920868	-0.06086	-0.23186	0.310519	-0.34498	-0.200017	0.215695	0.0441676	0.281491	0.130151	0.354632	0.818944	-0.0740544	0.0115334	0.129931	-0.174068	0.0441676	-0.0476656	-0.181017	0.0441676	0.0441676	0.3925	0.0193621	0.818944	0.00291304	0.212001	0.0280704	0.0583296	0.0441676	0.193177	0.179542	0.0441676	0.193177	0.0193621	0.0380102	0.818944	0.42188	0.221237
Mala	-0.703604	1.0071	-0.537267	1.86271	0.935759	-0.0241795	0.338623	-0.157355	1.29342	-0.34929	-0.426785	-0.460563	-0.716975	0.646097	-0.441475	1.58765	0.390301	-0.0569017	-0.420188	-0.278744	-0.0945058	0.417614	-0.0289295	-0.730169	-0.740461	-0.430304	1.27917	-0.420188	-0.0326239	-0.549493	-0.420188	-0.420188	-0.359494	-0.157355	-0.0289295	-0.557322	-0.348235	-0.628044	-0.597785	-0.420188	0.0164593	-0.0930544	-0.420188	0.0164593	-0.157355	-0.426345	-0.0289295	-0.234235	-0.530757
Sanganyan	-0.564975	0.570449	-0.398637	0.754907	1.17027	0.0185704	0.189614	-0.114605	0.185612	-0.210661	-0.288156	-0.513692	-0.482466	0.784726	-0.302846	0.192209	1.39185	-0.0141517	-0.0897998	-0.235994	0.0441236	0.172725	-0.082059	-0.59154	-0.601831	-0.291674	0.0754823	-0.0897998	0.297764	-0.506743	-0.0897998	-0.0897998	-0.220864	-0.114605	-0.082059	-0.418693	-0.401364	-0.393535	-0.363276	-0.0897998	0.0592092	-0.0503045	-0.0897998	0.0592092	-0.114605	-0.383596	-0.082059	-0.383244	-0.488007
Sakatiana	-0.29792	-0.21717	-0.131582	-0.703868	-0.384387	0.189746	0.0252116	0.15245	-0.314369	0.152274	0.266538	-0.150758	-0.215411	-0.194651	-0.13167	-0.403651	-0.258688	0.252903	0.177255	0.126941	0.215299	0.104202	0.376755	-0.228605	-0.238897	-0.120499	-0.13686	0.177255	-0.0104573	0.143829	0.177255	0.177255	0.813226	0.15245	0.376755	-0.151638	-0.0384295	0.0652786	-0.28798	0.177255	0.134505	0.216751	0.177255	0.134505	0.15245	0.171098	0.376755	0.0755703	-0.125073
TOg5548	-0.949284	0.665537	-0.782946	2.57583	0.594199	0.0177787	0.332642	-0.0195175	1.14361	-0.499091	-0.480706	-0.610363	-0.866775	0.496296	-0.687155	1.24609	0.240501	-0.0149434	-0.37823	-0.524424	-0.148427	-0.115705	-0.466369	-0.975849	-0.890261	-0.675984	1.03349	-0.37823	-0.182425	-0.315776	-0.37823	-0.37823	-0.413415	-0.0195175	-0.466369	-0.611243	-0.689794	-0.586086	-0.843465	-0.37823	-0.0374619	-0.146976	-0.37823	-0.0374619	-0.0195175	-0.384387	-0.466369	-0.479915	-0.872317
TOg6248	-0.400396	-0.319647	-0.234059	-0.518706	-0.295105	0.0872693	0.0186144	0.0499731	-0.320966	0.0497972	0.0681814	-0.444993	-0.317887	-0.00948973	-0.330026	-0.314369	-0.169406	0.150427	0.745935	0.0244639	0.208702	-0.0941539	0.0825194	-0.331082	-0.341373	-0.222975	-0.239337	0.745935	0.0788249	0.0413528	0.745935	0.745935	0.135473	0.0499731	0.0825194	-0.158235	-0.140906	0.0586814	-0.198698	0.745935	0.0320287	0.210153	0.745935	0.0320287	0.0499731	0.164501	0.0825194	-0.218665	-0.22755
TOg6264	-0.400396	-0.319647	-0.234059	-0.518706	-0.295105	0.0872693	0.0186144	0.0499731	-0.320966	0.0497972	0.0681814	-0.444993	-0.317887	-0.00948973	-0.330026	-0.314369	-0.169406	0.150427	0.745935	0.0244639	0.208702	-0.0941539	0.0825194	-0.331082	-0.341373	-0.222975	-0.239337	0.745935	0.0788249	0.0413528	0.745935	0.745935	0.135473	0.0499731	0.0825194	-0.158235	-0.140906	0.0586814	-0.198698	0.745935	0.0320287	0.210153	0.745935	0.0320287	0.0499731	0.164501	0.0825194	-0.218665	-0.22755
TOg7201	-0.400396	-0.319647	-0.234059	-0.518706	-0.295105	0.0872693	0.0186144	0.0499731	-0.320966	0.0497972	0.0681814	-0.444993	-0.317887	-0.00948973	-0.330026	-0.314369	-0.169406	0.150427	0.745935	0.0244639	0.208702	-0.0941539	0.0825194	-0.331082	-0.341373	-0.222975	-0.239337	0.745935	0.0788249	0.0413528	0.745935	0.745935	0.135473	0.0499731	0.0825194	-0.158235	-0.140906	0.0586814	-0.198698	0.745935	0.0320287	0.210153	0.745935	0.0320287	0.0499731	0.164501	0.0825194	-0.218665	-0.22755
WAB450IBP20HB	-0.170374	-0.0896238	0.0918434	-0.672202	-0.256841	0.221413	0.0568782	0.0882369	-0.186823	0.27982	0.106445	-0.31085	-0.0878646	-0.162985	0.0917555	-0.276105	-0.131142	0.28457	0.113042	0.254487	0.199026	0.135869	0.312542	-0.196938	-0.111351	0.198806	-0.0093138	0.113042	0.0212093	-0.0162629	0.113042	0.113042	0.269616	0.0882369	0.312542	-0.119971	0.184996	0.0010658	0.031325	0.113042	0.262051	0.152538	0.113042	0.262051	0.0882369	0.106885	0.312542	0.298996	0.0983527
Presidio	1.78284	-0.437517	2.23682	-0.924215	-0.604734	-0.318239	-0.386894	-0.451415	-0.534716	0.315445	-0.145568	2.12176	2.24887	-0.606757	2.81201	-0.719877	-0.479035	-0.255082	-0.33073	0.290112	-0.244746	-0.0202652	0.348167	2.23567	1.6501	1.86438	-0.453086	-0.33073	-0.326684	-0.172397	-0.33073	-0.33073	0.0176028	-0.451415	0.348167	1.16209	1.17942	-0.0591887	1.6969	-0.33073	-0.2776	-0.291235	-0.33073	-0.2776	-0.451415	-0.336887	0.348167	1.67693	1.47629
Quinimpol	0.358107	-0.13642	0.524445	-0.623118	-0.303637	-0.113022	-0.133737	-0.246198	-0.233619	0.616541	-0.0362304	0.31351	0.248857	-0.305661	0.620236	-0.418781	-0.177938	-0.0498647	-0.0296332	0.591208	0.00841071	0.0411329	0.169866	0.523301	0.513009	0.535528	-0.151989	-0.0296332	-0.0255869	0.224579	-0.0296332	-0.0296332	0.0310611	-0.246198	0.169866	0.40851	0.234079	0.0501491	0.463926	-0.0296332	0.0234963	-0.0860174	-0.0296332	0.0234963	-0.246198	-0.13167	0.169866	0.15632	0.243315
Stormproof	0.00880653	-0.102202	0.175144	-0.588901	-0.26942	0.112955	0.0442995	-0.0202212	-0.199401	0.363121	-0.0978924	-0.22755	-0.100443	-0.175564	0.270936	-0.288684	-0.143721	0.176112	0.100464	0.337787	0.186447	0.362989	0.779361	-0.209517	-0.0280499	0.0903481	-0.117772	0.100464	0.00863062	-0.2206	0.100464	0.100464	0.257038	-0.0202212	0.779361	0.0592092	0.172417	0.0843666	0.0187464	0.100464	0.153593	0.235839	0.100464	0.153593	-0.0202212	-0.0974525	0.779361	0.286417	0.181653
CreoleBred	1.01888	-0.242679	1.2811	-0.825257	-0.409896	-0.219281	-0.335876	-0.256577	-0.435757	0.222644	0.145149	1.45368	1.00551	-0.507799	1.18513	-0.52504	-0.284198	-0.252003	-0.231772	0.29319	-0.193728	-0.0171865	0.159487	1.5676	0.790268	0.908666	-0.354128	-0.231772	-0.227725	0.310079	-0.231772	-0.231772	0.116561	-0.256577	0.159487	0.973407	0.798976	0.0397694	1.22058	-0.231772	-0.274522	-0.288156	-0.231772	-0.274522	-0.256577	-0.14205	0.159487	0.625338	0.616454
KerangSerang	0.993726	-0.267836	1.35182	-0.275137	-0.339174	-0.148559	-0.025455	-0.185855	-0.077397	0.197487	-0.167647	1.23677	1.07624	-0.245318	0.968217	-0.166679	-0.117596	-0.0854016	-0.16105	0.172153	-0.075066	0.0535356	0.134329	1.15892	0.765111	0.787629	-0.091647	-0.16105	-0.157003	-0.0985961	-0.16105	-0.16105	-0.100355	-0.185855	0.134329	0.564731	0.58206	-0.177147	0.907786	-0.16105	-0.2038	-0.217434	-0.16105	-0.2038	-0.185855	-0.263087	0.134329	0.408422	0.591296
SadriType	-0.294929	-0.405938	-0.128591	-0.604998	-0.381397	-0.0949016	-0.259436	0.0595611	-0.407258	0.0593851	0.173649	-0.243647	-0.21242	-0.38342	-0.128679	-0.592419	-0.351577	-0.0317443	0.0843666	0.129931	-0.165228	-0.276325	-0.195531	-0.129735	-0.235906	-0.0216286	-0.421507	0.0843666	-0.199226	2.54381	0.0843666	0.0843666	0.24094	0.0595611	-0.195531	0.043112	-0.323077	-0.0276101	-0.0932303	0.0843666	-0.0542628	-0.067897	0.0843666	-0.0542628	0.0595611	1.89992	-0.195531	-0.400836	-0.5056
KarangSerang	0.117089	-0.185679	0.0916675	-0.672377	-0.352897	0.0294778	0.00876255	0.088061	-0.282878	0.279644	0.202149	-0.0233878	0.00783896	-0.163161	-0.100179	-0.180401	-0.227198	0.0926351	0.112867	0.254311	0.15091	0.0398134	0.216487	0.186403	0.176112	-0.0890081	-0.201249	0.112867	0.116913	-0.112318	0.112867	0.112867	0.26944	0.088061	0.216487	-0.0242675	0.18482	0.192649	0.127029	0.112867	-0.0257628	0.0564824	0.112867	-0.0257628	0.088061	0.106709	0.216487	-0.0846979	0.289936
KerangSerangSelection	0.17642	0.0654106	0.438637	-0.421288	-0.149746	-0.00707075	0.0201537	-0.0923067	-0.079728	0.0992763	-0.0740984	0.227702	0.402748	-0.00795037	0.342669	-0.0731308	0.0238922	0.00814681	-0.0195615	0.073943	0.090392	0.171054	0.227878	0.389553	0.139563	0.257961	0.0498412	-0.0195615	-0.0155152	-0.292686	-0.0195615	-0.0195615	0.0890726	-0.0923067	0.227878	0.0350634	0.48385	-0.0835984	0.378118	-0.0195615	0.0335681	-0.0759456	-0.0195615	0.0335681	-0.0923067	-0.121598	0.227878	0.406091	0.301327
CriolloChivacoa2	1.18038	-0.177059	1.15496	-0.759637	-0.344276	-0.153661	-0.222316	-0.286836	-0.370137	0.288264	0.0190102	1.32754	0.879374	-0.346299	1.15487	-0.459419	-0.218577	-0.0905035	-0.262031	0.262931	-0.0801678	0.0484338	0.225107	1.2497	0.855888	0.878407	-0.288508	-0.262031	-0.162105	0.088061	-0.262031	-0.262031	0.278061	-0.286836	0.225107	0.55963	0.672838	-0.0863692	0.902684	-0.262031	-0.113022	-0.222536	-0.262031	-0.113022	-0.286836	-0.172309	0.225107	0.882717	0.682074
Juppa	-0.654169	0.673014	-0.487831	1.04923	0.793435	0.217014	0.292179	0.179718	0.575815	-0.203975	-0.37735	-0.411128	-0.57166	0.791412	-0.487919	0.678291	0.535616	0.0884129	-0.178994	-0.133429	-0.0930104	0.131471	-0.171253	-0.584854	-0.691025	-0.476748	0.273926	-0.178994	0.0168111	-0.500058	-0.178994	-0.178994	-0.214179	0.179718	-0.171253	-0.507887	-0.298799	-0.48273	-0.356591	-0.178994	0.0658944	0.0522602	-0.178994	0.0658944	0.179718	-0.281031	-0.171253	-0.472438	-0.481322
Peta	-0.801067	0.813754	-0.634729	1.57349	0.550657	0.165996	0.384979	0.1287	1.77123	-0.350873	-0.428369	-0.941543	-0.718558	0.548634	-0.538938	1.10667	0.292838	-0.058485	-0.325892	-0.280327	-0.0481494	0.368091	-0.222272	-0.731752	-0.742044	-0.527767	1.6611	-0.325892	0.253431	-0.455197	-0.325892	-0.325892	-0.265198	0.1287	-0.222272	-0.558905	-0.445697	-0.533748	-0.599368	-0.325892	0.014876	-0.0946377	-0.325892	0.014876	0.1287	-0.332049	-0.222272	-0.235818	-0.62822
Kamodi	-0.260096	-0.0834664	-0.189638	-0.666044	-0.346563	0.22757	-0.0328439	0.0943944	-0.372424	0.0942184	0.208482	-0.400572	-0.273466	-0.444466	-0.285605	-0.461707	-0.220864	0.194848	0.215079	0.164765	0.0613643	-0.193552	-0.0648183	-0.0949016	-0.296952	-0.178554	-0.290795	0.215079	-0.164392	0.85281	0.215079	0.215079	0.179894	0.0943944	-0.0648183	-0.113814	-0.0964849	0.00722321	0.0374824	0.215079	0.172329	0.158695	0.215079	0.172329	0.0943944	1.07184	-0.0648183	-0.174244	-0.183128
PATNAI23	2.00371	-0.408401	2.64945	-0.79922	-0.575618	-0.385003	-0.405718	-0.518179	-0.5056	0.248681	-0.212332	2.53439	2.37386	-0.577641	2.36172	-0.594882	-0.449919	-0.321846	-0.301614	0.223348	-0.26357	-0.134969	0.0896444	2.55243	1.7751	1.98938	-0.51985	-0.301614	-0.297568	-0.239161	-0.301614	-0.301614	-0.14504	-0.518179	0.0896444	0.999444	1.68793	-0.221832	1.91778	-0.301614	-0.344364	-0.357998	-0.301614	-0.344364	-0.518179	-0.403651	0.0896444	1.61017	1.69716
WC4443	-0.0345151	-0.0496447	0.179762	-0.344584	-0.216862	0.0216931	0.000977838	0.0802763	-0.00302446	0.22392	-0.0932743	0.0167672	0.047994	-0.0271263	0.323493	-0.236126	-0.187043	0.0848504	-0.0387374	0.246526	0.0712161	0.127908	0.304581	0.0347996	0.0245079	0.0470264	0.0306653	-0.0387374	-0.130571	0.0237162	-0.0387374	-0.0387374	0.261656	0.0802763	0.304581	0.111767	0.177035	-0.0548346	0.167184	-0.0387374	0.0623319	0.144577	-0.0387374	0.0623319	0.0802763	-0.0448947	0.304581	0.147216	0.138332
Hassawi	-0.668771	0.94605	-0.406554	1.03463	0.491195	0.106533	0.229637	-0.0266425	1.23237	-0.218577	-0.487831	-0.617489	-0.586262	0.393292	-0.406642	0.759569	0.233376	-0.0220684	-0.193596	-0.243911	-0.0117328	0.308628	-0.0899757	-0.695336	-0.609748	-0.39547	1.02636	-0.193596	0.193968	-0.418781	-0.193596	-0.193596	-0.132902	-0.0266425	-0.0899757	-0.522489	-0.313401	-0.497331	-0.467072	-0.193596	0.0512926	-0.154101	-0.193596	0.0512926	-0.0266425	-0.391512	-0.0899757	-0.103522	-0.400045
Samanis	0.111107	-0.191661	0.277445	-0.678359	-0.358878	0.0234963	-0.0451586	-0.109679	-0.28886	0.369542	-0.0914711	0.16239	0.00185749	-0.265022	0.373236	-0.378142	-0.233179	0.0866536	0.0110056	0.344209	0.0969892	0.32147	0.785782	-0.0113369	0.0742509	0.192649	-0.20723	0.0110056	-0.0808275	-0.0224203	0.0110056	0.0110056	0.455218	-0.109679	0.785782	0.0656305	0.178839	0.0907879	0.121047	0.0110056	0.0641352	0.14638	0.0110056	0.0641352	-0.109679	-0.0910312	0.785782	0.292838	0.188075
AshKataAus	-0.645109	0.969712	-0.478771	1.15417	0.514857	0.226075	0.15742	0.092899	0.872513	-0.290795	-0.464169	-0.306188	-0.658479	0.512833	-0.478859	0.783231	0.257038	0.097473	-0.265813	-0.316128	-0.0839502	0.0446514	-0.162193	-0.767553	-0.586086	-0.467688	0.570625	-0.265813	0.21763	-0.299239	-0.265813	-0.265813	-0.10924	0.092899	-0.162193	-0.594706	-0.385619	-0.569549	-0.53929	-0.265813	0.266713	-0.130439	-0.265813	0.266713	0.092899	-0.36785	-0.162193	-0.271619	-0.376383
ARC10638	-0.519234	0.328551	-0.448776	0.896527	0.448972	0.160191	0.379174	0.218774	0.71075	-0.356679	-0.0506564	-0.659711	-0.532604	0.35107	-0.448864	0.14207	0.76643	0.127468	-0.139939	-0.286133	-0.0060152	0.026707	-0.228077	-0.449919	-0.460211	-0.437693	0.312982	-0.139939	0.343505	-0.173364	-0.139939	-0.139939	-0.175124	0.218774	-0.228077	-0.468831	-0.355623	-0.347795	-0.413415	-0.139939	0.200829	-0.100443	-0.139939	0.200829	0.218774	-0.146096	-0.228077	-0.433382	-0.442267
ARC11524	0.348695	-0.241712	0.419153	-0.72841	-0.408929	-0.122434	-0.143149	-0.15973	-0.43479	0.415371	0.146116	0.112339	0.239445	-0.315072	0.419065	-0.428193	-0.28323	-0.0592767	0.0568342	0.390037	0.0469384	0.0317208	0.256334	0.41801	0.407718	0.334357	-0.35316	0.0568342	-0.130878	0.119288	0.0568342	0.0568342	0.309287	-0.15973	0.256334	0.303218	0.224667	0.328375	0.550394	0.0568342	-0.177675	0.000450063	0.0568342	-0.177675	-0.15973	-0.0452026	0.256334	0.146908	0.233903
ARC11611	-0.670706	0.848236	-0.408489	1.41621	0.776898	0.00871856	0.0838828	-0.124457	1.03868	-0.316392	-0.489767	-0.331785	-0.588197	0.487236	-0.408577	0.661754	0.902596	-0.215763	-0.291411	-0.341725	-0.109547	0.210813	-0.18779	-0.697271	-0.611683	-0.397406	0.449148	-0.291411	0.383792	-0.420716	-0.291411	-0.291411	-0.230716	-0.124457	-0.18779	-0.524424	-0.411216	-0.595146	-0.469007	-0.291411	-0.238281	-0.347795	-0.291411	-0.238281	-0.124457	-0.489327	-0.18779	-0.393096	-0.497859
Basmati	-0.540609	-0.2681	-0.374271	-0.56304	-0.243559	0.0429361	-0.121598	0.293278	-0.365299	-0.0904155	0.215607	-0.585206	-0.362221	-0.149702	-0.470239	-0.454581	-0.213739	0.106093	0.126325	-0.0198693	-0.0753299	-0.186427	-0.0576933	-0.279536	-0.481586	-0.363188	-0.28367	0.126325	-0.157267	1.91461	0.126325	0.126325	0.187019	0.293278	-0.0576933	-0.298448	-0.281119	-0.0815313	-0.243031	0.126325	0.179454	-0.0259388	0.126325	0.179454	0.293278	2.32539	-0.0576933	-0.358878	-0.367762
Achhame	-0.327915	-0.247165	-0.353336	-0.637984	-0.318503	0.25563	-0.100663	0.122454	-0.344364	0.122279	0.332422	-0.180753	-0.437165	-0.416406	-0.353424	-0.433646	-0.192804	0.127029	0.243139	0.192825	0.0894244	-0.117552	0.0591213	-0.162721	-0.364771	-0.246374	-0.262735	0.243139	0.0554268	0.401473	0.243139	0.243139	0.399713	0.122454	0.0591213	-0.0857535	-0.164304	0.0352833	-0.126216	0.243139	0.10451	0.0908758	0.243139	0.10451	0.122454	0.428741	0.0591213	-0.242063	-0.250948
GendjahBanten	-0.749873	0.481431	-0.583535	1.04941	0.793611	0.21719	0.436174	0.179894	0.76775	-0.2038	-0.377174	-0.890349	-0.763243	0.695708	-0.487744	0.678467	0.727551	0.0885888	-0.178818	-0.229133	0.146864	0.275466	-0.171077	-0.776437	-0.786729	-0.476572	0.561741	-0.178818	0.208746	-0.499882	-0.178818	-0.178818	-0.214003	0.179894	-0.171077	-0.507711	-0.394503	-0.386674	-0.548174	-0.178818	-0.0298091	0.0524361	-0.178818	-0.0298091	0.179894	-0.376734	-0.171077	-0.376383	-0.577026
WW82290	-0.458056	0.677368	-0.0520197	0.909765	0.60603	-0.0662697	0.248593	-0.0556262	0.771928	-0.247561	-0.372996	-0.215015	-0.279668	0.651947	-0.00416797	0.538826	0.58791	-0.0510521	-0.318459	-0.272894	-0.0407165	0.231704	-0.118959	-0.340802	-0.446973	-0.0409364	0.565919	-0.318459	0.260864	-0.303945	-0.318459	-0.318459	-0.161885	-0.0556262	-0.118959	-0.407653	-0.150626	-0.526315	-0.0645984	-0.318459	-0.0735706	-0.278964	-0.318459	-0.0735706	-0.0556262	-0.324616	-0.118959	0.0113135	-0.333149
VARYLAVA9	-0.193332	-0.0167027	0.0688852	-0.59928	-0.279799	0.294334	0.0339199	0.161158	-0.305661	0.352741	0.0834869	-0.14205	-0.110823	-0.281823	0.164677	-0.490822	-0.154101	0.261612	0.0900842	0.327408	0.128128	0.20879	0.481343	-0.124017	-0.134309	0.175848	-0.128152	0.0900842	-0.00174899	-0.0392212	0.0900842	0.0900842	0.438417	0.161158	0.481343	0.0488296	0.0661583	0.073987	0.00836674	0.0900842	0.143214	0.129579	0.0900842	0.143214	0.161158	0.0839268	0.481343	0.180158	-0.0204851
VaryVato275	-0.460651	0.387134	-0.294313	-0.00368422	0.315797	0.122894	0.198058	0.181478	0.481695	-0.0104573	-0.183832	-0.601128	-0.378142	0.217894	-0.294401	0.392412	0.249737	0.0901722	0.0145241	-0.0357906	0.292267	0.277049	0.118144	-0.487216	-0.401628	-0.187351	0.563324	0.0145241	0.306209	-0.30654	0.0145241	0.0145241	0.0752185	0.181478	0.118144	-0.314369	-0.201161	-0.193332	-0.354832	0.0145241	0.0676537	0.0540194	0.0145241	0.0676537	0.181478	-0.183392	0.118144	-0.0871609	-0.287804
BengalyMorino120	-0.406906	0.345	-0.240568	-0.141698	0.177783	0.17664	0.251804	0.0434639	0.247801	0.043288	-0.130087	-0.547382	-0.420276	0.271639	-0.144777	0.158519	0.399361	0.143917	-0.0276101	0.0179547	0.154253	0.330794	0.17189	-0.337591	-0.443762	-0.133605	0.329431	-0.0276101	0.0723157	-0.252795	-0.0276101	-0.0276101	0.0330843	0.0434639	0.17189	-0.164744	-0.147415	-0.139587	-0.109327	-0.0276101	0.217278	-0.0839942	-0.0276101	0.217278	0.0434639	-0.129647	0.17189	0.0624639	-0.234059
Jayanthi	-0.656368	1.05433	-0.58591	1.04703	0.982995	0.0230565	0.24204	0.0816397	1.05301	-0.397933	-0.379549	-0.605086	-0.669739	0.789212	-0.585998	1.05961	0.533417	-0.201425	-0.181193	-0.327387	0.0486097	0.36897	-0.269332	-0.587054	-0.693225	-0.574827	0.942883	-0.181193	0.30225	-0.598137	-0.181193	-0.181193	-0.312258	0.0816397	-0.269332	-0.605966	-0.396878	-0.484929	-0.454669	-0.181193	-0.223943	-0.141698	-0.181193	-0.223943	0.0816397	-0.474989	-0.269332	-0.282878	-0.579401
Mushkan	-0.430392	-0.349642	-0.455813	-0.452822	-0.229221	-0.0386054	-0.1552	0.211737	-0.446841	-0.0760776	0.229945	-0.570868	-0.443762	-0.231244	-0.55178	-0.440244	-0.199401	0.0245519	0.140663	-0.00553141	-0.108932	-0.315908	-0.235114	-0.361077	-0.371369	-0.44473	-0.461091	0.140663	-0.142929	1.73719	0.140663	0.140663	0.00959818	0.211737	-0.235114	-0.379989	-0.266781	0.0286861	-0.324572	0.140663	0.193792	0.0842786	0.140663	0.193792	0.211737	1.76446	-0.235114	-0.34454	-0.257545
Akabona	-0.139455	0.708331	-0.260755	1.13249	1.06845	-0.0353068	-0.0560221	-0.264362	0.659072	-0.216598	-0.246154	0.391225	-0.152825	0.155572	-0.117024	0.569789	0.570933	-0.163908	-0.287496	-0.146052	-0.225482	0.0469384	-0.279755	-0.0701401	-0.176311	-0.00997354	0.213364	-0.287496	0.291827	-0.272982	-0.287496	-0.287496	-0.226802	-0.264362	-0.279755	-0.280811	-0.0717234	-0.495352	0.0622439	-0.287496	-0.186427	-0.248001	-0.287496	-0.186427	-0.264362	-0.437473	-0.279755	-0.245362	-0.0624873
Aus8	-0.320614	0.71893	0.0374824	1.19103	0.359954	0.0711722	0.194276	-0.253762	1.29289	-0.158059	-0.331434	0.114186	-0.238105	0.0702925	0.0373944	0.820087	0.198015	-0.153309	-0.420716	-0.0875127	-0.190913	0.225327	-0.221216	-0.251299	-0.165712	0.0485657	0.89512	-0.420716	-0.129031	-0.262383	-0.420716	-0.420716	-0.264142	-0.253762	-0.221216	-0.174332	-0.157003	-0.532693	-0.023036	-0.420716	-0.0799479	-0.189462	-0.420716	-0.0799479	-0.253762	-0.522753	-0.221216	-0.138883	-0.339526
Ngoba	-0.533088	0.554396	-0.41469	0.930613	0.674817	0.0504569	0.149591	0.10904	0.744835	-0.274654	-0.304209	-0.385927	-0.450579	0.481035	-0.366839	0.559674	0.608757	-0.030205	-0.201732	-0.252047	0.0280704	0.156672	-0.146052	-0.511713	-0.522005	-0.355667	0.347067	-0.201732	0.137892	-0.331038	-0.201732	-0.201732	-0.236918	0.10904	-0.146052	-0.434746	-0.369477	-0.505468	-0.379329	-0.201732	0.0910958	-0.018418	-0.201732	0.0910958	0.10904	-0.20789	-0.146052	-0.351357	-0.456121
IR64	-1.0902	1.0999	-1.01974	4.3525	1.22032	-0.219017	0.335544	-0.160434	1.67385	-0.735887	-0.717502	-0.6554	-1.19945	0.930657	-0.828072	1.68045	0.674861	-0.251739	-0.519146	-0.76122	-0.337283	0.0310171	-0.607285	-1.21264	-1.12706	-0.8169	0.988448	-0.519146	-0.0357027	-0.552572	-0.519146	-0.519146	-0.74609	-0.160434	-0.607285	-0.848039	-0.92659	-0.918761	-0.984381	-0.519146	-0.178378	-0.479651	-0.519146	-0.178378	-0.160434	-0.717063	-0.607285	-0.716711	-1.01323
Karngi	-0.444114	-0.0757257	-0.373656	-0.178906	0.0446954	0.42707	0.166656	0.485653	0.0188343	-0.0897998	-0.0714155	-0.584591	-0.361605	0.0426722	-0.469623	0.0254315	-0.0213647	0.394348	0.126941	-0.115133	0.164985	0.00594776	-0.0570776	-0.566558	-0.385091	-0.362572	0.100464	0.126941	0.418625	-0.0982442	0.126941	0.126941	0.0917555	0.485653	-0.0570776	-0.393711	-0.280503	-0.176795	-0.434174	0.126941	0.659467	0.549954	0.126941	0.659467	0.485653	-0.0709757	-0.0570776	-0.262383	-0.271267
Dudhel	-0.487128	-0.11874	-0.41667	-0.701317	-0.0941979	0.0964175	-0.116057	0.155001	-0.311818	0.154825	0.0773295	-0.531725	-0.404619	-0.0962211	-0.320878	-0.49698	0.0315009	-0.0321841	0.179806	0.225371	0.074031	-0.0370661	0.0916675	-0.226054	-0.332225	-0.309707	-0.134309	0.179806	-0.103786	1.20105	0.179806	0.179806	0.240501	0.155001	0.0916675	-0.244966	-0.0358786	-0.123929	-0.285429	0.179806	0.0411768	0.219302	0.179806	0.0411768	0.155001	1.22832	0.0916675	-0.209517	-0.218401
Toga	-0.682581	0.93224	-0.420364	1.30846	0.860902	-0.0990359	0.0720078	-0.136332	0.835041	-0.328267	-0.405762	-0.247781	-0.600072	0.66712	-0.420452	0.554	1.08248	-0.227637	-0.207406	-0.257721	-0.121422	0.198938	-0.199665	-0.613266	-0.623558	-0.409281	0.533153	-0.207406	0.371917	-0.432591	-0.207406	-0.207406	-0.242591	-0.136332	-0.199665	-0.536299	-0.327211	-0.607021	-0.385003	-0.207406	-0.250156	-0.35967	-0.207406	-0.250156	-0.136332	-0.501202	-0.199665	-0.404971	-0.509734
BesudiLongGrain	-0.448512	-0.367762	-0.378054	-0.662702	-0.343221	0.0391537	-0.125381	0.289496	-0.464961	-0.0941979	0.211825	-0.493109	-0.366003	-0.153485	-0.474021	-0.554243	-0.217522	0.102311	0.122542	-0.0236517	-0.0791123	-0.190209	-0.0614757	-0.283318	-0.389489	-0.366971	-0.287452	0.122542	-0.16105	1.71907	0.122542	0.122542	0.183237	0.289496	-0.0614757	-0.30223	-0.284901	-0.0853137	-0.246813	0.122542	0.175672	0.0661583	0.122542	0.175672	0.289496	1.93809	-0.0614757	-0.36266	-0.275665
Barah	-0.466984	-0.386234	-0.300647	-0.681174	-0.457572	0.0206815	-0.143853	0.175144	-0.483433	-0.0167907	0.193352	-0.415702	-0.384475	-0.267836	-0.396614	-0.572716	-0.331873	0.0838388	0.19995	0.0537555	-0.0496448	-0.208682	-0.0799479	-0.30179	-0.407961	-0.289563	-0.305924	0.19995	-0.275401	1.89235	0.19995	0.19995	0.356523	0.175144	-0.0799479	-0.224823	-0.207494	-0.00790641	-0.169406	0.19995	-0.0345591	0.0476861	0.19995	-0.0345591	0.175144	1.72786	-0.0799479	-0.285253	-0.294137
Dehraduni	-0.434966	-0.354216	-0.364508	-0.553276	-0.329674	-0.0431795	-0.207714	0.207163	-0.451415	-0.0806516	0.225371	-0.479563	-0.352457	-0.235818	-0.460475	-0.540697	-0.299855	0.0199778	0.136089	-0.0101055	-0.113506	-0.224603	-0.0479295	-0.269772	-0.375943	-0.353424	-0.369785	0.136089	-0.147503	1.92437	0.136089	0.136089	0.196783	0.207163	-0.0479295	-0.288684	-0.271355	-0.0717674	-0.233267	0.136089	0.189218	-0.0161749	0.136089	0.189218	0.207163	2.23928	-0.0479295	-0.349114	-0.262119
Qumanani	-0.434966	-0.354216	-0.364508	-0.553276	-0.329674	-0.0431795	-0.207714	0.207163	-0.451415	-0.0806516	0.225371	-0.479563	-0.352457	-0.235818	-0.460475	-0.540697	-0.299855	0.0199778	0.136089	-0.0101055	-0.113506	-0.224603	-0.0479295	-0.269772	-0.375943	-0.353424	-0.369785	0.136089	-0.147503	1.92437	0.136089	0.136089	0.196783	0.207163	-0.0479295	-0.288684	-0.271355	-0.0717674	-0.233267	0.136089	0.189218	-0.0161749	0.136089	0.189218	0.207163	2.23928	-0.0479295	-0.349114	-0.262119
Shinali	-0.47754	-0.39679	-0.311202	-0.691729	-0.372248	0.010126	-0.154408	0.260468	-0.493989	-0.0273462	0.278676	-0.522137	-0.299151	-0.182513	-0.40717	-0.583271	-0.24655	0.0732833	0.189394	0.0432	-0.0602003	-0.171297	0.00537599	-0.216466	-0.418517	-0.300119	-0.31648	0.189394	-0.285957	1.69004	0.189394	0.189394	0.250088	0.260468	0.00537599	-0.235378	-0.21805	-0.0184619	-0.179962	0.189394	0.0507648	0.0371306	0.189394	0.0507648	0.260468	2.10083	0.00537599	-0.295809	-0.304693
P807	-0.538674	-0.266165	-0.372336	-0.561105	-0.241624	0.0448713	-0.0237837	0.295213	-0.267485	-0.0884803	0.217542	-0.583271	-0.360285	-0.0518878	-0.468304	-0.356767	-0.115925	0.108029	0.12826	-0.0179342	-0.0733947	-0.136552	-0.0557582	-0.2776	-0.479651	-0.361253	-0.185855	0.12826	-0.251212	1.43715	0.12826	0.12826	0.188954	0.295213	-0.0557582	-0.296512	-0.279184	-0.0795961	-0.241096	0.12826	0.0855101	-0.0240036	0.12826	0.0855101	0.295213	1.84793	-0.0557582	-0.356943	-0.365827
UzBegohef2	-0.749081	0.578102	-0.678623	1.5296	0.410884	0.313862	0.484905	0.276565	1.05618	-0.298887	-0.376383	-0.793678	-0.858331	0.408861	-0.582831	0.871018	0.344824	0.0893805	-0.273906	-0.228341	0.00383664	0.228318	-0.266165	-0.775646	-0.785937	-0.57166	0.850171	-0.273906	-0.0781007	-0.403211	-0.273906	-0.273906	-0.309091	0.276565	-0.266165	-0.602799	-0.393711	-0.481762	-0.547382	-0.273906	0.066862	-0.0426517	-0.273906	0.066862	0.276565	-0.471822	-0.266165	-0.279711	-0.576234
GuanicagustSoclriMasayensnif	-0.753919	0.765023	-0.587581	1.8124	1.74836	0.117265	0.288308	-0.015911	1.14722	-0.399605	-0.4771	-0.798516	-0.67141	0.883421	-0.49179	0.962059	1.01114	-0.107216	-0.470503	-0.329059	-0.0489411	0.415239	-0.271003	-0.684604	-0.790775	-0.480619	1.03709	-0.470503	0.2047	-0.503929	-0.470503	-0.470503	-0.409808	-0.015911	-0.271003	-0.607637	-0.494429	-0.678359	-0.456341	-0.470503	0.062024	-0.143369	-0.470503	0.062024	-0.015911	-0.380781	-0.271003	-0.380429	-0.676952
KnownKros358	-0.679063	1.2234	-0.512725	1.2161	1.15206	0.000362103	0.171406	-0.0369341	0.550921	-0.324748	-0.306364	-0.340142	-0.692433	0.670639	-0.416933	1.1328	0.798361	-0.12824	-0.299767	-0.254202	0.073855	0.442155	-0.196147	-0.609748	-0.715919	-0.405762	0.72843	-0.299767	0.0877971	-0.429072	-0.299767	-0.299767	-0.239073	-0.0369341	-0.196147	-0.53278	-0.419572	-0.507623	-0.381484	-0.299767	-0.150758	-0.164392	-0.299767	-0.150758	-0.0369341	-0.497683	-0.196147	-0.401452	-0.602095
P1041	-0.829127	1.07333	-0.56691	1.16191	1.28963	0.137936	0.117221	0.00476025	0.784375	-0.283054	-0.456429	-0.681965	-0.650738	0.904092	-0.471118	0.599213	1.12769	-0.182425	-0.258073	-0.212508	-0.0282698	0.34003	-0.154452	-0.759812	-0.770104	-0.459947	0.578366	-0.258073	0.129492	-0.483257	-0.258073	-0.258073	-0.293258	0.00476025	-0.154452	-0.586966	-0.281998	-0.561808	-0.531549	-0.258073	-0.109064	-0.218577	-0.258073	-0.109064	0.00476025	-0.26423	-0.154452	-0.359758	-0.560401
P1049	-0.599456	-0.231068	-0.433119	-0.621887	-0.110647	0.0799684	-0.084566	0.330311	-0.328267	-0.149263	0.15676	-0.644053	-0.421068	-0.0167906	-0.529086	-0.513429	-0.176707	0.143126	0.163357	-0.0787164	-0.0382975	-0.149395	-0.020661	-0.338383	-0.540433	-0.422035	-0.246637	0.163357	-0.0243554	1.75988	0.163357	0.163357	0.224051	0.330311	-0.020661	-0.357295	-0.339966	-0.140378	-0.301878	0.163357	0.216487	0.106973	0.163357	0.216487	0.330311	2.07479	-0.020661	-0.321846	-0.426609
Azerbaidjanica	-0.108448	-0.507095	-0.325628	-0.706155	-0.578433	-0.100179	-0.0729549	0.0542833	-0.604294	0.149987	0.647768	-0.153045	-0.121818	-0.388697	-0.229837	-0.597697	-0.452734	0.0588574	0.0790888	0.124654	0.0212533	-0.185723	0.0868296	-0.230892	-0.0494248	-0.122786	-0.426785	0.0790888	-0.108624	0.0456629	0.0790888	0.0790888	0.235663	0.0542833	0.0868296	0.229593	-0.232475	0.734148	-0.290267	0.0790888	0.0363389	0.0227046	0.0790888	0.0363389	0.0542833	0.0729314	0.0868296	-0.310235	-0.223239
WIR3412	-0.547382	0.396283	-0.428984	0.293102	0.468764	-0.155596	-0.0804317	-0.144952	-0.228253	-0.0971887	-0.270563	-0.112582	-0.416933	0.56262	-0.429072	0.305681	0.690342	-0.188318	0.0236722	-0.122522	0.0377463	-0.0493809	-0.112406	-0.573947	-0.536299	-0.322022	-0.0507443	0.0236722	0.0277185	0.421704	0.0236722	0.0236722	-0.0115129	-0.144952	-0.112406	-0.4011	-0.335832	-0.280063	-0.441563	0.0236722	-0.162897	-0.0327119	0.0236722	-0.162897	-0.144952	0.448972	-0.112406	-0.317711	-0.422475
TOg6281	-0.400396	-0.319647	-0.234059	-0.518706	-0.295105	0.0872693	0.0186144	0.0499731	-0.320966	0.0497972	0.0681814	-0.444993	-0.317887	-0.00948973	-0.330026	-0.314369	-0.169406	0.150427	0.745935	0.0244639	0.208702	-0.0941539	0.0825194	-0.331082	-0.341373	-0.222975	-0.239337	0.745935	0.0788249	0.0413528	0.745935	0.745935	0.135473	0.0499731	0.0825194	-0.158235	-0.140906	0.0586814	-0.198698	0.745935	0.0320287	0.210153	0.745935	0.0320287	0.0499731	0.164501	0.0825194	-0.218665	-0.22755
TOg6288	-0.400396	-0.319647	-0.234059	-0.518706	-0.295105	0.0872693	0.0186144	0.0499731	-0.320966	0.0497972	0.0681814	-0.444993	-0.317887	-0.00948973	-0.330026	-0.314369	-0.169406	0.150427	0.745935	0.0244639	0.208702	-0.0941539	0.0825194	-0.331082	-0.341373	-0.222975	-0.239337	0.745935	0.0788249	0.0413528	0.745935	0.745935	0.135473	0.0499731	0.0825194	-0.158235	-0.140906	0.0586814	-0.198698	0.745935	0.0320287	0.210153	0.745935	0.0320287	0.0499731	0.164501	0.0825194	-0.218665	-0.22755
ZolotyjeVshodyRep	-0.781803	0.928898	-0.615465	1.97627	1.1452	-0.00649896	0.212484	-0.0437952	1.40698	-0.427489	-0.409105	-0.92228	-0.795173	0.951416	-0.519674	0.934175	0.7915	-0.23098	-0.210749	-0.356943	-0.0288855	0.435294	-0.298887	-0.712488	-0.818659	-0.508503	1.00921	-0.210749	0.176816	-0.435933	-0.210749	-0.210749	-0.437693	-0.0437952	-0.298887	-0.635521	-0.522313	-0.610364	-0.484225	-0.210749	-0.253499	-0.267133	-0.210749	-0.253499	-0.0437952	-0.408665	-0.298887	-0.504193	-0.704836
TOg6302	-0.400396	-0.319647	-0.234059	-0.518706	-0.295105	0.0872693	0.0186144	0.0499731	-0.320966	0.0497972	0.0681814	-0.444993	-0.317887	-0.00948973	-0.330026	-0.314369	-0.169406	0.150427	0.745935	0.0244639	0.208702	-0.0941539	0.0825194	-0.331082	-0.341373	-0.222975	-0.239337	0.745935	0.0788249	0.0413528	0.745935	0.745935	0.135473	0.0499731	0.0825194	-0.158235	-0.140906	0.0586814	-0.198698	0.745935	0.0320287	0.210153	0.745935	0.0320287	0.0499731	0.164501	0.0825194	-0.218665	-0.22755
TOg6303	-0.400396	-0.319647	-0.234059	-0.518706	-0.295105	0.0872693	0.0186144	0.0499731	-0.320966	0.0497972	0.0681814	-0.444993	-0.317887	-0.00948973	-0.330026	-0.314369	-0.169406	0.150427	0.745935	0.0244639	0.208702	-0.0941539	0.0825194	-0.331082	-0.341373	-0.222975	-0.239337	0.745935	0.0788249	0.0413528	0.745935	0.745935	0.135473	0.0499731	0.0825194	-0.158235	-0.140906	0.0586814	-0.198698	0.745935	0.0320287	0.210153	0.745935	0.0320287	0.0499731	0.164501	0.0825194	-0.218665	-0.22755
TOg6307	-0.400396	-0.319647	-0.234059	-0.518706	-0.295105	0.0872693	0.0186144	0.0499731	-0.320966	0.0497972	0.0681814	-0.444993	-0.317887	-0.00948973	-0.330026	-0.314369	-0.169406	0.150427	0.745935	0.0244639	0.208702	-0.0941539	0.0825194	-0.331082	-0.341373	-0.222975	-0.239337	0.745935	0.0788249	0.0413528	0.745935	0.745935	0.135473	0.0499731	0.0825194	-0.158235	-0.140906	0.0586814	-0.198698	0.745935	0.0320287	0.210153	0.745935	0.0320287	0.0499731	0.164501	0.0825194	-0.218665	-0.22755
TOg6314	-0.400396	-0.319647	-0.234059	-0.518706	-0.295105	0.0872693	0.0186144	0.0499731	-0.320966	0.0497972	0.0681814	-0.444993	-0.317887	-0.00948973	-0.330026	-0.314369	-0.169406	0.150427	0.745935	0.0244639	0.208702	-0.0941539	0.0825194	-0.331082	-0.341373	-0.222975	-0.239337	0.745935	0.0788249	0.0413528	0.745935	0.745935	0.135473	0.0499731	0.0825194	-0.158235	-0.140906	0.0586814	-0.198698	0.745935	0.0320287	0.210153	0.745935	0.0320287	0.0499731	0.164501	0.0825194	-0.218665	-0.22755
TOg6328	-0.400396	-0.319647	-0.234059	-0.518706	-0.295105	0.0872693	0.0186144	0.0499731	-0.320966	0.0497972	0.0681814	-0.444993	-0.317887	-0.00948973	-0.330026	-0.314369	-0.169406	0.150427	0.745935	0.0244639	0.208702	-0.0941539	0.0825194	-0.331082	-0.341373	-0.222975	-0.239337	0.745935	0.0788249	0.0413528	0.745935	0.745935	0.135473	0.0499731	0.0825194	-0.158235	-0.140906	0.0586814	-0.198698	0.745935	0.0320287	0.210153	0.745935	0.0320287	0.0499731	0.164501	0.0825194	-0.218665	-0.22755
TOg6328B	-0.400396	-0.319647	-0.234059	-0.518706	-0.295105	0.0872693	0.0186144	0.0499731	-0.320966	0.0497972	0.0681814	-0.444993	-0.317887	-0.00948973	-0.330026	-0.314369	-0.169406	0.150427	0.745935	0.0244639	0.208702	-0.0941539	0.0825194	-0.331082	-0.341373	-0.222975	-0.239337	0.745935	0.0788249	0.0413528	0.745935	0.745935	0.135473	0.0499731	0.0825194	-0.158235	-0.140906	0.0586814	-0.198698	0.745935	0.0320287	0.210153	0.745935	0.0320287	0.0499731	0.164501	0.0825194	-0.218665	-0.22755
TOg6335	-0.400396	-0.319647	-0.234059	-0.518706	-0.295105	0.0872693	0.0186144	0.0499731	-0.320966	0.0497972	0.0681814	-0.444993	-0.317887	-0.00948973	-0.330026	-0.314369	-0.169406	0.150427	0.745935	0.0244639	0.208702	-0.0941539	0.0825194	-0.331082	-0.341373	-0.222975	-0.239337	0.745935	0.0788249	0.0413528	0.745935	0.745935	0.135473	0.0499731	0.0825194	-0.158235	-0.140906	0.0586814	-0.198698	0.745935	0.0320287	0.210153	0.745935	0.0320287	0.0499731	0.164501	0.0825194	-0.218665	-0.22755
TOg6342	-0.400396	-0.319647	-0.234059	-0.518706	-0.295105	0.0872693	0.0186144	0.0499731	-0.320966	0.0497972	0.0681814	-0.444993	-0.317887	-0.00948973	-0.330026	-0.314369	-0.169406	0.150427	0.745935	0.0244639	0.208702	-0.0941539	0.0825194	-0.331082	-0.341373	-0.222975	-0.239337	0.745935	0.0788249	0.0413528	0.745935	0.745935	0.135473	0.0499731	0.0825194	-0.158235	-0.140906	0.0586814	-0.198698	0.745935	0.0320287	0.210153	0.745935	0.0320287	0.0499731	0.164501	0.0825194	-0.218665	-0.22755
TOg6367	-0.400396	-0.319647	-0.234059	-0.518706	-0.295105	0.0872693	0.0186144	0.0499731	-0.320966	0.0497972	0.0681814	-0.444993	-0.317887	-0.00948973	-0.330026	-0.314369	-0.169406	0.150427	0.745935	0.0244639	0.208702	-0.0941539	0.0825194	-0.331082	-0.341373	-0.222975	-0.239337	0.745935	0.0788249	0.0413528	0.745935	0.745935	0.135473	0.0499731	0.0825194	-0.158235	-0.140906	0.0586814	-0.198698	0.745935	0.0320287	0.210153	0.745935	0.0320287	0.0499731	0.164501	0.0825194	-0.218665	-0.22755
TOg6392	-0.400396	-0.319647	-0.234059	-0.518706	-0.295105	0.0872693	0.0186144	0.0499731	-0.320966	0.0497972	0.0681814	-0.444993	-0.317887	-0.00948973	-0.330026	-0.314369	-0.169406	0.150427	0.745935	0.0244639	0.208702	-0.0941539	0.0825194	-0.331082	-0.341373	-0.222975	-0.239337	0.745935	0.0788249	0.0413528	0.745935	0.745935	0.135473	0.0499731	0.0825194	-0.158235	-0.140906	0.0586814	-0.198698	0.745935	0.0320287	0.210153	0.745935	0.0320287	0.0499731	0.164501	0.0825194	-0.218665	-0.22755
TOg6405	-0.400396	-0.319647	-0.234059	-0.518706	-0.295105	0.0872693	0.0186144	0.0499731	-0.320966	0.0497972	0.0681814	-0.444993	-0.317887	-0.00948973	-0.330026	-0.314369	-0.169406	0.150427	0.745935	0.0244639	0.208702	-0.0941539	0.0825194	-0.331082	-0.341373	-0.222975	-0.239337	0.745935	0.0788249	0.0413528	0.745935	0.745935	0.135473	0.0499731	0.0825194	-0.158235	-0.140906	0.0586814	-0.198698	0.745935	0.0320287	0.210153	0.745935	0.0320287	0.0499731	0.164501	0.0825194	-0.218665	-0.22755
TOg6422	-0.400396	-0.319647	-0.234059	-0.518706	-0.295105	0.0872693	0.0186144	0.0499731	-0.320966	0.0497972	0.0681814	-0.444993	-0.317887	-0.00948973	-0.330026	-0.314369	-0.169406	0.150427	0.745935	0.0244639	0.208702	-0.0941539	0.0825194	-0.331082	-0.341373	-0.222975	-0.239337	0.745935	0.0788249	0.0413528	0.745935	0.745935	0.135473	0.0499731	0.0825194	-0.158235	-0.140906	0.0586814	-0.198698	0.745935	0.0320287	0.210153	0.745935	0.0320287	0.0499731	0.164501	0.0825194	-0.218665	-0.22755
TOg6464	-0.400396	-0.319647	-0.234059	-0.518706	-0.295105	0.0872693	0.0186144	0.0499731	-0.320966	0.0497972	0.0681814	-0.444993	-0.317887	-0.00948973	-0.330026	-0.314369	-0.169406	0.150427	0.745935	0.0244639	0.208702	-0.0941539	0.0825194	-0.331082	-0.341373	-0.222975	-0.239337	0.745935	0.0788249	0.0413528	0.745935	0.745935	0.135473	0.0499731	0.0825194	-0.158235	-0.140906	0.0586814	-0.198698	0.745935	0.0320287	0.210153	0.745935	0.0320287	0.0499731	0.164501	0.0825194	-0.218665	-0.22755
TOg6465	-0.400396	-0.319647	-0.234059	-0.518706	-0.295105	0.0872693	0.0186144	0.0499731	-0.320966	0.0497972	0.0681814	-0.444993	-0.317887	-0.00948973	-0.330026	-0.314369	-0.169406	0.150427	0.745935	0.0244639	0.208702	-0.0941539	0.0825194	-0.331082	-0.341373	-0.222975	-0.239337	0.745935	0.0788249	0.0413528	0.745935	0.745935	0.135473	0.0499731	0.0825194	-0.158235	-0.140906	0.0586814	-0.198698	0.745935	0.0320287	0.210153	0.745935	0.0320287	0.0499731	0.164501	0.0825194	-0.218665	-0.22755
TOg6468	-0.400396	-0.319647	-0.234059	-0.518706	-0.295105	0.0872693	0.0186144	0.0499731	-0.320966	0.0497972	0.0681814	-0.444993	-0.317887	-0.00948973	-0.330026	-0.314369	-0.169406	0.150427	0.745935	0.0244639	0.208702	-0.0941539	0.0825194	-0.331082	-0.341373	-0.222975	-0.239337	0.745935	0.0788249	0.0413528	0.745935	0.745935	0.135473	0.0499731	0.0825194	-0.158235	-0.140906	0.0586814	-0.198698	0.745935	0.0320287	0.210153	0.745935	0.0320287	0.0499731	0.164501	0.0825194	-0.218665	-0.22755
TOg6474	-0.400396	-0.319647	-0.234059	-0.518706	-0.295105	0.0872693	0.0186144	0.0499731	-0.320966	0.0497972	0.0681814	-0.444993	-0.317887	-0.00948973	-0.330026	-0.314369	-0.169406	0.150427	0.745935	0.0244639	0.208702	-0.0941539	0.0825194	-0.331082	-0.341373	-0.222975	-0.239337	0.745935	0.0788249	0.0413528	0.745935	0.745935	0.135473	0.0499731	0.0825194	-0.158235	-0.140906	0.0586814	-0.198698	0.745935	0.0320287	0.210153	0.745935	0.0320287	0.0499731	0.164501	0.0825194	-0.218665	-0.22755
TOg6511	-0.400396	-0.319647	-0.234059	-0.518706	-0.295105	0.0872693	0.0186144	0.0499731	-0.320966	0.0497972	0.0681814	-0.444993	-0.317887	-0.00948973	-0.330026	-0.314369	-0.169406	0.150427	0.745935	0.0244639	0.208702	-0.0941539	0.0825194	-0.331082	-0.341373	-0.222975	-0.239337	0.745935	0.0788249	0.0413528	0.745935	0.745935	0.135473	0.0499731	0.0825194	-0.158235	-0.140906	0.0586814	-0.198698	0.745935	0.0320287	0.210153	0.745935	0.0320287	0.0499731	0.164501	0.0825194	-0.218665	-0.22755
TOg6512	-0.400396	-0.319647	-0.234059	-0.518706	-0.295105	0.0872693	0.0186144	0.0499731	-0.320966	0.0497972	0.0681814	-0.444993	-0.317887	-0.00948973	-0.330026	-0.314369	-0.169406	0.150427	0.745935	0.0244639	0.208702	-0.0941539	0.0825194	-0.331082	-0.341373	-0.222975	-0.239337	0.745935	0.0788249	0.0413528	0.745935	0.745935	0.135473	0.0499731	0.0825194	-0.158235	-0.140906	0.0586814	-0.198698	0.745935	0.0320287	0.210153	0.745935	0.0320287	0.0499731	0.164501	0.0825194	-0.218665	-0.22755
TOg6916	-0.400396	-0.319647	-0.234059	-0.518706	-0.295105	0.0872693	0.0186144	0.0499731	-0.320966	0.0497972	0.0681814	-0.444993	-0.317887	-0.00948973	-0.330026	-0.314369	-0.169406	0.150427	0.745935	0.0244639	0.208702	-0.0941539	0.0825194	-0.331082	-0.341373	-0.222975	-0.239337	0.745935	0.0788249	0.0413528	0.745935	0.745935	0.135473	0.0499731	0.0825194	-0.158235	-0.140906	0.0586814	-0.198698	0.745935	0.0320287	0.210153	0.745935	0.0320287	0.0499731	0.164501	0.0825194	-0.218665	-0.22755
TOg6943	-0.400396	-0.319647	-0.234059	-0.518706	-0.295105	0.0872693	0.0186144	0.0499731	-0.320966	0.0497972	0.0681814	-0.444993	-0.317887	-0.00948973	-0.330026	-0.314369	-0.169406	0.150427	0.745935	0.0244639	0.208702	-0.0941539	0.0825194	-0.331082	-0.341373	-0.222975	-0.239337	0.745935	0.0788249	0.0413528	0.745935	0.745935	0.135473	0.0499731	0.0825194	-0.158235	-0.140906	0.0586814	-0.198698	0.745935	0.0320287	0.210153	0.745935	0.0320287	0.0499731	0.164501	0.0825194	-0.218665	-0.22755
TOg6946	-0.400396	-0.319647	-0.234059	-0.518706	-0.295105	0.0872693	0.0186144	0.0499731	-0.320966	0.0497972	0.0681814	-0.444993	-0.317887	-0.00948973	-0.330026	-0.314369	-0.169406	0.150427	0.745935	0.0244639	0.208702	-0.0941539	0.0825194	-0.331082	-0.341373	-0.222975	-0.239337	0.745935	0.0788249	0.0413528	0.745935	0.745935	0.135473	0.0499731	0.0825194	-0.158235	-0.140906	0.0586814	-0.198698	0.745935	0.0320287	0.210153	0.745935	0.0320287	0.0499731	0.164501	0.0825194	-0.218665	-0.22755
TOg6951	-0.400396	-0.319647	-0.234059	-0.518706	-0.295105	0.0872693	0.0186144	0.0499731	-0.320966	0.0497972	0.0681814	-0.444993	-0.317887	-0.00948973	-0.330026	-0.314369	-0.169406	0.150427	0.745935	0.0244639	0.208702	-0.0941539	0.0825194	-0.331082	-0.341373	-0.222975	-0.239337	0.745935	0.0788249	0.0413528	0.745935	0.745935	0.135473	0.0499731	0.0825194	-0.158235	-0.140906	0.0586814	-0.198698	0.745935	0.0320287	0.210153	0.745935	0.0320287	0.0499731	0.164501	0.0825194	-0.218665	-0.22755
TOg7194	-0.694984	1.1116	-0.624526	1.77545	1.61553	-0.207318	0.251364	-0.148735	1.30204	-0.436549	-0.418165	-0.83546	-0.708354	0.750597	-0.528734	1.40451	0.974198	-0.33592	-0.411568	-0.366003	0.00999402	0.522113	-0.307948	-0.625669	-0.73184	-0.517563	1.6713	-0.411568	0.359514	-0.444994	-0.411568	-0.411568	-0.350873	-0.148735	-0.307948	-0.548702	-0.531373	-0.619424	-0.493285	-0.411568	-0.358438	-0.276193	-0.411568	-0.358438	-0.148735	-0.417725	-0.307948	-0.321494	-0.713896
TOg7199	-0.694984	1.1116	-0.624526	1.77545	1.61553	-0.207318	0.251364	-0.148735	1.30204	-0.436549	-0.418165	-0.83546	-0.708354	0.750597	-0.528734	1.40451	0.974198	-0.33592	-0.411568	-0.366003	0.00999402	0.522113	-0.307948	-0.625669	-0.73184	-0.517563	1.6713	-0.411568	0.359514	-0.444994	-0.411568	-0.411568	-0.350873	-0.148735	-0.307948	-0.548702	-0.531373	-0.619424	-0.493285	-0.411568	-0.358438	-0.276193	-0.411568	-0.358438	-0.148735	-0.417725	-0.307948	-0.321494	-0.713896
CG14	-0.400396	-0.319647	-0.234059	-0.518706	-0.295105	0.0872693	0.0186144	0.0499731	-0.320966	0.0497972	0.0681814	-0.444993	-0.317887	-0.00948973	-0.330026	-0.314369	-0.169406	0.150427	0.745935	0.0244639	0.208702	-0.0941539	0.0825194	-0.331082	-0.341373	-0.222975	-0.239337	0.745935	0.0788249	0.0413528	0.745935	0.745935	0.135473	0.0499731	0.0825194	-0.158235	-0.140906	0.0586814	-0.198698	0.745935	0.0320287	0.210153	0.745935	0.0320287	0.0499731	0.164501	0.0825194	-0.218665	-0.22755
WAB450IBP23HB	0.206107	-0.33636	0.276565	-0.727178	-0.503577	0.0705564	-0.093978	0.0332602	-0.433558	0.368662	0.243227	0.16151	0.288616	-0.313841	0.468236	-0.426961	-0.377878	0.133714	0.0580657	0.343329	0.0961096	0.0569222	0.401385	0.179542	0.169251	0.0958897	-0.256049	0.0580657	-0.129647	-0.0712396	0.0580657	0.0580657	0.406398	0.0332602	0.401385	0.544148	0.273838	0.281667	0.120167	0.0580657	0.0153158	0.097561	0.0580657	0.0153158	0.0332602	0.0519083	0.401385	0.387838	0.283075
Pokkali	-0.612475	0.522949	-0.542016	0.995046	0.73925	-0.124809	0.381813	0.221413	0.809268	-0.258161	-0.335656	-0.752951	-0.625845	1.12074	-0.446225	0.719986	0.769069	0.0342278	-0.233179	-0.283494	0.140443	0.316984	-0.129559	-0.639039	-0.649331	-0.435054	0.603259	-0.233179	0.250264	-0.554243	-0.233179	-0.233179	-0.268364	0.221413	-0.129559	-0.562072	-0.448864	-0.441035	-0.506655	-0.233179	0.107589	-0.00192493	-0.233179	0.107589	0.221413	-0.335216	-0.129559	-0.334864	-0.439628
Simpor	0.021913	-0.0890961	0.188251	-0.575794	-0.160434	0.22194	-0.0384735	0.0887647	-0.186295	0.184468	0.106973	-0.0226841	-0.0873368	-0.258337	0.188163	-0.467336	-0.0347351	0.189218	0.0176908	0.255014	0.103674	0.232276	0.504829	0.0912277	-0.0149434	0.103455	-0.00878601	0.0176908	0.117617	-0.0157351	0.0176908	0.0176908	0.366023	0.0887647	0.504829	-0.119443	0.281403	-0.0942859	0.0318528	0.0176908	0.262579	0.0571861	0.0176908	0.262579	0.0887647	0.107413	0.504829	0.491283	0.19476
PutihMontor	0.11489	-0.0919988	0.0894684	-0.674576	-0.355096	0.0272787	0.00656348	0.0858619	-0.285077	0.373324	0.19995	-0.0255869	0.00563988	-0.16536	-0.102378	-0.182601	-0.229397	0.090436	0.110667	0.347991	0.148711	-0.0103254	0.118408	0.184204	0.173913	0.0046723	-0.203448	0.110667	0.114714	-0.114517	0.110667	0.110667	0.267241	0.0858619	0.118408	-0.0264665	0.182621	0.19045	0.220709	0.110667	-0.0279619	0.0542833	0.110667	-0.0279619	0.0858619	0.10451	0.118408	-0.086897	0.287737
BuluPote	0.107061	-0.0998275	0.0816398	-0.682405	-0.267045	0.115329	-0.00126522	0.0780332	-0.292906	0.269616	0.192121	-0.0334156	-0.00218882	-0.173189	-0.110207	-0.190429	-0.141346	0.0826073	0.102839	0.244283	0.140883	-0.0181541	0.110579	0.0804962	0.0702046	-0.00315638	-0.211276	0.102839	0.202765	-0.122346	0.102839	0.102839	0.259413	0.0780332	0.110579	-0.0342952	0.0789129	0.182621	0.117001	0.102839	-0.0357906	0.0464546	0.102839	-0.0357906	0.0780332	0.0966813	0.110579	-0.0947257	0.184028
Daudzai	-0.502961	-0.326332	-0.336623	-0.621271	-0.30179	0.0805842	-0.0839502	0.330926	-0.423531	-0.0527674	0.157376	-0.643438	-0.324572	-0.112054	-0.432591	-0.512813	-0.176091	0.143741	0.163973	0.0177787	-0.0376818	-0.196719	-0.115925	-0.337767	-0.443938	-0.32554	-0.246022	0.163973	-0.215499	1.85638	0.163973	0.163973	0.128788	0.330926	-0.115925	-0.260799	-0.243471	-0.0438832	-0.205383	0.163973	0.121223	0.0117093	0.163973	0.121223	0.330926	2.17128	-0.115925	-0.32123	-0.330114
Pakkali	-0.376998	-0.392128	-0.402419	-0.591188	-0.367586	-0.0810914	-0.245626	0.169251	-0.489327	-0.0226842	0.187459	-0.325716	-0.390369	-0.27373	-0.498387	-0.578609	-0.337767	-0.0179342	0.0981767	0.047862	-0.151418	-0.310455	-0.181721	-0.307684	-0.317975	-0.391336	-0.407697	0.0981767	-0.185415	1.98234	0.0981767	0.0981767	0.254751	0.169251	-0.181721	-0.326596	-0.213388	-0.0137999	-0.271179	0.0981767	0.151306	0.0417926	0.0981767	0.151306	0.169251	1.72197	-0.181721	-0.291147	-0.204151
Kirak	-0.541841	0.593583	-0.567262	0.873921	1.1934	-0.0541748	0.212748	0.0044084	0.784023	-0.379285	-0.360901	-0.682317	-0.65109	0.99962	-0.56735	1.07826	0.743824	-0.182776	-0.162545	-0.404619	0.115198	0.387618	-0.250684	-0.568405	-0.578697	-0.556179	1.05741	-0.162545	0.512657	-0.579489	-0.162545	-0.162545	-0.29361	0.0044084	-0.250684	-0.587317	-0.474109	-0.466281	-0.531901	-0.162545	-0.205295	-0.12305	-0.162545	-0.205295	0.0044084	-0.456341	-0.250684	-0.36011	-0.464873
I363	-0.798516	1.00806	-0.632178	1.57604	1.32024	-0.119091	0.147832	0.0353713	0.814986	-0.444202	-0.425818	-0.555475	-0.716007	0.838823	-0.536387	0.725703	1.35006	-0.247693	-0.323341	-0.373656	-0.0935382	0.226822	-0.3156	-0.729201	-0.835372	-0.525216	0.513097	-0.323341	0.255982	-0.356767	-0.323341	-0.323341	-0.454406	0.0353713	-0.3156	-0.652234	-0.539026	-0.627077	-0.500938	-0.323341	-0.0784526	-0.187966	-0.323341	-0.0784526	0.0353713	-0.233619	-0.3156	-0.520905	-0.721549
SugaPaukhiDhan	-0.48097	0.654454	-0.410512	0.743032	0.966633	0.198454	0.0339199	0.161158	0.940772	-0.222536	-0.300031	-0.525567	-0.59022	0.581093	-0.4106	0.467972	0.612935	-0.121906	-0.101675	-0.151989	0.0801884	0.304669	-0.093934	-0.411656	-0.517827	-0.399429	0.543005	-0.101675	0.477648	-0.518618	-0.101675	-0.101675	-0.232739	0.161158	-0.093934	-0.526447	-0.22148	-0.50129	-0.279272	-0.101675	-0.144425	-0.158059	-0.101675	-0.144425	0.161158	-0.39547	-0.093934	-0.299239	-0.308123
Latisail	-0.706155	0.716907	-0.635697	1.57252	0.741449	-0.0267304	0.192253	0.223612	1.19498	-0.351841	-0.429336	-0.846632	-0.719525	0.643546	-0.539905	1.00982	0.38775	-0.155332	-0.23098	-0.377174	0.142642	0.271244	-0.223239	-0.73272	-0.743012	-0.528734	1.37249	-0.23098	0.156584	-0.647924	-0.23098	-0.23098	-0.266165	0.223612	-0.223239	-0.559873	-0.446665	-0.438836	-0.600336	-0.23098	-0.0819711	-0.0956053	-0.23098	-0.0819711	0.223612	-0.524776	-0.223239	-0.332665	-0.629188
PadiKasalle	0.0872694	0.263899	0.157728	-0.2228	-0.0950775	-0.0962211	-0.0689966	-0.133517	-0.216818	0.0580657	-0.0194295	0.234431	-0.0219804	-0.0971007	-0.0341193	0.173297	0.0306213	-0.0330638	0.0830471	0.0327324	0.121091	0.0579338	0.186667	-0.0351749	0.0504129	-0.022948	-0.326947	0.0830471	0.0870934	-0.333897	0.0830471	0.0830471	0.047862	-0.133517	0.186667	-0.0540868	-0.0367582	0.0669499	0.193089	0.0830471	-0.0555822	0.026663	0.0830471	-0.0555822	-0.133517	-0.210749	0.186667	-0.0186378	0.0683574
CHAHORA144	-0.527591	-0.350961	-0.361253	-0.454142	-0.32642	0.151834	-0.0127004	0.210417	-0.352281	-0.077397	0.132746	-0.668067	-0.349202	-0.232563	-0.45722	-0.537443	-0.2966	0.214991	0.139343	-0.00685085	-0.110251	-0.269288	-0.140554	-0.362396	-0.468568	-0.35017	-0.366531	0.139343	-0.240128	1.92763	0.139343	0.139343	0.104158	0.210417	-0.140554	-0.285429	-0.2681	-0.0685128	-0.230012	0.139343	0.288352	0.0829592	0.139343	0.288352	0.210417	2.24253	-0.140554	-0.345859	-0.354744
KaloMarsi	-0.400396	-0.319647	-0.234059	-0.518706	-0.295105	0.0872693	0.0186144	0.0499731	-0.320966	0.0497972	0.0681814	-0.444993	-0.317887	-0.00948973	-0.330026	-0.314369	-0.169406	0.150427	0.745935	0.0244639	0.208702	-0.0941539	0.0825194	-0.331082	-0.341373	-0.222975	-0.239337	0.745935	0.0788249	0.0413528	0.745935	0.745935	0.135473	0.0499731	0.0825194	-0.158235	-0.140906	0.0586814	-0.198698	0.745935	0.0320287	0.210153	0.745935	0.0320287	0.0499731	0.164501	0.0825194	-0.218665	-0.22755
TOg6244	-0.400396	-0.319647	-0.234059	-0.518706	-0.295105	0.0872693	0.0186144	0.0499731	-0.320966	0.0497972	0.0681814	-0.444993	-0.317887	-0.00948973	-0.330026	-0.314369	-0.169406	0.150427	0.745935	0.0244639	0.208702	-0.0941539	0.0825194	-0.331082	-0.341373	-0.222975	-0.239337	0.745935	0.0788249	0.0413528	0.745935	0.745935	0.135473	0.0499731	0.0825194	-0.158235	-0.140906	0.0586814	-0.198698	0.745935	0.0320287	0.210153	0.745935	0.0320287	0.0499731	0.164501	0.0825194	-0.218665	-0.22755
TOg6249	-0.400396	-0.319647	-0.234059	-0.518706	-0.295105	0.0872693	0.0186144	0.0499731	-0.320966	0.0497972	0.0681814	-0.444993	-0.317887	-0.00948973	-0.330026	-0.314369	-0.169406	0.150427	0.745935	0.0244639	0.208702	-0.0941539	0.0825194	-0.331082	-0.341373	-0.222975	-0.239337	0.745935	0.0788249	0.0413528	0.745935	0.745935	0.135473	0.0499731	0.0825194	-0.158235	-0.140906	0.0586814	-0.198698	0.745935	0.0320287	0.210153	0.745935	0.0320287	0.0499731	0.164501	0.0825194	-0.218665	-0.22755
TOg6250	0.00388063	-0.490646	-0.2133	-0.881465	-0.466105	0.0121491	-0.152385	-0.0251471	-0.587845	0.262315	0.472458	-0.232475	-0.00948972	-0.468128	-0.117508	-0.485368	-0.340406	-0.020573	0.0955378	0.236982	0.0377023	-0.217214	0.00739914	-0.118564	0.0629037	-0.0104573	-0.410336	0.0955378	-0.0921747	-0.0337675	0.0955378	0.0955378	0.0603527	-0.0251471	0.00739914	0.437801	-0.0242674	1.22999	-0.082059	0.0955378	-0.138971	0.0391537	0.0955378	-0.138971	-0.0251471	-0.006499	0.00739914	-0.293785	-0.110911
TOg6251	-0.400396	-0.319647	-0.234059	-0.518706	-0.295105	0.0872693	0.0186144	0.0499731	-0.320966	0.0497972	0.0681814	-0.444993	-0.317887	-0.00948973	-0.330026	-0.314369	-0.169406	0.150427	0.745935	0.0244639	0.208702	-0.0941539	0.0825194	-0.331082	-0.341373	-0.222975	-0.239337	0.745935	0.0788249	0.0413528	0.745935	0.745935	0.135473	0.0499731	0.0825194	-0.158235	-0.140906	0.0586814	-0.198698	0.745935	0.0320287	0.210153	0.745935	0.0320287	0.0499731	0.164501	0.0825194	-0.218665	-0.22755
TOg6253	-0.400396	-0.319647	-0.234059	-0.518706	-0.295105	0.0872693	0.0186144	0.0499731	-0.320966	0.0497972	0.0681814	-0.444993	-0.317887	-0.00948973	-0.330026	-0.314369	-0.169406	0.150427	0.745935	0.0244639	0.208702	-0.0941539	0.0825194	-0.331082	-0.341373	-0.222975	-0.239337	0.745935	0.0788249	0.0413528	0.745935	0.745935	0.135473	0.0499731	0.0825194	-0.158235	-0.140906	0.0586814	-0.198698	0.745935	0.0320287	0.210153	0.745935	0.0320287	0.0499731	0.164501	0.0825194	-0.218665	-0.22755
TOg6259	-0.400396	-0.319647	-0.234059	-0.518706	-0.295105	0.0872693	0.0186144	0.0499731	-0.320966	0.0497972	0.0681814	-0.444993	-0.317887	-0.00948973	-0.330026	-0.314369	-0.169406	0.150427	0.745935	0.0244639	0.208702	-0.0941539	0.0825194	-0.331082	-0.341373	-0.222975	-0.239337	0.745935	0.0788249	0.0413528	0.745935	0.745935	0.135473	0.0499731	0.0825194	-0.158235	-0.140906	0.0586814	-0.198698	0.745935	0.0320287	0.210153	0.745935	0.0320287	0.0499731	0.164501	0.0825194	-0.218665	-0.22755
TOg6266	-0.400396	-0.319647	-0.234059	-0.518706	-0.295105	0.0872693	0.0186144	0.0499731	-0.320966	0.0497972	0.0681814	-0.444993	-0.317887	-0.00948973	-0.330026	-0.314369	-0.169406	0.150427	0.745935	0.0244639	0.208702	-0.0941539	0.0825194	-0.331082	-0.341373	-0.222975	-0.239337	0.745935	0.0788249	0.0413528	0.745935	0.745935	0.135473	0.0499731	0.0825194	-0.158235	-0.140906	0.0586814	-0.198698	0.745935	0.0320287	0.210153	0.745935	0.0320287	0.0499731	0.164501	0.0825194	-0.218665	-0.22755
TOg6271	-0.400396	-0.319647	-0.234059	-0.518706	-0.295105	0.0872693	0.0186144	0.0499731	-0.320966	0.0497972	0.0681814	-0.444993	-0.317887	-0.00948973	-0.330026	-0.314369	-0.169406	0.150427	0.745935	0.0244639	0.208702	-0.0941539	0.0825194	-0.331082	-0.341373	-0.222975	-0.239337	0.745935	0.0788249	0.0413528	0.745935	0.745935	0.135473	0.0499731	0.0825194	-0.158235	-0.140906	0.0586814	-0.198698	0.745935	0.0320287	0.210153	0.745935	0.0320287	0.0499731	0.164501	0.0825194	-0.218665	-0.22755
TOg7174	-0.480531	0.175496	-0.505952	0.0723157	0.295917	-0.0887442	0.130239	0.161598	0.174177	-0.222096	-0.107832	-0.525128	-0.493901	0.198014	-0.50604	0.372533	0.133978	-0.0255869	-0.00535548	-0.247429	0.0806282	0.0654106	-0.0934942	-0.507095	-0.517387	-0.398989	0.0640472	-0.00535548	0.0945703	-0.0387814	-0.00535548	-0.00535548	-0.0405406	0.161598	-0.0934942	-0.430128	-0.412799	-0.117332	-0.374711	-0.00535548	0.335412	0.225899	-0.00535548	0.335412	0.161598	-0.0115129	-0.0934942	-0.394679	-0.403563
RU1303138	-0.846456	0.672486	-0.775998	3.15805	0.984666	-0.0711516	0.48341	-0.0125684	1.4382	-0.588021	-0.569637	-0.891053	-0.955705	0.886763	-0.584327	1.15716	0.822726	-0.103874	-0.56304	-0.613354	-0.189418	0.226822	-0.36354	-0.9689	-0.883312	-0.573155	1.13631	-0.56304	0.112163	-0.596465	-0.56304	-0.56304	-0.598225	-0.0125684	-0.36354	-0.700174	-0.682845	-0.770896	-0.740637	-0.56304	0.0653666	-0.331785	-0.56304	0.0653666	-0.0125684	-0.760956	-0.36354	-0.568845	-0.769488
RU0803147	3.3729	-0.621227	2.14899	-1.15586	-0.788444	-0.549889	-0.594574	-0.587185	-0.670486	0.131735	-0.13752	3.18448	3.11983	-0.694588	1.81332	-0.56801	-0.662746	-0.486732	-0.370621	0.106401	-0.356547	-0.299855	-0.0273022	3.20252	3.09634	1.34509	-0.588857	-0.370621	-0.222756	-0.260228	-0.370621	-0.370621	-0.166107	-0.587185	-0.0273022	1.64953	1.61892	0.0926791	1.84877	-0.370621	-0.461311	-0.379065	-0.370621	-0.461311	-0.587185	-0.424718	-0.0273022	1.68498	2.39519
RU1303153	-0.836164	0.682778	-0.765706	3.07246	0.899078	-0.06086	0.493702	-0.00227677	1.44849	-0.577729	-0.559345	-0.880761	-0.945414	0.897055	-0.574035	1.16745	0.833018	-0.0935821	-0.552748	-0.603063	-0.179126	0.237114	-0.353248	-0.958608	-0.87302	-0.562864	1.14661	-0.552748	0.122454	-0.586174	-0.552748	-0.552748	-0.587933	-0.00227677	-0.353248	-0.689882	-0.672553	-0.760604	-0.730345	-0.552748	0.0756583	-0.321494	-0.552748	0.0756583	-0.00227677	-0.750664	-0.353248	-0.558554	-0.759197
RU0803153	3.38438	-0.657688	1.92077	-1.14439	-0.824905	-0.53841	-0.607065	-0.575706	-0.659007	0.287033	-0.17398	2.95626	2.79573	-0.731049	1.63304	-0.65241	-0.699206	-0.475253	-0.359142	0.2617	-0.369038	-0.336315	-0.0637627	2.9743	3.53928	1.35657	-0.577378	-0.359142	-0.163337	-0.200809	-0.359142	-0.359142	-0.202568	-0.575706	-0.0637627	1.42131	1.72628	0.200038	1.86025	-0.359142	-0.401892	-0.415526	-0.359142	-0.401892	-0.575706	-0.461179	-0.0637627	1.55264	2.79019
RU1003123	3.29123	-0.654961	1.82761	-1.14166	-0.822178	-0.535683	-0.604338	-0.572979	-0.65628	0.19388	-0.171253	2.86311	2.70258	-0.728322	1.44401	-0.553804	-0.696479	-0.472526	-0.356415	0.168547	-0.366311	-0.285649	0.0348435	2.88114	3.44613	1.26342	-0.574651	-0.356415	-0.16061	-0.198082	-0.356415	-0.356415	-0.199841	-0.572979	0.0348435	1.32816	1.72901	0.202765	1.86297	-0.356415	-0.399165	-0.31692	-0.356415	-0.399165	-0.572979	-0.458452	0.0348435	1.36361	2.60116
RU1503175	3.21039	-0.639919	1.74678	-1.12662	-0.807136	-0.520641	-0.589297	-0.557938	-0.641239	0.304801	-0.156212	2.78227	2.62174	-0.71328	1.45905	-0.634641	-0.681438	-0.457484	-0.341373	0.279468	-0.351269	-0.318547	-0.0459943	2.80031	3.55705	1.27846	-0.559609	-0.341373	-0.145568	-0.18304	-0.341373	-0.341373	-0.1848	-0.557938	-0.0459943	1.24732	1.74405	0.217806	1.68626	-0.341373	-0.384123	-0.397758	-0.341373	-0.384123	-0.557938	-0.44341	-0.0459943	1.37865	2.71208
RU1503147	2.72066	-0.506435	1.97614	-0.801375	-0.673653	-0.387158	-0.503753	-0.520334	-0.603634	0.246526	-0.214487	3.05958	2.51553	-0.675676	1.59253	-0.597037	-0.547954	-0.41988	-0.399649	0.221193	-0.361605	-0.137124	0.183369	2.59821	2.30028	1.12431	-0.617884	-0.399649	-0.299723	-0.337195	-0.399649	-0.399649	-0.147195	-0.520334	0.183369	1.23699	1.78165	-0.128108	1.62798	-0.399649	-0.346519	-0.360153	-0.399649	-0.346519	-0.520334	-0.405806	0.183369	1.51213	1.88677
RU1603138	2.50378	-0.579489	2.09484	-1.06619	-0.746706	-0.460211	-0.528866	-0.497507	-0.676688	0.173473	0.0959777	2.74682	2.39453	-0.65285	1.99888	-0.574211	-0.621007	-0.397054	-0.376822	0.14814	-0.290839	-0.162237	0.206195	2.47722	2.17929	1.53065	-0.499179	-0.376822	-0.181017	-0.12261	-0.376822	-0.376822	-0.0284897	-0.497507	0.206195	1.30775	1.2292	-0.105281	1.74669	-0.376822	-0.323693	-0.241448	-0.376822	-0.323693	-0.497507	-0.38298	0.206195	1.43908	1.81372
RU1403141	2.73785	-0.680998	2.42479	-1.1677	-0.848215	-0.56172	-0.630375	-0.599016	-0.682317	0.0719638	0.090348	2.98089	2.6286	-0.754359	2.18501	-0.57984	-0.722516	-0.498563	-0.286573	0.0466306	-0.392348	-0.311686	0.00880656	2.85511	2.4613	1.71678	-0.600688	-0.286573	-0.186647	-0.12824	-0.286573	-0.286573	-0.225878	-0.599016	0.00880656	1.30212	1.41533	-0.110911	2.12458	-0.286573	-0.425202	-0.342957	-0.286573	-0.425202	-0.599016	-0.29273	0.00880656	1.57727	2.09572
RU1603144	2.50378	-0.579489	2.09484	-1.06619	-0.746706	-0.460211	-0.528866	-0.497507	-0.676688	0.173473	0.0959777	2.74682	2.39453	-0.65285	1.99888	-0.574211	-0.621007	-0.397054	-0.376822	0.14814	-0.290839	-0.162237	0.206195	2.47722	2.17929	1.53065	-0.499179	-0.376822	-0.181017	-0.12261	-0.376822	-0.376822	-0.0284897	-0.497507	0.206195	1.30775	1.2292	-0.105281	1.74669	-0.376822	-0.323693	-0.241448	-0.376822	-0.323693	-0.497507	-0.38298	0.206195	1.43908	1.81372
RU1603178	2.19196	-0.411919	1.97478	-0.898618	-0.770896	-0.388521	-0.457176	-0.521697	-0.604998	0.149283	-0.31173	2.53088	2.46622	-0.58116	2.07057	-0.502521	-0.645197	-0.325364	-0.305133	0.12395	-0.315029	-0.138487	0.277885	2.16539	2.1551	1.3147	-0.427489	-0.305133	-0.301086	-0.434438	-0.305133	-0.305133	-0.0526795	-0.521697	0.277885	1.0918	1.30089	0.158167	1.53074	-0.305133	-0.252003	-0.361517	-0.305133	-0.252003	-0.521697	-0.31129	0.277885	1.89429	1.8854
RU1603113	3.3389	-0.607285	2.35469	-1.09398	-0.774502	-0.583887	-0.604602	-0.621183	-0.704484	0.241556	-0.123577	3.29431	2.94201	-0.680646	1.8752	-0.506128	-0.648803	-0.520729	-0.404619	0.216223	-0.366575	-0.333853	-0.10924	3.59998	3.11029	1.50285	-0.622854	-0.404619	-0.208813	-0.246286	-0.404619	-0.404619	-0.248045	-0.621183	-0.10924	1.5676	1.96844	-0.037198	2.39005	-0.404619	-0.447369	-0.461003	-0.404619	-0.447369	-0.621183	-0.506655	-0.10924	1.89068	2.74471
RU1003098	3.12269	-0.631738	1.94671	-1.11844	-0.798956	-0.512461	-0.581116	-0.549757	-0.633058	0.121223	-0.148031	2.79045	2.62992	-0.705099	1.56311	-0.530581	-0.673257	-0.449304	-0.333193	0.0958897	-0.343089	-0.262427	0.0580657	2.52085	2.98995	1.4784	-0.551428	-0.333193	-0.137388	-0.17486	-0.333193	-0.333193	-0.176619	-0.549757	0.0580657	1.35138	1.36871	0.225987	1.79032	-0.333193	-0.375943	-0.293698	-0.333193	-0.375943	-0.549757	-0.43523	0.0580657	1.38683	2.24086
RU1303181	3.3389	-0.607285	2.35469	-1.09398	-0.774502	-0.583887	-0.604602	-0.621183	-0.704484	0.241556	-0.123577	3.29431	2.94201	-0.680646	1.8752	-0.506128	-0.648803	-0.520729	-0.404619	0.216223	-0.366575	-0.333853	-0.10924	3.59998	3.11029	1.50285	-0.622854	-0.404619	-0.208813	-0.246286	-0.404619	-0.404619	-0.248045	-0.621183	-0.10924	1.5676	1.96844	-0.037198	2.39005	-0.404619	-0.447369	-0.461003	-0.404619	-0.447369	-0.621183	-0.506655	-0.10924	1.89068	2.74471
RU1403089	3.21039	-0.639919	1.74678	-1.12662	-0.807136	-0.520641	-0.589297	-0.557938	-0.641239	0.304801	-0.156212	2.78227	2.62174	-0.71328	1.45905	-0.634641	-0.681438	-0.457484	-0.341373	0.279468	-0.351269	-0.318547	-0.0459943	2.80031	3.55705	1.27846	-0.559609	-0.341373	-0.145568	-0.18304	-0.341373	-0.341373	-0.1848	-0.557938	-0.0459943	1.24732	1.74405	0.217806	1.68626	-0.341373	-0.384123	-0.397758	-0.341373	-0.384123	-0.557938	-0.44341	-0.0459943	1.37865	2.71208
RU1403138	3.03508	-0.527591	2.05086	-1.01429	-0.694808	-0.504193	-0.524908	-0.541489	-0.62479	0.129492	-0.139763	2.60696	2.44643	-0.600952	1.76314	-0.618192	-0.569109	-0.441035	-0.324924	0.104158	-0.28688	-0.254158	-0.0295453	2.72088	2.6147	1.48667	-0.54316	-0.324924	-0.129119	-0.166591	-0.324924	-0.324924	-0.168351	-0.541489	-0.0295453	1.07201	1.2811	-0.0533832	1.79859	-0.324924	-0.367674	-0.381308	-0.324924	-0.367674	-0.541489	-0.426961	-0.0295453	1.3951	2.24913
RU1403153	3.21039	-0.639919	1.74678	-1.12662	-0.807136	-0.520641	-0.589297	-0.557938	-0.641239	0.304801	-0.156212	2.78227	2.62174	-0.71328	1.45905	-0.634641	-0.681438	-0.457484	-0.341373	0.279468	-0.351269	-0.318547	-0.0459943	2.80031	3.55705	1.27846	-0.559609	-0.341373	-0.145568	-0.18304	-0.341373	-0.341373	-0.1848	-0.557938	-0.0459943	1.24732	1.74405	0.217806	1.68626	-0.341373	-0.384123	-0.397758	-0.341373	-0.384123	-0.557938	-0.44341	-0.0459943	1.37865	2.71208
RU1503169	3.21039	-0.639919	1.74678	-1.12662	-0.807136	-0.520641	-0.589297	-0.557938	-0.641239	0.304801	-0.156212	2.78227	2.62174	-0.71328	1.45905	-0.634641	-0.681438	-0.457484	-0.341373	0.279468	-0.351269	-0.318547	-0.0459943	2.80031	3.55705	1.27846	-0.559609	-0.341373	-0.145568	-0.18304	-0.341373	-0.341373	-0.1848	-0.557938	-0.0459943	1.24732	1.74405	0.217806	1.68626	-0.341373	-0.384123	-0.397758	-0.341373	-0.384123	-0.557938	-0.44341	-0.0459943	1.37865	2.71208
RU1603086	3.36142	-0.584766	2.37721	-1.16734	-0.751984	-0.561368	-0.582084	-0.598665	-0.681965	-0.0235638	-0.101059	3.4127	3.44393	-0.658127	1.9936	-0.483609	-0.626285	-0.498211	-0.3821	-0.048897	-0.344056	-0.263394	0.00915837	3.43074	2.65341	1.33361	-0.600336	-0.3821	-0.282174	-0.319647	-0.3821	-0.3821	-0.129647	-0.598665	0.00915837	1.87775	1.51156	-0.0146795	1.83729	-0.3821	-0.52073	-0.342605	-0.3821	-0.52073	-0.598665	-0.388258	0.00915837	1.81732	2.0002
RU1603089	3.09744	-0.561104	2.01735	-0.951923	-0.728322	-0.537706	-0.558422	-0.575003	-0.754183	0.0959777	-0.077397	3.53224	2.70056	-0.634465	1.92138	-0.651706	-0.602623	-0.474549	-0.454318	0.0706444	-0.320394	-0.239732	0.0328204	2.78324	2.77295	1.45316	-0.576674	-0.454318	-0.258512	-0.200105	-0.454318	-0.454318	-0.201864	-0.575003	0.0328204	1.70966	1.24759	0.104862	1.66919	-0.454318	-0.401188	-0.414822	-0.454318	-0.401188	-0.575003	-0.460475	0.0328204	1.45747	2.02386
RU1603116	2.25793	-0.537706	2.42427	-1.0244	-0.704924	-0.322549	-0.487084	-0.455725	-0.539026	0.215255	-0.149878	2.50097	2.14868	-0.706947	1.94478	-0.628308	-0.579225	-0.259392	-0.33504	0.189922	-0.344936	-0.120455	0.247977	2.42312	2.22107	1.47655	-0.553276	-0.33504	-0.139235	-0.0808276	-0.33504	-0.33504	0.0132926	-0.455725	0.247977	0.678379	1.36686	-0.159378	1.50083	-0.33504	-0.186031	-0.295545	-0.33504	-0.186031	-0.455725	-0.245318	0.247977	1.67262	1.95138
RU1603123	3.2395	-0.514924	2.54293	-1.0975	-0.682141	-0.491526	-0.512241	-0.624702	-0.612123	0.238038	-0.127096	3.00315	2.9385	-0.684164	2.35108	-0.509646	-0.556442	-0.428369	-0.408137	0.212704	-0.370093	-0.145612	0.17488	3.21294	2.62737	1.59522	-0.626373	-0.408137	-0.308211	-0.345684	-0.408137	-0.408137	-0.155684	-0.624702	0.17488	1.37232	1.67728	-0.136596	2.09889	-0.408137	-0.450887	-0.368642	-0.408137	-0.450887	-0.624702	-0.414295	0.17488	2.07892	2.45356
CL111	3.75743	-0.284637	1.81442	-0.675456	-0.739493	-0.644757	-0.665472	-0.682053	-0.765354	0.0848064	-0.280327	3.61695	2.97702	-0.645637	1.62257	-0.18348	-0.613794	-0.5816	-0.465489	0.0594731	-0.427445	-0.394723	-0.17011	2.86795	3.1453	1.15435	-0.683725	-0.465489	-0.269684	-0.307156	-0.465489	-0.465489	-0.308915	-0.682053	-0.17011	1.50673	1.3323	0.0936906	1.65802	-0.465489	-0.508239	-0.521873	-0.465489	-0.508239	-0.682053	-0.567526	-0.17011	1.63805	2.3962
CL153	3.3462	-0.312346	1.97847	-0.703164	-0.671322	-0.672465	-0.693181	-0.709762	-0.793062	0.152978	-0.308035	3.781	2.85344	-0.577466	1.59486	-0.211188	-0.545623	-0.609308	-0.397318	0.127644	-0.455153	-0.374491	-0.101939	2.93612	3.11759	1.22252	-0.711433	-0.397318	-0.393271	-0.334864	-0.397318	-0.397318	-0.240744	-0.709762	-0.101939	1.47902	1.59223	-0.0298971	1.91795	-0.397318	-0.535947	-0.549581	-0.397318	-0.535947	-0.709762	-0.499355	-0.101939	1.51447	2.3685
PRESIDIO	1.78284	-0.437517	2.23682	-0.924215	-0.604734	-0.318239	-0.386894	-0.451415	-0.534716	0.315445	-0.145568	2.12176	2.24887	-0.606757	2.81201	-0.719877	-0.479035	-0.255082	-0.33073	0.290112	-0.244746	-0.0202652	0.348167	2.23567	1.6501	1.86438	-0.453086	-0.33073	-0.326684	-0.172397	-0.33073	-0.33073	0.0176028	-0.451415	0.348167	1.16209	1.17942	-0.0591887	1.6969	-0.33073	-0.2776	-0.291235	-0.33073	-0.2776	-0.451415	-0.336887	0.348167	1.67693	1.47629
MERMENTAU	2.4613	-0.430216	1.66884	-1.01279	-0.693313	-0.310938	-0.379593	-0.444114	-0.527415	0.322746	-0.138267	2.03318	1.87265	-0.599456	1.28523	-0.520818	-0.567614	-0.247781	-0.22755	0.297413	-0.237445	-0.156783	0.163709	2.33885	2.71208	1.00877	-0.445785	-0.22755	-0.127624	-0.452734	-0.22755	-0.22755	-0.0709757	-0.444114	0.163709	0.594111	2.04963	0.0439917	1.7042	-0.22755	-0.17442	-0.283934	-0.22755	-0.17442	-0.444114	-0.329586	0.163709	1.58835	3.11354
JUPITER	0.219917	-0.27461	0.00273712	-0.665428	-0.441827	-0.0594526	-0.0801678	-0.192628	-0.371808	0.286593	0.304977	0.367079	0.398306	-0.347971	0.290287	-0.365211	-0.316128	0.00370469	0.0239361	0.26126	0.0140403	0.0467625	0.319315	0.289232	0.27894	0.301459	-0.290179	0.0239361	-0.259656	-0.201249	0.0239361	0.0239361	0.0846305	-0.192628	0.319315	1.03736	0.191769	0.583116	0.229857	0.0239361	-0.114693	-0.032448	0.0239361	-0.114693	-0.192628	0.0177787	0.319315	0.305769	0.296885
WELLS	2.43051	-0.461003	2.59685	-0.947701	-0.532341	-0.437605	-0.45832	-0.474901	-0.558202	0.291959	-0.264934	2.67355	2.51302	-0.534364	2.02148	-0.647484	-0.406642	-0.374447	-0.354216	0.266626	-0.316172	-0.139631	0.132922	2.5957	2.01014	1.45738	-0.572452	-0.354216	-0.35017	-0.291762	-0.354216	-0.354216	-0.197642	-0.474901	0.132922	1.33036	1.92296	-0.0826747	2.24869	-0.354216	-0.301086	-0.314721	-0.354216	-0.301086	-0.474901	-0.360373	0.132922	1.55757	1.9322
LAKAST	1.65481	-0.182029	1.53351	-0.620787	-0.397186	-0.20657	-0.419044	-0.291806	-0.423047	0.379174	-0.177719	1.70609	1.44968	-0.495088	1.34166	-0.464389	-0.319427	-0.335172	-0.314941	0.44972	-0.276897	-0.0763854	0.076318	1.91588	1.85765	1.11314	-0.389357	-0.314941	-0.310894	-0.156608	-0.314941	-0.314941	-0.158367	-0.291806	0.076318	0.50672	2.01018	-0.0433994	1.61681	-0.314941	-0.309751	-0.323385	-0.314941	-0.309751	-0.291806	-0.321098	0.076318	0.829807	1.77972
DIAMOND	1.72681	-0.110031	1.60551	-0.50085	-0.373128	-0.278392	-0.490866	-0.315688	-0.398989	0.259413	-0.2016	1.87397	1.61756	-0.471031	1.41366	-0.296512	-0.343309	-0.406994	-0.290883	0.329959	-0.348718	-0.124237	0.00449638	2.08376	1.88171	1.13719	-0.413239	-0.290883	-0.382716	-0.228429	-0.290883	-0.290883	-0.230188	-0.315688	0.00449638	0.530778	1.9863	-0.115221	1.83263	-0.290883	-0.429512	-0.347267	-0.290883	-0.429512	-0.315688	-0.29704	0.00449638	0.853865	1.80378
MM14	0.283338	-0.402947	0.545556	-0.697887	-0.474285	-0.0919109	-0.112626	-0.225087	-0.500146	0.350014	0.368398	0.4305	0.557606	-0.476308	0.641347	-0.39767	-0.348586	-0.0287536	-0.00852214	0.324681	-0.018418	-0.129515	0.0950981	0.640292	0.246482	0.652518	-0.418517	-0.00852214	-0.292114	-0.233707	-0.00852214	-0.00852214	-0.139587	-0.225087	0.0950981	1.10078	0.35107	0.646537	0.485037	-0.00852214	-0.147152	-0.0649063	-0.00852214	-0.147152	-0.225087	-0.206438	0.0950981	0.560949	0.360306
REX	1.95815	-0.358086	1.93273	-0.844784	-0.525304	-0.334688	-0.355403	-0.467864	-0.551165	0.107237	-0.257897	2.39295	2.23242	-0.527327	1.83676	-0.640447	-0.399605	-0.271531	-0.347179	0.0819036	-0.213256	-0.132594	0.0440796	2.12334	1.63366	1.56029	-0.469535	-0.347179	-0.247253	0.0987925	-0.347179	-0.347179	0.0970333	-0.467864	0.0440796	0.76212	1.16297	-0.267397	1.68045	-0.347179	-0.19817	-0.307684	-0.347179	-0.19817	-0.467864	-0.353336	0.0440796	1.5646	1.36396
CHENIERE	2.89302	-0.573771	2.29232	-1.06047	-0.740988	-0.550373	-0.571088	-0.587669	-0.67097	0.083311	-0.0900637	3.13606	2.59201	-0.647132	1.90871	-0.568493	-0.61529	-0.487216	-0.371105	0.0579778	-0.333061	-0.204459	0.116033	2.96233	2.37677	1.44049	-0.58934	-0.371105	-0.1753	-0.212772	-0.371105	-0.371105	-0.118652	-0.587669	0.116033	1.31347	1.42668	-0.195443	1.94416	-0.371105	-0.413855	-0.33161	-0.371105	-0.413855	-0.587669	-0.377262	0.116033	1.54068	2.01119
COCODRIE	3.21039	-0.639919	1.74678	-1.12662	-0.807136	-0.520641	-0.589297	-0.557938	-0.641239	0.304801	-0.156212	2.78227	2.62174	-0.71328	1.45905	-0.634641	-0.681438	-0.457484	-0.341373	0.279468	-0.351269	-0.318547	-0.0459943	2.80031	3.55705	1.27846	-0.559609	-0.341373	-0.145568	-0.18304	-0.341373	-0.341373	-0.1848	-0.557938	-0.0459943	1.24732	1.74405	0.217806	1.68626	-0.341373	-0.384123	-0.397758	-0.341373	-0.384123	-0.557938	-0.44341	-0.0459943	1.37865	2.71208
CL272	0.818944	-0.442619	0.601764	-0.833437	-0.609836	-0.227462	-0.248177	-0.360637	-0.443938	0.214464	0.328727	1.06199	0.901453	-0.51598	0.697555	-0.341461	-0.484137	-0.164304	-0.0481934	0.18913	-0.153969	-0.025367	0.343065	1.08002	0.782088	0.229329	-0.458188	-0.0481934	-0.331785	-0.369258	-0.0481934	-0.0481934	-0.0833785	-0.360637	0.343065	1.44462	0.503158	0.702745	0.541245	-0.0481934	-0.282702	-0.104578	-0.0481934	-0.282702	-0.360637	-0.0543508	0.343065	0.617157	0.704153
ROYJ	1.59909	-0.429512	1.57366	-0.820331	-0.404971	-0.310235	-0.378889	-0.251651	-0.430832	0.419329	-0.233443	1.65037	1.48984	-0.406994	1.4777	-0.615993	-0.375151	-0.247077	-0.322725	0.393996	-0.236742	-0.0602002	0.164413	1.47664	1.75399	1.10535	-0.349202	-0.322725	-0.2228	-0.164392	-0.322725	-0.322725	-0.070272	-0.251651	0.164413	0.594815	1.57094	0.0446954	1.41727	-0.322725	-0.0778368	-0.0914711	-0.322725	-0.0778368	-0.251651	-0.328883	0.164413	0.822023	1.67605
TITAN	0.212352	-0.282174	-0.00482769	-0.672993	-0.449392	-0.0670174	-0.0877326	-0.200193	-0.379373	0.279028	0.297412	0.359514	0.390741	-0.355535	0.282723	-0.468656	-0.323693	-0.00386011	0.0163713	0.253695	0.00647551	0.0391977	0.31175	0.281667	0.271375	0.293894	-0.297744	0.0163713	-0.267221	-0.208813	0.0163713	0.0163713	0.0770657	-0.200193	0.31175	0.933911	0.184204	0.479671	0.222292	0.0163713	-0.122258	-0.0400128	0.0163713	-0.122258	-0.200193	0.0102139	0.31175	0.202325	0.19344
JAZZMAN2	2.40826	-0.579137	1.90344	-1.16171	-0.746354	-0.36398	-0.528514	-0.401276	-0.580456	0.173825	0.0963295	2.74718	2.68252	-0.652498	1.80747	-0.3821	-0.620655	-0.300823	-0.280591	0.148491	-0.290487	-0.257765	0.014788	2.47757	2.27552	1.531	-0.498827	-0.280591	-0.180665	-0.122258	-0.280591	-0.280591	-0.0281379	-0.401276	0.014788	1.30811	1.22955	0.0868296	1.65116	-0.280591	-0.323341	-0.241096	-0.280591	-0.323341	-0.401276	-0.286749	0.014788	1.43943	1.52643
CL172	2.67074	-0.220776	1.49476	-0.611595	-0.483873	-0.580896	-0.697491	-0.522313	-0.701493	0.052788	-0.408225	3.39318	2.27385	-0.485896	1.39879	-0.119619	-0.358174	-0.613618	-0.401628	0.123334	-0.459463	-0.282922	-0.0103693	2.16478	2.25036	0.834689	-0.619864	-0.401628	-0.397582	-0.0515359	-0.401628	-0.401628	-0.149175	-0.522313	-0.0103693	1.28295	1.10852	0.0616722	1.53012	-0.401628	-0.444378	-0.362133	-0.401628	-0.444378	-0.522313	-0.407785	-0.0103693	1.12664	1.69303
M206	0.188515	-0.401892	-0.0286656	-0.600952	-0.47323	0.00502413	-0.15951	-0.0322721	-0.403211	0.35107	0.465333	-0.143721	0.0792648	-0.475253	-0.0287536	-0.300735	-0.44341	-0.027698	-0.00746659	0.325736	-0.0653021	-0.03258	0.287913	-0.125689	0.151658	0.270056	-0.417461	-0.00746659	-0.195179	-0.0408925	-0.00746659	-0.00746659	0.0532277	-0.0322721	0.287913	0.430676	0.160366	0.647592	0.102575	-0.00746659	-0.146096	0.0320287	-0.00746659	-0.146096	-0.0322721	0.0822555	0.287913	-0.0132721	0.0737231
CL163	2.17982	-0.424058	1.96264	-1.00664	-0.591276	-0.304781	-0.421375	-0.342077	-0.617137	0.137144	-0.0362304	2.13522	2.54996	-0.497419	2.05843	-0.61054	-0.465577	-0.241624	-0.317272	0.111811	-0.183348	-0.198566	-0.0218925	2.63265	1.66356	1.49432	-0.439628	-0.317272	-0.217346	-0.0630591	-0.317272	-0.317272	0.0310611	-0.342077	-0.0218925	1.27142	1.28875	-0.14161	1.61448	-0.317272	-0.264142	-0.277776	-0.317272	-0.264142	-0.342077	-0.323429	-0.0218925	1.78627	1.39387
DELLA2	2.5592	-0.524072	2.4379	-1.01077	-0.691289	-0.308915	-0.473449	-0.442091	-0.621271	0.228889	-0.0403647	2.5146	2.44995	-0.693312	2.24605	-0.806433	-0.565591	-0.245758	-0.417285	0.203556	-0.331302	-0.2027	0.0698528	2.43676	2.23471	1.77783	-0.539641	-0.417285	-0.22148	-0.0671933	-0.417285	-0.417285	-0.0689526	-0.442091	0.0698528	0.979652	1.47638	-0.0498646	1.8021	-0.417285	-0.172397	-0.37779	-0.417285	-0.172397	-0.442091	-0.423443	0.0698528	1.9739	2.06089
ANTONIO	3.28375	-0.662438	1.91602	-1.14914	-0.829655	-0.54316	-0.611815	-0.580456	-0.663757	0.186403	-0.17873	2.95151	2.88686	-0.735799	1.72417	-0.56128	-0.703956	-0.480003	-0.363892	0.16107	-0.373788	-0.293126	0.0273667	2.87367	3.34277	1.25594	-0.582128	-0.363892	-0.168087	-0.205559	-0.363892	-0.363892	-0.207318	-0.580456	0.0273667	1.51244	1.62565	0.0994083	1.8555	-0.363892	-0.406642	-0.324397	-0.363892	-0.406642	-0.580456	-0.465929	0.0273667	1.54789	2.4978
THAD	2.04541	-0.366707	2.21175	-0.949284	-0.629803	-0.247429	-0.364024	-0.380605	-0.463906	0.386255	-0.266517	2.00081	2.41556	-0.535947	2.21166	-0.649067	-0.408225	-0.184272	-0.355799	0.360922	-0.221876	-0.0932743	0.131339	2.40236	1.81679	1.64755	-0.382276	-0.355799	-0.351753	-0.101587	-0.355799	-0.355799	-0.00746657	-0.380605	0.131339	0.945258	1.44198	-0.180138	1.76771	-0.355799	-0.20679	-0.316304	-0.355799	-0.20679	-0.380605	-0.361957	0.131339	2.22714	1.64298
RONDO	-0.842673	0.772148	-0.484577	1.53188	0.892569	-0.0673693	0.247494	-0.104665	0.962587	-0.39248	-0.469975	-0.503753	-0.760164	0.698787	-0.388785	0.777425	0.826509	-0.100091	-0.271619	-0.417813	-0.0897558	0.230605	-0.263878	-0.773359	-0.78365	-0.473493	0.852458	-0.271619	0.115945	-0.305045	-0.271619	-0.271619	-0.210925	-0.104665	-0.263878	-0.600512	-0.487304	-0.575354	-0.640975	-0.271619	-0.0267304	-0.232124	-0.271619	-0.0267304	-0.104665	-0.469535	-0.263878	-0.277424	-0.669826
CL151	3.04212	-0.616433	2.44142	-1.19901	-0.687771	-0.497155	-0.56581	-0.438572	-0.617752	0.0406491	-0.228605	2.90164	3.79578	-0.593915	2.15369	-0.611155	-0.562072	-0.433998	-0.317887	0.0153158	-0.327783	-0.343001	-0.118388	2.91967	2.62174	1.58959	-0.536123	-0.317887	-0.313841	-0.255434	-0.317887	-0.317887	-0.161314	-0.438572	-0.118388	1.65433	1.57578	0.0495333	1.70974	-0.317887	-0.360637	-0.278392	-0.317887	-0.360637	-0.438572	-0.324045	-0.118388	2.07329	1.87265
IR64Sub1rep	-1.0946	1.04756	-1.02414	4.39604	1.16798	-0.223415	0.307176	-0.164832	1.66946	-0.740285	-0.7219	-0.659799	-1.20385	0.878319	-0.83247	1.62811	0.622523	-0.256137	-0.523544	-0.765618	-0.365651	0.00264914	-0.611683	-1.21704	-1.13146	-0.821298	0.98405	-0.523544	-0.0401008	-0.461091	-0.523544	-0.523544	-0.750488	-0.164832	-0.611683	-0.852437	-0.930988	-0.923159	-0.98878	-0.523544	-0.182776	-0.484049	-0.523544	-0.182776	-0.164832	-0.625581	-0.611683	-0.721109	-1.01763
TOg6342rep	-0.400396	-0.319647	-0.234059	-0.518706	-0.295105	0.0872693	0.0186144	0.0499731	-0.320966	0.0497972	0.0681814	-0.444993	-0.317887	-0.00948973	-0.330026	-0.314369	-0.169406	0.150427	0.745935	0.0244639	0.208702	-0.0941539	0.0825194	-0.331082	-0.341373	-0.222975	-0.239337	0.745935	0.0788249	0.0413528	0.745935	0.745935	0.135473	0.0499731	0.0825194	-0.158235	-0.140906	0.0586814	-0.198698	0.745935	0.0320287	0.210153	0.745935	0.0320287	0.0499731	0.164501	0.0825194	-0.218665	-0.22755
IR64IRRI	-1.0902	1.0999	-1.01974	4.3525	1.22032	-0.219017	0.335544	-0.160434	1.67385	-0.735887	-0.717502	-0.6554	-1.19945	0.930657	-0.828072	1.68045	0.674861	-0.251739	-0.519146	-0.76122	-0.337283	0.0310171	-0.607285	-1.21264	-1.12706	-0.8169	0.988448	-0.519146	-0.0357027	-0.552572	-0.519146	-0.519146	-0.74609	-0.160434	-0.607285	-0.848039	-0.92659	-0.918761	-0.984381	-0.519146	-0.178378	-0.479651	-0.519146	-0.178378	-0.160434	-0.717063	-0.607285	-0.716711	-1.01323
CiherangSub1AG1	-0.842585	1.25163	-0.676248	2.49076	0.605018	-0.0672813	0.343461	-0.00869802	1.34619	-0.392392	-0.565766	-0.407785	-0.855956	0.602995	-0.484577	1.35279	0.443079	-0.100003	-0.46329	-0.417725	-0.0417281	0.230693	-0.167911	-0.86915	-0.879442	-0.473406	0.948425	-0.46329	-0.171605	-0.496716	-0.46329	-0.46329	-0.402595	-0.00869802	-0.167911	-0.600424	-0.487216	-0.671146	-0.640887	-0.46329	-0.0266424	-0.423795	-0.46329	-0.0266424	-0.00869802	-0.469447	-0.167911	-0.373216	-0.669739
CiherangSub1	-0.814613	0.896087	-0.648276	2.13522	0.72887	-0.0393091	0.323493	0.0192741	1.47004	-0.36442	-0.537794	-0.667451	-0.827983	0.630967	-0.456605	0.997244	0.471051	-0.0720312	-0.339438	-0.389753	-0.0616956	0.210725	-0.139939	-0.841178	-0.85147	-0.445433	0.976397	-0.339438	-0.0477535	-0.372864	-0.339438	-0.339438	-0.374623	0.0192741	-0.139939	-0.572452	-0.459243	-0.643174	-0.612915	-0.339438	0.00132973	-0.395822	-0.339438	0.00132973	0.0192741	-0.345596	-0.139939	-0.345244	-0.641766
Ciherang	-0.814613	0.896087	-0.648276	2.13522	0.72887	-0.0393091	0.323493	0.0192741	1.47004	-0.36442	-0.537794	-0.667451	-0.827983	0.630967	-0.456605	0.997244	0.471051	-0.0720312	-0.339438	-0.389753	-0.0616956	0.210725	-0.139939	-0.841178	-0.85147	-0.445433	0.976397	-0.339438	-0.0477535	-0.372864	-0.339438	-0.339438	-0.374623	0.0192741	-0.139939	-0.572452	-0.459243	-0.643174	-0.612915	-0.339438	0.00132973	-0.395822	-0.339438	0.00132973	0.0192741	-0.345596	-0.139939	-0.345244	-0.641766
IR64AG1	-1.07639	0.921948	-1.00593	4.17455	1.13825	-0.205207	0.301415	-0.146624	1.59179	-0.722076	-0.703692	-0.64159	-1.18564	0.848587	-0.814261	1.59838	0.592792	-0.237929	-0.505336	-0.74741	-0.371413	-0.00311243	-0.593475	-1.19883	-1.11325	-0.80309	0.906379	-0.505336	-0.0218925	-0.442882	-0.505336	-0.505336	-0.73228	-0.146624	-0.593475	-0.834229	-0.91278	-0.904951	-0.970571	-0.505336	-0.164568	-0.465841	-0.505336	-0.164568	-0.146624	-0.607373	-0.593475	-0.702901	-0.999423
Darij8	-0.266077	-0.472966	-0.387378	-0.672026	-0.544304	-0.0660498	-0.0388253	0.0884129	-0.570165	0.0882369	0.873657	-0.406554	-0.375327	-0.354568	-0.291586	-0.371809	-0.418605	0.0929869	0.113218	0.0629036	0.0553828	-0.151594	0.120959	-0.292642	-0.302934	-0.184536	-0.392656	0.113218	-0.0744942	0.0797925	0.113218	0.113218	0.269792	0.0884129	0.120959	-0.0239156	-0.198346	0.576519	-0.352017	0.113218	0.0704685	0.152714	0.113218	0.0704685	0.0884129	0.20294	0.120959	-0.371984	-0.18911
IR64Beaumont	-1.04983	1.14027	-0.979368	4.39287	1.26069	-0.274522	0.28004	-0.215938	1.71423	-0.791391	-0.773007	-0.615026	-1.15908	0.971032	-0.787697	1.72083	0.715236	-0.307244	-0.574651	-0.816724	-0.344848	0.0713921	-0.56691	-1.17227	-1.08668	-0.776525	1.02882	-0.574651	0.00467227	-0.512197	-0.574651	-0.574651	-0.801595	-0.215938	-0.56691	-0.903544	-0.886215	-0.974266	-0.944006	-0.574651	-0.138003	-0.535156	-0.574651	-0.138003	-0.215938	-0.676688	-0.56691	-0.676336	-0.972858
202381670036R01C01	-0.726475	0.984226	-0.608077	1.74396	0.817009	-0.0949896	0.267813	-0.0364063	1.12673	-0.324221	-0.449656	-0.483433	-0.739845	0.623227	-0.512285	1.32508	0.415371	-0.127712	-0.347179	-0.301614	0.0264431	0.274894	-0.243559	-0.7051	-0.763331	-0.501114	0.824838	-0.347179	-0.0554943	-0.476484	-0.347179	-0.347179	-0.286485	-0.0364063	-0.243559	-0.532253	-0.419044	-0.507095	-0.524776	-0.347179	-0.15023	-0.259744	-0.347179	-0.15023	-0.0364063	-0.449216	-0.243559	-0.448864	-0.649507
202381670036R01C02	-0.665472	0.901409	-0.595014	1.42145	0.734192	-0.0819271	0.232936	0.0725356	1.04391	-0.359098	-0.292774	-0.61419	-0.678843	0.588349	-0.499223	1.19433	0.428433	-0.210529	-0.286177	-0.288552	0.0634754	0.240017	-0.278436	-0.596158	-0.702329	-0.488051	0.88584	-0.286177	0.101387	-0.319603	-0.286177	-0.286177	-0.273422	0.0725356	-0.278436	-0.47125	-0.453922	-0.494033	-0.463774	-0.286177	-0.233047	-0.150802	-0.286177	-0.233047	0.0725356	-0.340274	-0.278436	-0.435801	-0.684384
202381670036R02C01	-0.826268	1.22001	-0.659931	2.02768	0.956913	-0.0989039	0.431688	0.00761904	1.31457	-0.328135	-0.549449	-0.774986	-0.839639	0.906951	-0.564139	1.41705	0.411456	-0.0836863	-0.303154	-0.353468	-0.025411	0.318919	-0.295413	-0.852833	-0.863125	-0.552968	0.964742	-0.303154	-0.0594086	-0.480399	-0.303154	-0.303154	-0.338339	0.00761904	-0.295413	-0.584107	-0.566778	-0.606889	-0.62457	-0.303154	-0.106205	-0.215719	-0.303154	-0.106205	0.00761904	-0.40519	-0.295413	-0.356899	-0.701361
202381670036R02C02	-0.748245	0.914516	-0.629847	1.86601	0.986997	-0.11676	0.246042	-0.0102374	1.29671	-0.393931	-0.567306	-0.601083	-0.761616	0.745275	-0.534056	1.35125	0.3936	-0.197422	-0.32101	-0.419264	-0.0432674	0.301063	-0.21739	-0.77481	-0.785102	-0.522885	0.994825	-0.32101	-0.0293253	-0.546195	-0.32101	-0.32101	-0.356195	-0.0102374	-0.21739	-0.601963	-0.440815	-0.624746	-0.594486	-0.32101	-0.219941	-0.281515	-0.32101	-0.219941	-0.0102374	-0.423047	-0.21739	-0.374755	-0.623338
202381670036R03C01	-0.763243	1.18716	-0.596905	1.41955	0.732301	0.107941	0.350894	0.0706444	1.08996	-0.26511	-0.342605	-0.568141	-0.776613	0.442639	-0.501114	1.09655	0.570361	-0.0686007	-0.240128	-0.194564	0.109524	0.262095	-0.184448	-0.693928	-0.800099	-0.489943	0.59631	-0.240128	-0.0922627	-0.561192	-0.240128	-0.240128	-0.275313	0.0706444	-0.184448	-0.569021	-0.311994	-0.447984	-0.465665	-0.240128	-0.0911192	-0.200633	-0.240128	-0.0911192	0.0706444	-0.438045	-0.184448	-0.341813	-0.590396
202381670036R03C02	-0.856747	1.33335	-0.738349	1.94927	1.02231	-0.0335036	0.257389	0.0250796	1.28409	-0.454494	-0.38817	-0.517827	-0.870118	0.684713	-0.594618	1.57833	0.572736	-0.257985	-0.381572	-0.383947	-0.0319202	0.33638	-0.325892	-0.787433	-0.893604	-0.583447	0.982203	-0.381572	-0.041948	-0.558817	-0.381572	-0.381572	-0.416758	0.0250796	-0.325892	-0.614586	-0.549318	-0.589429	-0.607109	-0.381572	-0.328443	-0.294137	-0.381572	-0.328443	0.0250796	-0.531549	-0.325892	-0.387378	-0.77978
202381670036R04C01	-0.86031	1.28185	-0.741912	2.32922	0.874932	-0.0370661	0.397646	-0.0264226	1.28053	-0.458056	-0.535551	-0.569329	-0.87368	0.824969	-0.598181	1.47888	0.377415	-0.117728	-0.433075	-0.483389	-0.0594526	0.260908	-0.329454	-0.886875	-0.897166	-0.587009	0.834821	-0.433075	-0.0455105	-0.56238	-0.433075	-0.433075	-0.42032	-0.0264226	-0.329454	-0.618148	-0.60082	-0.640931	-0.706551	-0.433075	-0.188186	-0.24976	-0.433075	-0.188186	-0.0264226	-0.535111	-0.329454	-0.39094	-0.783343
202381670036R04C02	-0.699602	1.15492	-0.629144	1.53113	0.748002	-0.0681169	0.318655	0.038406	1.00978	-0.345288	-0.566602	-0.456561	-0.760912	0.698039	-0.533352	1.30401	0.490183	-0.100839	-0.368246	-0.370621	-0.0185939	0.229857	-0.216686	-0.774106	-0.736458	-0.522181	0.89965	-0.368246	-0.0765614	-0.401672	-0.368246	-0.368246	-0.259612	0.038406	-0.216686	-0.601259	-0.440112	-0.576102	-0.593783	-0.368246	-0.0274781	-0.232871	-0.368246	-0.0274781	0.038406	-0.422343	-0.216686	-0.278172	-0.574695
202381670036R05C01	-0.720405	1.08617	-0.602007	1.60621	0.823078	-0.0889201	0.201973	0.0655425	0.941036	-0.270211	-0.395646	-0.429424	-0.733776	0.677236	-0.506216	1.13939	0.42144	-0.169582	-0.29317	-0.247605	0.00854265	0.233024	-0.237489	-0.69903	-0.757262	-0.495044	0.591208	-0.29317	-0.0494249	-0.422475	-0.29317	-0.29317	-0.232475	0.0655425	-0.237489	-0.478243	-0.412975	-0.453086	-0.518706	-0.29317	-0.28798	-0.205735	-0.29317	-0.28798	0.0655425	-0.395207	-0.237489	-0.394855	-0.643438
202381670036R05C02	-0.800319	1.10214	-0.681921	2.00569	0.934923	0.0229245	0.409697	-0.0143717	1.48434	-0.398065	-0.427621	-0.701097	-0.81369	0.645261	-0.58613	1.49094	0.485345	-0.153617	-0.373084	-0.375459	-0.0234318	0.344868	-0.365343	-0.778944	-0.837176	-0.574959	0.942752	-0.373084	-0.0334596	-0.550329	-0.373084	-0.373084	-0.360329	-0.0143717	-0.365343	-0.558158	-0.588769	-0.58094	-0.598621	-0.373084	-0.224075	-0.237709	-0.373084	-0.224075	-0.0143717	-0.523061	-0.365343	-0.426829	-0.771292
202381670036R06C01	-0.815889	0.942751	-0.649551	2.18188	1.20699	-0.136464	0.370158	-0.125821	1.56465	-0.413635	-0.49113	-0.764606	-0.829259	0.677632	-0.50582	1.42743	0.565655	-0.169186	-0.436593	-0.438968	-0.0629711	0.377239	-0.285033	-0.842453	-0.852745	-0.494649	0.975122	-0.436593	0.0947902	-0.565898	-0.436593	-0.436593	-0.423838	-0.125821	-0.285033	-0.573727	-0.652278	-0.644449	-0.61419	-0.436593	-0.143765	-0.253279	-0.436593	-0.143765	-0.125821	-0.53863	-0.285033	-0.394459	-0.738921
202381670036R06C02	-0.795701	1.29852	-0.725243	1.91443	0.843661	0.123422	0.318436	0.0381861	1.10544	-0.393447	-0.375063	-0.50472	-0.857011	0.649879	-0.581512	1.25586	0.585843	-0.148999	-0.368466	-0.322901	-0.0427837	0.325517	-0.312785	-0.774326	-0.832558	-0.570341	0.80355	-0.368466	0.0190982	-0.449832	-0.368466	-0.368466	-0.355711	0.0381861	-0.312785	-0.55354	-0.488271	-0.576322	-0.594003	-0.368466	-0.171517	-0.233091	-0.368466	-0.171517	0.0381861	-0.422563	-0.312785	-0.422211	-0.718734
202381670036R07C01	-0.840342	1.44564	-0.721944	1.91773	1.08666	-0.112978	0.273794	0.0894245	0.916978	-0.390149	-0.467644	-0.597301	-0.853713	0.940816	-0.626153	1.40297	0.637081	-0.19364	-0.269288	-0.367542	-0.0155152	0.256906	-0.357427	-0.818967	-0.877199	-0.614982	0.854789	-0.269288	-0.0255429	-0.446533	-0.269288	-0.269288	-0.352413	0.0894245	-0.357427	-0.598181	-0.532912	-0.573023	-0.638644	-0.269288	-0.216158	-0.229793	-0.269288	-0.216158	0.0894245	-0.371325	-0.357427	-0.418913	-0.763375
202381670036R07C02	-0.707607	1.19485	-0.685088	2.19429	0.787937	0.0676976	0.382561	-0.0175383	1.33735	-0.449172	-0.574607	-0.464565	-0.816856	0.594155	-0.589297	1.24807	0.386299	-0.060904	-0.47213	-0.426565	-0.0745382	0.173913	-0.36851	-0.782111	-0.744463	-0.578125	0.843705	-0.47213	0.0113135	-0.409676	-0.47213	-0.47213	-0.363496	-0.0175383	-0.36851	-0.657204	-0.496056	-0.679986	-0.601787	-0.47213	-0.0354827	-0.240876	-0.47213	-0.0354827	-0.0175383	-0.526227	-0.36851	-0.429996	-0.630639
202381670036R08C01	-0.832954	0.685988	-0.666616	2.16482	0.902289	0.0382301	0.616761	0.0488736	1.73934	-0.38276	-0.556135	-0.92549	-0.846324	0.660567	-0.570824	1.41036	0.308892	0.00550793	-0.405718	-0.408093	-0.0800359	0.312234	-0.350038	-0.859518	-0.86981	-0.559653	1.10188	-0.405718	-0.0181541	-0.535023	-0.405718	-0.405718	-0.345024	0.0488736	-0.350038	-0.638732	-0.573463	-0.613574	-0.631255	-0.405718	-0.0170105	-0.174464	-0.405718	-0.0170105	0.0488736	-0.507755	-0.350038	-0.411524	-0.708046
202381670036R08C02	-0.714819	1.23558	-0.644361	1.80356	0.780724	0.108424	0.279468	0.0711282	1.23426	-0.408445	-0.342121	-0.471778	-0.72819	0.491063	-0.54857	1.24086	0.474965	-0.163996	-0.335524	-0.337899	0.0141283	0.238609	-0.375723	-0.645505	-0.751676	-0.537398	0.788553	-0.335524	-0.0917789	-0.464829	-0.335524	-0.335524	-0.322769	0.0711282	-0.375723	-0.520598	-0.455329	-0.54338	-0.513121	-0.335524	-0.282394	-0.248089	-0.335524	-0.282394	0.0711282	-0.437561	-0.375723	-0.389269	-0.733731
202381670036R09C01	-0.773711	0.98493	-0.655313	1.60085	0.913592	0.0015936	0.412336	0.0601768	0.98361	-0.371457	-0.353072	-0.674489	-0.787081	0.71981	-0.559521	1.18197	0.607833	-0.0790683	-0.202656	-0.34885	0.0271468	0.251628	-0.338734	-0.752336	-0.810567	-0.54835	0.777601	-0.202656	0.0410889	-0.379901	-0.202656	-0.202656	-0.285781	0.0601768	-0.338734	-0.531549	-0.56216	-0.506392	-0.572012	-0.202656	-0.149526	-0.2111	-0.202656	-0.149526	0.0601768	-0.400572	-0.338734	-0.4961	-0.744683
202381670036R09C02	-0.693225	0.777777	-0.574827	1.68133	0.802319	0.0820796	0.444882	-0.00315639	1.3038	-0.290971	-0.464345	-0.641942	-0.754535	0.608537	-0.479035	1.02275	0.352741	0.00141768	-0.361869	-0.268364	-0.0601563	0.332114	-0.258249	-0.719789	-0.730081	-0.467864	0.906027	-0.361869	0.0256954	-0.443234	-0.361869	-0.361869	-0.253235	-0.00315639	-0.258249	-0.546942	-0.433734	-0.569725	-0.491526	-0.361869	-0.0690405	-0.130614	-0.361869	-0.0690405	-0.00315639	-0.463906	-0.258249	-0.367674	-0.568318
202381670036R10C01	-0.842278	0.772544	-0.771819	2.77871	1.27648	-0.0669734	0.439648	-0.00839019	1.29856	-0.583843	-0.661338	-0.695116	-0.951527	0.938881	-0.676028	1.20928	0.874844	-0.0996956	-0.510922	-0.609176	-0.209209	0.183061	-0.503181	-0.964722	-0.879134	-0.664857	0.852854	-0.510922	0.0684013	-0.496408	-0.510922	-0.510922	-0.546107	-0.00839019	-0.503181	-0.791875	-0.678667	-0.766718	-0.736458	-0.510922	0.0216051	-0.327607	-0.510922	0.0216051	-0.00839019	-0.612958	-0.503181	-0.516727	-0.76531
202381670036R10C02	-0.771863	0.986777	-0.653465	1.84239	0.963379	-0.0444989	0.342274	0.109964	1.08134	-0.369609	-0.447105	-0.576762	-0.833173	0.673717	-0.557674	1.27969	0.513801	-0.0772211	-0.344628	-0.347003	-0.0189457	0.253475	-0.288948	-0.798428	-0.80872	-0.594442	0.875328	-0.344628	0.0429361	-0.521873	-0.344628	-0.344628	-0.379813	0.109964	-0.288948	-0.577642	-0.560313	-0.504544	-0.570165	-0.344628	-0.0517998	-0.161314	-0.344628	-0.0517998	0.109964	-0.446665	-0.288948	-0.398373	-0.694896
202381670036R11C01	-0.856527	1.28563	-0.73813	2.14125	1.11841	-0.0332837	0.377459	0.0252996	1.23637	-0.454274	-0.531769	-0.661426	-0.869898	0.876691	-0.642338	1.48267	0.572956	-0.161885	-0.429292	-0.431667	-0.0556702	0.28866	-0.373612	-0.835153	-0.893384	-0.631167	0.982423	-0.429292	-0.0417281	-0.558597	-0.429292	-0.429292	-0.416538	0.0252996	-0.373612	-0.662306	-0.549098	-0.637148	-0.654829	-0.429292	-0.184404	-0.245978	-0.429292	-0.184404	0.0252996	-0.483389	-0.373612	-0.435098	-0.77956
202381670036R11C02	-0.779516	1.075	-0.613178	2.12238	0.811907	0.0916675	0.4305	0.0543713	1.31338	-0.377262	-0.550637	-0.488535	-0.792886	0.714004	-0.565327	1.51174	0.362329	-0.0369341	-0.44816	-0.354656	-0.0985081	0.221852	-0.2966	-0.758141	-0.816372	-0.554155	1.15531	-0.44816	-0.108536	-0.577466	-0.44816	-0.44816	-0.387466	0.0543713	-0.2966	-0.633234	-0.424146	-0.656016	-0.577817	-0.44816	-0.0594526	-0.216906	-0.44816	-0.0594526	0.0543713	-0.502257	-0.2966	-0.310147	-0.654609
202381670036R12C01	-0.864268	1.03819	-0.697931	2.08556	1.11067	-0.0889641	0.417658	-0.0303809	1.66009	-0.414075	-0.49157	-0.765046	-0.877639	0.773071	-0.554199	1.66669	0.469336	-0.169626	-0.437033	-0.391468	-0.0634109	0.400769	-0.285473	-0.842893	-0.901125	-0.543028	1.1185	-0.437033	-0.0494688	-0.566338	-0.437033	-0.437033	-0.424278	-0.0303809	-0.285473	-0.622107	-0.604778	-0.644889	-0.61463	-0.437033	-0.192144	-0.253718	-0.437033	-0.192144	-0.0303809	-0.53907	-0.285473	-0.394899	-0.739361
[truncated: 496 more columns]
