# Supplementary material for: An improved 7K SNP array, the C7AIR, provides a wealth of validated SNP markers for rice breeding and genetics studies
Source: PLoS One. 2020 May 14;15(5):e0232479. doi: 10.1371/journal.pone.0232479 (PMC7224494; doi:10.1371/journal.pone.0232479)
Supplement: S6 Table — (XLSX) [file pone.0232479.s006.xlsx]

## Sheet: Sup6-AverageAndMaxPolymorphism
S6 Table. The average and maximum number of polymorphisms between and within Oryza species and between and within subgroups of O. sativa.
Average number of polymorphic SNPs between groups
	Sativa	Glaberrima	Wild	Indica	Japonica				Temperate Japonica	Tropical Japonica	Indica	Aus	Aromatic
Sativa	2493	2662	2812					Temperate Japonica	837	2382	3732	3207	2197
Glaberrima		1148	2006	2248	2743			Tropical Japonica		876	3540	3155	2414
Wild			1284	1964	3029			Indica			1141	2034	2913
Indica				1588	3200			Aus				866	2235
Japonica					1980			Aromatic					753
Maximum number of polymorphic SNPs between groups
	Sativa	Glaberrima	Wild	Indica	Japonica				Temperate Japonica	Tropical Japonica	Indica	Aus	Aromatic
Sativa	4672	4416	4289					Temperate Japonica	1855	4316	4482	3877	3165
Glaberrima		4106	4228	4160	4416			Tropical Japonica		2086	4094	3664	2828
Wild			2894	4155	4289			Indica			1835	2664	3366
Indica				4302	4674			Aus				1721	2567
Japonica					4425			Aromatic					1596
